# Supplementary material for: Nucleo-cytoplasmic distribution of SAP18 reveals its dual function in splicing regulation and heat-stress response in Arabidopsis
Source: Plant Commun. 2024 Oct 31;6(1):101180. doi: 10.1016/j.xplc.2024.101180 (PMC11784288; doi:10.1016/j.xplc.2024.101180)
Supplement: Supplemental Table 1. SAP18 interactors – mock [file mmc2.xlsx]

## Sheet: SAP18 interactome
This is a merged list from exp1 and exp2. Only hits apprearing in both experiments, with more than 3 peptides and a Log2(fold change) SAP18-GFP/GFP >1 were considered.
			GO cell compartment						GO molecular function
ACCESSION	DESCRIPTION	GENE SYMBOL	N	C	M	Ch	P	E	PB	RB	DB	CA
AT1G16610	Rna-binding protein with serine-rich domain 1; Encodes SR45, a member of the highly conserved family of serine/arginine-rich (SR) proteins, which play key roles in pre-mRNA splicing.	SR45	√	√	x	x	x	x	√	x	x	x
AT1G15200	Protein-protein interaction regulator family protein; Its function is described as molecular_function unknown	PININ	√	x	x	x	x	x	√	√	x	x
AT5G08180	H/ACA ribonucleoprotein complex subunit 2-like protein; Required for ribosome biogenesis. Part of a complex which catalyzes pseudouridylation of rRNA.	-	√	x	x	x	x	x	x	x	√	x
AT4G39680	SAP domain-containing protein; Its function is described as DNA binding, nucleic acid binding	ACINUS	√	√	x	x	√	x	x	x	x	x
AT1G09770	Cell division cycle 5-like protein; Component of the MAC complex that probably regulates defense responses through transcriptional control and thereby is essential for plant innate immunity.	CDC5	√	x	x	x	x	√	√	x	x	x
AT3G13200	Cwf15 / Cwc15 cell cycle control family protein; EMBRYO DEFECTIVE 2769 (EMB2769); Involved in nuclear mRNA splicing, via spliceosome	EMB2769	√	x	x	x	x	x	√	√	x	x
AT1G12470	Zinc ion binding; Its function is described as zinc ion binding; Expressed in 24 plant structures; Expressed during 13 growth stages	VPS18	x	√	x	x	x	√	x	x	x	x
AT3G63400	Cyclophilin-like peptidyl-prolyl cis-trans isomerase family protein; PPIases accelerate the folding of proteins.	CYP63	x	√	x	x	x	x	√	x	x	√
AT1G75280	NmrA-like negative transcriptional regulator family protein; Isoflavone reductase, putative, identical to SP:P52577 Isoflavone reductase homolog P3.	-	x	√	√	x	√	x	x	x	x	x
AT2G44730	Alcohol dehydrogenase transcription factor Myb/SANT-like family protein; Its function is described as sequence-specific DNA binding transcription factor activity.	-	√	x	x	x	x	x	x	x	√	x
AT4G02720	Encodes an ortholog of NKAP (NF-kB activating protein), that interacts with splicing and ribosome biogenesis proteins, colocalizes with the 45S rDNA at the nucleolar organizer regions (NORs) and negatively regulates 45S rDNA expression.	MAS2	√	x	x	x	x	x	x	x	x	x
AT1G21200	Sequence-specific DNA binding transcription factors; Contains the following InterPro domains: SANT, DNA-binding (InterPro:IPR001005).	-	√	x	x	x	x	x	√	x	x	x
AT4G17060	Encodes one of the FRI interacting proteins: FRIGIDA INTERACTING PROTEIN 1 (FIP1)/At2g06005, FIP2/ At4g17060.	FIP2	√	x	x	x	x	x	√	x	x	x
AT2G29210	Splicing factor PWI domain-containing protein; Involved in RNA splicing; Expressed in 23 plant structures; Expressed during 13 growth stages.	-	√	x	x	x	x	x	√	x	x	x
AT3G57150	H/ACA ribonucleoprotein complex subunit 4; Plays a central role in ribosomal RNA processing. Probable catalytic subunit of H/ACA small nucleolar ribonucleoprotein (H/ACA snoRNP) complex.	NAP57	√	x	x	x	x	x	x	x	x	√
AT5G37720	Interacting with dna-binding domain of zn-finger parp 1; Export adapter involved in nuclear export of spliced and unspliced mRNA . Plays a role in disease resistance.	ALY4	√	x	x	x	x	x	x	√	x	x
AT1G48920	Encodes ATNUC-L1 (NUCLEOLIN LIKE 1), the predominant form of the two nucleolin proteins found in Arabidopsis. This protein is involved in rRNA processing, ribosome biosynthesis.	NUC-L1	√	x	√	x	x	x	√	√	x	x
AT1G02840	Rna-binding (rrm/rbd/rnp motifs) family protein; General splicing factor. Can promote splice site selection in vitro.	SR34	√	√	x	x	x	x	√	√	x	x
AT3G05070	Coiled-coil domain-containing protein 12; Contains the following InterPro domains: mRNA splicing factor, Cwf18 (InterPro:IPR013169).	-	√	x	x	x	x	x	x	x	x	x
AT5G55670	RNA-binding (RRM/RBD/RNP motifs) family protein; Its function is described as RNA binding, nucleotide binding, nucleic acid binding.	-	√	x	x	x	x	x	x	√	x	x
AT5G41770	Crooked neck protein, putative / cell cycle protein, putative; Its function is described as binding; Involved in RNA processing; Located in intracellular; Expressed in 22 plant structures.	MAC10	√	x	x	x	x	x	x	x	x	x
AT1G77180	Snw domain-containing protein 1; Splicing factor involved in post-transcriptional regulation of circadian clock and flowering time genes. Associates with the pre- mRNA of PRR7, PRR9, ELF3.	SKIP	√	x	√	x	x	x	√	√	x	x
AT1G04510	Pre-mRNA-processing factor 19 homolog 1; Probable ubiquitin-protein ligase which is mainly involved pre-mRNA splicing and DNA repair (By similarity). Component of the MAC complex.	MAC3A	√	√	x	x	x	√	x	x	x	√
AT2G36130	Cyclophilin-like peptidyl-prolyl cis-trans isomerase family protein; PPIases accelerate the folding of proteins.	CYP18-2	√	√	x	x	x	x	x	x	x	√
AT1G66260	Rna-binding (rrm/rbd/rnp motifs) family protein; Export adapter involved in nuclear export of spliced and unspliced mRNA.	ALY3	√	x	√	x	x	x	x	√	x	x
AT4G25630	Mediator of RNA polymerase II transcription subunit 36a; Component of the Mediator complex, a coactivator involved in the regulated transcription of nearly all RNA polymerase II-dependent genes.	FIB2	√	x	x	x	x	x	x	√	x	√
AT1G54060	6B-interacting protein 1-like 1; Transcription repressor that binds specific DNA sequence such as the GT-box-like motif 5'-CGTGATT-3' in the AT2S3 promoter. Negative regulator of seed maturation.	ASIL1	√	x	x	x	x	x	√	x	√	x
AT5G67630	P-loop containing nucleoside triphosphate hydrolases superfamily protein; Its function is described as DNA helicase activity, nucleoside-triphosphatase activity, nucleotide binding, ATP binding.	ISE4	√	x	x	x	x	x	√	x	x	√
AT3G19650	Cyclin-like protein; Cyclin-related.	-	√	x	x	x	x	x	x	x	x	x
AT4G20440	Small nuclear ribonucleoprotein associated protein B (smB); Contains the following InterPro domains: Like-Sm ribonucleoprotein (LSM) domain (InterPro:IPR001163).	smB	√	√	x	x	x	x	x	x	x	x
AT3G06810	Encodes a protein with similarity to acyl-CoA dehydrogenases. Mutations in IBR3 render plants resistant to indole-3-butryic acid, a putative storage form of the biologically active auxin IAA.	IBR3	x	√	√	x	x	x	x	x	x	√
AT5G28740	Tetratricopeptide repeat (TPR)-like superfamily protein; Its function is described as binding; Involved in RNA processing; Located in intracellular; Expressed in 23 plant structures.	MAC9	√	x	x	x	x	x	x	x	x	x
AT1G30460	Arabidopsis thaliana cleavage and polyadenylation specificity factor 30; 30-kDa cleavage and polyadenylation specificity factor 30.	CPSF30	√	√	x	x	x	x	√	√	x	√
AT3G62330	Zinc knuckle (CCHC-type) family protein; Its function is described as zinc ion binding, nucleic acid binding.	-	√	x	x	x	x	x	x	x	x	x
AT4G21710	DNA-directed RNA polymerase family protein; DNA-dependent RNA polymerase catalyzes the transcription of DNA into RNA using the four ribonucleoside triphosphates as substrates.	NRPB2	√	x	x	x	x	x	x	x	√	x
AT4G14990	Topoisomerase II-associated protein PAT1; BEST Arabidopsis thaliana protein match is: Topoisomerase II-associated protein PAT1 (TAIR:AT3G22270.1).	PAT1H2	x	√	x	x	x	x	x	√	x	√
AT5G13680	Elongator complex protein 1; Acts as subunit of the RNA polymerase II elongator complex, which is a histone acetyltransferase component of the RNA polymerase II (Pol II) holoenzyme.	ABO1	√	x	x	x	x	x	√	√	x	x
AT5G22330	P-loop containing nucleoside triphosphate hydrolases superfamily protein; Proposed core component of the chromatin remodeling INO80 complex which is involved in transcriptional regulation.	RIN1	√	x	x	x	x	x	√	x	x	√
AT4G18240	Probable starch synthase 4, chloroplastic/amyloplastic; Probably involved in the priming of starch granule formation. May play a regulatory role in the control of starch accumulation in plastids.	SS4	x	x	x	√	x	x	√	x	x	x
AT5G26742	DEAD-box ATP-dependent RNA helicase 3, chloroplastic; Nuclear genome-encoded factor involved in ribosome biogenesis in chloroplasts.	EMB1138	√	√	x	√	x	x	x	√	x	√
AT1G18450	Actin-related protein 4; Encodes a gene similar to actin-related proteins in other organisms. Member of nuclear ARP family of genes. Component of chromatin remodeling complexes.	ARP4	√	√	x	x	x	x	x	x	x	x
AT4G26450	Uncharacterized protein At4g26450; Unknown protein; Has 614 Blast hits to 492 proteins in 137 species: Archae - 0; Bacteria - 94; Metazoa - 255; Fungi - 76; Plants - 69; Viruses - 0.	WIP1	√	x	x	x	x	x	x	x	x	x
AT5G58040	Homolog of yeast fip1 [v]; Essential gene . Component of the cleavage and polyadenylation specificity factor (CPSF) complex that plays a key role in pre-mRNA 3'-end formation.	FIP1	√	x	x	x	x	x	√	√	x	x
AT1G09020	Homolog of yeast sucrose nonfermenting 4; Regulatory subunit of the probable trimeric SNF1-related protein kinase (SnRK) complex.	SNF4	√	√	x	√	x	x	√	x	x	√
AT5G12440	CCCH-type zinc fingerfamily protein with RNA-binding domain; Its function is described as nucleotide binding, zinc ion binding, nucleic acid binding.	ATC3H55	√	x	x	x	x	x	x	x	x	x
AT1G13450	Homeodomain-like superfamily protein; Probable transcription factor that binds specifically to the core DNA sequence 5'-GGTTAA-3'. May act as a molecular switch in response to light signals.	GT-1	√	x	x	x	x	x	√	x	√	x
AT5G38600	Proline-rich spliceosome-associated (PSP) family protein / zinc knuckle (CCHC-type) family protein; Its function is described as zinc ion binding, nucleic acid binding.	ZCCHC8A	√	x	x	x	x	x	x	√	x	x
AT3G43610	Spc97 / Spc98 family of spindle pole body (SBP) component; Its function is described as tubulin binding; Involved in microtubule cytoskeleton organization; Located in chloroplast.	-	√	x	x	x	x	x	√	√	x	x
AT4G08350	Putative transcription elongation factor SPT5 homolog 1; May regulate transcription elongation by RNA polymerase II. May enhance transcriptional pausing at sites proximal to the promoter.	GTA2	√	x	x	x	x	x	x	√	x	x
AT5G61140	Activating signal cointegrator complex subunit 3; RNA helicase that plays an essential role in pre-mRNA splicing as component of the U5 snRNP and U4/U6-U5 tri-snRNP complexes.	BRR2C	√	x	x	x	x	x	x	√	x	√
AT1G70070	DExH-box ATP-dependent RNA helicase DExH15 chloroplastic; RNA helicase involved in group II intron splicing. Essential protein required during embryogenesis.	EMB25	√	√	x	√	x	x	x	√	x	√
AT3G24880	Helicase/sant-associated, dna binding protein; Component of the NuA4 histone acetyltransferase complex which is involved in transcriptional activation of selected genes principally by acetylation.	ATEAF1A	√	x	x	x	x	x	√	x	x	x
AT5G22040	Ubiquitin carboxyl-terminal hydrolase; Unknown protein.	-	√	x	x	x	x	x	x	x	x	x
AT1G55325	Mediator of RNA polymerase II transcription subunit 13; Component of the Mediator complex, a coactivator involved in the regulated transcription of nearly all RNA polymerase II-dependent genes.	GCT	√	x	x	x	x	x	x	x	x	x
AT3G53760	Gamma-tubulin complex component 4; Encodes GCP4 (gamma-Tubulin Complex Protein 4), required for microtubule organization.	GCP4	x	x	√	x	x	x	√	x	x	x
AT2G32000	Dna topoisomerase, type ia, core; Releases the supercoiling and torsional tension of DNA introduced during the DNA replication and transcription.	-	√	x	x	x	x	√	x	√	x	√
AT4G28470	26S proteasome non-ATPase regulatory subunit 2 homolog B; Acts as a regulatory subunit of the 26 proteasome which is involved in the ATP-dependent degradation of ubiquitinated proteins.	RPN1B	√	x	x	x	√	x	x	x	x	x
AT5G04280	Rna-binding (rrm/rbd/rnp motifs) family protein with retrovirus zinc finger-like domain-containing protein; Binds RNA and DNA sequences non-specifically.	RBGB3	√	x	x	x	√	x	x	√	√	x
