# Supplementary material for: Nucleo-cytoplasmic distribution of SAP18 reveals its dual function in splicing regulation and heat-stress response in Arabidopsis
Source: Plant Commun. 2024 Oct 31;6(1):101180. doi: 10.1016/j.xplc.2024.101180 (PMC11784288; doi:10.1016/j.xplc.2024.101180)
Supplement: Supplemental Table 2. SAP18 interactors – sr45 background [file mmc3.xlsx]

## Sheet: SAP18 interactome
This is a filtered list from exp ID 1173. Only hits apprearing in both experiments, with more than 3 peptides and a Log2(fold change) SAP18-GFP in sr45/GFP >1 were considered.
			GO cell compartment						GO molecular function
ACCESSION	DESCRIPTION	GENE SYMBOL	N	C	M	Ch	P	E	PB	RB	DB	CA
AT4G25140	Symbols: OLEO1, OLE1 oleosin 1 chr4:12900498-12901259 FORWARD LENGTH=173	-	x	x	√	x	x	√	x	x	x	x
AT3G01570	Symbols: Oleosin family protein chr3:222152-222778 REVERSE LENGTH=183	-	x	x	x	x	√	x	x	x	x	x
AT3G27660	Symbols: OLEO4, OLE3 oleosin 4 chr3:10243851-10244821 FORWARD LENGTH=191	OL2	√	x	x	x	x	x	x	x	x	x
AT1G21200	Symbols: sequence-specific DNA binding transcription factors chr1:7421483-7422814 FORWARD LENGTH=443	-	√	x	x	x	x	x	√	x	x	x
AT1G76870	Symbols: BEST Arabidopsis thaliana protein match is: sequence-specific DNA binding transcription factors (TAIR:AT1G21200.1); Has 406 Blast hits to 351 proteins in 76 species: Archae - 0; Bacteria - 2; Metazoa - 137; Fungi - 14; Plants - 127; Viruses - 0; Other Eukaryotes - 126 (source: NCBI BLink). chr1:28857250-28858407 FORWARD LENGTH=385	-	√	x	x	x	x	x	√	x	x	x
AT3G03560	Symbols: unknown protein; LOCATED IN: plasma membrane; EXPRESSED IN: 22 plant structures; EXPRESSED DURING: 13 growth stages; BEST Arabidopsis thaliana protein match is: unknown protein (TAIR:AT5G23490.1); Has 157 Blast hits to 146 proteins in 38 species: Archae - 3; Bacteria - 14; Metazoa - 8; Fungi - 0; Plants - 120; Viruses - 0; Other Eukaryotes - 12 (source: NCBI BLink). chr3:853153-856486 RE…	-	√	x	x	x	x	x	x	x	x	x
AT5G08180	Symbols: Ribosomal protein L7Ae/L30e/S12e/Gadd45 family protein chr5:2631843-2633374 REVERSE LENGTH=156<|>Symbols: Ribosomal protein L7Ae/L30e/S12e/Gadd45 family protein chr5:2631843-2633374 REVERSE LENGTH=156	-	√	x	x	x	x	x	x	√	x	x
AT3G52880	Symbols: ATMDAR1, MDAR1 monodehydroascorbate reductase 1 chr3:19601477-19604366 REVERSE LENGTH=466	MDAR1	x	√	x	√	x	√	x	√	x	√
AT5G07860	Symbols: HXXXD-type acyl-transferase family protein chr5:2511449-2512976 FORWARD LENGTH=454	MXM12.10	x	√	x	x	x	x	x	x	x	x
AT2G14120	Symbols: DRP3B dynamin related protein chr2:5954253-5960015 REVERSE LENGTH=809	DRP3B	x	√	√	√	√	x	√	x	x	x
AT4G17060	Symbols: FIP2 FRIGIDA interacting protein 2 chr4:9593721-9594653 REVERSE LENGTH=310	FIP2	√	x	x	x	x	x	√	x	x	x
AT5G01390	Symbols: DNAJ heat shock family protein chr5:160500-162199 REVERSE LENGTH=335	-	x	√	x	x	x	x	√	x	x	x
AT5G08440	Symbols: unknown protein; FUNCTIONS IN: molecular_function unknown; INVOLVED IN: biological_process unknown; LOCATED IN: plasma membrane; EXPRESSED IN: 21 plant structures; EXPRESSED DURING: 13 growth stages; BEST Arabidopsis thaliana protein match is: unknown protein (TAIR:AT5G23490.1); Has 141 Blast hits to 139 proteins in 35 species: Archae - 0; Bacteria - 9; Metazoa - 21; Fungi - 6; Plants - …	-	x	x	x	x	√	x	x	x	x	x
AT3G02220	Symbols: unknown protein; CONTAINS InterPro DOMAIN/s: Protein of unknown function DUF2039 (InterPro:IPR019351); Has 215 Blast hits to 215 proteins in 94 species: Archae - 2; Bacteria - 2; Metazoa - 125; Fungi - 4; Plants - 38; Viruses - 0; Other Eukaryotes - 44 (source: NCBI BLink). chr3:412210-413536 REVERSE LENGTH=227	-	√	x	x	x	x	x	x	x	x	x
AT1G69010	Symbols: BIM2 BES1-interacting Myc-like protein 2 chr1:25941804-25943599 FORWARD LENGTH=311	BIM2	√	x	x	x	x	x	√	x	√	x
AT1G53720	Symbols: ATCYP59, CYP59 cyclophilin 59 chr1:20057012-20059508 FORWARD LENGTH=506	CYP59	√	x	x	x	x	x	√	√	x	√
AT2G44730	Symbols: Alcohol dehydrogenase transcription factor Myb/SANT-like family protein chr2:18437447-18438565 REVERSE LENGTH=372	-	√	x	x	x	x	x	x	x	√	x
AT5G02960	Symbols: Ribosomal protein S12/S23 family protein chr5:693280-694396 REVERSE LENGTH=142	RPS23B	x	√	x	x	√	x	x	√	x	x
AT5G55670	Symbols: RNA-binding (RRM/RBD/RNP motifs) family protein chr5:22544669-22546801 REVERSE LENGTH=710	MDF20.11	√	x	x	x	x	x	x	√	x	x
AT5G62190	Symbols: PRH75 DEAD box RNA helicase (PRH75) chr5:24980542-24983879 REVERSE LENGTH=671	RH7	√	x	x	x	x	x	√	√	x	√
AT1G67700	Symbols: unknown protein; FUNCTIONS IN: molecular_function unknown; INVOLVED IN: biological_process unknown; LOCATED IN: chloroplast, chloroplast envelope; EXPRESSED IN: 22 plant structures; EXPRESSED DURING: 13 growth stages; Has 49 Blast hits to 49 proteins in 20 species: Archae - 0; Bacteria - 0; Metazoa - 0; Fungi - 0; Plants - 44; Viruses - 0; Other Eukaryotes - 5 (source: NCBI BLink). chr1:…	HHL1	x	x	√	√	x	x	x	√	x	x
AT5G03455	Symbols: CDC25, ARATH;CDC25, ACR2 Rhodanese/Cell cycle control phosphatase superfamily protein chr5:862592-863949 FORWARD LENGTH=146	CDC25	√	√	√	√	x	x	√	x	x	√
AT3G47450	Symbols: ATNOS1, NOS1, ATNOA1, NOA1, RIF1 P-loop containing nucleoside triphosphate hydrolases superfamily protein chr3:17483195-17486249 REVERSE LENGTH=561	NOA1	x	x	√	√	x	x	x	x	x	x
AT4G33650	Symbols: DRP3A dynamin-related protein 3A chr4:16161073-16166587 FORWARD LENGTH=809	DRP3A	x	√	√	√	√	x	√	x	x	x
AT1G36370	Symbols: SHM7 serine hydroxymethyltransferase 7 chr1:13696240-13698576 REVERSE LENGTH=598	SHM7	√	√	√	√	x	x	x	x	x	x
AT5G40200	Symbols: DegP9 DegP protease 9 chr5:16070402-16073101 FORWARD LENGTH=592	DEGP9	√	x	x	x	x	x	√	x	x	√
AT5G53440	Symbols: unknown protein; FUNCTIONS IN: molecular_function unknown; INVOLVED IN: biological_process unknown; LOCATED IN: cytosol; EXPRESSED IN: 25 plant structures; EXPRESSED DURING: 15 growth stages; Has 1807 Blast hits to 1807 proteins in 277 species: Archae - 0; Bacteria - 0; Metazoa - 736; Fungi - 347; Plants - 385; Viruses - 0; Other Eukaryotes - 339 (source: NCBI BLink). chr5:21683679-21687…	MYN8.5	√	x	x	x	x	x	x	x	x	x
AT2G16940	Symbols: Splicing factor, CC1-like chr2:7342869-7347052 REVERSE LENGTH=610	-	√	x	x	x	x	x	√	x	x	x
AT2G02070	Symbols: AtIDD5, IDD5 indeterminate(ID)-domain 5 chr2:505523-509154 FORWARD LENGTH=602	IDD5	√	x	x	x	x	x	√	x	√	x
AT4G15840	Symbols: BTB/POZ domain-containing protein chr4:8996963-9000852 FORWARD LENGTH=836	DL3960W	x	x	x	x	√	x	x	x	x	x
AT3G61650	Symbols: TUBG1 gamma-tubulin chr3:22812601-22815011 REVERSE LENGTH=474	TUBG1	√	√	√	x	x	x	x	x	x	x
AT5G53620	Symbols: unknown protein; INVOLVED IN: biological_process unknown; EXPRESSED IN: 23 plant structures; EXPRESSED DURING: 13 growth stages; Has 28929 Blast hits to 19542 proteins in 1425 species: Archae - 211; Bacteria - 3079; Metazoa - 14558; Fungi - 2157; Plants - 966; Viruses - 80; Other Eukaryotes - 7878 (source: NCBI BLink). chr5:21781217-21785061 FORWARD LENGTH=682<|>Symbols: unknown protein;…	MNC6.16	√	x	x	x	x	x	x	x	x	x
AT5G48160	Symbols: OBE2 Protein of unknown function (DUF1423) chr5:19528019-19529820 REVERSE LENGTH=574<|>Symbols: OBE2 Protein of unknown function (DUF1423) chr5:19528019-19529820 REVERSE LENGTH=574	OBE2	√	x	x	x	x	x	√	x	x	x
AT3G11770	Symbols: Polynucleotidyl transferase, ribonuclease H-like superfamily protein chr3:3721490-3722092 REVERSE LENGTH=200	RICE1	√	√	x	x	x	x	√	x	x	√
AT3G43610	Symbols: Spc97 / Spc98 family of spindle pole body (SBP) component chr3:15517772-15523927 REVERSE LENGTH=1207	-	√	x	x	x	x	x	√	x	x	x
AT1G30460	Symbols: CPSF30, ATCPSF30 cleavage and polyadenylation specificity factor 30 chr1:10771469-10775323 REVERSE LENGTH=631	CPSF30	√	√	x	x	x	x	√	√	x	√
AT1G60650	Symbols: RNA-binding (RRM/RBD/RNP motifs) family protein with retrovirus zinc finger-like domain chr1:22340089-22342148 FORWARD LENGTH=292<|>Symbols: RNA-binding (RRM/RBD/RNP motifs) family protein with retrovirus zinc finger-like domain chr1:22340089-22342148 FORWARD LENGTH=292	RZ1B	√	√	x	x	x	x	x	√	x	x
AT1G31970	Symbols: STRS1 DEA(D/H)-box RNA helicase family protein chr1:11479921-11482707 FORWARD LENGTH=537	RH5	√	x	x	x	x	x	x	√	x	√
AT5G22080	Symbols: Chaperone DnaJ-domain superfamily protein chr5:7310600-7313540 REVERSE LENGTH=246	-	x	√	x	x	x	x	x	x	x	x
AT2G02740	Symbols: ATWHY3, PTAC11, WHY3 ssDNA-binding transcriptional regulator chr2:769389-770993 FORWARD LENGTH=268	WHY3	x	x	√	√	x	x	x	√	√	x
AT1G10580	Symbols: Transducin/WD40 repeat-like superfamily protein chr1:3491560-3493665 REVERSE LENGTH=573	-	√	x	x	x	x	√	x	√	x	x
AT1G79730	Symbols: ELF7 hydroxyproline-rich glycoprotein family protein chr1:30000743-30003969 REVERSE LENGTH=589	VIP2	√	x	x	x	x	x	√	x	x	x
AT2G42490	Symbols: Copper amine oxidase family protein chr2:17691600-17695526 REVERSE LENGTH=776	CuAOzeta	x	x	x	√	x	x	x	x	x	√
AT3G24880	Symbols: Helicase/SANT-associated, DNA binding protein chr3:9086457-9095537 REVERSE LENGTH=1957	EAF1A	√	x	x	x	x	x	√	x	x	x
AT1G61010	Symbols: CPSF73-I cleavage and polyadenylation specificity factor 73-I chr1:22474954-22477660 REVERSE LENGTH=693<|>Symbols: CPSF73-I cleavage and polyadenylation specificity factor 73-I chr1:22474954-22477660 REVERSE LENGTH=693<|>Symbols: CPSF73-I cleavage and polyadenylation specificity factor 73-I chr1:22474954-22477660 REVERSE LENGTH=693	CPSF73-I	√	x	x	x	x	x	√	√	x	√
AT5G06680	Symbols: SPC98, ATGCP3, ATSPC98, GCP3 spindle pole body component 98 chr5:2056741-2059369 FORWARD LENGTH=838	GCP3	x	√	x	x	√	x	√	x	x	x
AT5G16120	Symbols: alpha/beta-Hydrolases superfamily protein chr5:5266048-5267775 FORWARD LENGTH=351	-	x	√	x	x	x	x	x	x	x	x
AT4G23500	Symbols: Pectin lyase-like superfamily protein chr4:12264640-12267074 FORWARD LENGTH=495	PGF12	x	x	x	x	x	√	x	x	x	x
AT2G05920	Symbols: Subtilase family protein chr2:2269831-2272207 REVERSE LENGTH=754	SBT1.8	x	x	√	x	x	√	x	x	x	√
AT5G53170	Symbols: FTSH11 FTSH protease 11 chr5:21563023-21567922 REVERSE LENGTH=806	FTSH11	x	x	√	√	x	x	x	x	x	√
AT4G26450	Symbols: unknown protein; Has 614 Blast hits to 492 proteins in 137 species: Archae - 0; Bacteria - 94; Metazoa - 255; Fungi - 76; Plants - 69; Viruses - 0; Other Eukaryotes - 120 (source: NCBI BLink). chr4:13362556-13364920 FORWARD LENGTH=708	-	√	x	x	x	x	x	x	x	x	x
AT3G57150	Symbols: NAP57, AtNAP57, CBF5, AtCBF5 homologue of NAP57 chr3:21154255-21155952 REVERSE LENGTH=565	CBF5	√	x	x	x	x	x	x	x	x	√
AT5G15270	Symbols: RNA-binding KH domain-containing protein chr5:4958738-4960947 FORWARD LENGTH=548<|>Symbols: RNA-binding KH domain-containing protein chr5:4958738-4960947 FORWARD LENGTH=548	-	√	√	x	x	x	x	x	√	x	x
AT5G63260	Symbols: Zinc finger C-x8-C-x5-C-x3-H type family protein chr5:25361900-25364453 FORWARD LENGTH=451	MDC12.23	√	x	x	x	x	x	x	√	x	x
AT3G24490	Symbols: Alcohol dehydrogenase transcription factor Myb/SANT-like family protein chr3:8911022-8912023 FORWARD LENGTH=333	-	√	x	x	x	x	x	√	x	√	x
AT5G51660	Symbols: CPSF160, ATCPSF160 cleavage and polyadenylation specificity factor 160 chr5:20980250-20989268 FORWARD LENGTH=1442	CPSF160	√	x	x	x	x	x	√	x	x	x
AT3G63500	Symbols: Protein of unknown function (DUF1423) chr3:23446331-23449991 REVERSE LENGTH=1162	OBE4	√	x	x	x	x	x	√	x	x	x
AT1G08720	Symbols: EDR1, ATEDR1 Protein kinase superfamily protein chr1:2774089-2779077 FORWARD LENGTH=933	EDR1	√	√	x	x	√	x	√	x	x	√
AT2G44200	Symbols: CBF1-interacting co-repressor CIR, N-terminal;Pre-mRNA splicing factor chr2:18276302-18278240 FORWARD LENGTH=493	-	√	x	x	x	x	x	x	x	x	x
AT1G10170	Symbols: ATNFXL1, NFXL1 NF-X-like 1 chr1:3333925-3337491 REVERSE LENGTH=1188	NFXL1	√	x	x	x	x	x	√	√	√	x
AT1G70070	Symbols: EMB25, PDE317, ISE2 DEAD/DEAH box helicase, putative chr1:26390016-26394148 REVERSE LENGTH=1171	ISE2	√	√	x	√	x	x	x	√	x	√
AT3G03340	Symbols: UNE6 LUC7 related protein chr3:786439-789762 FORWARD LENGTH=402	UNE6	√	x	x	x	x	x	x	√	x	x
AT4G00450	Symbols: CRP, CCT RNA polymerase II transcription mediators chr4:202425-210666 FORWARD LENGTH=2253	-	√	x	x	x	x	x	x	x	x	x
AT1G80260	Symbols: emb1427 Spc97 / Spc98 family of spindle pole body (SBP) component chr1:30175924-30180511 FORWARD LENGTH=995	emb1427	√	x	x	x	x	x	√	x	x	x
AT1G23860	Symbols: SRZ-21, SRZ21, RSZP21, RSZ21, At-RSZ21 RS-containing zinc finger protein 21 chr1:8428091-8429164 REVERSE LENGTH=187<|>Symbols: SRZ-21, SRZ21, RSZ21, At-RSZ21 RS-containing zinc finger protein 21 chr1:8428091-8429164 REVERSE LENGTH=187	RSZ21	√	x	x	x	x	x	√	√	x	x
AT4G36690	Symbols: ATU2AF65A U2 snRNP auxilliary factor, large subunit, splicing factor chr4:17294139-17297609 REVERSE LENGTH=573	U2AF65A	√	x	x	x	x	x	√	√	x	x
AT4G06634	Symbols: zinc finger (C2H2 type) family protein chr4:3764499-3766439 REVERSE LENGTH=387	YY1	√	x	x	x	x	x	√	x	√	x
AT3G27160	Symbols: GHS1 Ribosomal protein S21 family protein chr3:10017531-10018854 FORWARD LENGTH=183	GHS1	x	x	x	√	x	x	x	√	x	x
AT5G51410	Symbols: LUC7 N_terminus domain-containing protein chr5:20881821-20883577 REVERSE LENGTH=334<|>Symbols: LUC7 N_terminus domain-containing protein chr5:20881821-20883577 REVERSE LENGTH=334<|>Symbols: LUC7 N_terminus domain-containing protein chr5:20881821-20883577 REVERSE LENGTH=334	gene1500	√	x	x	x	x	x	x	√	x	x
AT1G01350	Symbols: Zinc finger (CCCH-type/C3HC4-type RING finger) family protein chr1:136732-137970 FORWARD LENGTH=343	-	√	x	x	x	x	x	x	x	x	x
AT3G09670	Symbols: Tudor/PWWP/MBT superfamily protein chr3:2966637-2968817 FORWARD LENGTH=726<|>Symbols: Tudor/PWWP/MBT superfamily protein chr3:2966637-2968817 FORWARD LENGTH=726	PDP2	√	x	x	x	x	x	√	x	x	x
AT5G39570	Symbols: FUNCTIONS IN: molecular_function unknown; INVOLVED IN: biological_process unknown; LOCATED IN: cytosol, nucleus; EXPRESSED IN: 25 plant structures; EXPRESSED DURING: 14 growth stages; BEST Arabidopsis thaliana protein match is: glycine-rich protein (TAIR:AT3G29075.1); Has 30201 Blast hits to 17322 proteins in 780 species: Archae - 12; Bacteria - 1396; Metazoa - 17338; Fungi - 3422; Plant…	-	x	x	√	x	x	x	x	√	x	x
AT5G12900	Symbols: unknown protein; FUNCTIONS IN: molecular_function unknown; INVOLVED IN: biological_process unknown; LOCATED IN: chloroplast; EXPRESSED IN: 21 plant structures; EXPRESSED DURING: 13 growth stages; BEST Arabidopsis thaliana protein match is: unknown protein (TAIR:AT1G12330.1); Has 1807 Blast hits to 1807 proteins in 277 species: Archae - 0; Bacteria - 0; Metazoa - 736; Fungi - 347; Plants …	IRKI	√	x	x	x	x	x	√	x	x	x
AT5G05620	Symbols: TUBG2, ATGCP2, GCP2 gamma-tubulin complex protein 2 chr5:1679340-1681719 FORWARD LENGTH=474	TUBG2	√	√	√	x	√	x	x	x	x	x
AT5G08450	Symbols: CONTAINS InterPro DOMAIN/s: Histone deacetylation protein Rxt3 (InterPro:IPR013951); Has 30201 Blast hits to 17322 proteins in 780 species: Archae - 12; Bacteria - 1396; Metazoa - 17338; Fungi - 3422; Plants - 5037; Viruses - 0; Other Eukaryotes - 2996 (source: NCBI BLink). chr5:2727970-2732572 REVERSE LENGTH=918<|>Symbols: CONTAINS InterPro DOMAIN/s: Histone deacetylation protein Rxt3 (…	HDC1	√	x	x	x	x	x	√	x	x	√
AT3G19670	Symbols: ATPRP40B, PRP40B pre-mRNA-processing protein 40B chr3:6828242-6836582 REVERSE LENGTH=992	PRP40B	√	x	x	x	x	x	√	√	x	x
AT4G28480	Symbols: DNAJ heat shock family protein chr4:14073310-14075091 FORWARD LENGTH=348	-	x	√	x	x	x	x	√	x	x	x
AT2G05380	Symbols: GRP3S glycine-rich protein 3 short isoform chr2:1966851-1967820 FORWARD LENGTH=116	GRP3S	x	x	√	x	x	√	√	x	x	x
AT3G13750	Symbols: BGAL1 beta galactosidase 1 chr3:4511192-4515756 FORWARD LENGTH=847	BGAL1	x	x	x	x	x	√	x	x	x	x
AT5G13780	Symbols: Acyl-CoA N-acyltransferases (NAT) superfamily protein chr5:4447610-4448603 REVERSE LENGTH=192	NAA10	x	√	x	x	x	x	x	√	x	x
AT1G80410	Symbols: EMB2753 tetratricopeptide repeat (TPR)-containing protein chr1:30227779-30234832 REVERSE LENGTH=911	EMB2753	√	√	√	x	x	x	x	x	x	x
AT3G06480	Symbols: DEAD box RNA helicase family protein chr3:1985697-1989666 REVERSE LENGTH=1088	RH40	√	√	x	x	x	x	x	√	x	√
