# Supplementary material for: Nucleo-cytoplasmic distribution of SAP18 reveals its dual function in splicing regulation and heat-stress response in Arabidopsis
Source: Plant Commun. 2024 Oct 31;6(1):101180. doi: 10.1016/j.xplc.2024.101180 (PMC11784288; doi:10.1016/j.xplc.2024.101180)
Supplement: Supplemental Table 3. List of differentially expressed genes in sr45, sr45sap18 and asap mutants [file mmc4.xlsx]

## Sheet: cRPKMs_DEGs
LOCUS	GENE	SR45-regulated	SR45SAP18-regulated	SR45SAP18ACINUS-regulated	Seedlings_11dLD_WT_A	Seedlings_11dLD_WT_B	Seedlings_11dLD_sr45_A	Seedlings_11dLD_sr45_B	Seedlings_11dLD_sr45sap18_A	Seedlings_11dLD_sr45sap18_B	Seedlings_11dLD_sr45sap18acinus_A	Seedlings_11dLD_sr45sap18acinus_B
AT1G02640	BXL2	sr45_down	sr45sap18_down	sr45sap18acinus_down	75.7942	81.2796	28.2264	33.7526	35.9868	35.948	34.7343	30.578
AT1G11930	NA	sr45_down	sr45sap18_down	sr45sap18acinus_down	55.4317	48.5905	16.9843	13.6842	16.8666	19.8419	9.23203	11.3721
AT1G12780	UGE1	sr45_down	sr45sap18_down	sr45sap18acinus_down	227.619	218.456	70.8497	66.7899	76.2585	71.7223	56.2207	54.5089		Abbreviations:
AT1G19530	NA	sr45_down	sr45sap18_down	sr45sap18acinus_down	28.8887	27.5733	3.12237	6.53782	4.1657	5.34929	6.23702	3.79848		d: days
AT1G27520	MNS5	sr45_down	sr45sap18_down	sr45sap18acinus_down	35.4372	32.4452	13.3392	8.17517	11.538	10.3387	8.86656	10.0657		LD: long days
AT1G53480	MRD1	sr45_down	sr45sap18_down	sr45sap18acinus_down	55.7472	60.7351	3.8187	3.72731	2.93566	1.77774	8.93645	6.63217
AT1G66890	NA	sr45_down	sr45sap18_down	sr45sap18acinus_down	32.414	38.1921	19.2712	12.7483	11.3893	14.638	14.7983	17.692
AT2G25900	ATCTH	sr45_down	sr45sap18_down	sr45sap18acinus_down	238.908	249.672	71.0426	85.9055	103.888	97.3297	59.8207	56.1075
AT2G31570	GPX2	sr45_down	sr45sap18_down	sr45sap18acinus_down	129.364	128.227	57.6084	65.0721	61.3595	58.3189	60.7696	56.58
AT2G36390	SBE2.1	sr45_down	sr45sap18_down	sr45sap18acinus_down	13.6842	12.4663	4.65606	4.63206	5.15314	5.00267	4.51133	5.24959
AT3G15450	NA	sr45_down	sr45sap18_down	sr45sap18acinus_down	1857.44	1763.94	650.094	686.11	780.703	775.639	531.632	506.581
AT3G15630	NA	sr45_down	sr45sap18_down	sr45sap18acinus_down	177.943	172.584	45.1673	51.9829	72.1377	75.0935	54.9502	43.2453
AT3G18960	NA	sr45_down	sr45sap18_down	sr45sap18acinus_down	13.6677	12.2494	4.91471	7.03513	5.32217	6.20215	1.62977	7.52935
AT3G26740	CCL	sr45_down	sr45sap18_down	sr45sap18acinus_down	563.348	560.94	148.178	179.201	158.515	159.75	120.925	131.424
AT3G62750	BGLU8	sr45_down	sr45sap18_down	sr45sap18acinus_down	72.0803	63.6913	27.1289	27.862	21.5062	20.1598	25.3534	25.1924
AT3G63520	CCD1	sr45_down	sr45sap18_down	sr45sap18acinus_down	246.25	241.119	105.711	102.532	113.281	110.426	89.5413	85.9055
AT4G14130	XTH15	sr45_down	sr45sap18_down	sr45sap18acinus_down	22.9238	26.7876	10.7376	8.64562	8.71957	9.20241	9.56797	7.60039
AT4G29890	NA	sr45_down	sr45sap18_down	sr45sap18acinus_down	16.2768	14.766	6.36593	6.71645	5.86387	7.84761	7.51152	5.60199
AT4G30690	NA	sr45_down	sr45sap18_down	sr45sap18acinus_down	100.675	96.6488	42.9261	39.4598	43.6557	42.8255	31.1358	26.4602
AT5G02160	NA	sr45_down	sr45sap18_down	sr45sap18acinus_down	844.798	839.431	350.318	378.733	372.66	369.093	246.826	238.191
AT5G04360	PU1	sr45_down	sr45sap18_down	sr45sap18acinus_down	6.73174	6.24814	1.42123	1.66833	1.72804	1.65428	0.995274	0.956099
AT5G14180	LIP2	sr45_down	sr45sap18_down	sr45sap18acinus_down	11.5961	10.7453	0.742561	0.389348	0.372174	0.469545	0.97481	0.518261
AT5G20230	BCB	sr45_down	sr45sap18_down	sr45sap18acinus_down	102.271	95.1887	17.2661	17.9096	21.8912	24.6422	24.9743	21.2135
AT5G56870	BGAL4	sr45_down	sr45sap18_down	sr45sap18acinus_down	185.607	175.63	49.227	50.4127	40.6827	36.327	42.8627	38.7824
AT4G28085	NA	sr45_down	sr45sap18_down	sr45sap18acinus_down	12.3865	11.8264	3.15248	6.68084	5.33348	4.58437	0	0
AT2G25770	NA	sr45_down	sr45sap18_down	sr45sap18acinus_down	5.6418	10.4783	2.17987	0.782174	1.84781	2.2457	0	0
AT3G01345	NA	sr45_down	sr45sap18_down	sr45sap18acinus_down	150.057	146.259	1.12698	1.14182	1.26804	1.32891	0.697295	2.69783
AT3G22640	PAP85	sr45_down	sr45sap18_down	sr45sap18acinus_down	5.22699	5.12617	0	0.333913	0.00782609	0.0943478	0.241933	0.145652
AT5G44260	NA	sr45_down	sr45sap18_down	sr45sap18acinus_down	38.4809	45.0496	11.0198	13.1059	15.987	15.4814	2.08556	2.0743
AT5G67488	NA	sr45_down	sr45sap18_down	sr45sap18acinus_down	8.40271	8.94438	0	0.221304	3.01441	3.69826	0.328261	0.524413
AT2G45660	SOC1	sr45_down	sr45sap18_down	sr45sap18acinus_down	56.4732	51.3621	11.0913	11.5796	18.9889	17.7321	3.26237	3.39089
AT3G43850	NA	sr45_down	sr45sap18_down	sr45sap18acinus_down	43.5889	49.2855	7.21903	10.62	10.7339	5.90419	2.03609	4.65891
AT1G03580	NA	sr45_down	sr45sap18_down	sr45sap18acinus_down	26.2314	24.5941	7.774	5.12382	7.65517	5.14205	1.80391	2.06653
AT3G49620	DIN11	sr45_down	sr45sap18_down	sr45sap18acinus_down	6.34541	5.63448	2.86678	2.20609	2.34456	2.62437	0.593166	0.341304
AT4G16870	NA	sr45_down	sr45sap18_down	sr45sap18acinus_down	16.0163	15.3474	5.30412	4.60869	5.14065	5.10934	0.986087	1.58609
AT4G40065	NA	sr45_down	sr45sap18_down	sr45sap18acinus_down	6.14826	6.11023	0	0.511574	0.733043	0.875435	0.3769	0.706989
AT5G47590	NA	sr45_down	sr45sap18_down	sr45sap18acinus_down	15.0344	16.1307	3.8187	4.87207	2.32219	1.93357	0.995274	1.75087
AT4G35770	STR15	sr45_down	sr45sap18_down	sr45sap18acinus_down	1465.47	1351.84	254.582	246.25	241.119	244.146	150.201	119.084
AT1G11260	STP1	sr45_down	sr45sap18_down	sr45sap18acinus_down	857.62	850.767	199.97	211.263	273.885	263.367	87.4133	81.8306
AT1G09500	NA	sr45_down	sr45sap18_down	sr45sap18acinus_down	6.84573	7.94573	3.07717	3.95566	2.44739	2.47748	0.636304	0.845206
AT1G68935	NA	sr45_down	sr45sap18_down	sr45sap18acinus_down	5.45836	8.20019	0.356447	1.43565	1.24261	1.70096	0.3769	0.99177
AT4G13575	NA	sr45_down	sr45sap18_down	sr45sap18acinus_down	125.169	108.708	18.5964	14.8926	33.9882	33.1237	11.2686	12.639
AT5G45830	DOG1	sr45_down	sr45sap18_down	sr45sap18acinus_down	7.15672	7.28705	0.285885	0.66392	2.6165	2.88231	0.122624	1.37906
AT5G51790	BHLH120	sr45_down	sr45sap18_down	sr45sap18acinus_down	14.7378	19.312	5.37064	5.53338	2.77479	3.48261	2.66217	0.887876
AT2G22980	SCPL13	sr45_down	sr45sap18_down	sr45sap18acinus_down	200.076	176.59	54.5484	55.6115	59.3134	59.434	17.9338	22.3509
AT1G80160	NA	sr45_down	sr45sap18_down	sr45sap18acinus_down	8.79599	7.0698	1.54994	1.34954	0.674575	0.241389	0.241933	1.52909
AT4G37220	NA	sr45_down	sr45sap18_down	sr45sap18acinus_down	30.0045	37.5385	8.3027	4.35262	5.64235	2.79592	2.66217	5.01304
AT4G20362	NA	sr45_down	sr45sap18_down	sr45sap18acinus_down	28.1009	27.8378	3.4356	2.297	6.58391	10.5081	3.60522	3.17903
AT5G20250	RFS6	sr45_down	sr45sap18_down	sr45sap18acinus_down	1121.53	1121.53	276.003	316.483	511.739	488.183	143.424	130.179
AT3G20660	38261	sr45_down	sr45sap18_down	sr45sap18acinus_down	5.44823	6.84934	2.75463	2.16132	2.17952	2.84978	0.555446	0.956099
AT1G08630	THA1	sr45_down	sr45sap18_down	sr45sap18acinus_down	22.2093	21.9844	5.60648	5.01792	3.83782	4.2987	1.96261	3.55604
AT3G26220	CYP71B3	sr45_down	sr45sap18_down	sr45sap18acinus_down	13.254	12.9817	2.28306	2.8749	3.4699	2.53543	1.25107	2.05608
AT1G10070	BCAT2	sr45_down	sr45sap18_down	sr45sap18acinus_down	60.0543	64.5301	8.11522	8.4383	4.44978	4.89668	9.43775	6.60503
AT3G47340	ASN1	sr45_down	sr45sap18_down	sr45sap18acinus_down	833.649	814.441	234.185	260.507	233.792	224.323	108.48	103.155
AT1G15040	NA	sr45_down	sr45sap18_down	sr45sap18acinus_down	20.639	22.0939	4.2818	3.22161	2.55974	2.96173	4.51133	1.195
AT1G22400	UGT85A1	sr45_down	sr45sap18_down	sr45sap18acinus_down	42.1347	42.9902	8.50522	10.0267	17.7649	17.6379	5.51523	5.89045
AT2G33830	NA	sr45_down	sr45sap18_down	sr45sap18acinus_down	372.66	371.785	77.4193	75.6331	90.603	82.4626	47.6985	53.4637
AT1G19540	NA	sr45_down	sr45sap18_down	sr45sap18acinus_down	16.5493	14.9102	4.71957	3.71325	4.96585	5.21747	1.22261	3.13321
AT5G14470	GLCAK2	sr45_down	sr45sap18_down	sr45sap18acinus_down	8.02911	7.36733	3.17966	2.1937	2.20932	2.74194	1.04783	1.05969
AT1G21400	F24J8.4	sr45_down	sr45sap18_down	sr45sap18acinus_down	101.803	99.5538	25.5147	21.1377	19.1685	18.4834	15.3789	13.2232
AT3G48390	NA	sr45_down	sr45sap18_down	sr45sap18acinus_down	20.2156	19.0267	6.37719	9.47241	7.81372	6.67976	4.09733	1.49998
AT2G19800	MIOX2	sr45_down	sr45sap18_down	sr45sap18acinus_down	500.847	475.619	91.5541	88.5922	195.952	200.186	74.7613	69.5062
AT3G45300	IVD	sr45_down	sr45sap18_down	sr45sap18acinus_down	68.6094	65.195	19.3451	17.1865	12.93	12.0068	10.202	10.2126
AT1G03090	MCCA	sr45_down	sr45sap18_down	sr45sap18acinus_down	195.952	195.335	47.7687	40.9631	43.1726	41.4425	32.2692	27.3214
AT1G14520	MIOX1	sr45_down	sr45sap18_down	sr45sap18acinus_down	16.9223	16.7235	5.31261	3.19167	6.80174	6.27249	2.19904	3.00453
AT1G22570	NPF5.15	sr45_down	sr45sap18_down	sr45sap18acinus_down	16.7912	19.9188	7.20306	4.05241	6.9696	7.13959	3.00866	3.08157
AT5G41080	GDPD2	sr45_down	sr45sap18_down	sr45sap18acinus_down	273.357	254.221	60.6948	58.9891	66.5914	64.1676	47.0693	41.6948
AT4G28040	NA	sr45_down	sr45sap18_down	sr45sap18acinus_down	30.6026	31.2406	9.21696	8.57149	4.91939	3.73893	6.12871	4.47951
AT3G13450	DIN4	sr45_down	sr45sap18_down	sr45sap18acinus_down	154.217	145.584	32.2998	34.0603	32.0574	30.2545	28.5758	23.0169
AT3G54510	NA	sr45_down	sr45sap18_down	sr45sap18acinus_down	5.94155	5.7033	2.28306	2.80908	2.60758	1.17629	0.733043	1.3282
AT2G15960	NA	sr45_down	sr45sap18_down	sr45sap18acinus_down	732.311	720.309	230.25	197.363	264.305	292.73	129.227	129.972
AT1G03850	GRXS13	sr45_down	sr45sap18_down	sr45sap18acinus_down	46.9442	43.4407	9.51681	9.81831	20.4148	16.5527	8.49765	7.82811
AT1G77210	STP14	sr45_down	sr45sap18_down	sr45sap18acinus_down	50.5713	48.1378	11.3341	15.3885	13.5902	11.5485	11.5039	6.422
AT5G06690	WCRKC1	sr45_down	sr45sap18_down	sr45sap18acinus_down	40.1074	40.163	10.7652	8.54159	12.7747	12.5105	6.99557	7.71261
AT3G30775	POX1	sr45_down	sr45sap18_down	sr45sap18acinus_down	594.641	583.361	120.802	133.973	254.582	238.56	114.327	104.635
AT3G53800	Fes1B	sr45_down	sr45sap18_down	sr45sap18acinus_down	27.3785	28.8622	8.45743	10.07	8.17256	9.89246	4.56228	6.21974
AT1G34760	GRF11	sr45_down	sr45sap18_down	sr45sap18acinus_down	47.6674	52.3227	17.7861	15.6536	19.1519	17.2128	9.27553	10.3477
AT5G57655	XYLA	sr45_down	sr45sap18_down	sr45sap18acinus_down	244.543	244.146	49.9467	48.564	50.4283	51.9409	46.9442	49.3459
AT3G06850	BCE2	sr45_down	sr45sap18_down	sr45sap18acinus_down	85.6486	79.759	18.1897	17.2643	21.0105	21.1569	17.8063	14.807
AT2G13800	SERK5	sr45_down	sr45sap18_down	sr45sap18acinus_down	5.52783	5.10261	1.37191	2.31922	3.09022	1.38513	1.5865	0.506921
AT1G62510	NA	sr45_down	sr45sap18_down	sr45sap18acinus_down	483.637	504.629	186.184	202.642	212.848	221.52	93.156	103.257
AT2G15890	MEE14	sr45_down	sr45sap18_down	sr45sap18acinus_down	139.235	134.111	33.9059	42.0603	40.1074	42.6278	29.0199	25.6166
AT4G24230	ACBP3	sr45_down	sr45sap18_down	sr45sap18acinus_down	194.349	196.223	54.8734	52.8165	59.7022	60.6054	38.9817	39.0886
AT1G07040	NA	sr45_down	sr45sap18_down	sr45sap18acinus_down	29.4127	31.779	8.26807	6.69539	9.32761	8.10981	6.87526	5.74034
AT1G29395	COR413IM1	sr45_down	sr45sap18_down	sr45sap18acinus_down	9.2515	13.9009	3.05568	1.66833	2.99648	4.5912	1.26826	3.53936
AT1G46768	RAP2-1	sr45_down	sr45sap18_down	sr45sap18acinus_down	12.753	13.0701	5.13589	4.30696	5.46607	3.57522	3.68826	1.71652
AT3G62550	NA	sr45_down	sr45sap18_down	sr45sap18acinus_down	103.504	110.513	36.1413	39.1095	48.4293	51.3211	21.1363	24.2488
AT5G05600	NA	sr45_down	sr45sap18_down	sr45sap18acinus_down	15.0695	13.3502	5.95434	5.45229	6.49237	7.5828	4.28715	1.73649
AT2G30600	NA	sr45_down	sr45sap18_down	sr45sap18acinus_down	367.359	355.684	118.345	120.757	158.926	160.531	77.7677	76.9952
AT5G55930	OPT1	sr45_down	sr45sap18_down	sr45sap18acinus_down	17.1535	16.5184	4.68265	5.09224	9.08629	6.70457	4.26196	2.95609
AT2G28720	NA	sr45_down	sr45sap18_down	sr45sap18acinus_down	39.8165	43.318	15.6011	12.5775	16.2657	16.2017	9.96145	8.1519
AT5G26740	NA	sr45_down	sr45sap18_down	sr45sap18acinus_down	94.9242	93.2613	30.4641	30.2954	39.9882	36.2059	21.089	19.8296
AT4G27450	NA	sr45_down	sr45sap18_down	sr45sap18acinus_down	380.853	385.781	166.163	166.791	174.731	168.55	90.2215	78.0101
AT5G16370	AAE5	sr45_down	sr45sap18_down	sr45sap18acinus_down	144.626	146.762	40.2979	28.2006	37.7374	40.7839	35.4809	28.919
AT5G07440	GDH2	sr45_down	sr45sap18_down	sr45sap18acinus_down	258.639	259.137	57.6485	49.4335	49.9061	51.3353	57.0402	59.0457
AT1G28330	DYL1	sr45_down	sr45sap18_down	sr45sap18acinus_down	213.39	228.226	78.0929	68.6728	95.9024	82.4989	50.0306	48.8573
AT5G44510	TAO1	sr45_down	sr45sap18_down	sr45sap18acinus_down	13.7492	13.16	5.5015	5.57737	6.11809	4.91124	2.93652	3.0919
AT4G19820	NA	sr45_down	sr45sap18_down	sr45sap18acinus_down	10.6752	10.5757	5.49279	4.1713	2.81457	2.40023	1.99435	2.81949
AT4G26288	NA	sr45_down	sr45sap18_down	sr45sap18acinus_down	51.9603	53.2383	20.2506	23.98	16.643	18.6135	13.6638	10.114
AT4G36850	NA	sr45_down	sr45sap18_down	sr45sap18acinus_down	603.503	603.503	255.835	263.861	173.514	180.555	132.562	140.91
AT3G02468	CPuORF9	sr45_down	sr45sap18_down	sr45sap18acinus_down	775.639	744.645	303.501	345.469	395.465	298.165	168.801	178.71
AT1G06570	PDS1	sr45_down	sr45sap18_down	sr45sap18acinus_down	207.145	197.912	66.8458	79.3947	73.749	64.2007	41.4848	51.5816
AT1G54100	ALDH7B4	sr45_down	sr45sap18_down	sr45sap18acinus_down	63.8806	64.6618	20.2989	18.2103	16.905	14.7056	14.393	16.0481
AT4G24050	NA	sr45_down	sr45sap18_down	sr45sap18acinus_down	11.7837	11.4521	5.20729	5.94237	5.40939	4.01895	1.27966	4.18525
AT1G76590	NA	sr45_down	sr45sap18_down	sr45sap18acinus_down	9.80902	9.28674	4.29307	3.57081	3.23505	3.90773	2.28306	2.27281
AT4G36670	PLT6	sr45_down	sr45sap18_down	sr45sap18acinus_down	35.2238	37.1586	8.80783	9.57588	12.8267	11.8491	9.00687	8.47563
AT5G52250	RUP1	sr45_down	sr45sap18_down	sr45sap18acinus_down	27.134	29.0011	13.2767	13.759	11.1263	11.5717	6.6313	6.95574
AT3G11690	NA	sr45_down	sr45sap18_down	sr45sap18acinus_down	45.9314	45.0141	19.9818	19.4551	21.1918	23.1676	11.6422	10.4162
AT2G29670	NA	sr45_down	sr45sap18_down	sr45sap18acinus_down	183.063	182.208	46.1532	58.3464	54.4317	57.9205	43.8906	45.5349
AT1G16110	WAKL6	sr45_down	sr45sap18_down	sr45sap18acinus_down	6.30435	6.87526	1.32646	1.65457	1.54285	2.91	2.34281	0.924348
AT1G05805	BHLH128	sr45_down	sr45sap18_down	sr45sap18acinus_down	45.0002	43.7121	12.9641	14.9751	18.9712	19.6555	10.9834	11.0212
AT5G45820	CIPK20	sr45_down	sr45sap18_down	sr45sap18acinus_down	72.7875	72.0409	28.6067	31.4316	36.2491	33.9596	18.089	17.986
AT1G28260	SMG7L	sr45_down	sr45sap18_down	sr45sap18acinus_down	13.6677	14.307	8.34064	4.34093	5.38785	5.47378	3.61436	3.37169
AT1G69750	COX19-2	sr45_down	sr45sap18_down	sr45sap18acinus_down	25.3043	23.7582	3.07717	7.52036	5.66998	6.2405	7.76029	4.59152
AT2G40420	NA	sr45_down	sr45sap18_down	sr45sap18acinus_down	38.7143	35.917	15.4757	14.116	15.5883	14.0898	10.5345	8.30953
AT4G24040	TRE1	sr45_down	sr45sap18_down	sr45sap18acinus_down	6.70629	6.32981	1.84614	2.3077	1.61936	1.09026	2.11606	1.20391
AT2G17880	NA	sr45_down	sr45sap18_down	sr45sap18acinus_down	96.0418	111.218	28.0285	28.4431	31.2678	29.4199	27.4116	25.6546
AT1G71030	ATMYBL2	sr45_down	sr45sap18_down	sr45sap18acinus_down	194.83	182.475	73.6426	85.1522	60.5484	63.745	47.2311	49.1067
AT2G39570	ACR9	sr45_down	sr45sap18_down	sr45sap18acinus_down	560.94	558.592	248.155	249.672	252.031	257.302	147.573	140.512
AT2G26560	PLP2	sr45_down	sr45sap18_down	sr45sap18acinus_down	7.25304	7.00975	1.79446	2.2797	1.17333	1.12515	0.845116	2.83739
AT2G39340	NA	sr45_down	sr45sap18_down	sr45sap18acinus_down	25.7917	24.2679	7.78939	9.25666	9.69251	9.39022	6.82186	6.18828
AT2G25780	NA	sr45_down	sr45sap18_down	sr45sap18acinus_down	8.895	8.50457	1.86687	1.80951	0.912949	1.73434	3.80064	0.756873
AT5G21170	KINB1	sr45_down	sr45sap18_down	sr45sap18acinus_down	249.672	255.371	92.2859	96.7908	103.504	116.116	67.0425	65.8073
AT5G63620	NA	sr45_down	sr45sap18_down	sr45sap18acinus_down	36.2578	35.75	13.7929	14.9231	17.9722	15.79	8.83457	10.0964
AT4G18140	SSP4b	sr45_down	sr45sap18_down	sr45sap18acinus_down	16.6356	18.1027	7.76739	8.72107	8.3271	8.87278	4.67818	4.51625
AT1G18270	NA	sr45_down	sr45sap18_down	sr45sap18acinus_down	38.654	35.7107	14.9595	14.5072	12.5267	12.524	10.3209	9.76156
AT5G63190	NA	sr45_down	sr45sap18_down	sr45sap18acinus_down	120.088	115.4	50.1212	56.2124	57.5502	52.988	29.7232	33.9456
AT3G62950	GRXC11	sr45_down	sr45sap18_down	sr45sap18acinus_down	38.8107	39.2847	11.5997	21.6013	16.643	11.9223	9.14295	12.0379
AT1G78270	UGT85A4	sr45_down	sr45sap18_down	sr45sap18acinus_down	33.0625	31.0078	8.01077	4.86065	13.4935	13.3289	7.74028	9.67287
AT2G38400	AGT3	sr45_down	sr45sap18_down	sr45sap18acinus_down	55.0737	49.3608	15.096	17.2716	18.3345	16.7259	12.475	16.5663
AT1G20630	CAT1	sr45_down	sr45sap18_down	sr45sap18acinus_down	21.518	22.2225	5.06471	7.43877	7.78939	7.28315	6.45698	5.64087
AT5G54080	HGO	sr45_down	sr45sap18_down	sr45sap18acinus_down	72.6332	68.6728	25.7222	23.556	30.8239	25.4007	17.9069	21.5897
AT1G14250	APY5	sr45_down	sr45sap18_down	sr45sap18acinus_down	6.10633	7.05454	1.84614	2.41499	2.12652	2.99893	1.10184	2.63648
AT5G22920	NA	sr45_down	sr45sap18_down	sr45sap18acinus_down	516.383	513.487	171.842	179.441	182.475	180.351	139.411	156.43
AT5G47240	NUDT8	sr45_down	sr45sap18_down	sr45sap18acinus_down	8.37858	10.328	1.38097	1.73711	2.11606	3.24463	2.91239	2.48052
AT2G02710	TLP1	sr45_down	sr45sap18_down	sr45sap18acinus_down	197.105	188.42	76.0415	78.8686	84.58	80.2497	56.6411	54.6948
AT1G31350	SKIP25	sr45_down	sr45sap18_down	sr45sap18acinus_down	8.49174	10.0489	3.61087	4.44066	4.20966	4.38527	2.72024	2.71304
AT5G02810	APRR7	sr45_down	sr45sap18_down	sr45sap18acinus_down	87.2252	78.4458	29.8414	32.758	36.073	34.4715	25.2801	23.772
AT3G09922	IPS1	sr45_down	sr45sap18_down	sr45sap18acinus_down	22.2093	25.7887	12.1909	9.68019	8.00732	10.312	8.01274	6.29077
AT4G16000	NA	sr45_down	sr45sap18_down	sr45sap18acinus_down	25.6907	25.813	10.1359	8.41843	10.2757	9.97563	6.47781	8.82802
AT4G33150	LKR/SDH	sr45_down	sr45sap18_down	sr45sap18acinus_down	28.9796	28.336	8.94438	8.51108	8.96254	10.7285	9.17942	8.03935
AT4G30270	XTH24	sr45_down	sr45sap18_down	sr45sap18acinus_down	506.581	500.847	165.094	160.707	215.215	214	155.532	148.006
AT3G47160	NA	sr45_down	sr45sap18_down	sr45sap18acinus_down	17.8368	18.0135	10.6553	5.85413	7.97674	6.00879	4.81419	6.03738
AT2G14170	ALDH6B2	sr45_down	sr45sap18_down	sr45sap18acinus_down	46.4798	45.4116	16.5881	15.5601	15.6551	13.3289	14.4715	13.6991
AT5G07100	WRKY26	sr45_down	sr45sap18_down	sr45sap18acinus_down	24.6309	26.9855	13.5929	11.7196	10.2065	10.0026	8.74047	7.05818
AT1G72060	NA	sr45_down	sr45sap18_down	sr45sap18acinus_down	104.812	97.654	35.6268	38.9817	38.9225	34.6242	27.1239	35.2818
AT3G61060	PP2A13	sr45_down	sr45sap18_down	sr45sap18acinus_down	287.927	301.309	135.059	129.972	106.548	114.133	86.9927	94.6069
AT1G70820	NA	sr45_down	sr45sap18_down	sr45sap18acinus_down	24.2059	22.2225	9.9114	9.96245	9.1339	9.22323	7.62095	6.66049
AT5G04220	SYT3	sr45_down	sr45sap18_down	sr45sap18acinus_down	32.0903	29.5069	6.71484	9.95115	10.4518	9.59479	9.78516	9.23662
AT3G60980	NA	sr45_down	sr45sap18_down	sr45sap18acinus_down	15.5344	18.0918	6.14909	4.48937	7.38051	7.24261	5.13086	5.33285
AT1G08310	NA	sr45_down	sr45sap18_down	sr45sap18acinus_down	7.57826	7.90043	3.27253	2.85548	1.77217	2.05696	2.44646	2.43027
AT5G18170	GDH1	sr45_down	sr45sap18_down	sr45sap18acinus_down	127.645	119.59	48.8384	54.2358	49.3297	43.7181	37.1686	41.0081
AT1G66980	GDPDL2	sr45_down	sr45sap18_down	sr45sap18acinus_down	16.4969	16.4709	5.63957	5.86326	5.87739	6.18601	4.59785	5.87926
AT2G19810	NA	sr45_down	sr45sap18_down	sr45sap18acinus_down	37.6395	35.4915	14.6851	14.9011	16.9753	13.8274	10.1071	13.155
AT3G18320	NA	sr45_down	sr45sap18_down	sr45sap18acinus_down	28.5264	35.2531	18.3011	10.1581	14.7995	14.23	11.7714	8.55826
AT1G58180	BCA6	sr45_down	sr45sap18_down	sr45sap18acinus_down	186.432	158.724	80.2922	56.445	78.962	80.7737	54.224	56.4922
AT1G32370	TOM2B	sr45_down	sr45sap18_down	sr45sap18acinus_down	22.9489	27.3122	8.92976	6.60503	9.30621	11.7706	10.9228	5.33939
AT5G57940	CNGC5	sr45_down	sr45sap18_down	sr45sap18acinus_down	43.0382	41.5749	15.4757	16.207	19.5643	17.1036	13.6803	13.7072
AT4G03510	RMA1	sr45_down	sr45sap18_down	sr45sap18acinus_down	45.3094	44.7173	16.3885	13.9772	14.9265	14.018	15.858	13.6287
AT1G55510	BCDH BETA1	sr45_down	sr45sap18_down	sr45sap18acinus_down	24.6309	20.1861	8.87652	8.14855	10.009	10.5626	7.11441	7.57021
AT2G31810	NA	sr45_down	sr45sap18_down	sr45sap18acinus_down	155.344	158.926	64.584	65.8228	76.0982	73.684	48.1378	54.6207
AT1G32460	NA	sr45_down	sr45sap18_down	sr45sap18acinus_down	214.861	221.079	76.3838	79.8506	95.6088	97.7157	70.0479	74.2784
AT2G32150	NA	sr45_down	sr45sap18_down	sr45sap18acinus_down	341.268	357.898	188.84	153.463	150.392	146.762	112.738	122.436
AT4G05070	NA	sr45_down	sr45sap18_down	sr45sap18acinus_down	280.293	274.401	82.1706	101.22	121.998	116.24	100.607	89.4598
AT1G76410	ATL8	sr45_down	sr45sap18_down	sr45sap18acinus_down	11.8272	10.6152	6.02044	2.84391	1.68479	1.38513	5.36287	2.36837
AT2G43400	ETFQO	sr45_down	sr45sap18_down	sr45sap18acinus_down	47.3776	44.1355	24.7793	19.3644	16.8491	19.915	17.5248	14.2171
AT5G65207	NA	sr45_down	sr45sap18_down	sr45sap18acinus_down	156.82	145.767	50.7118	53.6277	65.4056	74.8757	59.6205	46.2686
AT5G27920	NA	sr45_down	sr45sap18_down	sr45sap18acinus_down	17.8774	19.4078	4.5104	4.7887	3.92652	3.85219	7.3202	5.8548
AT3G57520	RFS2	sr45_down	sr45sap18_down	sr45sap18acinus_down	288.451	292.73	121.361	140.362	120.507	126.147	104.101	100.913
AT3G29100	VTI13	sr45_down	sr45sap18_down	sr45sap18acinus_down	7.61904	5.73089	3.49803	2.26871	1.35198	3.2208	2.15348	2.62524
AT5G55700	BAM4	sr45_down	sr45sap18_down	sr45sap18acinus_down	36.6017	32.6163	15.0057	13.0621	15.0637	15.6037	13.1652	11.7828
AT3G57470	NA	sr45_down	sr45sap18_down	sr45sap18acinus_down	30.2094	27.052	11.9522	12.7483	12.0784	13.41	10.6978	10.0545
AT3G51840	ACX4	sr45_down	sr45sap18_down	sr45sap18acinus_down	254.221	251.589	125.437	119.875	117.818	121.998	90.5108	93.2613
AT3G15620	UVR3	sr45_down	sr45sap18_down	sr45sap18acinus_down	9.72264	9.02483	4.14822	3.76914	3.71511	4.84887	2.06217	4.79239
AT4G21400	CRK28	sr45_down	sr45sap18_down	sr45sap18acinus_down	7.87867	8.09117	2.00671	3.09107	3.45483	3.23304	2.02765	3.85676
AT4G34030	MCCB	sr45_down	sr45sap18_down	sr45sap18acinus_down	84.5078	83.1307	34.0254	32.2505	36.2394	35.4725	32.7849	28.9606
AT4G29190	NA	sr45_down	sr45sap18_down	sr45sap18acinus_down	51.7709	48.7584	15.1466	18.4228	20.8146	21.436	17.847	19.538
AT3G01310	NA	sr45_down	sr45sap18_down	sr45sap18acinus_down	13.3322	12.8543	5.25869	5.05639	5.94783	5.1254	4.56228	5.21346
AT1G80920	ATJ8	sr45_down	sr45sap18_down	sr45sap18acinus_down	794.893	770.187	324.582	329.296	379.848	369.944	296.243	295.655
AT1G30720	NA	sr45_down	sr45sap18_down	sr45sap18acinus_down	7.87867	5.79522	2.98783	1.71776	3.17966	2.13088	2.52522	2.68415
AT4G36040	ATJ11	sr45_down	sr45sap18_down	sr45sap18acinus_down	546.534	578.205	181.729	203.902	243.621	231.188	219.569	213.131
AT1G64660	MGL	sr45_down	sr45sap18_down	sr45sap18acinus_down	12.1918	13.552	4.97739	6.82038	4.48669	4.0437	4.28715	5.71544
AT1G55810	UKL3	sr45_down	sr45sap18_down	sr45sap18acinus_down	64.584	60.0543	31.0184	26.0454	27.538	29.4845	26.7129	23.2384
AT2G05540	NA	sr45_down	sr45sap18_down	sr45sap18acinus_down	736.98	716.568	361.4	354.877	259.664	265.854	283.168	303.501
AT3G10020	NA	sr45_down	sr45sap18_down	sr45sap18acinus_down	264.305	259.664	82.5622	89.9008	86.2908	92.6931	116.657	95.8362
AT3G57170	NA	sr45_down	sr45sap18_down	sr45sap18acinus_down	17.9142	15.8272	5.74913	8.24621	8.44367	7.20654	7.68849	6.08937
AT4G10030	NA	sr45_down	sr45sap18_down	sr45sap18acinus_down	30.4208	36.2264	17.5947	15.34	15.7372	16.9439	10.9626	16.2446
AT3G26280	CYP71B4	sr45_down	sr45sap18_down	sr45sap18acinus_down	41.8127	43.9813	20.5513	20.7881	20.034	21.1946	18.0246	17.6193
AT5G24530	DMR6	sr45_down	sr45sap18_down	sr45sap18acinus_down	32.6118	31.684	12.6209	13.9504	9.61869	9.93573	14.0643	13.155
AT5G08340	RIBF2	sr45_down	sr45sap18_down	sr45sap18acinus_down	11.6624	11.1299	3.28084	5.00608	5.44566	5.58659	4.00925	5.64087
AT3G22200	POP2	sr45_down	sr45sap18_down	sr45sap18acinus_down	58.739	55.9441	21.1569	19.164	21.3607	20.1917	24.3181	24.6567
AT3G49780	PSK3	sr45_down	sr45sap18_down	sr45sap18acinus_down	83.9431	91.1719	40.7511	32.0722	41.6007	40.2925	48.8105	26.149
AT3G52070	NA	sr45_down	sr45sap18_down	sr45sap18acinus_down	42.4538	48.8806	22.2991	22.8692	20.1508	21.4087	17.0088	22.6537
AT4G08035	NA	sr45_down	sr45sap18_down	sr45sap18acinus_down	60.9826	55.2278	30.3245	26.1242	26.7724	30.7122	29.9145	21.8584
AT5G05890	UGT76C5	sr45_down	sr45sap18_down	sr45sap18acinus_down	11.5305	11.9615	3.99914	5.6977	4.45761	5.49349	3.96977	6.80174
AT4G21410	CRK29	sr45_down	sr45sap18_down	sr45sap18acinus_down	13.4288	14.0076	4.38872	4.12725	6.63652	6.661	6.54894	5.9904
AT1G35580	CINV1	sr45_down	sr45sap18_down	sr45sap18acinus_down	162.208	163.936	74.8555	76.7572	69.2956	71.4988	79.8061	71.3598
AT1G79440	ALDH5F1	sr45_down	sr45sap18_down	sr45sap18acinus_down	7.36872	7.91674	3.06942	2.85548	3.80609	3.56157	3.3436	3.76783
AT1G20693	HMGB2	sr45_down	sr45sap18_down	sr45sap18acinus_down	112.937	109.624	43.2279	49.8616	48.6806	45.5602	54.0056	51.2046
AT1G10140	NA	sr45_down	sr45sap18_down	sr45sap18acinus_down	22.4353	20.1389	6.49849	10.6056	8.50937	10.7011	6.92958	13.2994
AT4G38545	NA	sr45_down	sr45sap18_down	sr45sap18acinus_down	6.60347	7.41769	1.62259	2.44151	3.86174	2.6637	3.901	2.81214
AT1G22500	ATL15	sr45_down	sr45sap18_down	sr45sap18acinus_down	27.0405	27.8096	8.67184	13.3317	11.9535	10.2235	16.6026	9.79228
AT2G22400	NA	sr45_down	sr45sap18_down		11.7259	12.1819	3.8402	5.04141	4.85456	3.85219	6.01779	7.52935
AT3G45730	NA	sr45_down	sr45sap18_down		127.843	129.227	59.1099	64.6618	61.9888	61.9888	72.6504	65.3522
AT4G39460	SAMC1	sr45_down	sr45sap18_down		64.7104	64.729	29.3126	26.733	25.8359	29.047	32.6773	37.8488
AT1G65370	NA	sr45_down	sr45sap18_down		43.2012	40.1397	18.6251	14.4266	12.5685	13.086	21.4542	23.0644
AT1G65040	HRD1B	sr45_down	sr45sap18_down		19.6122	17.4525	6.93336	6.75435	7.3223	7.15346	11.5309	8.90692
AT3G62740	BGLU7	sr45_down	sr45sap18_down		7.26307	6.21337	2.6535	3.89073	2.7313	3.37353	6.26973	7.72802
AT1G10940	SRK2A	sr45_down	sr45sap18_down		55.702	59.9952	24.7655	25.8526	26.5722	26.9461	27.2977	32.4912
AT1G05310	PME8	sr45_down	sr45sap18_down		6.46708	7.13907	1.77196	2.50804	2.52932	2.84083	1.79039	4.3824
AT1G02850	BGLU11	sr45_down	sr45sap18_down		12.8381	14.2273	7.42605	5.66671	2.66391	3.23304	11.6422	8.44565
AT1G18330	RVE7	sr45_down	sr45sap18_down		26.9915	30.0291	15.1897	9.82923	7.29113	9.85075	20.3373	22.4625
AT1G70300	POT6	sr45_down	sr45sap18_down		6.48046	6.94295	3.08715	3.04063	1.9465	2.13088	3.56717	3.58231
AT4G10910	NA	sr45_down	sr45sap18_down		18.5934	21.7828	8.2382	7.34253	5.27918	7.40256	11.797	10.114
AT1G25400	NA	sr45_down	sr45sap18_down		24.0333	26.8553	5.97213	9.9893	8.56022	9.18809	12.7021	16.3567
AT3G44300	NIT2	sr45_down	sr45sap18_down		17.239	18.0918	4.75726	6.6872	5.9791	6.56541	14.7983	11.4613
AT1G15380	NA	sr45_down	sr45sap18_down		37.9983	34.5677	14.883	12.9314	16.4099	13.6561	17.9198	20.75
AT2G25090	CIPK16	sr45_down	sr45sap18_down		7.46634	7.67567	2.38886	2.58891	3.05893	3.56157	1.60347	6.62116
AT4G15610	NA	sr45_down	sr45sap18_down		29.6271	33.4286	9.43278	12.1296	16.1822	11.9223	28.4593	26.5625
AT1G20840	MSSP1	sr45_down	sr45sap18_down		13.7796	16.0811	5.05083	4.50824	6.46251	7.27512	9.14295	7.77002
AT5G09440	EXL4	sr45_down	sr45sap18_down		44.5984	43.4591	15.0711	15.3885	20.4567	20.3989	28.0129	24.3545
AT1G12790	NA	sr45_down	sr45sap18_down		11.0099	10.6346	5.17475	4.66783	4.46781	5.52913	2.30717	8.13048
AT4G39090	RD19A	sr45_down	sr45sap18_down		170.013	178.71	66.6652	66.9849	83.2913	80.9655	114.56	120.209
AT1G16610	SR45	sr45_down		sr45sap18acinus_down	24.7103	21.8018	7.14739	5.37236	13.8722	14.7363	5.55633	3.31304
AT1G71970	NA	sr45_down		sr45sap18acinus_down	68.8388	78.8223	31.8556	39.1558	45.6852	41.1392	31.7393	30.1547
AT2G15880	PEX3	sr45_down		sr45sap18acinus_down	32.1582	35.4725	14.0719	12.1409	17.8433	19.7372	7.46435	10.3387
AT2G38695	NA	sr45_down		sr45sap18acinus_down	6.68347	8.80096	1.68865	2.67933	5.11545	4.51369	2.24545	3.49381
AT3G03470	CYP89A9	sr45_down		sr45sap18acinus_down	9.34888	8.52572	2.97435	4.77211	6.33959	3.3589	3.39478	2.58913
AT5G27380	GSH2	sr45_down		sr45sap18acinus_down	51.7367	52.1222	22.9262	22.525	26.905	24.9743	23.5139	26.1979
AT5G57550	XTH25	sr45_down		sr45sap18acinus_down	22.9055	22.3694	9.84415	9.82923	14.4991	20.58	1.60347	0.816499
AT3G46370	NA	sr45_down		sr45sap18acinus_down	12.2266	10.8848	4.13044	3.79103	6.52727	6.03627	1.41674	0.415983
AT2G32160	NA	sr45_down		sr45sap18acinus_down	10.9852	7.90043	3.36878	2.58891	5.14065	6.44997	0.69	1.0765
AT1G62310	NA	sr45_down		sr45sap18acinus_down	5.4272	5.18175	1.73744	2.69243	2.5043	3.03489	0.593166	0.706989
AT1G67865	NA	sr45_down		sr45sap18acinus_down	343.22	314.238	127.645	179.658	216.005	189.102	50.3642	50.8796
AT3G45860	CRK4	sr45_down		sr45sap18acinus_down	6.17934	5.24594	0.809565	0.866092	2.99648	2.71565	0.733043	1.03829
AT1G02660	NA	sr45_down		sr45sap18acinus_down	64.9443	63.8806	21.7828	23.98	34.7538	34.7744	10.3007	10.8448
AT3G47010	NA	sr45_down		sr45sap18acinus_down	8.91304	8.64599	4.91471	3.44816	4.91939	4.94805	0.652609	2.262
AT1G27921	NA	sr45_down		sr45sap18acinus_down	7.78629	6.70564	1.86687	3.42935	6.33217	1.87438	2.12441	0.336033
AT4G39070	BBX20	sr45_down		sr45sap18acinus_down	13.1081	11.3736	3.13171	3.2109	7.43711	6.05652	1.30603	2.96261
AT3G15500	NAC055	sr45_down		sr45sap18acinus_down	10.5285	10.0213	4.35967	4.96547	5.61523	4.97433	1.98404	1.69561
AT5G38850	NA	sr45_down		sr45sap18acinus_down	9.91089	10.2181	4.61183	5.36287	6.0724	5.45112	1.9401	1.66488
AT3G62150	ABCB21	sr45_down		sr45sap18acinus_down	12.9099	13.0235	2.40928	2.36619	7.38051	7.3223	2.35097	2.36011
AT1G72416	NA	sr45_down		sr45sap18acinus_down	14.3018	15.6246	1.7586	2.50804	11.8731	12.8467	1.96951	3.59563
AT5G65925	NA	sr45_down		sr45sap18acinus_down	9.78516	9.71445	4.25236	5.13761	4.5972	7.44043	1.83616	1.93261
AT2G28120	NA	sr45_down		sr45sap18acinus_down	12.9952	13.1971	4.69739	5.80304	8.92652	8.8412	2.78	2.33611
AT3G61010	NA	sr45_down		sr45sap18acinus_down	23.6734	22.3321	7.86776	8.58678	13.0263	13.8169	4.81419	4.25236
AT4G36900	RAP2-10	sr45_down		sr45sap18acinus_down	30.6508	32.7392	7.73716	8.05135	19.0791	15.9857	6.55745	6.49497
AT3G50650	SCL7	sr45_down		sr45sap18acinus_down	8.6791	10.3491	2.53214	3.4178	5.48673	7.19677	1.08546	2.81949
AT5G38150	PMI15	sr45_down		sr45sap18acinus_down	10.7453	9.65201	2.33983	6.11613	7.74087	5.82169	1.63953	2.58913
AT2G31010	NA	sr45_down		sr45sap18acinus_down	10.7965	9.87897	4.5613	4.23284	9.61049	9.46565	2.55941	1.83129
AT5G46220	NA	sr45_down		sr45sap18acinus_down	5.29306	6.42149	1.89616	2.71391	4.0752	4.28584	0.741304	1.79412
AT4G25810	XTH23	sr45_down		sr45sap18acinus_down	40.04	40.917	14.1667	17.7591	35.5484	33.0011	11.4937	5.9576
AT2G42580	TTL3	sr45_down		sr45sap18acinus_down	87.5809	83.0322	34.6391	33.7526	61.6449	59.9646	19.4305	17.847
AT1G72150	PATL1	sr45_down		sr45sap18acinus_down	493.81	479.421	168.55	188.136	267.444	249.177	107.982	108.75
AT3G62660	GATL7	sr45_down		sr45sap18acinus_down	42.7983	47.2905	17.4979	21.0268	33.4173	34.8877	9.64434	10.5476
AT5G65450	UBP17	sr45_down		sr45sap18acinus_down	8.38737	7.4331	2.46766	2.55805	4.48669	4.5912	2.07323	1.57853
AT5G43440	NA	sr45_down		sr45sap18acinus_down	25.7917	25.6578	10.1933	10.1056	16.0761	16.0481	5.935	5.91956
AT1G76090	SMT3	sr45_down		sr45sap18acinus_down	77.0904	77.6455	26.491	30.7684	46.0026	49.3297	19.772	17.4343
AT5G60860	RABA1F	sr45_down		sr45sap18acinus_down	54.8942	56.7912	20.9757	27.0597	32.8748	33.7991	13.8431	12.9549
AT1G17940	NA	sr45_down		sr45sap18acinus_down	12.0379	12.3348	5.62846	4.12725	7.07071	6.3189	3.82773	2.12739
AT2G28130	NA	sr45_down		sr45sap18acinus_down	10.5074	10.1307	3.87087	3.83654	6.09522	7.33217	2.97304	2.24156
AT5G58670	PLC1	sr45_down		sr45sap18acinus_down	5.96253	5.81259	3.57469	2.20609	6.81	6.43652	1.20747	1.75087
AT3G19850	NA	sr45_down		sr45sap18acinus_down	23.1587	23.8519	9.85857	11.8076	17.376	16.0323	6.70196	5.22304
AT5G46450	NA	sr45_down		sr45sap18acinus_down	18.2853	19.233	6.92514	10.1946	13.5902	13.4588	4.7137	4.85326
AT1G05340	NA	sr45_down		sr45sap18acinus_down	14.0261	11.9995	3.44589	6.24759	9.37307	6.07844	2.82553	3.89389
AT1G54740	NA	sr45_down		sr45sap18acinus_down	237.869	231.995	100.675	100.416	119.977	126.979	61.6449	59.8057
AT1G72790	NA	sr45_down		sr45sap18acinus_down	14.1686	16.4237	6.53334	8.40435	12.4992	11.8599	3.11848	4.85326
AT1G75380	BBD1	sr45_down		sr45sap18acinus_down	266.392	256.774	99.9822	104.635	139.411	143.599	69.4066	69.8933
AT3G02150	TCP13	sr45_down		sr45sap18acinus_down	30.8783	27.2587	13.2213	12.9715	19.8675	17.5653	5.84715	9.73652
AT4G31050	LIP2P	sr45_down		sr45sap18acinus_down	8.08259	8.61421	3.16093	3.65629	3.87895	4.59889	2.78	1.72694
AT2G45600	CXE8	sr45_down		sr45sap18acinus_down	7.43043	10.3398	2.29359	2.79823	3.92652	4.99174	2.7328	2.10288
AT3G61260	NA	sr45_down		sr45sap18acinus_down	686.11	707.632	274.401	292.73	369.093	380.853	193.547	194.349
AT1G01240	NA	sr45_down		sr45sap18acinus_down	62.6713	63.584	29.8958	28.2334	36.7071	32.5193	18.9659	16.0578
AT5G04040	SDP1	sr45_down		sr45sap18acinus_down	43.2391	45.2395	18.0085	18.8855	22.561	22.6819	13.1765	11.7714
AT1G22985	ERF069	sr45_down		sr45sap18acinus_down	5.92391	9.35783	1.52911	2.13241	5.32217	4.88439	1.10184	3.25502
AT3G06210	NA	sr45_down		sr45sap18acinus_down	8.56199	9.06525	3.11032	4.75913	5.24409	4.42323	2.4388	2.64913
AT1G13740	AFP2	sr45_down		sr45sap18acinus_down	7.84079	7.84304	2.63827	3.66502	4.38527	3.96435	3.052	1.47871
AT1G78450	NA	sr45_down		sr45sap18acinus_down	32.8238	41.0352	17.6313	12.0351	17.6712	19.8756	10.7892	11.0782
AT1G02860	BAH1	sr45_down		sr45sap18acinus_down	21.8195	24.6114	10.3099	8.98518	12.2647	14.2532	7.79085	6.05302
AT5G62865	NA	sr45_down		sr45sap18acinus_down	20.93	24.2826	10.1014	9.81831	13.7221	14.638	5.26217	8.46956
AT2G33820	BAC1	sr45_down		sr45sap18acinus_down	17.2661	17.8789	7.87609	8.01956	10.7019	11.0826	7.83087	2.93399
AT4G20260	PCAP1	sr45_down		sr45sap18acinus_down	519.189	488.183	224.656	235.016	438.213	404.653	147.742	161.902
AT1G79700	NA	sr45_down		sr45sap18acinus_down	144.289	144.213	73.684	69.0772	77.9528	77.466	47.4191	41.2805
AT1G08315	NA	sr45_down		sr45sap18acinus_down	10.0077	11.9212	5.41696	4.9763	5.62894	6.35828	2.22068	4.62391
AT3G06780	NA	sr45_down		sr45sap18acinus_down	55.2278	57.6979	21.6789	25.1387	28.5435	31.2745	18.8958	16.5333
AT5G01470	NA	sr45_down		sr45sap18acinus_down	20.9796	24.6783	8.70337	10.5782	15.4702	14.3018	7.54705	6.80957
AT3G51000	NA	sr45_down		sr45sap18acinus_down	46.137	43.2279	23.3257	15.0311	24.3602	22.4835	11.0053	17.3141
AT2G43820	UGT74F2	sr45_down		sr45sap18acinus_down	124.719	121.799	56.9065	65.6784	70.0961	70.9627	38.1478	39.7407
AT2G42040	NA	sr45_down		sr45sap18acinus_down	48.7235	43.1359	19.4822	18.2617	27.4053	30.1231	15.0128	14.3406
AT3G52240	NA	sr45_down		sr45sap18acinus_down	21.6813	23.0017	7.52935	7.60938	13.2075	12.2691	6.57609	7.61824
AT3G62820	NA	sr45_down		sr45sap18acinus_down	22.3652	27.0748	6.06918	11.2485	13.3789	16.743	5.935	9.79228
AT5G48775	NA	sr45_down		sr45sap18acinus_down	5.00914	5.19543	2.12932	1.51302	3.3583	3.76958	1.67326	1.59393
AT1G32630	NA	sr45_down		sr45sap18acinus_down	6.55649	6.45415	1.85717	4.14048	4.36168	5.77443	1.73689	2.39723
AT5G60850	DOF5.4	sr45_down		sr45sap18acinus_down	73.8606	77.0415	31.5155	36.6729	42.3031	41.3482	27.328	21.224
AT5G64390	HEN4	sr45_down		sr45sap18acinus_down	8.30163	8.3848	2.97435	5.21548	7.11189	6.15954	2.31551	3.03687
AT1G75730	NA	sr45_down		sr45sap18acinus_down	6.30435	7.10855	3.37934	3.11219	4.29411	3.81522	1.60347	2.73215
AT2G42170	NA	sr45_down		sr45sap18acinus_down	31.0078	32.8599	14.7123	13.2198	17.504	20.4703	9.37152	11.4505
AT1G19310	NA	sr45_down		sr45sap18acinus_down	9.13345	11.4646	1.78326	3.40913	6.81	9.24577	3.62686	3.22663
AT5G51970	SDH	sr45_down		sr45sap18acinus_down	205.727	199.149	81.9531	94.3465	106.722	107.462	67.6936	66.7169
AT1G12440	SAP1	sr45_down		sr45sap18acinus_down	309.537	302.772	150.297	147.182	171.434	170.811	97.7157	105.925
AT1G76490	HMG1	sr45_down		sr45sap18acinus_down	259.664	268.675	106.251	115.528	151.507	143.424	87.0518	89.5762
AT5G63810	BGAL10	sr45_down		sr45sap18acinus_down	9.33957	10.3572	4.03766	3.80391	4.29411	5.53931	2.33565	4.27565
AT1G51940	LYK3	sr45_down		sr45sap18acinus_down	15.4702	14.6168	6.0802	8.73278	13.0137	11.4521	3.8387	6.31391
AT1G22540	NPF5.10	sr45_down		sr45sap18acinus_down	7.02067	6.01952	2.14132	2.76282	4.23682	4.05202	1.98404	2.44529
AT3G27770	NA	sr45_down		sr45sap18acinus_down	265.317	256.303	98.2753	99.9103	146.419	142.101	90.4131	87.0518
AT4G02130	GATL6	sr45_down		sr45sap18acinus_down	71.2402	80.4172	38.3224	36.865	73.6633	73.8862	24.8663	27.1823
AT2G45170	ATG8E	sr45_down		sr45sap18acinus_down	360.581	354.009	133.3	128.674	189.4	200.43	116.92	131.195
AT1G13390	NA	sr45_down		sr45sap18acinus_down	55.1836	46.7893	28.5264	21.9827	24.2082	31.2355	19.889	15.3113
AT1G15220	CCMH	sr45_down		sr45sap18acinus_down	10.8722	12.1819	6.26566	4.4089	5.09364	9.29878	3.77385	4.28715
AT3G57800	BHLH60	sr45_down		sr45sap18acinus_down	47.2905	45.74	22.1533	21.6789	31.0979	32.1938	16.7659	15.9332
AT1G33970	NA	sr45_down		sr45sap18acinus_down	19.536	20.2946	9.9114	8.03391	13.3392	10.2391	7.21244	6.83635
AT2G42890	ML2	sr45_down		sr45sap18acinus_down	14.2037	15.453	7.30704	7.28812	10.9079	10.6765	6.15611	4.33351
AT5G14120	NA	sr45_down		sr45sap18acinus_down	248.155	258.235	94.9871	106.991	129.505	125.169	90.1574	89.6854
AT1G08980	AMI1	sr45_down		sr45sap18acinus_down	49.2451	58.3732	19.8637	27.8531	31.576	27.9035	16.6084	21.7425
AT2G42280	BHLH130	sr45_down		sr45sap18acinus_down	23.147	20.7328	9.178	8.41843	12.0141	12.0467	7.30775	8.44565
AT1G74890	ARR15	sr45_down		sr45sap18acinus_down	32.2288	27.9875	12.4284	12.1131	16.8591	18.9045	9.03731	12.6608
AT5G10700	NA	sr45_down		sr45sap18acinus_down	15.8558	15.5828	5.89768	6.39239	8.56022	11.6887	4.68797	6.66049
AT3G54920	PMR6	sr45_down		sr45sap18acinus_down	118.782	119.084	49.7693	49.2939	86.4431	89.9288	45.3664	40.7701
AT3G13750	BGAL1	sr45_down		sr45sap18acinus_down	650.094	645.753	289.045	331.909	328.074	329.296	234.667	231.602
AT5G05690	CYP90A1	sr45_down		sr45sap18acinus_down	161.59	160.531	71.54	70.6594	83.6175	81.981	57.9873	59.1099
AT5G14920	GASA14	sr45_down		sr45sap18acinus_down	72.433	79.6117	25.82	22.0554	46.9739	45.9592	28.6687	27.1158
AT1G07310	NA	sr45_down		sr45sap18acinus_down	30.3377	31.2066	13.3668	15.7712	19.2291	18.9045	12.7156	9.82732
AT1G78130	UNE2	sr45_down		sr45sap18acinus_down	8.97913	9.20824	5.53532	3.4839	5.32217	7.08195	3.5847	3.07096
AT3G51550	FER	sr45_down		sr45sap18acinus_down	96.1202	95.355	44.4708	47.2187	65.1641	66.9586	34.3193	36.1869
AT5G40450	NA	sr45_down		sr45sap18acinus_down	49.3459	46.3562	20.5276	21.2344	35.5935	34.689	19.4483	16.1403
AT1G14290	SBH2	sr45_down		sr45sap18acinus_down	92.4694	91.3793	43.4727	44.5829	56.7773	58.4238	32.6915	35.5227
AT4G37480	NA	sr45_down		sr45sap18acinus_down	13.3942	13.8554	6.82735	6.5137	7.39907	8.60527	5.80478	4.28715
AT3G10300	CML49	sr45_down		sr45sap18acinus_down	9.06142	10.0783	5.1859	3.51339	5.82169	5.77443	3.01807	4.19756
AT5G01720	FBL3	sr45_down		sr45sap18acinus_down	22.7269	22.8863	8.78065	9.70589	11.9535	12.8802	6.6313	10.6884
AT4G31290	NA	sr45_down		sr45sap18acinus_down	151.324	152.99	71.9541	69.818	79.7118	75.1702	56.1075	59.3134
AT5G65430	GRF8	sr45_down		sr45sap18acinus_down	213.131	212.848	95.1887	98.4076	132.666	135.385	80.5827	82.5854
AT4G36050	APE2	sr45_down		sr45sap18acinus_down	11.9631	12.7344	4.61955	4.49633	6.28543	6.45949	4.53864	4.99435
AT4G13830	ATJ20	sr45_down		sr45sap18acinus_down	245.555	243.621	113.657	121.49	131.572	127.645	92.1194	97.095
AT4G05150	NA	sr45_down		sr45sap18acinus_down	83.5255	88.3769	40.0685	42.8882	45.7323	43.9484	28.4252	37.9232
AT1G60140	TPS10	sr45_down		sr45sap18acinus_down	30.9673	29.5646	12.3597	11.6905	16.0872	15.5396	10.8535	12.7706
AT2G03440	NRP1	sr45_down		sr45sap18acinus_down	117.546	123.63	55.3353	61.806	70.5629	70.6029	49.7874	43.9813
AT1G56220	NA	sr45_down		sr45sap18acinus_down	935.716	947.091	451.901	467.67	498.473	486.547	379.848	357.898
AT1G75220	NA	sr45_down		sr45sap18acinus_down	97.7157	96.8762	50.084	46.7893	53.3891	56.3326	39.5752	36.8806
AT2G40330	PYL6	sr45_down		sr45sap18acinus_down	11.6164	11.6297	4.73331	4.43081	13.4209	10.0026	3.65936	5.55783
AT5G05440	PYL5	sr45_down		sr45sap18acinus_down	115.642	120.925	46.0701	52.2036	105.335	95.677	43.6426	50.2356
AT5G41260	NA	sr45_down		sr45sap18acinus_down	18.9274	15.291	7.30704	7.32652	11.3653	10.7011	7.12844	6.45478
AT1G17160	NA	sr45_down		sr45sap18acinus_down	14.0261	16.4814	7.82592	6.56884	8.70501	8.09934	6.1698	5.96765
AT3G59940	SKIP20	sr45_down		sr45sap18acinus_down	253.909	262.44	118.182	109.734	150.931	140.512	98.9371	108.156
AT1G63800	UBC5	sr45_down		sr45sap18acinus_down	146.762	130.32	64.9443	61.8359	72.8891	78.0536	53.7877	57.1122
AT1G15670	NA	sr45_down		sr45sap18acinus_down	27.61	29.9649	10.8251	12.9099	19.0791	14.0457	12.9972	10.5081
AT3G57300	INO80	sr45_down		sr45sap18acinus_down	19.3861	19.0091	8.41404	9.21298	10.3294	11.3377	8.45324	7.27567
AT1G12220	RPS5	sr45_down		sr45sap18acinus_down	5.86122	5.67335	2.50132	3.2109	2.67415	3.17933	2.84358	1.96951
AT3G19930	STP4	sr45_down		sr45sap18acinus_down	33.3792	31.6274	11.4369	14.8191	18.3085	15.2459	14.7983	12.3583
AT1G75800	NA	sr45_down		sr45sap18acinus_down	94.0322	98.8676	40.3854	50.7239	63.8199	58.3732	35.2482	45.0659
AT1G21680	NA	sr45_down		sr45sap18acinus_down	54.1872	53.5392	20.1882	25.2291	27.4392	27.4559	22.69	22.7414
AT2G38310	PYL4	sr45_down		sr45sap18acinus_down	142.588	159.75	69.4066	64.0219	132.789	122.74	59.7577	67.6378
AT3G48530	KING1	sr45_down		sr45sap18acinus_down	86.7448	90.603	45.3013	38.1265	46.7893	45.6644	38.9088	35.452
AT1G76460	NA	sr45_down		sr45sap18acinus_down	26.6274	26.5057	12.35	13.3597	13.5509	14.4587	8.88196	13.7787
AT3G02140	AFP4	sr45_down		sr45sap18acinus_down	35.9408	36.3806	16.9038	18.4009	31.1398	34.0555	16.9978	14.0733
AT1G02340	HFR1	sr45_down		sr45sap18acinus_down	16.8632	17.2224	9.30511	6.70604	12.1841	11.4956	6.43078	8.28555
AT1G78600	BBX22	sr45_down		sr45sap18acinus_down	21.6013	20.647	12.1909	8.53152	12.1994	10.7761	8.93645	9.28957
AT5G39610	ATNAC2	sr45_down		sr45sap18acinus_down	14.3481	10.0285	3.98857	6.11613	7.24562	7.40256	5.6715	4.97475
AT1G01500	NA	sr45_down		sr45sap18acinus_down	11.0559	11.2691	5.35002	4.30696	8.09225	4.81526	5.52261	4.35228
AT4G14230	CBSDUF2	sr45_down		sr45sap18acinus_down	9.9601	8.84425	5.88154	3.14969	6.28543	4.81526	3.94609	4.35228
AT3G53410	LUL2	sr45_down		sr45sap18acinus_down	13.6133	10.7987	5.55552	5.52217	7.56836	5.50367	6.05396	4.79239
AT5G06870	PGIP2	sr45_down		sr45sap18acinus_down	54.284	48.0332	24.1023	25.0949	28.388	25.0393	25.827	19.6382
AT4G13493	MIR850A	sr45_down		sr45sap18acinus_down	66.8273	63.0106	27.4053	30.06	45.0946	44.4591	20.6707	37.617
AT4G21870	HSP15.4	sr45_down		sr45sap18acinus_down	166.163	158.356	74.5459	65.6784	120.802	121.047	74.4332	71.6342
AT5G65110	ACX2	sr45_down		sr45sap18acinus_down	57.1122	54.4468	23.9368	29.155	32.0685	33.5055	26.6576	23.9504
AT5G58510	NA	sr45_down		sr45sap18acinus_down	9.57391	8.88773	4.65606	4.27348	5.40022	5.64043	3.59514	4.8333
AT1G35670	CPK11	sr45_down		sr45sap18acinus_down	39.7088	44.7872	21.9827	19.2501	23.8873	23.2247	21.7811	16.8579
AT5G13710	SMT1	sr45_down		sr45sap18acinus_down	211.563	210.938	105.474	102.389	129.641	123.402	93.4259	100.05
AT1G62480	NA	sr45_down		sr45sap18acinus_down	565.555	531.632	280.293	265.854	375.228	386.853	260.279	242.78
AT1G03740	NA	sr45_down		sr45sap18acinus_down	15.34	15.4318	5.74913	7.07521	8.79163	10.0329	6.5108	7.62684
AT5G47390	NA	sr45_down		sr45sap18acinus_down	56.096	54.3042	27.1038	27.1783	33.5286	32.0685	28.5758	23.0644
AT5G26240	CLC-D	sr45_down		sr45sap18acinus_down	15.3722	14.4915	6.44761	6.9059	8.21895	6.91531	7.5184	6.57874
AT5G64780	NA	sr45_down		sr45sap18acinus_down	15.0112	14.0076	5.38993	7.7458	7.83892	8.30806	5.01792	8.69145
AT4G25970	PSD3	sr45_down		sr45sap18acinus_down	16.5609	18.2887	7.83391	8.32391	10.0207	9.91478	7.02826	9.41148
AT3G14050	RSH2	sr45_down		sr45sap18acinus_down	19.5775	19.7578	7.65681	9.43018	10.6507	9.91478	9.66803	9.1642
AT4G02370	NA	sr45_down		sr45sap18acinus_down	24.6537	24.8226	9.99696	12.0793	16.8396	15.6676	9.81762	13.9035
AT3G13730	CYP90D1	sr45_down		sr45sap18acinus_down	5.46885	5.1476	2.16196	2.25672	4.14762	2.8654	3.23535	1.89835
AT5G43680	NA	sr45_down		sr45sap18acinus_down	13.5674	14.8169	7.1209	4.7887	9.12206	10.2608	6.6313	7.07462
AT4G10840	NA	sr45_down		sr45sap18acinus_down	52.8436	51.7965	23.659	25.5657	31.2355	31.4498	25.6003	25.3272
AT4G00290	MSL1	sr45_down		sr45sap18acinus_down	9.83956	10.308	3.8187	5.90164	8.67015	5.42144	5.98516	3.91824
AT1G65520	ECI1	sr45_down		sr45sap18acinus_down	12.3674	12.7073	4.16379	7.81762	9.5095	8.29671	5.51523	6.93932
AT1G69830	AMY3	sr45_down			18.2384	16.2413	7.09104	9.53357	10.0207	11.0382	9.23203	10.2965
AT1G73260	ATKTI1	sr45_down			24.4643	27.6152	12.1614	12.2316	17.3089	17.7321	30.9204	34.4191
AT3G60130	BGLU16	sr45_down			34.1939	33.9882	13.1359	13.823	23.3743	23.5712	15.8418	18.203
AT5G59780	MYB59	sr45_down			89.483	87.0518	40.04	35.5647	42.0533	47.5592	63.7316	64.6882
AT2G06005	FIP1	sr45_down			5.82258	5.93372	2.32834	3.09998	5.64235	4.89668	4.10981	2.09373
AT1G70850	MLP34	sr45_down			81.4633	87.3	37.3138	41.9403	54.9502	59.7394	143.764	152.768
AT3G48120	NA	sr45_down			6.62299	7.3973	2.73174	3.17957	3.45483	4.18435	3.93893	3.66759
AT4G34950	NA	sr45_down			5.07933	6.18519	0.294783	0.691739	3.4	2.96173	4.79174	1.09702
AT2G05510	NA	sr45_down			10.6473	8.49118	3.64894	1.78294	6.55977	11.7396	14.0643	16.3567
AT1G16500	NA	sr45_down			5.83882	6.89708	1.58261	2.20609	5.07555	6.14672	2.93652	4.81328
AT2G41990	NA	sr45_down			13.1613	9.26778	2.9165	4.16092	6.38678	6.58955	3.62686	6.39391
AT5G66440	NA	sr45_down			7.91032	8.84425	2.48215	2.9478	7.62068	6.00879	5.39946	5.58807
AT2G28400	NA	sr45_down			6.77781	6.38081	2.90739	1.36801	4.09733	4.57565	5.58043	11.2861
AT2G43535	ATTI4	sr45_down			55.8396	56.445	17.725	19.9188	30.9287	36.5848	47.9469	60.7522
AT3G29810	COBL3	sr45_down			8.40271	7.71766	3.14259	2.3077	5.19301	4.93548	3.72909	5.16169
AT2G33500	COL14	sr45_down			8.63652	10.4672	3.14259	3.67456	4.35066	6.18601	6.61905	4.62391
AT3G51910	HSFA7A	sr45_down			24.023	23.2336	8.08314	9.37226	13.3656	13.2976	14.7248	30.6941
AT3G56930	PAT04	sr45_down			12.2501	11.6297	2.89568	5.88653	6.9113	6.52258	5.75991	6.60503
AT1G29280	WRKY65	sr45_down			6.01328	6.23819	2.9435	1.75022	4.91939	6.05652	12.5179	11.6488
AT3G13310	NA	sr45_down			37.7448	40.0757	18.3591	12.4077	22.9731	22.3714	27.1367	21.427
AT1G09460	NA	sr45_down			11.5565	14.5702	5.99891	4.43081	5.91789	7.44043	4.56228	8.62768
AT1G75760	NA	sr45_down			21.7587	24.2488	7.85846	10.4092	20.2156	19.622	13.8987	16.4988
AT3G08880	NA	sr45_down			5.84957	5.41761	2.11696	2.34754	3.64048	4.65606	3.67992	4.70734
AT4G18580	NA	sr45_down			10.0239	8.48232	3.63589	3.83654	6.54556	6.99668	7.1039	5.42065
AT3G06500	INVC	sr45_down			26.0537	27.7448	11.8372	10.3544	13.7117	13.2643	11.5205	16.0915
AT1G07150	MAPKKK13	sr45_down			5.28234	5.19543	1.89616	2.47676	2.25396	3.26733	3.42208	3.53936
AT4G36790	NA	sr45_down			8.96754	8.39936	3.77844	3.54261	4.73271	4.62891	4.7221	4.01327
AT3G01970	WRKY45	sr45_down			9.59022	10.564	5.24818	3.28366	5.43298	5.761	2.82553	7.82811
AT5G02130	NDP1	sr45_down			6.01328	5.91624	2.18744	2.88412	3.5013	2.93314	3.17315	2.77227
AT2G39900	WLIN2A	sr45_down			7.29737	6.81742	2.38886	3.69957	4.83496	6.3189	5.42065	8.55826
AT5G35732	NA	sr45_down			11.5878	11.1479	6.31348	3.54261	8.24957	8.73975	9.08262	7.67131
AT2G37585	NA	sr45_down			13.4394	13.4367	5.98791	5.72172	8.56022	9.08213	9.0624	7.6387
AT3G07690	NA	sr45_down			10.5562	10.0489	4.14822	4.96547	6.81	6.13111	4.54589	9.1642
AT5G20400	NA	sr45_down			9.62886	8.86352	3.54372	4.68121	4.53548	5.59847	9.0624	8.94348
AT1G23020	FRO3	sr45_down			36.2264	35.8863	16.425	16.207	21.134	20.945	19.8508	18.6922
AT2G38960	AERO2	sr45_down			6.35978	5.96605	1.86687	3.71325	8.4663	6.29442	3.9595	4.00503
AT5G02260	EXPA9	sr45_down			7.29737	8.10152	3.36878	3.6465	4.7111	4.73957	5.69028	8.46194
AT1G22070	TGA3	sr45_down			6.64488	7.15569	2.69068	3.6465	4.88609	5.54857	6.02906	5.58807
AT1G30330	ARF6	sr45_down			9.68993	11.4131	4.65606	5.02939	7.74087	6.82735	5.57095	5.53462
AT4G21320	HSA32	sr45_down			11.9131	15.0257	5.7797	6.65469	7.21623	6.79009	8.45324	6.89381
AT2G03340	WRKY3	sr45_down			13.0657	13.48	5.68826	6.65469	10.2065	10.3995	7.90775	10.3477
AT5G62560	PUB41	sr45_down			7.84647	9.15162	3.54372	4.32217	4.56444	4.07134	4.03478	4.69114
AT1G20440	COR47	sr45_down			129.505	127.645	54.3237	65.4281	89.1656	90.1574	86.5456	86.7448
AT5G50450	NA	sr45_down			11.9429	11.4131	5.33729	5.54391	5.12471	6.56541	9.51681	4.84498
AT1G26930	NA	sr45_down			9.56179	10.1307	5.21747	4.05241	5.41913	5.85261	7.4524	9.61109
AT1G53770	NA	sr45_down			6.23236	6.91811	2.85054	3.33828	6.10772	4.67	4.59785	2.83739
AT5G66180	NA	sr45_down			17.8063	18.2699	7.58935	9.37226	9.97563	9.43464	9.89978	9.45642
AT4G14270	CID2	sr45_down			35.6369	35.1171	15.6011	17.8273	22.1876	18.3548	14.6535	31.576
AT5G64260	EXL2	sr45_down			131.424	135.385	64.1359	62.1931	77.2677	66.4502	88.4325	86.4192
AT1G72160	PATL3	sr45_down			38.247	33.3752	16.3159	17.8191	24.7736	21.4516	16.1772	20.0281
AT2G22122	NA	sr45_down			12.097	10.888	5.56409	5.41173	5.96605	6.60114	5.58957	7.46348
AT1G24530	NA	sr45_down			19.9685	21.0648	8.35325	11.3872	13.8919	12.2691	11.8465	16.5737
AT4G23400	PIP1-5	sr45_down			373.625	365.586	168.15	186.668	271.86	259.664	189.4	214.562
AT4G27440	PORB	sr45_down			152.99	148.928	68.1674	76.8037	89.483	90.8838	122.645	110.16
AT5G67470	FH6	sr45_down			9.52673	10.3704	4.53036	5.02939	9.06976	9.07284	7.20217	5.05024
AT2G01530	MLP329	sr45_down			36.2578	45.1673	16.6883	22.9055	26.4376	26.6165	62.8721	66.4884
AT1G30570	HERK2	sr45_down			10.7761	10.7127	4.46518	5.96546	9.00081	10.8395	8.15515	6.75977
AT3G27460	NA	sr45_down			7.11002	5.80348	2.9165	3.36915	4.74351	4.8628	6.23702	2.55522
AT3G60310	NA	sr45_down			5.29306	7.09104	2.85054	3.19167	4.1657	3.69826	2.07323	4.43022
AT5G57060	NA	sr45_down			15.13	15.6525	8.29671	6.6872	8.94498	9.52129	7.49066	9.29878
AT2G45050	GATA2	sr45_down			6.16593	7.14851	3.08715	3.43763	4.98337	4.36345	4.98464	2.65787
AT3G50740	UGT72E1	sr45_down			25.1145	26.1166	10.2326	15.0466	15.2459	16.163	23.5331	23.0947
AT1G65970	PRXIIC	sr45_down			40.8061	50.4203	23.7559	21.2013	33.5286	27.5672	41.8127	43.6202
AT5G05480	NA	sr45_down			6.74949	5.93372	3.21261	3.04063	3.7563	4.69527	3.85152	5.01304
AT5G64860	DPE1	sr45_down			7.6289	8.4709	3.51828	4.44066	4.58609	7.04477	4.16092	4.72819
AT2G23120	NA	sr45_down			156.258	175.84	73.4457	90.9918	141.504	132.044	107.17	114.224
AT2G38050	DET2	sr45_down			17.1535	17.5711	9.5689	7.63728	9.01282	9.90675	10.1933	8.02661
AT4G30360	CNGC17	sr45_down			7.55921	7.52682	3.32001	4.16092	3.81913	5.18054	5.72541	4.26196
AT1G24020	MLP423	sr45_up	sr45sap18_up	sr45sap18acinus_up	38.6886	39.2242	73.9574	84.0791	91.1159	119.773	129.972	133.585
AT1G45201	ATTLL1	sr45_up	sr45sap18_up	sr45sap18acinus_up	28.9952	28.5617	82.231	88.3229	77.9087	83.6175	148.928	139.996
AT1G60590	NA	sr45_up	sr45sap18_up	sr45sap18acinus_up	2.59886	2.24465	13.8677	14.4471	5.69709	6.03627	14.5642	20.1136
AT1G63100	SCL28	sr45_up	sr45sap18_up	sr45sap18acinus_up	3.02522	3.12174	5.36287	7.6891	6.60804	5.91789	6.31618	8.61342
AT1G67105	NA	sr45_up	sr45sap18_up	sr45sap18acinus_up	2.66391	4.39782	10.7825	10.0026	7.02271	9.98867	79.9079	94.1512
AT2G07042	NA	sr45_up	sr45sap18_up	sr45sap18acinus_up	13.406	13.8364	32.2848	29.3187	31.592	26.4376	39.0942	41.04
AT2G27420	NA	sr45_up	sr45sap18_up	sr45sap18acinus_up	1.195	0.97544	22.3986	19.3399	7.45595	10.022	26.1801	30.9641
AT2G37460	NA	sr45_up	sr45sap18_up	sr45sap18acinus_up	5.6418	4.10152	13.463	11.8172	10.2241	11.8324	17.3482	16.6812
AT3G13080	ABCC3	sr45_up	sr45sap18_up	sr45sap18acinus_up	5.0512	4.93163	13.9133	16.0568	10.4822	10.3615	30.2756	29.523
AT3G49400	NA	sr45_up	sr45sap18_up	sr45sap18acinus_up	1.82315	1.64673	6.35281	7.04657	6.41441	7.20654	6.44933	8.08848
AT4G22880	LDOX	sr45_up	sr45sap18_up	sr45sap18acinus_up	2.98433	2.92389	10.9811	11.6744	14.5746	15.417	26.0086	25.7012
AT4G39800	IPS1	sr45_up	sr45sap18_up	sr45sap18acinus_up	33.3038	32.3564	70.0051	87.1462	68.466	64.9727	66.7719	70.0961
AT5G10140	FLC	sr45_up	sr45sap18_up	sr45sap18acinus_up	7.6289	8.10152	62.8076	64.2965	48.4912	43.2453	65.6016	75.6744
AT5G17220	GSTF12	sr45_up	sr45sap18_up	sr45sap18acinus_up	3.1263	2.89568	16.2948	18.0622	18.7001	15.4641	29.7232	36.6069
AT5G24150	SQE5	sr45_up	sr45sap18_up	sr45sap18acinus_up	15.7009	14.5341	52.6308	62.3127	32.1136	29.9573	38.5351	39.5879
AT5G42800	DFRA	sr45_up	sr45sap18_up	sr45sap18acinus_up	12.0141	11.9212	23.1446	25.8803	35.0929	35.168	60.7082	56.8565
AT5G42060	NA	sr45_up	sr45sap18_up	sr45sap18acinus_up	7.72759	11.6664	21.5332	20.6299	21.55	19.1603	18.832	20.6031
AT2G36810	SGR6	sr45_up	sr45sap18_up	sr45sap18acinus_up	7.59044	7.41769	18.5031	18.5463	15.4448	15.5513	16.3192	14.3549
ATCG00470	ATPE	sr45_up	sr45sap18_up	sr45sap18acinus_up	57.9996	57.2638	273.357	116.351	108.667	137.199	148.093	89.7476
AT1G78070	NA	sr45_up	sr45sap18_up	sr45sap18acinus_up	7.19535	8.12685	17.0302	20.9106	14.3986	16.6465	14.1257	18.0011
AT5G46690	BHLH71	sr45_up	sr45sap18_up	sr45sap18acinus_up	5.58747	6.52727	11.2815	15.3144	13.6561	13.8274	11.2191	14.6252
AT3G17660	AGD15	sr45_up	sr45sap18_up	sr45sap18acinus_up	3.7465	3.83545	12.5267	10.6899	8.3704	10.1239	7.74028	8.41476
AT1G58848	RF9	sr45_up	sr45sap18_up	sr45sap18acinus_up	73.2081	75.7376	261.942	202.929	169.267	177.223	160.892	161.902
AT2G31150	NA	sr45_up	sr45sap18_up	sr45sap18acinus_up	16.9629	15.84	39.9384	37.3431	34.9687	34.2807	37.305	37.0465
AT5G65630	GTE7	sr45_up	sr45sap18_up	sr45sap18acinus_up	21.61	23.1434	62.2453	59.9136	58.2528	55.7472	57.2191	47.5297
AT2G32340	NA	sr45_up	sr45sap18_up	sr45sap18acinus_up	7.51087	8.81413	20.3549	13.2336	16.3337	20.9153	19.991	19.0489
AT3G29030	EXPA5	sr45_up	sr45sap18_up	sr45sap18acinus_up	14.3809	16.6603	39.5204	40.3699	44.6235	44.9181	39.8388	35.1386
AT5G37770	CML24	sr45_up	sr45sap18_up	sr45sap18acinus_up	40.7391	43.4293	85.3955	100.607	88.404	81.6553	104.903	102.132
AT3G54000	NA	sr45_up	sr45sap18_up	sr45sap18acinus_up	2.22609	3.26543	6.36593	6.17295	5.11545	6.79009	6.07087	7.47436
AT5G63550	NA	sr45_up	sr45sap18_up	sr45sap18acinus_up	4.7402	4.53242	12.3082	9.78743	11.3893	9.10318	11.1633	11.6645
AT3G54990	SMZ	sr45_up	sr45sap18_up	sr45sap18acinus_up	3.14803	3.37524	8.27869	8.41843	7.47152	5.64043	10.0713	6.13992
AT3G05370	AtRLP31	sr45_up	sr45sap18_up	sr45sap18acinus_up	7.43043	7.04134	23.5871	20.3465	17.4525	17.9846	17.4054	18.6537
AT5G16200	NA	sr45_up	sr45sap18_up	sr45sap18acinus_up	5.81018	5.99457	16.439	12.6678	16.643	15.5396	15.2105	15.0695
AT4G14750	IQD19	sr45_up	sr45sap18_up	sr45sap18acinus_up	4.73196	6.13047	14.6264	13.3597	10.9079	12.6435	14.2617	13.8738
AT1G29418	NA	sr45_up	sr45sap18_up	sr45sap18acinus_up	82.928	83.1846	249.672	208.903	185.344	176.772	216.321	216.599
AT5G35490	ATMRU1	sr45_up	sr45sap18_up	sr45sap18acinus_up	27.716	30.7765	66.3433	89.8518	94.7785	94.0322	76.006	78.7196
AT5G24105	AGP41	sr45_up	sr45sap18_up	sr45sap18acinus_up	6.46708	8.7464	16.9574	22.5347	20.2408	19.1021	17.5135	22.9027
AT1G07370	PCNA	sr45_up	sr45sap18_up	sr45sap18acinus_up	3.14803	4.98194	8.01077	9.9893	8.67015	8.90759	12.2152	9.34452
AT4G10040	CYTC-2	sr45_up	sr45sap18_up	sr45sap18acinus_up	18.247	18.5854	36.7476	45.5732	38.8864	40.9246	39.6044	58.0404
AT5G02890	NA	sr45_up	sr45sap18_up	sr45sap18acinus_up	3.38954	3.31244	5.99891	8.12261	9.46999	8.93547	7.66451	10.2743
AT5G12110	NA	sr45_up	sr45sap18_up	sr45sap18acinus_up	13.2407	12.3926	23.0661	28.9835	29.3632	28.9981	35.1212	34.9063
AT1G35710	NA	sr45_up	sr45sap18_up	sr45sap18acinus_up	5.75498	5.64761	14.1757	12.0683	14.1346	14.4515	15.7851	15.5361
AT1G24100	UGT74B1	sr45_up	sr45sap18_up	sr45sap18acinus_up	12.4544	10.6761	28.6067	27.2499	23.7976	26.0385	27.4898	36.5461
AT2G05632	NA	sr45_up	sr45sap18_up	sr45sap18acinus_up	6.34541	5.74422	14.054	13.5891	13.3011	13.1754	17.0316	16.9926
AT3G47360	HSD3	sr45_up	sr45sap18_up	sr45sap18acinus_up	14.5461	15.5937	37.1538	32.9335	40.327	38.8727	48.2541	36.4913
AT5G44568	NA	sr45_up	sr45sap18_up	sr45sap18acinus_up	17.868	20.6591	61.6449	35.5082	39.8824	50.3555	51.0875	57.944
AT3G21560	UGT84A2	sr45_up	sr45sap18_up	sr45sap18acinus_up	5.11513	4.88148	11.7246	11.4291	11.9105	9.71445	15.5513	12.8619
AT5G65880	NA	sr45_up	sr45sap18_up	sr45sap18acinus_up	9.51681	10.1178	24.5743	20.2539	23.0272	21.9844	19.4483	36.5324
AT5G48880	KAT5	sr45_up	sr45sap18_up	sr45sap18acinus_up	9.83956	9.26778	24.1387	24.0848	20.0053	18.9293	28.48	26.1599
AT3G17609	HYH	sr45_up	sr45sap18_up	sr45sap18acinus_up	19.67	23.5904	79.5937	58.188	45.3013	48.5477	65.7065	59.9952
AT4G36640	NA	sr45_up	sr45sap18_up	sr45sap18acinus_up	5.61693	5.66164	13.3977	13.3767	15.1001	10.7115	16.2885	16.5954
AT5G20700	NA	sr45_up	sr45sap18_up	sr45sap18acinus_up	111.171	104.556	262.44	264.305	232.397	218.862	307.526	322.074
AT3G13470	CPN60B2	sr45_up	sr45sap18_up	sr45sap18acinus_up	32.8458	31.1804	65.3931	69.4209	66.6839	69.818	93.5617	93.9035
AT3G15460	NA	sr45_up	sr45sap18_up	sr45sap18acinus_up	1.87054	2.97565	7.16937	8.23601	6.03738	6.64234	8.40652	5.8548
AT3G15680	NA	sr45_up	sr45sap18_up	sr45sap18acinus_up	8.03478	7.91674	16.7575	20.7303	16.0872	15.8964	22.4141	25.201
AT3G23810	SAHH2	sr45_up	sr45sap18_up	sr45sap18acinus_up	49.6396	54.9502	113.553	120.507	113.657	118.887	163.23	150.726
AT1G26560	BGLU40	sr45_up	sr45sap18_up	sr45sap18acinus_up	10.2529	10.7787	29.5552	35.948	22.2708	25.6836	32.7478	30.4832
AT2G27080	NA	sr45_up	sr45sap18_up	sr45sap18acinus_up	6.89496	8.12685	17.7997	18.557	20.435	17.5061	19.9777	25.1331
AT5G06790	NA	sr45_up	sr45sap18_up	sr45sap18acinus_up	3.2184	3.29172	8.99109	10.9388	8.31898	7.12651	13.7518	6.15058
AT2G43290	CML5	sr45_up	sr45sap18_up	sr45sap18acinus_up	25.0754	25.2857	62.7515	91.3171	52.7449	50.7007	77.0904	79.7118
AT5G03760	CSLA9	sr45_up	sr45sap18_up	sr45sap18acinus_up	18.1438	17.6022	45.0736	38.8107	35.2932	38.5008	56.58	54.6684
AT1G61580	ARP2	sr45_up	sr45sap18_up	sr45sap18acinus_up	8.18327	9.93721	21.1289	19.3691	20.9896	18.83	29.0985	27.3754
AT4G03060	AOP2	sr45_up	sr45sap18_up	sr45sap18acinus_up	4.2818	5.62062	16.2948	11.4956	13.8919	16.1733	14.3637	16.4624
AT3G19370	NA	sr45_up	sr45sap18_up	sr45sap18acinus_up	4.65809	4.13696	10.5993	8.48043	8.54809	9.45642	14.393	13.8389
AT1G65860	FMOGS-OX1	sr45_up	sr45sap18_up	sr45sap18acinus_up	4.32109	4.24826	12.4422	11.4411	9.73872	10.312	14.557	12.8986
AT4G39330	CAD9	sr45_up	sr45sap18_up	sr45sap18acinus_up	33.9015	30.5489	82.4813	85.5242	72.4085	73.5885	103.767	106.352
AT1G72930	TIR	sr45_up	sr45sap18_up	sr45sap18acinus_up	50.7616	50.9851	154.217	156.625	105.711	106.251	158.012	175.63
AT5G55380	AT1	sr45_up	sr45sap18_up	sr45sap18acinus_up	2.9714	4.00373	9.33696	8.92498	8.31066	7.16894	10.8535	11.8797
AT4G26850	VTC2	sr45_up	sr45sap18_up	sr45sap18acinus_up	110.244	103.504	355.684	347.233	281.441	269.276	345.469	362.323
AT4G11010	NDPK3	sr45_up	sr45sap18_up	sr45sap18acinus_up	62.6961	62.7228	156.258	136.38	128.973	131.895	211.904	206.101
AT2G46650	CYTB5-C	sr45_up	sr45sap18_up	sr45sap18acinus_up	14.4487	17.3141	27.5877	45.263	39.5459	31.7555	52.2036	54.9052
AT2G27402	NA	sr45_up	sr45sap18_up	sr45sap18acinus_up	65.0721	63.5389	145.767	138.059	126.979	138.22	216.599	223.217
AT2G16586	NA	sr45_up	sr45sap18_up	sr45sap18acinus_up	28.2441	30.799	277.458	84.6829	104.338	126.727	150.726	54.5572
ATCG00820	RPS19	sr45_up	sr45sap18_up	sr45sap18acinus_up	14.5785	13.5929	91.4183	45.3293	42.8185	45.2395	59.6702	40.8333
AT3G08860	PYD4	sr45_up	sr45sap18_up	sr45sap18acinus_up	2.66391	2.93567	6.81104	6.65469	8.24957	10.114	12.0148	8.09816
AT5G23310	FSD3	sr45_up	sr45sap18_up	sr45sap18acinus_up	14.8305	14.7737	38.6141	35.5973	33.3253	31.4498	49.762	56.9767
AT5G42760	NA	sr45_up	sr45sap18_up	sr45sap18acinus_up	3.45226	3.38957	13.0621	14.8008	8.27728	9.16909	13.1097	11.8641
AT1G68238	NA	sr45_up	sr45sap18_up	sr45sap18acinus_up	19.0653	17.4525	55.0841	49.0124	38.2791	40.0449	72.0409	62.0688
AT4G39940	APK2	sr45_up	sr45sap18_up	sr45sap18acinus_up	21.2325	23.3356	61.4983	54.716	51.0244	50.1464	86.776	77.5623
AT5G13930	CHS	sr45_up	sr45sap18_up	sr45sap18acinus_up	97.3297	98.5101	261.48	286.181	242.03	240.672	359.708	367.359
AT1G55260	NA	sr45_up	sr45sap18_up	sr45sap18acinus_up	28.8543	25.3011	62.5423	67.2239	56.1433	56.0111	102.132	100.207
AT4G12030	BASS5	sr45_up	sr45sap18_up	sr45sap18acinus_up	13.1999	15.755	35.6369	34.4302	33.1027	31.1327	55.16	52.9482
AT4G14690	ELIP2	sr45_up	sr45sap18_up	sr45sap18acinus_up	9.2377	9.08262	24.2578	26.3256	28.5227	19.1356	36.7395	31.902
AT3G20470	GRP-5	sr45_up	sr45sap18_up	sr45sap18acinus_up	13.3322	15.0257	41.4717	31	31	37.3828	52.3227	55.0841
AT5G35480	NA	sr45_up	sr45sap18_up	sr45sap18acinus_up	50.1107	44.5829	188.624	196.843	210.228	201.044	172.279	184.776
AT1G62560	FMOGS-OX3	sr45_up	sr45sap18_up	sr45sap18acinus_up	6.84573	8.77957	19.5313	23.3387	18.3533	16.696	31.6615	28.0433
AT2G47015	MIR408	sr45_up	sr45sap18_up	sr45sap18acinus_up	4.37178	3.34826	12.6516	8.17517	8.9376	9.24577	14.393	15.7252
AT2G46640	NA	sr45_up	sr45sap18_up	sr45sap18acinus_up	3.14803	4.08498	13.5135	11.4505	10.1056	9.86998	13.3091	14.9146
AT3G22550	NA	sr45_up	sr45sap18_up	sr45sap18acinus_up	3.49915	3.40218	7.5036	9.37226	7.81372	7.72759	11.9234	15.0695
AT1G65310	XTH17	sr45_up	sr45sap18_up	sr45sap18acinus_up	8.04995	11.5046	19.1566	23.7504	24.5601	21.134	36.9402	39.6294
AT3G51240	F3H	sr45_up	sr45sap18_up	sr45sap18acinus_up	21.8516	24.7136	61.0839	61.4207	51.135	48.27	90.8204	92.752
AT3G27060	TSO2	sr45_up	sr45sap18_up	sr45sap18acinus_up	12.6363	12.3771	29.5795	30.099	25.9879	30.044	45.1093	54.4394
AT3G03770	NA	sr45_up	sr45sap18_up	sr45sap18acinus_up	6.68347	7.73143	24.6567	24.7528	17.8106	17.8286	27.4802	30.4124
AT1G48750	NA	sr45_up	sr45sap18_up	sr45sap18acinus_up	13.5978	15.7851	30.5712	28.5188	29.3159	32.2377	56.4828	66.9586
AT3G55120	CHI1	sr45_up	sr45sap18_up	sr45sap18acinus_up	9.59022	10.7652	24.5787	22.6085	19.2693	22.69	43.7303	43.2279
AT2G21320	BBX18	sr45_up	sr45sap18_up	sr45sap18acinus_up	7.09863	6.01139	21.6124	27.3055	14.7625	16.5527	24.1984	32.0685
AT5G64310	AGP1	sr45_up	sr45sap18_up	sr45sap18acinus_up	13.7796	15.333	38.5665	38.247	41.8401	42.7922	64.4725	61.4687
AT5G41400	NA	sr45_up	sr45sap18_up	sr45sap18acinus_up	5.31183	7.79309	19.536	27.8096	18.2543	18.5426	29.047	29.2932
AT5G05270	CHI3	sr45_up	sr45sap18_up	sr45sap18acinus_up	14.4487	14.7577	49.3608	54.686	42.5159	43.2712	65.5335	65.9246
AT3G02832	NA	sr45_up	sr45sap18_up	sr45sap18acinus_up	0.972786	2.95306	11.8254	8.25587	5.80615	7.92996	7.76029	10.3691
AT3G18280	NA	sr45_up	sr45sap18_up	sr45sap18acinus_up	9.79589	13.1129	22.1876	24.1984	20.8254	26.237	44.4116	62.5124
AT1G66250	NA	sr45_up	sr45sap18_up	sr45sap18acinus_up	3.6513	2.55196	8.04152	7.72693	7.39022	7.88461	16.0915	12.9678
AT1G06000	UGT89C1	sr45_up	sr45sap18_up	sr45sap18acinus_up	2.4444	2.62475	6.5522	7.47857	6.23983	6.62652	14.097	9.64434
AT1G62800	ASP4	sr45_up	sr45sap18_up	sr45sap18acinus_up	4.7013	4.51783	12.8361	12.6304	13.6887	13.3104	16.9598	26.1763
AT4G34650	SQS2	sr45_up	sr45sap18_up	sr45sap18acinus_up	3.44478	3.79252	21.4469	18.1609	17.8602	16.127	16.5246	18.3991
AT3G03780	MS2	sr45_up	sr45sap18_up	sr45sap18acinus_up	52.1334	49.6743	148.775	162.305	135.847	125.681	251.589	242.463
AT1G24147	NA	sr45_up	sr45sap18_up	sr45sap18acinus_up	2.9263	2.96435	12.6646	18.1977	12.7168	10.5261	14.3208	14.3809
AT5G46700	TRN2	sr45_up	sr45sap18_up	sr45sap18acinus_up	4.7402	5.17269	10.6743	9.94059	12.2223	8.2515	23.9504	25.4475
AT3G54600	DJ1F	sr45_up	sr45sap18_up	sr45sap18acinus_up	12.7973	15.3017	33.4407	39.783	30.8877	34.1481	64.2965	77.4193
AT1G36370	SHM7	sr45_up	sr45sap18_up	sr45sap18acinus_up	9.55066	9.22985	29.7298	34.1095	23.865	24.9313	47.2905	46.8355
AT5G08640	FLS1	sr45_up	sr45sap18_up	sr45sap18acinus_up	6.59196	6.22696	16.5881	17.745	16.696	19.4966	29.6572	35.1171
AT1G23205	NA	sr45_up	sr45sap18_up	sr45sap18acinus_up	2.22609	2.61099	11.0808	11.8339	8.07397	6.9475	11.2191	13.691
AT1G62180	APR2	sr45_up	sr45sap18_up	sr45sap18acinus_up	29.2734	31.7664	130.552	145.767	83.9221	85.3955	157.602	158.724
AT5G56010	HSP90-3	sr45_up	sr45sap18_up	sr45sap18acinus_up	19.9685	23.4418	53.3891	53.9354	48.5317	46.5537	111.515	114.655
AT4G35640	SAT4	sr45_up	sr45sap18_up	sr45sap18acinus_up	2.09064	1.84878	7.63728	9.33544	5.99391	6.55174	9.72652	10.8448
AT5G62210	NA	sr45_up	sr45sap18_up	sr45sap18acinus_up	3.79665	3.95998	10.465	15.2741	14.3942	9.92498	24.0699	17.0378
AT4G30290	XTH19	sr45_up	sr45sap18_up	sr45sap18acinus_up	2.73954	2.81974	9.06333	8.49435	9.65785	6.84026	16.8553	12.7871
AT5G58390	PER67	sr45_up	sr45sap18_up	sr45sap18acinus_up	5.3595	7.23373	17.1496	12.5105	17.0074	16.7816	37.415	31.0666
AT5G05250	NA	sr45_up	sr45sap18_up	sr45sap18acinus_up	2.18002	3.38107	14.1497	7.95804	9.77154	10.0964	15.295	14.8787
AT2G07080	NA	sr45_up	sr45sap18_up	sr45sap18acinus_up	1.45408	2.14217	14.832	6.55694	5.72435	5.3784	8.94561	11.1716
AT4G25630	MED36A	sr45_up	sr45sap18_up	sr45sap18acinus_up	7.23122	6.77304	18.7903	19.7964	15.0637	13.1419	43.0717	36.1156
AT5G42020	MED37F	sr45_up	sr45sap18_up	sr45sap18acinus_up	9.20303	11.5667	33.4328	27.4985	24.1778	28.1728	54.038	62.9991
AT5G23020	MAM3	sr45_up	sr45sap18_up	sr45sap18acinus_up	3.99037	3.73061	9.29878	7.97455	8.8741	10.3779	17.2405	26.8076
AT2G01008	NA	sr45_up	sr45sap18_up	sr45sap18acinus_up	3.53605	4.77761	41.3847	13.148	12.2106	17.2811	27.8793	20.2408
AT3G52370	FLA15	sr45_up	sr45sap18_up	sr45sap18acinus_up	2.51309	3.38957	11.2959	10.1581	7.6693	7.26512	15.714	19.4822
AT5G04950	NAS1	sr45_up	sr45sap18_up	sr45sap18acinus_up	8.16413	9.82365	22.2183	24.7268	24.8663	28.3676	49.6119	58.4523
AT2G32990	AtGH9B8	sr45_up	sr45sap18_up	sr45sap18acinus_up	2.27257	2.24465	5.66423	7.78984	6.27678	6.77217	14.6704	13.4749
AT3G16670	NA	sr45_up	sr45sap18_up	sr45sap18acinus_up	20.08	15.0257	39.7465	37.9338	37.0559	34.4557	103.504	120.925
AT3G22231	PCC1	sr45_up	sr45sap18_up	sr45sap18acinus_up	7.29737	12.1239	33.492	29.173	26.2037	25.0528	50.5311	78.635
AT1G67750	NA	sr45_up	sr45sap18_up	sr45sap18acinus_up	4.4846	4.39782	13.8087	12.5891	9.01282	10.8126	23.3509	36.3391
AT3G09440	HSP70-3	sr45_up	sr45sap18_up	sr45sap18acinus_up	6.62299	7.0698	14.9817	18.0426	16.0281	14.8787	46.9667	47.6902
AT1G16410	CYP79F1	sr45_up	sr45sap18_up	sr45sap18acinus_up	11.137	10.7987	40.3168	39.5879	35.2336	31.1151	78.8223	75.9668
AT2G22500	PUMP5	sr45_up	sr45sap18_up	sr45sap18acinus_up	2.15488	2.15609	6.81104	6.05396	5.21626	5.54857	17.2052	14.7248
ATMG01390	RRN18	sr45_up	sr45sap18_up	sr45sap18acinus_up	83.4073	104.101	1560.68	183.523	163.23	287.449	1121.53	257.767
AT3G03190	GSTF11	sr45_up	sr45sap18_up	sr45sap18acinus_up	4.68797	4.77761	16.7993	18.4697	13.8133	13.1252	30.8783	47.4796
AT3G22840	ELIP1	sr45_up	sr45sap18_up	sr45sap18acinus_up	3.60227	3.38957	16.5333	19.4251	19.1194	22.6345	24.597	36.7858
AT1G64390	AtGH9C2	sr45_up	sr45sap18_up	sr45sap18acinus_up	5.03688	4.42385	15.121	15.4412	12.2144	12.4422	40.2925	42.7718
ATMG00020	RRN26	sr45_up	sr45sap18_up	sr45sap18acinus_up	77.8654	109.847	1586.71	204.577	219.569	330.467	1244.48	421.957
AT2G30766	NA	sr45_up	sr45sap18_up	sr45sap18acinus_up	2.46567	2.85957	20.7075	19.8857	21.4108	21.0584	23.8519	28.3227
AT5G19240	NA	sr45_up	sr45sap18_up	sr45sap18acinus_up	20.443	18.9313	96.0418	85.3275	68.6728	71.6603	200.43	199.149
AT4G21990	APR3	sr45_up	sr45sap18_up	sr45sap18acinus_up	8.69244	9.0098	51.0045	56.5622	25.4442	27.7848	99.7333	91.4183
AT2G20750	EXPB1	sr45_up	sr45sap18_up	sr45sap18acinus_up	1.49125	2.06619	12.1419	13.9772	5.38785	7.25089	23.0252	21.3962
AT1G04770	NA	sr45_up	sr45sap18_up	sr45sap18acinus_up	4.84155	3.71325	16.9843	19.8237	10.8831	10.0811	52.6478	57.7449
AT4G04610	APR1	sr45_up	sr45sap18_up	sr45sap18acinus_up	5.06668	6.34791	41.3534	47.496	22.5815	25.614	77.2083	76.006
AT5G48850	SDI1	sr45_up	sr45sap18_up	sr45sap18acinus_up	2.18002	1.7313	9.97739	9.24577	8.04874	9.06267	27.3785	25.5779
AT3G14210	ESM1	sr45_up	sr45sap18_up	sr45sap18acinus_up	29.7024	30.9756	225.079	273.885	301.823	296.243	441.977	408.865
AT3G44990	XTH31	sr45_up	sr45sap18_up	sr45sap18acinus_up	5.28234	5.58807	23.619	19.9024	17.5335	14.8682	82.7985	96.1977
AT4G24570	PUMP4	sr45_up	sr45sap18_up	sr45sap18acinus_up	4.57498	3.28154	9.15978	11.7487	9.01282	7.62954	66.3751	64.0365
AT4G04293	NA	sr45_up	sr45sap18_up	sr45sap18acinus_up	1.61826	1.38513	22.2183	28.5105	31.4358	24.8579	24.9035	25.4279
AT5G24660	LSU2	sr45_up	sr45sap18_up	sr45sap18acinus_up	2.76746	1.87622	20.3706	20.107	9.64326	9.64886	40.327	48.9419
AT4G05170	BHLH114	sr45_up	sr45sap18_up		1.83616	2.62475	5.95434	8.36718	7.07788	8.99109	1.10184	1.45251
AT5G25190	ERF003	sr45_up	sr45sap18_up		10.9262	13.9009	49.8616	47.6902	30.6324	31.9615	19.624	29.8331
ATCG01050	NDHD	sr45_up	sr45sap18_up		6.50468	7.71766	50.8616	13.5891	16.4099	15.3517	13.9048	5.38064
AT4G34610	BLH6	sr45_up	sr45sap18_up		17.682	16.1935	34.4605	41.3293	34.6595	33.7663	28.6963	29.5552
ATCG00630	PSAJ	sr45_up	sr45sap18_up		246.551	265.317	912.168	511.739	453.304	587.06	346.477	234.185
AT2G46192	NA	sr45_up	sr45sap18_up		6.13021	5.93372	14.1089	13.8542	11.6744	12.9641	9.66803	14.42
ATCG00480	ATPB	sr45_up	sr45sap18_up		29.2125	29.1639	139.571	54.3905	51.8423	67.3426	46.5107	17.7304
AT1G59218	RF9	sr45_up	sr45sap18_up		30.2428	36.8756	79.4755	58.2759	65.7932	73.3681	55.7472	48.4377
AT5G54710	NA	sr45_up	sr45sap18_up		11.0198	10.2439	20.8956	23.4708	23.8545	20.2685	14.0261	15.6743
AT3G53680	NA	sr45_up	sr45sap18_up		4.2387	4.57823	9.33696	10.3368	8.26652	10.2126	6.80775	6.97652
ATCG00530	CEMA	sr45_up	sr45sap18_up		10.9755	10.7787	52.281	22.1997	17.0236	29.9328	12.475	8.42571
AT3G25030	NA	sr45_up	sr45sap18_up		4.87281	2.97565	9.80196	7.75522	7.92913	9.22323	7.17913	6.62116
AT4G01070	UGT72B1	sr45_up	sr45sap18_up		10.4935	10.5087	23.7804	26.4996	23.7254	22.5688	20.5641	19.164
AT5G17700	NA	sr45_up	sr45sap18_up		2.59886	3.15504	7.04873	5.62846	6.00435	6.84026	5.14529	3.66759
AT5G40380	CRK42	sr45_up	sr45sap18_up		16.9874	16.9891	36.294	41.7876	38.7882	37.1277	26.4154	22.2708
AT1G27770	ACA1	sr45_up	sr45sap18_up		6.93787	6.39933	13.4133	16.7594	15.723	14.7609	12.9301	12.7452
ATCG00430	NDHK	sr45_up	sr45sap18_up		7.9789	7.54864	61.8359	15.483	15.3073	21.2861	16.1403	6.50937
AT2G15042	NA	sr45_up	sr45sap18_up		5.50022	4.98194	14.3198	8.86532	12.2223	13.3842	11.797	6.99614
ATCG00550	PSBJ	sr45_up	sr45sap18_up		48.6373	45.4711	369.944	117.494	74.3492	156.82	97.654	46.1436
AT3G03840	NA	sr45_up	sr45sap18_up		3.16891	5.8582	11.4965	13.283	9.9233	12.5367	4.85565	8.75867
ATCG00120	ATPA	sr45_up	sr45sap18_up		14.6252	21.173	177.468	42.9261	37.0189	51.7046	41.7298	14.7995
ATCG00130	ATPF	sr45_up	sr45sap18_up		18.4728	26.8817	218.456	44.8093	43.884	69.5262	43.966	11.6088
ATCG00420	NDHJ	sr45_up	sr45sap18_up		5.95012	9.66935	56.7524	18.7214	16.7876	22.9262	13.823	6.90285
AT5G11740	AGP15	sr45_up	sr45sap18_up		376.99	388.042	740.91	833.649	1008.06	957.45	483.637	537.468
ATCG00330	RPS14	sr45_up	sr45sap18_up		29.4945	36.935	321.298	68.1789	66.4677	104.812	63.3853	33.9188
AT2G17036	NA	sr45_up	sr45sap18_up		5.86122	7.57826	19.6555	16.3064	17.0687	18.7991	12.1664	7.4368
ATCG00380	RPS4	sr45_up	sr45sap18_up		2.89568	3.68783	30.0772	8.15957	6.66709	11.1724	8.81413	2.35359
ATCG00280	PSBC	sr45_up	sr45sap18_up		36.2784	54.6153	525.468	101.49	95.47	160.707	103.888	33.0472
ATCG00740	RPOA	sr45_up	sr45sap18_up		2.89568	2.35976	27.716	7.2213	7.21623	8.0687	5.33478	3.77796
ATCG00490	RBCL	sr45_up	sr45sap18_up		90.8838	147.914	1465.47	256.774	253.909	443.768	367.359	114.882
ATCG01080	NDHG	sr45_up	sr45sap18_up		3.94325	5.11473	52.466	11.1446	11.6635	15.1626	10.2292	5.82001
ATCG00730	PETD	sr45_up	sr45sap18_up		16.1102	19.0023	255.371	52.7682	39.4726	64.7634	33.9015	21.2135
ATCG00140	ATPH	sr45_up	sr45sap18_up		27.8531	36.5195	382.997	78.29	69.464	122.93	102.453	24.7503
ATCG00340	PSAB	sr45_up	sr45sap18_up		16.4644	29.0286	292.73	56.3212	54.1872	82.6987	55.4455	19.664
ATCG00720	PETB	sr45_up	sr45sap18_up		13.4838	25.6652	256.303	51.0593	47.5592	73.426	39.981	12.8862
ATCG00520	YCF4	sr45_up	sr45sap18_up		3.76804	6.01139	61.1315	15.13	11.597	18.9543	11.0657	3.90282
ATCG00710	PSBH	sr45_up	sr45sap18_up		16.6643	12.7344	173.859	42.612	29.134	63.0957	61.4207	17.7154
ATCG00270	PSBD	sr45_up	sr45sap18_up		17.0687	35.7736	386.853	76.5889	62.8721	102.97	76.4066	23.8813
ATCG01100	NDHA	sr45_up	sr45sap18_up		3.4163	6.32066	58.3076	15.7561	11.3407	19.3422	8.2296	3.0919
ATCG00540	PETA	sr45_up	sr45sap18_up		5.92391	6.70564	77.3225	18.023	16.9165	23.683	19.0571	5.54217
ATCG00680	PSBB	sr45_up	sr45sap18_up		16.9104	27.8936	315.023	62.6961	58.6848	86.1901	94.9242	33.089
ATCG00350	PSAA	sr45_up	sr45sap18_up		10.85	21.2344	259.137	46.429	43.0311	70.9976	47.1664	15.0992
ATCG00040	MATK	sr45_up	sr45sap18_up		3.16891	6.08915	71.8469	13.831	12.5937	20.6651	13.0251	7.65636
ATCG00300	PSBZ	sr45_up	sr45sap18_up		10.5074	10.8968	178.501	35.5973	27.5733	49.6834	47.5935	12.9549
ATCG00440	NDHC	sr45_up	sr45sap18_up		4.47397	2.50517	40.514	12.3154	10.6035	20.5547	12.6583	2.41913
AT1G07135	NA	sr45_up		sr45sap18acinus_up	4.66957	3.38957	13.2139	13.9413	7.21623	7.51219	59.5038	53.6813
AT1G52100	NA	sr45_up		sr45sap18acinus_up	15.837	15.8664	36.1525	37.6626	27.4802	29.6071	49.9686	45.8613
AT2G21210	NA	sr45_up		sr45sap18acinus_up	37.1047	39.3353	100.05	111.867	70.6029	81.9095	112.622	87.6301
AT2G39650	NA	sr45_up		sr45sap18acinus_up	2.04589	1.47739	5.97213	5.84217	3.9822	3.49489	23.0525	19.4625
AT3G44970	NA	sr45_up		sr45sap18acinus_up	11.0946	9.9484	24.9558	27.7183	20.023	19.8582	50.7361	45.5602
AT3G52720	ACA1	sr45_up		sr45sap18acinus_up	28.6014	30.0153	71.9541	67.7616	53.6813	56.2514	114.038	125.437
AT4G27280	NA	sr45_up		sr45sap18acinus_up	37.2705	33.3918	72.7663	73.0472	49.5427	45.0141	203.167	199.426
AT4G28250	EXPB3	sr45_up		sr45sap18acinus_up	14.9608	15.4657	46.5854	42.9469	29.9687	30.0153	92.0046	90.3035
AT5G38430	RBCS-1B	sr45_up		sr45sap18acinus_up	583.361	627.42	1408.46	1447.85	1121.53	1195.19	1763.94	1960.18
AT5G45650	NA	sr45_up		sr45sap18acinus_up	2.9478	3.74259	7.9991	7.3973	5.79522	6.60891	12.2293	10.7339
AT5G51190	ERF105	sr45_up		sr45sap18acinus_up	4.59261	2.85957	10.7652	9.03056	5.37064	6.23236	54.7605	60.8685
AT1G55960	NA	sr45_up		sr45sap18acinus_up	130.709	140.167	310.352	346.477	192.454	197.363	276.003	277.954
AT2G34810	NA	sr45_up		sr45sap18acinus_up	5.20348	3.94739	12.0243	8.95984	5.95834	5.99522	8.96104	9.84495
AT3G57062	NA	sr45_up		sr45sap18acinus_up	23.1007	25.9694	52.6573	48.4543	41.242	41.0081	51.6867	52.5672
AT3G19450	CAD4	sr45_up		sr45sap18acinus_up	84.7734	80.5508	165.279	193.244	142.717	134.989	183.714	168.55
AT3G46560	TIM9	sr45_up		sr45sap18acinus_up	36.7134	33.6766	70.2613	72.7875	65.3802	65.1154	66.433	84.1705
AT2G24160	NA	sr45_up		sr45sap18acinus_up	8.11791	6.63217	23.3257	17.4726	11.8122	14.1439	15.858	15.7009
AT3G17120	NA	sr45_up		sr45sap18acinus_up	5.33939	5.41761	10.1824	11.6744	8.67994	7.94826	12.5319	10.9054
AT2G24120	RPOT3	sr45_up		sr45sap18acinus_up	8.34185	8.80696	17.0194	17.8702	14.9116	14.5512	19.6531	17.636
AT5G03190	CPUORF47	sr45_up		sr45sap18acinus_up	8.11791	9.87897	18.9602	20.5276	13.3011	12.6081	20.4223	18.7494
AT4G15550	UGT75D1	sr45_up		sr45sap18acinus_up	9.73	10.2254	22.8669	21.5878	11.746	12.2426	20.6633	22.8843
AT2G40460	NPF5.1	sr45_up		sr45sap18acinus_up	8.895	8.28677	20.8828	21.706	13.7421	14.9703	18.8226	19.4305
AT2G37640	EXPA3	sr45_up		sr45sap18acinus_up	29.8913	31.684	66.898	59.3632	44.3955	42.0795	70.6809	67.308
AT4G30610	SCPL24	sr45_up		sr45sap18acinus_up	15.433	16.2141	32.907	32.9335	31.415	31.2024	35.271	35.1909
AT3G17330	ECT6	sr45_up		sr45sap18acinus_up	7.75346	6.96696	18.7649	19.359	12.4557	11.8148	16.0293	16.8256
AT1G29660	NA	sr45_up		sr45sap18acinus_up	105.711	108.079	233.4	230.25	176.772	175.17	245.969	233.792
AT3G52360	NA	sr45_up		sr45sap18acinus_up	54.3042	52.4283	123.053	124.719	80.2922	81.2264	105.562	134.722
AT5G22860	NA	sr45_up		sr45sap18acinus_up	5.5413	5.315	14.832	10.7391	7.76886	7.12651	9.88564	14.5187
AT3G11964	NA	sr45_up		sr45sap18acinus_up	4.03478	4.29307	8.92976	11.7487	7.74087	8.01956	10.2085	8.54946
AT3G53270	NA	sr45_up		sr45sap18acinus_up	13.7492	12.3478	25.8841	29.6108	21.7251	21.0957	32.4415	26.619
AT1G51680	4CL1	sr45_up		sr45sap18acinus_up	38.1921	37.388	79.9583	82.0092	55.1394	59.3399	89.6854	81.002
AT5G11690	TIM17-3	sr45_up		sr45sap18acinus_up	12.2919	12.3543	28.4593	23.3811	23.4648	23.9675	30.9641	25.1231
AT1G20470	NA	sr45_up		sr45sap18acinus_up	8.19548	7.22097	21.9969	19.8563	12.3947	9.5658	14.8217	20.7328
AT2G41250	NA	sr45_up		sr45sap18acinus_up	83.0742	83.4267	193.806	164.702	85.457	86.34	195.952	197.654
AT3G13277	NA	sr45_up		sr45sap18acinus_up	3.35801	2.84773	6.0802	6.85964	5.58861	4.25	6.36539	8.43386
AT1G53240	mMDH1	sr45_up		sr45sap18acinus_up	77.6042	83.2388	162.003	164.905	150.057	156.625	192.972	191.815
AT5G49480	ATCP1	sr45_up		sr45sap18acinus_up	9.61563	10.255	20.5895	25.3256	15.9978	14.638	23.0984	24.4304
AT4G01950	GPAT3	sr45_up		sr45sap18acinus_up	11.6887	14.1065	28.8184	34.6048	16.3697	17.2811	28.3178	33.561
AT1G68570	NPF3.1	sr45_up		sr45sap18acinus_up	4.49633	5.09224	11.3407	11.4411	8.6462	9.43464	11.3213	11.9093
AT1G54050	HSP17.4B	sr45_up		sr45sap18acinus_up	10.0937	8.43107	22.6422	18.811	13.0415	12.633	20.9019	24.2548
AT3G56200	NA	sr45_up		sr45sap18acinus_up	15.9313	14.0407	33.0062	33.3977	25.5942	29.1173	39.6341	33.9059
AT2G17300	NA	sr45_up		sr45sap18acinus_up	6.77174	8.322	24.4643	22.4539	13.385	12.7933	17.3949	19.7848
AT4G10430	NA	sr45_up		sr45sap18acinus_up	11.5214	10.0666	23.2947	22.2116	17.3949	18.7856	31.5809	22.5688
AT5G49910	HSP70-7	sr45_up		sr45sap18acinus_up	62.4558	59.4621	127.23	133.88	122.436	120.262	159.138	153.916
AT1G10850	NA	sr45_up		sr45sap18acinus_up	7.32129	6.29394	15.1747	15.7081	10.6899	8.66764	16.743	18.0681
AT3G20670	HTA13	sr45_up		sr45sap18acinus_up	37.3431	34.7153	75.3053	74.4645	61.3961	60.1739	97.2899	88.3229
AT1G17745	PGDH2	sr45_up		sr45sap18acinus_up	3.35801	2.3217	5.98087	6.45626	3.88734	5.85261	6.87526	7.9267
AT1G28570	NA	sr45_up		sr45sap18acinus_up	2.88118	3.74259	8.99109	6.02515	6.28543	5.36662	8.24467	8.99984
AT5G62070	IQD23	sr45_up		sr45sap18acinus_up	8.09868	7.56914	17.4745	15.13	11.9857	14.6808	19.7928	21.295
AT1G04940	TIC20-I	sr45_up		sr45sap18acinus_up	32.9685	32.3398	75.4817	58.9537	45.0659	55.1962	85.7047	86.9927
AT1G17100	NA	sr45_up		sr45sap18acinus_up	55.4317	63.8012	140.435	121.186	99.8675	96.7566	166.791	149.262
AT4G23250	EMB1290	sr45_up		sr45sap18acinus_up	3.68868	3.95998	7.92501	9.54567	4.99294	6.1088	11.129	9.18809
AT1G30530	UGT78D1	sr45_up		sr45sap18acinus_up	17.1998	15.4019	34.9426	35.5973	27.4985	28.0809	42.2245	44.7379
AT3G44720	ADT4	sr45_up		sr45sap18acinus_up	12.9364	13.9795	30.8586	33.0792	17.9876	19.4126	29.5434	42.5029
AT3G06530	NA	sr45_up		sr45sap18acinus_up	2.65003	3.01503	6.06918	6.2535	4.40806	4.20905	8.75867	6.49497
AT5G38530	TSBtype2	sr45_up		sr45sap18acinus_up	7.38934	6.87526	13.0242	16.5609	11.3407	11.4521	19.772	18.8356
AT3G48460	NA	sr45_up		sr45sap18acinus_up	12.0379	12.8676	26.0977	28.7057	16.9753	16.8274	35.3777	31.9994
AT3G17170	RFC3	sr45_up		sr45sap18acinus_up	34.0661	31.915	94.7785	70.2173	65.8719	59.5562	87.1689	92.4694
AT4G04750	NA	sr45_up		sr45sap18acinus_up	6.86002	3.87946	10.7652	10.7965	9.25758	11.0541	14.5187	14.832
AT1G41880	RPL35AB	sr45_up		sr45sap18acinus_up	42.4747	44.0215	100.913	90.603	83.0322	84.1705	121.047	115.114
AT3G52740	NA	sr45_up		sr45sap18acinus_up	5.34986	8.29804	12.6209	17.9186	10.2416	12.3976	12.8267	24.6682
AT5G41460	NA	sr45_up		sr45sap18acinus_up	2.42674	3.50355	7.82592	5.6176	5.52783	4.51369	9.50788	6.73563
AT4G38100	CURT1D	sr45_up		sr45sap18acinus_up	13.831	16.4061	36.356	28.8312	22.9344	23.0401	42.3329	41.2919
AT5G21100	NA	sr45_up		sr45sap18acinus_up	15.1785	18.4323	38.5351	37.5323	31.779	30.6026	52.2658	40.7915
AT1G18590	SOT17	sr45_up		sr45sap18acinus_up	6.02435	5.76804	13.9331	13.529	9.75616	11.0541	15.4897	17.2179
AT5G18030	SAUR21	sr45_up		sr45sap18acinus_up	17.1089	15.2791	38.8171	38.3224	28.6502	34.1849	45.2259	44.2767
AT3G24460	NA	sr45_up		sr45sap18acinus_up	9.07635	9.03731	27.5053	36.7811	18.0991	15.6037	25.6608	24.4418
AT1G06149	CPuORF8	sr45_up		sr45sap18acinus_up	17.9739	19.4387	50.3354	29.9113	30.0153	25.7292	47.1481	57.2191
AT1G44100	AAP5	sr45_up		sr45sap18acinus_up	7.64149	6.4665	14.025	20.2007	12.0225	11.5039	18.9064	20.4487
AT1G09310	NA	sr45_up		sr45sap18acinus_up	544.501	527.113	1195.19	1162.68	1075.11	1075.11	1484.06	1530.24
AT5G27120	NOP5-1	sr45_up		sr45sap18acinus_up	19.3352	17.8014	43.1122	40.04	30.5921	28.7564	53.3978	50.7938
AT3G23000	CIPK7	sr45_up		sr45sap18acinus_up	67.0125	67.3426	157.793	140.91	111.867	107.547	186.184	198.185
AT1G74300	NA	sr45_up		sr45sap18acinus_up	3.95609	4.01677	12.0135	9.71276	7.21623	5.72846	12.4362	10.6143
AT1G33140	RPL9B	sr45_up		sr45sap18acinus_up	149.075	156.096	359.708	282.001	245.969	260.982	420.896	484.948
AT2G27840	HDT4	sr45_up		sr45sap18acinus_up	11.6807	11.2615	22.9415	26.2816	19.8772	21.5674	37.7008	31.6566
AT4G39510	CYP96A12	sr45_up		sr45sap18acinus_up	4.9547	5.12617	9.23609	11.9123	8.52312	9.75746	14.6535	16.0915
AT2G38540	LTP1	sr45_up		sr45sap18acinus_up	590.332	629.705	1351.84	1303.22	1220.15	1162.68	1960.18	1763.94
AT3G47960	NPF2.10	sr45_up		sr45sap18acinus_up	7.29737	7.68784	19.3567	20.77	15.0066	14.9817	24.3756	21.3702
AT1G19670	CLH1	sr45_up		sr45sap18acinus_up	16.8368	21.3341	43.8215	46.6821	32.3265	31.1151	63.4113	56.8054
AT3G19030	NA	sr45_up		sr45sap18acinus_up	99.1102	105.711	293.442	279.213	143.919	167.904	315.755	328.074
AT1G58520	RXW8	sr45_up		sr45sap18acinus_up	8.85741	7.13907	30.4467	31.5379	14.2737	15.4927	26.7129	23.5066
AT3G28130	NA	sr45_up		sr45sap18acinus_up	8.73582	7.44358	24.7655	22.339	14.5961	14.0293	23.3926	27.888
AT5G12940	NA	sr45_up		sr45sap18acinus_up	3.0578	4.40937	7.64488	7.67567	8.6587	6.33687	13.41	10.4526
AT2G20610	SUR1	sr45_up		sr45sap18acinus_up	21.4141	23.3666	56.7524	52.3442	38.3279	44.1561	71.6822	70.3818
AT4G32920	NA	sr45_up		sr45sap18acinus_up	2.30739	2.21609	7.32652	5.84217	3.38291	3.89701	7.21244	7.29203
AT1G13650	NA	sr45_up		sr45sap18acinus_up	61.3961	63.5389	219.933	213.39	90.0526	85.2791	212.253	186.913
AT2G14750	APK1	sr45_up		sr45sap18acinus_up	30.8986	29.3187	61.0452	60.1602	55.4181	57.3742	93.4998	99.2586
AT1G72970	HTH	sr45_up		sr45sap18acinus_up	20.4646	21.4762	46.6104	44.8834	36.4248	37.0415	68.9352	66.6063
AT4G34050	CCOAOMT1	sr45_up		sr45sap18acinus_up	95.1887	88.4858	183.304	211.563	180.785	182.766	295.115	307.526
AT5G55620	NA	sr45_up		sr45sap18acinus_up	31.9106	27.0077	68.4046	82.5622	55.0318	58.5477	92.7819	99.7728
AT1G10640	NA	sr45_up		sr45sap18acinus_up	3.09135	2.7874	6.04851	6.50281	4.32687	4.00373	11.2906	8.21895
AT5G01820	CIPK14	sr45_up		sr45sap18acinus_up	12.4362	11.7246	30.8282	33.0345	19.1863	20.6976	44.268	37.4686
AT1G69310	WRKY57	sr45_up		sr45sap18acinus_up	5.61693	5.60105	12.35	11.5523	9.62853	10.5345	20.5895	17.9523
AT1G45010	NA	sr45_up		sr45sap18acinus_up	5.69636	6.75111	15.3583	12.2931	10.4699	12.2426	19.4822	23.3838
AT5G07690	MYB29	sr45_up		sr45sap18acinus_up	9.26004	8.57522	18.4728	21.7918	12.7747	13.5531	30.7726	31.373
AT1G67360	NA	sr45_up		sr45sap18acinus_up	4.97475	4.03075	11.5299	9.45171	9.45353	7.48234	15.2741	16.0085
AT5G46730	NA	sr45_up		sr45sap18acinus_up	4.14822	3.99719	9.64032	9.58314	5.69709	5.97106	16.2349	12.2395
AT5G19730	PME53	sr45_up		sr45sap18acinus_up	5.88097	4.16065	11.1515	10.2943	7.03092	6.81212	12.4141	22.715
AT1G65870	DIR21	sr45_up		sr45sap18acinus_up	2.9263	4.74351	18.0369	16.5792	7.12844	10.7516	12.0387	14.7691
AT1G56110	NOP56	sr45_up		sr45sap18acinus_up	25.9879	27.4053	61.5906	57.4945	49.277	48.2352	91.5541	97.0158
AT1G19960	NA	sr45_up		sr45sap18acinus_up	13.147	11.8631	27.4643	26.2462	19.4292	24.597	48.9241	40.6147
AT3G17840	RLK902	sr45_up		sr45sap18acinus_up	4.45739	4.38315	11.5187	7.89759	7.21623	6.35828	15.0546	16.8685
AT5G48540	CRRSP55	sr45_up		sr45sap18acinus_up	6.04411	6.86622	14.4823	14.2869	9.65785	7.94087	25.4442	21.5526
AT4G36240	GATA7	sr45_up		sr45sap18acinus_up	5.84957	5.16431	9.84415	13.8769	10.6899	9.13613	18.7669	21.4793
AT3G12965	NA	sr45_up		sr45sap18acinus_up	33.5138	41.3053	89.1105	78.2177	69.261	74.5025	127.951	145.327
AT2G37040	PAL1	sr45_up		sr45sap18acinus_up	25.4599	27.9623	70.1777	78.4048	55.8236	49.2939	100.129	102.453
AT3G58990	IPMI1	sr45_up		sr45sap18acinus_up	12.3228	14.4065	33.3792	35.2434	25.0892	27.1538	50.0677	54.609
AT5G07460	MRSA2	sr45_up		sr45sap18acinus_up	9.67711	10.7652	24.2082	24.8091	19.582	18.6214	42.4395	38.7939
AT2G40610	EXPA8	sr45_up		sr45sap18acinus_up	25.8982	28.2069	91.2888	85.6232	43.5617	44.1355	106.641	109.511
AT3G50060	MYB77	sr45_up		sr45sap18acinus_up	23.4729	24.9372	52.9115	49.6319	36.9507	35.9743	95.2435	100.675
AT5G14760	AO	sr45_up		sr45sap18acinus_up	2.79967	3.12174	9.02983	10.6336	5.79522	6.05652	12.7822	11.2615
AT2G24762	GDU4	sr45_up		sr45sap18acinus_up	12.3976	13.2043	33.294	25.3905	24.4033	23.9199	59.9952	45.8403
AT5G42830	NA	sr45_up		sr45sap18acinus_up	1.83616	2.24465	7.46435	9.05348	4.89978	5.55955	10.3209	6.66049
AT4G14560	IAA1	sr45_up		sr45sap18acinus_up	14.9845	12.0927	49.1516	40.9816	26.6846	26.2008	61.9771	54.2107
AT1G64780	AMT1-2	sr45_up		sr45sap18acinus_up	14.6704	13.254	43.6986	36.9023	22.6051	23.1209	63.0562	59.3399
AT1G33120	RPL9B	sr45_up		sr45sap18acinus_up	46.0026	57.8368	124.612	105.158	93.4998	93.5617	211.263	249.672
AT5G45950	NA	sr45_up		sr45sap18acinus_up	12.2501	11.8264	25.5657	26.9519	19.2794	19.5862	58.5791	49.3208
AT1G56430	NAS4	sr45_up		sr45sap18acinus_up	2.91985	2.68215	6.56688	6.59556	4.1587	4.83795	15.3347	10.3063
AT5G63180	NA	sr45_up		sr45sap18acinus_up	16.4852	17.539	44.1697	38.6199	33.6835	30.3902	82.9805	74.0452
AT1G01520	RVE3	sr45_up		sr45sap18acinus_up	1.70096	1.4648	11.5046	9.72264	5.16836	4.376	5.03741	9.61109
AT4G01080	TBL26	sr45_up		sr45sap18acinus_up	2.23566	2.06619	7.04873	7.28812	3.65629	2.76089	7.25089	13.8122
AT3G16530	NA	sr45_up		sr45sap18acinus_up	27.9425	27.5733	63.6658	71.3598	42.6363	42.1066	142.878	140.109
AT1G66090	NA	sr45_up		sr45sap18acinus_up	2.82404	1.77196	5.86326	5.06913	3.4	2.74194	9.31087	14.113
AT1G75040	PR5	sr45_up		sr45sap18acinus_up	3.47954	2.03008	7.40459	10.2626	3.55195	5.2878	16.2885	13.5305
AT1G15405	NA	sr45_up		sr45sap18acinus_up	11.137	29.351	330.467	68.4373	11.2378	131.488	181.041	55.7127
AT4G04760	NA	sr45_up		sr45sap18acinus_up	0.650435	0.496548	9.53137	5.52217	5.99391	4.52328	7.1039	6.85964
AT4G11280	ACS6	sr45_up		sr45sap18acinus_up	6.90366	8.3464	27.8378	25.5863	11.61	12.0367	95.5825	102.271
AT1G14700	PAP3	sr45_up			46.6561	44.9258	100.416	91.3793	64.7104	70.1413	95.5825	80.846
AT2G35750	NA	sr45_up			27.5151	22.9195	87.9303	45.3094	34.0603	40.2925	53.1209	29.9687
AT3G09600	RVE8	sr45_up			51.6663	45.8081	107.925	100.542	71.2256	77.2677	91.2296	88.5406
AT5G01260	NA	sr45_up			6.70629	7.47712	14.3549	17.2418	10.7019	11.0198	11.5615	10.6482
AT5G50915	BHLH137	sr45_up			10.8102	13.48	21.2847	28.1642	16.9563	16.9672	11.6488	11.1892
AT1G02820	NA	sr45_up			74.298	73.7048	157.313	171.045	113.422	120.397	123.515	128.078
AT2G47440	NA	sr45_up			48.6229	52.2036	100.744	104.484	85.2791	71.8776	30.5673	27.581
AT1G05540	NA	sr45_up			5.9904	5.1476	9.60261	13.5378	7.78939	7.40256	3.7616	7.36656
AT4G22520	NA	sr45_up			15.0883	13.1243	24.7231	32.0803	21.3946	33.5138	25.1255	17.5335
AT1G27760	SAT32	sr45_up			14.0881	13.0779	24.6422	30.0772	19.7789	17.8774	23.7559	23.0374
AT1G34770	NA	sr45_up			4.71957	4.16065	9.42336	8.51108	5.67845	5.99522	8.77548	7.20959
AT1G53090	SPA4	sr45_up			7.52627	6.87526	13.445	15.5082	12.1447	9.2363	8.36718	14.0959
AT2G22360	NA	sr45_up			17.3802	14.7983	31.166	33.7991	32.435	28.9981	30.7031	32.6673
AT3G51075	NA	sr45_up			5.83882	4.635	10.7652	10.4598	9.52772	8.53326	9.96145	6.59196
AT3G63530	BB	sr45_up			12.0467	11.0301	23.9774	22.6761	17.409	18.0707	15.4717	23.4065
AT4G32450	PCMP-H63	sr45_up			5.33139	4.54702	10.4213	9.66935	7.78939	7.12651	5.35004	5.96765
AT5G44490	NA	sr45_up			5.09144	5.22482	10.1824	10.7601	6.13898	7.03433	9.61774	7.16304
AT1G78230	NA	sr45_up			7.83263	9.22985	15.9639	18.811	13.6664	12.5802	10.5552	14.1904
AT4G17098	NA	sr45_up			11.6887	12.227	23.1318	25.6166	22.0124	21.7469	16.5596	16.7068
AT3G15354	SPA3	sr45_up			17.5221	16.9729	34.2807	36.6069	26.7298	25.4007	27.6591	27.9505
AT3G56290	NA	sr45_up			212.848	204.577	420.896	438.213	392.875	382.997	329.296	353.178
AT5G60540	PDX2	sr45_up			14.8305	15.4239	32.3916	29.5872	25.2857	28.0809	24.5822	22.4214
AT3G13061	NA	sr45_up			97.4815	100.169	209.914	198.185	179.201	166.352	131.822	111.621
AT1G10370	GSTU17	sr45_up			75.5683	80.9297	154.658	169.5	132.444	134.722	143.919	136.317
AT1G43675	NA	sr45_up			21.4762	21.1198	43.318	44.7213	21.6833	16.4687	24.4941	15.9744
AT3G01550	PPT2	sr45_up			19.9271	20.8353	38.7824	45.7889	33.8586	32.8748	37.0465	32.7815
AT5G25130	CYP71B12	sr45_up			7.53819	8.13787	17.067	15.912	15.4187	14.8997	12.9099	14.557
AT1G77450	anac032	sr45_up			8.40271	8.95609	15.6796	20.8353	10.1359	10.2608	9.09843	17.337
AT4G24700	NA	sr45_up			23.2975	28.336	53.8776	55.1143	39.0395	46.3639	40.8403	43.0973
AT1G22160	NA	sr45_up			34.8744	37.6952	78.8463	75.1702	60.1457	66.8632	58.9537	57.3987
AT3G47580	NA	sr45_up			3.91927	3.09798	7.46435	7.42687	3.89564	6.49526	3.64048	4.40237
AT3G44630	NA	sr45_up			14.6922	16.4952	34.2411	32.622	20.9089	18.4545	19.593	14.2013
AT5G02230	NA	sr45_up			10.2785	14.3809	28.0705	25.2672	18.3345	17.2597	24.8365	23.2518
AT1G26210	ATSOFL1	sr45_up			15.1001	19.3302	39.5879	34.8877	30.5203	28.9606	15.5997	17.4906
AT5G58120	NA	sr45_up			6.27768	6.22696	13.485	13.4774	9.21696	9.32761	6.82186	9.53201
AT2G33180	NA	sr45_up			40.2115	40.4526	84.8636	92.1194	78.0929	71.3934	71.4467	76.3017
AT3G54810	GATA8	sr45_up			26.1053	24.045	51.7894	57.9873	52.5461	46.9901	23.7559	27.875
AT4G28020	NA	sr45_up			8.43333	9.04752	21.2628	16.8685	8.04874	8.38324	12.8945	14.675
AT1G66540	NA	sr45_up			6.11879	5.13712	13.8087	11.234	6.79324	5.16698	4.67818	6.422
AT1G01060	LHY	sr45_up			53.287	53.5167	109.734	128.973	99.9822	94.5685	102.843	102.607
AT1G20691	NA	sr45_up			5.24594	5.00103	13.1279	9.80985	8.04874	7.30969	8.20565	6.32239
AT5G57220	CYP81F2	sr45_up			2.84978	2.41326	5.68826	6.03627	2.29359	1.98957	5.97434	3.52414
AT4G00970	CRK41	sr45_up			4.11326	3.86827	7.88652	10.042	5.49845	5.98215	4.99909	5.45565
AT5G24210	NA	sr45_up			40.6986	36.8186	82.4211	91.7575	75.9253	69.0377	63.8199	63.8806
AT2G03070	MED8	sr45_up			8.18327	6.83542	18.2853	15.6444	11.4497	10.6356	15.2591	10.202
AT1G24145	NA	sr45_up			7.79521	6.83542	15.8357	17.5985	10.8608	11.0198	8.98518	5.93435
AT3G28455	CLE25	sr45_up			3.52259	4.54702	9.17052	9.28957	7.83892	5.39714	5.99637	4.36996
AT2G32400	GLR3.7	sr45_up			2.7313	2.38652	5.11473	6.61565	6.17295	4.36345	4.39911	7.37455
AT4G17090	BAM3	sr45_up			76.2585	71.9943	166.791	174.127	121.361	119.875	140.707	134.24
AT3G03820	NA	sr45_up			34.1095	36.1278	97.0158	66.5914	64.3339	54.9613	55.2278	56.765
AT1G29440	SAUR63	sr45_up			20.832	23.5457	45.5913	57.5966	37.1047	44.974	30.4124	37.0189
AT3G50340	NA	sr45_up			8.45618	9.04752	19.9291	21.1043	10.8293	10.4943	13.0113	13.6583
AT5G19850	NA	sr45_up			23.521	23.3926	49.9894	59.9952	46.1307	39.2964	36.8854	43.3403
AT4G22517	NA	sr45_up			25.2832	13.086	40.8543	49.5427	23.7406	33.7991	27.7183	47.9247
AT1G07300	NA	sr45_up			6.35438	5.02347	15.2447	11.5523	10.4518	11.0541	10.4187	12.1239
AT3G28070	NA	sr45_up			10.0696	9.61869	20.7075	25.7256	20.2883	16.5895	17.5996	18.9753
AT5G47900	NA	sr45_up			12.4362	10.1646	27.371	26.6309	19.4062	18.7047	15.3073	18.7146
AT3G03850	NA	sr45_up			7.24238	9.43018	19.7555	20.4312	13.8806	18.3325	17.5866	14.606
AT2G34357	NA	sr45_up			7.35609	6.52727	16.4778	17.4054	12.5818	12.4986	14.6838	11.2861
AT5G44582	NA	sr45_up			6.39437	8.44301	12.8907	24.0848	5.69709	11.9707	9.65276	18.4392
AT2G26840	NA	sr45_up			4.65809	4.79721	11.0991	12.7483	7.86443	11.0541	11.9369	6.23763
AT5G19170	NA	sr45_up			3.57469	2.62475	8.22847	7.56836	4.85456	4.7787	5.23609	3.02576
AT5G53280	PDV1	sr45_up			8.04279	8.56095	20.8496	21.8787	14.2737	15.0311	12.3631	16.3567
AT5G10530	LECRK91	sr45_up			2.76746	2.74846	6.85387	7.78172	4.91939	5.27118	5.33478	4.26196
AT3G50770	CML41	sr45_up			3.56473	4.94439	12.0695	12.0683	5.66998	4.44261	6.22557	8.75867
ATCG01020	RPL32	sr45_up			94.1512	80.7081	282.586	216.973	170.43	172.795	177.468	141.201
AT1G16090	WAKL7	sr45_up			4.79196	4.43638	14.6851	11.886	7.52353	7.16894	7.07521	8.40518
AT1G52830	IAA6	sr45_up			3.24565	4.03075	8.90822	12.8093	6.61993	4.93548	1.36609	2.12739
ATCG00080	PSBI	sr45_up			80.9297	75.7942	388.042	138.366	121.047	183.523	119.175	98.2372
ATCG00780	RPL14	sr45_up			11.8148	13.0235	75.0935	20.5861	18.1554	24.0895	18.1137	4.02375
AT5G20790	NA	sr45_up			2.57556	3.34826	12.6646	11.9969	2.43722	3.3589	8.57718	4.51625
ATCG00150	ATPI	sr45_up			7.52627	11.9369	81.0489	22.2406	17.7085	30.0291	14.4239	11.3318
AT5G66740	NA	sr45_up			1.2173	1.12979	6.85387	6.93044	3.48602	3.56157	4.76862	3.59563
AT2G04460	NA	sr45_up			0.782669	1.01173	5.70396	5.3505	1.89132	1.88872	3.96977	4.61065
ATCG00020	PSBA	sr45_up			241.119	457.508	4717.33	991.572	661.382	1318.08	780.703	194.602
ATCG00580	PSBE	sr45_up			17.9739	32.0761	352.287	91.6629	46.6361	106.45	84.3538	18.807
ATCG00210	PETN	sr45_up			16.6549	22.1997	308.769	73.2281	64.1359	94.8512	86.241	58.9223
ATMG01360	COX1	sr45_up			1.29087	1.12979	26.6576	5.4387	4.30154	6.63546	9.19216	3.92455
AT2G34170	NA		sr45sap18_down	sr45sap18acinus_down	15.0232	17.4362	6.89939	9.64478	6.83938	7.24261	6.11944	6.89381
AT3G48360	BT2		sr45sap18_down	sr45sap18acinus_down	425.986	417.458	238.908	276.532	160.099	150.392	148.43	143.25
AT2G26010	PDF1.3		sr45sap18_down	sr45sap18acinus_down	21.6688	23.9919	20.023	25.2903	10.3111	8.36208	1.44546	4.41507
AT5G17860	CCX1		sr45sap18_down	sr45sap18acinus_down	8.53859	8.60197	5.20729	3.77937	1.73913	2.60973	2.81559	0.756873
AT4G15490	UGT84A3		sr45sap18_down	sr45sap18acinus_down	9.85075	9.08262	4.73331	5.76892	3.17966	2.79592	1.92888	2.55522
AT4G39680	NA		sr45sap18_down	sr45sap18acinus_down	59.2083	59.1868	39.3239	43.6626	25.6214	25.3136	15.9572	13.4607
AT1G19510	RL5		sr45sap18_down	sr45sap18acinus_down	26.0009	21.0552	11.4296	15.9883	11.2874	11.5411	5.61392	6.2124
AT3G29370	NA		sr45sap18_down	sr45sap18acinus_down	30.0475	22.6383	20.2156	12.5515	10.7546	12.6852	5.63448	9.43994
AT5G40720	NA		sr45sap18_down	sr45sap18acinus_down	6.39437	7.49066	4.20087	3.36915	3.15913	2.62437	2.19904	1.9812
AT1G21100	NA		sr45sap18_down	sr45sap18acinus_down	7.47644	9.04752	6.5522	3.66502	3.76857	3.91652	3.901	1.3282
AT5G20410	MGD2		sr45sap18_down	sr45sap18acinus_down	11.1777	10.7787	6.89939	6.97565	4.68265	4.96677	3.80694	3.58984
AT2G18050	HIS1-3		sr45sap18_down	sr45sap18acinus_down	25.0411	24.4012	18.1997	17.3522	12.3154	9.94763	9.60877	7.40256
AT1G73320	NA		sr45sap18_down	sr45sap18acinus_down	5.02136	5.01083	2.4208	2.83413	1.9326	2.70635	0.875136	2.64913
AT5G49665	NA		sr45sap18_down	sr45sap18acinus_down	6.96826	5.49845	4.33176	4.28372	3.13672	2.73391	1.72367	2.66952
AT3G26230	CYP71B24		sr45sap18_down	sr45sap18acinus_down	5.20348	7.29935	2.08749	4.86065	2.57574	2.46742	2.7328	1.91732
AT3G07525	ATG10		sr45sap18_down	sr45sap18acinus_down	7.51087	8.12685	4.82677	4.12725	3.83782	2.95153	2.79721	3.20698
AT1G22550	NPF5.16		sr45sap18_down	sr45sap18acinus_down	14.0733	13.2881	6.00828	8.00217	6.20769	5.92853	5.62419	4.90395
AT1G42430	NA		sr45sap18_down	sr45sap18acinus_down	81.9531	78.4839	47.9958	53.4428	34.8149	39.1789	32.7315	30.3594
AT2G25010	NA		sr45sap18_down	sr45sap18acinus_down	11.7259	12.9557	7.73716	5.06913	4.2648	5.09029	5.01792	4.91523
AT1G28610	NA		sr45sap18_down	sr45sap18acinus_down	8.75644	9.178	6.6872	5.09224	3.74445	3.3487	2.7328	5.00391
AT3G61890	ATHB-12		sr45sap18_down	sr45sap18acinus_down	52.5276	51.4873	24.6265	28.6502	19.145	23.1209	20.2989	24.7913
AT4G01870	NA		sr45sap18_down	sr45sap18acinus_down	14.1938	13.5667	9.12026	10.042	6.4768	5.47378	6.79009	5.33939
AT5G04770	CAT6		sr45sap18_down	sr45sap18acinus_down	10.4806	12.3543	6.4764	5.53338	4.05498	4.47795	4.70614	5.53462
AT1G69890	NA		sr45sap18_down	sr45sap18acinus_down	14.3018	13.3322	7.54059	9.23662	6.69637	4.87435	4.20737	8.49348
AT4G19160	NA		sr45sap18_down	sr45sap18acinus_down	369.944	351.332	241.565	234.667	121.587	117.329	163.936	178.945
AT5G63160	BT1		sr45sap18_down	sr45sap18acinus_down	357.008	350.318	247.685	243.621	140.228	142.588	169.5	169.267
AT5G38200	NA		sr45sap18_down	sr45sap18acinus_down	8.57291	9.41307	5.05083	4.5637	3.55195	4.01895	3.39478	5.24409
AT5G41810	NA		sr45sap18_down	sr45sap18acinus_down	8.21811	8.56095	6.88478	3.31304	4.1657	3.3589	4.99909	3.12174
AT4G38470	NA		sr45sap18_down	sr45sap18acinus_down	178.71	181.62	102.208	89.8035	78.8223	78.2667	97.5374	77.7246
AT4G37590	NPY5		sr45sap18_down	sr45sap18acinus_down	39.8458	39.075	22.9535	27.9785	18.9712	17.8433	18.0973	20.3688
AT1G34210	SERK2		sr45sap18_down	sr45sap18acinus_down	20.2592	20.6059	11.7144	9.81831	9.37307	9.13613	11.4733	8.80207
AT2G22830	SQE2		sr45sap18_down	sr45sap18acinus_down	5.10262	6.21337	4.93801	4.35262	3.03738	2.53543	2.58483	3.01561
AT5G36910	THI2.2		sr45sap18_down		177.468	196.843	178.71	181.287	89.307	91.4183	168.55	172.984
AT5G55970	NA		sr45sap18_down		19.3352	21.7185	9.94254	11.9607	8.1237	10.3387	12.1515	13.4509
AT3G16700	NA		sr45sap18_down		6.64488	8.04734	5.13589	3.83654	2.64517	3.80435	4.50054	0.784177
AT4G04330	NA		sr45sap18_down		9.79589	13.0528	10.948	6.26348	5.58861	5.67949	4.08697	7.25244
AT4G06536	NA		sr45sap18_down		10.753	17.2948	12.2346	6.16043	4.30822	5.66825	6.04411	7.80435
AT3G28740	CYP81D11		sr45sap18_down		13.7598	12.0828	6.16043	8.40435	4.86459	3.78676	8.25717	5.91956
AT2G29170	NA		sr45sap18_down		21.5332	16.7086	8.32633	13.4659	7.75612	9.90675	20.4411	5.17269
AT3G02040	GDPD1		sr45sap18_down		45.3293	41.5209	45.0736	28.4225	9.30621	11.131	23.4093	20.038
AT1G09240	NAS3		sr45sap18_down		5.36946	5.33097	3.64894	2.64243	2.06581	1.26498	4.27652	5.31851
AT1G74458	NA		sr45sap18_down		8.52687	5.44437	3.73977	4.77211	3.29459	2.00809	6.70831	9.85575
AT4G39780	ERF060		sr45sap18_down		12.4986	11.2565	7.45425	7.2213	3.92652	5.2878	9.83364	10.1435
AT1G09420	G6PD4		sr45sap18_down		8.6486	8.33651	6.78572	4.39911	2.3913	4.21739	6.68	2.05608
AT1G21670	NA		sr45sap18_down		11.8395	11.6197	6.43152	5.37236	4.1657	5.06052	6.42012	6.84934
AT1G75490	DREB2D		sr45sap18_down		12.1918	11.9839	11.3239	10.4852	4.74351	4.93548	7.77937	5.17269
AT2G35170	NA		sr45sap18_down		10.2529	9.54169	4.81386	7.02391	3.34781	4.54565	2.88873	6.54052
AT5G66650	NA		sr45sap18_down		5.79159	5.37524	5.10262	3.09998	1.17333	3.2843	9.62942	9.12352
AT5G05090	NA		sr45sap18_down		6.20875	7.89391	4.38872	1.24479	2.76153	2.92306	2.43	4.59152
AT4G35750	NA		sr45sap18_down		345.469	342.077	176.59	175.406	146.971	142.878	172.584	189.72
AT3G20395	NA		sr45sap18_down		16.6896	12.7431	10.5901	8.41843	5.5759	6.97385	10.2408	14.6485
AT1G04360	ATL1		sr45sap18_down		6.84573	5.93372	3.68259	5.04141	2.47642	3.03489	7.37394	2.78332
AT1G45163	NA		sr45sap18_down		17.4843	12.9961	10.3633	7.15617	5.25869	7.92996	6.98708	12.4064
AT1G63180	UGE3		sr45sap18_down		11.6343	12.6574	6.77391	5.82993	5.30043	5.19348	5.85673	6.34594
AT1G66760	NA		sr45sap18_down		47.5484	49.1928	34.365	33.8135	21.2135	20.8722	37.4796	28.1864
AT3G26290	CYP71B26		sr45sap18_down		19.4146	17.6467	9.1339	13.283	7.74087	8.43459	17.8774	11.7174
AT3G50570	NA		sr45sap18_down		7.23122	9.52457	2.40928	6.39239	2.76153	4.54565	10.2934	7.64589
AT3G16120	NA		sr45sap18_down		7.34862	6.4665	3.59754	6.06461	2.57574	3.48261	4.46716	6.13992
AT4G34138	UGT73B1		sr45sap18_down		43.9352	43.6626	24.4766	27.1069	18.5243	20.1917	25.1752	24.2852
AT4G04630	NA		sr45sap18_down		15.8558	13.8806	12.953	10.3544	7.21623	6.15954	8.165	12.0841
AT1G46554	NA		sr45sap18_down		6.82635	6.41263	2.80304	4.23284	2.84591	3.13697	3.45483	3.48348
AT1G68740	PHO1-H1		sr45sap18_down		6.35978	6.16915	3.68259	5.1674	3.30609	2.38787	5.07238	5.16169
AT1G47655	DOF1.6		sr45sap18_down		6.30435	5.99457	2.24959	6.19391	3.24937	2.43481	2.56693	4.40237
AT1G59590	ZCF37		sr45sap18_down		7.15672	5.44437	3.30522	5.73557	3.15913	2.68377	14.0435	10.9596
AT5G01520	NA		sr45sap18_down		18.9064	17.4652	11.9234	9.48505	8.00732	8.82144	11.6094	10.5081
AT2G37750	NA		sr45sap18_down		16.8632	13.7719	6.76164	10.8799	8.03391	6.2405	12.0387	8.97747
AT5G39050	PMAT1		sr45sap18_down		12.4544	13.8615	8.97777	7.32652	5.83584	6.49526	4.62818	10.9461
AT1G76600	NA		sr45sap18_down		20.8854	23.4518	9.84415	15.4595	10.0752	11.0931	23.808	24.146
AT4G03420	NA		sr45sap18_down		31.5475	31.4603	17.0099	17.629	14.1938	15.8272	22.225	18.57
AT2G39980	NA		sr45sap18_down		8.74391	9.81348	6.06918	4.36696	4.55719	4.34617	7.822	6.84934
AT1G12240	BFRUCT4		sr45sap18_down		214.27	208.603	147.742	163.23	99.8675	103.888	130.709	134.111
AT1G62810	NA		sr45sap18_down		5.57913	6.71484	4.81386	3.44816	2.9235	3.03489	4.6499	4.46716
AT3G54880	NA		sr45sap18_down		208.903	195.952	129.574	119.59	92.1783	105.004	126.727	125.05
AT5G24680	NA		sr45sap18_down		6.61327	8.50457	3.30522	5.57737	3.43696	3.90773	2.58483	5.39475
AT5G50160	FRO8		sr45sap18_down		10.9852	10.1178	6.51217	7.97455	5.83584	4.38527	7.25915	8.80207
AT4G36032	NA		sr45sap18_down		11.5785	11.8631	8.17802	6.5137	5.38785	6.04512	6.23702	6.53184
AT2G40840	DPE2		sr45sap18_down		15.6618	15.3859	8.66141	7.57826	7.96609	7.48234	8.9179	7.93816
AT2G45640	SAP18		sr45sap18_up	sr45sap18acinus_down	69.6087	66.0628	68.1674	66.7307	169.5	184.776	25.3136	25.813
AT1G10550	XTH33		sr45sap18_up	sr45sap18acinus_down	15.3101	13.8615	17.3319	13.74	45.5822	42.4395	6.09084	4.92736
AT1G20070	NA		sr45sap18_up	sr45sap18acinus_up	2.48772	2.56026	4.77072	4.7887	7.92913	5.23913	10.1132	11.7959
AT2G25060	ENODL14		sr45sap18_up	sr45sap18acinus_up	12.073	13.225	20.5276	24.3274	28.1487	25.7071	40.8891	53.1646
AT3G02640	NA		sr45sap18_up	sr45sap18acinus_up	5.30369	6.5137	8.34064	11.8465	12.3621	12.984	20.0777	23.4368
AT3G12870	NA		sr45sap18_up	sr45sap18acinus_up	2.24607	3.60216	3.9552	8.40435	7.74087	7.02145	12.1122	9.12352
AT3G25930	NA		sr45sap18_up	sr45sap18acinus_up	2.9583	3.2184	2.59804	5.13761	7.31261	7.16022	13.6024	15.1663
AT3G47540	NA		sr45sap18_up	sr45sap18acinus_up	3.58289	3.50355	4.26351	6.52395	14.2235	12.365	10.9033	10.009
AT4G15390	NA		sr45sap18_up	sr45sap18acinus_up	3.91927	3.50355	3.87087	5.95483	7.97674	8.77632	30.9089	31.9229
AT4G31840	ENODL15		sr45sap18_up	sr45sap18acinus_up	9.46488	9.83566	16.1125	16.153	17.8805	23.8574	40.1692	32.5104
AT5G25090	ENODL13		sr45sap18_up	sr45sap18acinus_up	2.18002	3.27213	4.13044	5.70978	6.45543	9.81261	10.0077	14.7691
AT5G42720	NA		sr45sap18_up	sr45sap18acinus_up	4.57498	3.41705	5.91739	8.10706	8.01509	8.19622	17.2597	21.9225
AT5G65870	PSK5		sr45sap18_up	sr45sap18acinus_up	3.13696	3.45739	16.9688	7.64958	8.81238	7.26512	13.5579	17.1003
AT2G16660	NA		sr45sap18_up	sr45sap18acinus_up	3.48746	3.17795	2.74442	3.38082	7.04013	7.88461	5.28604	8.26652
AT4G30650	NA		sr45sap18_up	sr45sap18acinus_up	5.34986	7.87609	8.97777	9.16258	15.2881	16.1403	12.9666	14.42
AT4G30280	XTH18		sr45sap18_up	sr45sap18acinus_up	14.1833	14.6565	21.0932	24.7959	30.8721	34.443	28.5758	32.4452
AT1G55265	NA		sr45sap18_up	sr45sap18acinus_up	5.81018	6.04108	6.24814	8.80207	13.1559	11.6027	13.4588	12.0764
AT3G12520	SULTR4;2		sr45sap18_up	sr45sap18acinus_up	7.36872	5.17269	14.2273	9.48505	12.7168	14.2532	13.4985	14.4352
AT4G09030	AGP10		sr45sap18_up	sr45sap18acinus_up	19.4276	17.6698	16.2813	29.7107	41.242	33.5658	43.0238	42.2835
AT1G75860	NA		sr45sap18_up	sr45sap18acinus_up	19.536	15.755	31.3842	30.9371	41.897	43.3871	38.8663	45.8877
AT2G42485	NA		sr45sap18_up	sr45sap18acinus_up	6.80444	6.11023	15.6796	13.3899	15.2259	21.2092	11.5477	19.5037
AT5G22580	NA		sr45sap18_up	sr45sap18acinus_up	28.8543	25.7222	35.6457	46.1532	63.9264	65.4056	78.1304	54.8105
AT1G07890	APX1		sr45sap18_up	sr45sap18acinus_up	200.727	196.538	338.397	373.625	416.648	410.064	488.183	483.637
AT4G30250	NA		sr45sap18_up	sr45sap18acinus_up	2.18002	2.58783	5.02888	4.61904	6.69637	5.01687	5.96302	5.7033
AT2G18950	HPT1		sr45sap18_up	sr45sap18acinus_up	5.51673	5.00103	6.21337	8.26727	9.71062	12.0068	12.75	13.3818
AT3G23290	LSH4		sr45sap18_up	sr45sap18acinus_up	10.0696	9.25498	17.0441	14.9089	20.4473	21.6508	27.9749	20.5294
AT4G32460	NA		sr45sap18_up	sr45sap18acinus_up	6.13021	9.52457	9.83364	12.3685	16.2413	18.1332	19.3352	20.5778
AT2G31725	NA		sr45sap18_up	sr45sap18acinus_up	3.68868	5.45565	3.16093	9.81831	9.27331	9.76466	10.3844	14.2013
AT3G18524	MSH2		sr45sap18_up	sr45sap18acinus_up	2.67499	2.83585	3.15248	2.38128	6.41441	6.99668	8.49012	8.62768
AT2G41820	PXC3		sr45sap18_up	sr45sap18acinus_up	4.9012	4.47548	10.2905	8.18327	9.98592	9.45	15.238	14.1603
AT4G12880	ENODL19		sr45sap18_up	sr45sap18acinus_up	35.1386	34.4774	63.4815	58.4116	76.2585	79.0487	112.937	116.846
AT1G65060	4CL3		sr45sap18_up	sr45sap18acinus_up	3.03741	2.73297	4.61955	6.16043	6.19652	7.87083	9.87633	9.28957
AT2G35850	NA		sr45sap18_up	sr45sap18acinus_up	5.3781	10.2737	40.9961	29.3086	24.7231	38.0957	19.723	37.7599
AT3G59068	NA		sr45sap18_up	sr45sap18acinus_up	7.37878	9.178	18.5243	17.8974	16.4644	22.1803	36.0045	25.1924
AT3G30720	QQS		sr45sap18_up	sr45sap18acinus_up	33.9759	35.3204	31.3069	36.0574	97.1617	113.281	137.636	136.578
AT2G39330	JAL23		sr45sap18_up	sr45sap18acinus_up	1.26632	1.93217	4.02326	4.02587	7.35002	6.17295	7.08436	5.69028
AT2G22470	AGP2		sr45sap18_up	sr45sap18acinus_up	5.67609	5.4272	1.995	6.05396	11.4187	11.7793	22.7385	21.5372
AT4G27560	UGT79B2		sr45sap18_up	sr45sap18acinus_up	2.27257	3.40218	5.67701	5.33987	6.24814	6.3069	12.3817	10.5987
AT2G46535	NA		sr45sap18_up	sr45sap18acinus_up	4.14048	3.67824	5.82679	8.29864	7.5828	12.2186	15.8153	18.5059
AT5G53486	NA		sr45sap18_up	sr45sap18acinus_up	3.75696	4.33522	9.10501	7.94502	11.3222	11.0382	15.8717	19.9637
AT3G58550	NA		sr45sap18_up	sr45sap18acinus_up	8.23971	7.5021	9.14594	10.6473	14.2456	17.555	33.8586	37.1864
AT2G36120	DOT1		sr45sap18_up	sr45sap18acinus_up	49.3855	41.7614	78.676	81.2796	88.1166	106.548	202.642	206.77
AT2G38530	LTP2		sr45sap18_up	sr45sap18acinus_up	22.1983	21.0648	35.808	36.4817	55.0638	55.1962	95.355	100.347
AT3G06035	NA		sr45sap18_up	sr45sap18acinus_up	4.3485	3.8224	10.1689	7.78172	8.43263	10.5261	13.2533	24.8335
AT2G21640	NA		sr45sap18_up	sr45sap18acinus_up	3.60227	4.34799	5.1859	7.26589	11.7144	10.4743	22.8194	20.6507
AT3G59220	PRN1		sr45sap18_up	sr45sap18acinus_up	2.07605	1.60413	5.06471	3.97063	6.51154	5.59847	8.13787	12.9158
AT1G66400	CML23		sr45sap18_up	sr45sap18acinus_up	2.40677	2.80304	4.41739	5.87633	7.52353	5.31428	17.9634	12.1115
AT1G70260	NA		sr45sap18_up	sr45sap18acinus_up	1.27952	1.7826	2.88035	3.69002	5.64235	6.48046	10.4886	10.2529
AT5G53250	AGP22		sr45sap18_up	sr45sap18acinus_up	4.91471	3.61315	6.54363	2.76282	13.4435	12.9327	22.6125	35.172
AT5G38005	NA		sr45sap18_up	sr45sap18acinus_up	2.28348	1.95744	0.742561	10.8691	13.6405	12.8599	13.5474	18.4562
AT1G78340	GSTU22		sr45sap18_up	sr45sap18acinus_up	1.29087	1.15169	1.88633	2.09373	5.65471	6.2244	9.32503	9.74735
AT1G78000	SULTR1;2		sr45sap18_up	sr45sap18acinus_up	2.07605	3.50355	3.98857	5.51391	6.57249	8.73975	24.2934	20.1027
AT5G14330	NA		sr45sap18_up	sr45sap18acinus_up	1.07844	5.04519	6.17934	5.51391	9.56179	8.40696	25.5237	24.0084
AT1G72910	NA		sr45sap18_up	sr45sap18acinus_up	3.58289	3.07849	9.05502	6.82936	8.41712	6.3069	27.4898	28.2138
AT1G70270	NA		sr45sap18_up	sr45sap18acinus_up	2.69783	1.6153	10.2482	8.26727	14.8985	17.6486	20.4793	16.308
AT3G54580	NA		sr45sap18_up	sr45sap18acinus_up	2.15488	1.77196	4.45543	4.12725	9.93857	9.13613	20.023	20.7235
AT1G05260	PER3		sr45sap18_up	sr45sap18acinus_up	2.99648	2.46796	3.48215	4.5227	6.76164	5.23913	40.3582	28.1043
AT4G19690	IRT1		sr45sap18_up	sr45sap18acinus_up	1.49125	1.01173	3.42459	2.32756	9.64326	8.44435	29.6348	20.0509
AT1G77950	AGL67		sr45sap18_up		0	0	0	0	43.6359	36.6422	0	0
AT3G53230	CDC48D		sr45sap18_up		2.9714	3.32389	3.64894	4.06527	12.1447	10.3615	4.05226	4.8333
AT5G13170	SWEET15		sr45sap18_up		13.6057	14.0076	18.7108	23.5066	34.9554	32.5193	14.7068	13.3609
AT2G40100	LHCB4.3		sr45sap18_up		33.3977	33.8586	48.1015	54.0056	72.5085	67.1314	27.0846	22.3045
ATCG00570	PSBF		sr45sap18_up		27.4392	42.7531	421.957	57.2899	108.586	148.614	35.5271	23.772
AT3G05320	NA		sr45sap18_up		6.78698	7.88543	6.67899	10.0582	15.3722	16.5261	5.19222	4.05226
AT4G02330	PME41		sr45sap18_up		2.09933	1.22196	4.54478	3.81913	5.8463	5.51757	4.83847	7.97523
AT2G25000	WRKY60		sr45sap18_up		5.09144	4.39782	5.21747	8.9386	9.77154	9.32761	8.69244	9.775
AT1G78170	NA		sr45sap18_up		14.1089	10.9079	17.2167	17.4124	25.5553	26.1134	26.2496	23.6335
AT1G18400	BEE1		sr45sap18_up		8.08259	8.18205	13.6415	14.1469	16.3534	17.9573	6.99557	7.6387
AT3G23910	NA		sr45sap18_up		12.0467	10.8652	26.2755	16.8553	27.4985	21.8035	15.9649	28.637
AT4G37450	AGP18		sr45sap18_up		57.7127	59.1462	71.3598	74.3492	123.515	127.482	87.3	63.8526
AT1G13340	NA		sr45sap18_up		3.18	4.05213	2.28306	2.06685	9.00081	6.92826	2.66217	3.93174
AT1G75280	NA		sr45sap18_up		36.2013	33.8965	49.6319	62.9552	85.5957	75.9668	56.9767	71.2564
AT4G21730	NA		sr45sap18_up		7.07708	7.41769	15.1626	7.2514	16.0588	17.6069	7.76029	11.5444
ATCG00070	PSBK		sr45sap18_up		24.6734	35.9683	254.979	52.4283	54.5293	92.2859	34.9467	20.8666
AT3G48790	NA		sr45sap18_up		2.30739	2.65111	8.02151	4.08569	6.57249	5.74529	4.34515	3.81585
AT4G31800	WRKY18		sr45sap18_up		16.3874	14.4252	18.6251	18.502	36.3753	40.0165	14.2	17.3482
AT5G25140	CYP71B13		sr45sap18_up		27.875	28.693	52.0138	56.4922	84.637	82.6603	32.711	37.9232
AT2G28570	NA		sr45sap18_up		6.92655	6.72478	7.94418	10.1393	23.3926	17.0039	10.4049	10.2894
AT3G22886	MIR167A		sr45sap18_up		2.46567	2.58783	7.26108	3.83654	10.4822	5.15314	4.21674	7.087
AT4G04745	NA		sr45sap18_up		3.20367	3.00453	10.375	5.37236	11.4749	7.81851	3.40609	3.33828
ATCG01060	PSAC		sr45sap18_up		6.81393	17.9739	144.854	26.3383	27.9749	49.9261	37.143	23.5791
AT3G53650	NA		sr45sap18_up		6.69437	4.86522	5.63957	18.6704	20.1767	21.4087	12.5674	8.3704
AT4G12490	NA		sr45sap18_up		1.84878	1.6598	4.06582	6.09522	16.5473	6.52258	3.42208	3.51723
AT1G56300	NA		sr45sap18_up		0.581281	1.06183	0	0.448502	6.98597	7.80045	1.05661	0.100435
AT1G01920	NA			sr45sap18acinus_down	11.0198	9.9484	5.62846	5.59501	6.43078	4.65606	4.00925	5.01304
AT1G11530	CXXS1			sr45sap18acinus_down	81.6297	68.7389	51.4149	41.1555	55.2637	43.5552	36.4713	34.0993
AT1G23130	NA			sr45sap18acinus_down	780.703	758.413	504.629	642.004	529.522	511.739	298.165	321.298
AT1G49032	NA			sr45sap18acinus_down	174.445	181.041	102.571	99.8179	141.92	143.25	47.3452	73.4457
AT2G05070	LHCB2.2			sr45sap18acinus_down	1303.22	1220.15	874.494	967.97	978.272	947.091	580.702	632.195
AT2G18300	HBI1			sr45sap18acinus_down	98.1654	92.6931	59.9395	78.0929	72.8308	74.4332	51.6154	40.176
AT2G20670	NA			sr45sap18acinus_down	874.494	890.681	522.954	578.205	548.897	520.932	308.121	306.808
AT2G23130	AGP17			sr45sap18acinus_down	97.5948	92.6364	80.174	95.677	122.74	117.546	33.5658	32.865
AT2G25605	NA			sr45sap18acinus_down	41.7759	43.252	23.8917	20.9994	22.7561	23.5259	14.3208	20.2113
AT2G30250	WRKY25			sr45sap18acinus_down	14.9959	13.9397	7.7137	10.9135	10.2065	10.6214	8.47454	5.72778
AT2G30540	GRXS9			sr45sap18acinus_down	15.9966	15.0546	7.14739	9.88962	7.78939	13.4435	4.70614	6.48174
AT2G30930	NA			sr45sap18acinus_down	256.774	257.302	190.744	193.547	239.556	219.19	83.8048	91.7575
AT2G37025	TRFL8			sr45sap18acinus_down	32.7665	31.1105	16.2038	18.175	23.3743	21.348	8.12712	7.00696
AT3G29240	NA			sr45sap18acinus_down	502.772	486.547	233.019	297.506	290.911	283.745	170.611	161.59
AT3G44670	NA			sr45sap18acinus_down	21.7208	21.0873	15.5268	16.7327	15.1435	16.6199	10.2181	10.6482
AT4G13150	NA			sr45sap18acinus_down	23.7906	22.0495	12.7288	15.0143	13.831	15.0741	11.5615	10.9344
AT4G38690	NA			sr45sap18acinus_down	148.928	153.463	81.1709	87.0227	74.2784	77.6455	55.6582	60.6186
AT5G02180	NA			sr45sap18acinus_down	14.4366	15.7196	11.1071	12.6536	13.9306	14.6808	8.39183	5.09083
AT5G04900	NOL			sr45sap18acinus_down	20.2844	21.1551	11.6231	13.4548	12.1098	10.602	8.51645	8.14151
AT5G18600	GRXS2			sr45sap18acinus_down	52.0044	52.7795	23.2005	39.6954	31.0437	30.1458	16.6992	14.3302
AT5G19220	ADG2			sr45sap18acinus_down	227.317	216.005	133.049	132.444	128.078	120.618	108.667	99.9822
AT5G39940	NA			sr45sap18acinus_down	8.13997	7.91674	5.54616	4.1713	4.68265	5.43298	4.86739	2.81949
AT5G49360	BXL1			sr45sap18acinus_down	700.173	693.196	347.948	389.302	378.733	371.785	188.42	184.381
AT5G59320	LTP3			sr45sap18acinus_down	8.55011	9.06525	5.99891	6.77652	7.08436	7.73947	5.18368	2.92546
AT5G64460	NA			sr45sap18acinus_down	97.654	84.4364	49.2609	48.8573	48.345	49.8207	37.5548	44.837
AT5G65685	NA			sr45sap18acinus_down	28.1487	28.8622	15.45	15.9597	15.8883	16.7659	10.6162	16.8837
AT5G66400	RAB18			sr45sap18acinus_down	45.855	48.9058	42.0603	44.4424	31.2137	31.3765	10.3572	11.4218
AT2G34600	TIFY 5B			sr45sap18acinus_down	10.4806	11.0198	6.43152	6.99937	9.46999	10.312	1.74978	1.72694
AT4G07507	NA			sr45sap18acinus_down	8.4509	8.24467	4.83795	6.85964	7.4192	9.08213	0.884364	1.92396
AT5G36002	NA			sr45sap18acinus_down	10.7054	8.95609	6.28966	7.30969	7.78939	8.82144	1.52872	1.9812
AT2G36540	NA			sr45sap18acinus_down	5.91452	6.06635	2.90739	5.02939	8.84594	7.33716	0.270974	1.94917
AT1G75310	AUL1			sr45sap18acinus_down	9.82461	8.84425	4.71957	5.04141	8.34463	7.91993	1.82633	1.86548
AT3G59350	PTI13			sr45sap18acinus_down	54.0268	61.8641	33.3448	30.9204	44.3236	44.5904	13.9174	9.75616
AT1G29600	NA			sr45sap18acinus_down	7.26307	5.16431	5.38993	3.65629	5.11545	6.05652	0.797166	1.77196
AT1G14205	NA			sr45sap18acinus_down	11.8791	11.323	4.34154	8.90936	8.23971	8.76478	4.19375	0.784177
AT3G60220	ATL4			sr45sap18acinus_down	5.56932	6.36901	2.45669	3.71325	3.32221	4.00373	1.40583	1.25458
AT1G31173	MIR167D			sr45sap18acinus_down	10.6922	7.41769	4.56725	4.45219	5.89503	4.27391	2.50451	1.54478
AT5G01740	NA			sr45sap18acinus_down	33.2719	35.7335	26.7459	25.2903	24.8144	22.8935	8.62087	7.05818
AT4G29950	NA			sr45sap18acinus_down	83.7298	83.3879	41.0624	45.8877	53.0892	51.8943	19.1781	19.1356
AT1G22530	PATL2			sr45sap18acinus_down	92.2859	99.0258	49.1067	54.3905	77.0415	72.0115	18.9912	25.6408
AT1G50040	NA			sr45sap18acinus_down	39.1204	41.8643	34.1435	29.4427	41.3735	39.7699	10.5722	9.04152
AT1G64360	NA			sr45sap18acinus_down	23.0685	22.9434	20.4269	20.547	19.2984	17.4875	5.90581	5.22304
AT4G01840	TPK5			sr45sap18acinus_down	7.08501	8.76174	5.43804	5.17475	5.80615	5.2087	2.29043	1.57853
AT4G13110	NA			sr45sap18acinus_down	6.69437	7.31609	4.97739	4.09931	3.58191	4.08612	0.752615	2.66952
AT2G34770	FAH1			sr45sap18acinus_down	176.59	181.965	96.1977	103.036	154.443	158.208	41.5919	47.0483
AT2G32870	NA			sr45sap18acinus_down	46.7077	51.9947	22.3166	30.5461	25.0572	28.6014	9.69739	15.1663
AT2G41060	UBA2B			sr45sap18acinus_down	12.744	11.9615	6.54363	7.90831	10.51	8.47725	2.74169	3.57213
AT1G18200	RABA6B			sr45sap18acinus_down	6.23983	5.41761	4.03766	3.58077	2.9076	4.43217	1.57994	1.40261
AT1G22740	RABG3B			sr45sap18acinus_down	56.511	46.4616	28.8726	27.6352	34.1985	30.8239	14.3782	11.9799
AT2G03710	AGL3			sr45sap18acinus_down	14.6808	11.7907	12.1614	12.8467	11.9239	13.3465	2.06217	4.73391
AT2G18915	ADO2			sr45sap18acinus_down	10.9009	13.5667	6.65372	7.09787	9.21696	8.00732	2.69428	3.59563
AT2G23100	NA			sr45sap18acinus_down	8.31784	7.88543	5.761	6.5137	8.58947	7.8094	2.02765	2.11829
AT3G18295	NA			sr45sap18acinus_down	12.9797	13.9632	13.7639	7.34253	11.1084	9.18809	2.29864	4.61065
AT4G35440	CLC-E			sr45sap18acinus_down	13.4734	13.9545	6.99557	8.58678	9.64326	10.1671	3.62686	3.43065
AT5G51620	NA			sr45sap18acinus_down	34.7	36.7437	15.6627	23.6914	30.9089	15.8627	8.34495	10.3063
AT5G35777	NA			sr45sap18acinus_down	10.5383	10.3935	7.96609	11.057	9.52772	8.88609	1.80391	3.70309
AT3G62570	NA			sr45sap18acinus_down	6.30435	6.05435	6.04851	5.38196	3.54	5.55955	1.37146	1.87565
AT1G09570	PHYA			sr45sap18acinus_down	77.3225	76.3017	35.5756	46.627	49.8398	46.2519	20.8775	19.7473
AT1G35350	PHO1-H8			sr45sap18acinus_down	30.4569	28.2696	18.9082	17.4726	26.6647	23.7438	8.89026	6.7918
AT4G11900	NA			sr45sap18acinus_down	12.0062	11.0301	7.6256	8.57149	10.8978	9.40405	2.69428	3.45268
AT1G62520	NA			sr45sap18acinus_down	5.00039	5.49845	4.08569	3.24153	4.25961	3.83467	2.13406	0.690003
AT5G54148	NA			sr45sap18acinus_down	5.91452	7.7776	5.05083	5.68304	6.18314	7.04477	2.87729	0.784177
AT5G66080	NA			sr45sap18acinus_down	7.76254	6.0026	6.28966	5.72172	5.29194	4.50339	1.80391	1.87565
AT2G42870	PAR1			sr45sap18acinus_down	35.1262	35.5227	19.4276	18.7947	25.3256	24.2679	7.85391	11.2713
AT4G29420	NA			sr45sap18acinus_down	7.82473	7.33633	5.57473	5.47678	4.87476	5.88477	2.87729	1.195
AT1G50280	NA			sr45sap18acinus_down	6.04411	5.15374	5.35002	6.32284	5.4778	5.87187	1.62977	1.41887
AT4G28190	ULT1			sr45sap18acinus_down	16.1901	16.7327	10.4921	7.93423	12.0927	15.2051	5.21626	3.71477
AT4G31000	CBP60F			sr45sap18acinus_down	28.12	26.4052	21.1043	16.6896	19.5909	18.6025	7.33304	7.71261
AT1G07000	ATEXO70B2			sr45sap18acinus_down	7.03513	6.45415	3.8402	4.8018	5.85566	4.2987	1.40583	2.31981
AT5G14070	GRXC8			sr45sap18acinus_down	7.04873	9.62942	3.23389	4.9532	5.07555	4.11718	2.78	1.87565
AT1G68870	ATSOFL2			sr45sap18acinus_down	9.99323	10.1071	7.0613	9.13087	9.29376	9.04022	2.4388	3.2166
AT5G57140	PAP28			sr45sap18acinus_down	5.00914	5.26717	3.8187	2.74263	4.14762	3.69826	1.33863	1.5684
AT1G48770	NA			sr45sap18acinus_down	20.6591	23.5359	13.9014	6.93044	14.419	15.6151	3.40609	9.09442
AT1G03960	B''EPSILON			sr45sap18acinus_down	6.4525	6.58657	3.9198	4.60869	3.59013	4.09763	2.02765	1.68367
AT5G39580	PER62			sr45sap18acinus_down	13.9847	12.8372	13.3034	8.80207	8.10002	7.46024	5.13086	2.44529
AT1G02380	NA			sr45sap18acinus_down	10.325	9.49685	15.4209	17.7546	16.7486	12.7801	2.81559	2.87183
AT3G45260	IDD9			sr45sap18acinus_down	34.7382	33.662	19.0071	23.206	30.5279	27.3634	9.58929	10.3276
AT4G01410	NA			sr45sap18acinus_down	10.85	10.7787	5.7797	7.2514	10.009	10.4118	1.46391	4.81328
AT5G17650	NA			sr45sap18acinus_down	8.09868	8.39936	3.75107	6.75435	5.8463	7.78417	1.73689	3.07096
AT1G68110	NA			sr45sap18acinus_down	5.25656	5.74422	3.46848	3.28366	4.5972	5.56932	1.82633	1.38715
AT5G06530	ABCG22			sr45sap18acinus_down	39.5078	39.3665	18.4151	25.1052	25.4801	24.2321	12.2406	10.9344
AT3G55710	UGT76F2			sr45sap18acinus_down	5.91452	7.32478	5.86326	5.73557	3.76857	5.36662	1.52872	2.3857
AT1G55280	NA			sr45sap18acinus_down	11.4513	11.0405	5.53532	8.64562	6.72085	6.56541	3.01807	3.60565
AT1G67070	PMI2			sr45sap18acinus_down	8.38737	8.28677	6.66653	7.42687	4.48669	5.42144	2.72024	2.23299
AT2G42540	COR15A			sr45sap18acinus_down	8.34185	9.20077	6.26566	6.63976	5.72435	5.64043	3.10766	2.16426
AT2G01190	NA			sr45sap18acinus_down	30.8141	30.2362	15.6901	15.9403	22.0724	20.0607	7.5184	11.0429
AT5G23360	NA			sr45sap18acinus_down	6.64488	5.4272	1.42123	5.85413	5.91789	4.56391	2.43	1.22913
AT2G33540	CPL3			sr45sap18acinus_down	11.2696	10.2894	5.79507	5.90164	7.6693	5.82169	2.91239	3.72909
AT1G61100	NA			sr45sap18acinus_down	99.3595	91.4183	65.7395	74.0239	99.0258	95.9024	29.4127	29.8698
AT3G20300	NA			sr45sap18acinus_down	21.9242	22.139	8.76478	13.6652	15.723	16.3865	9.20428	4.44304
AT4G15260	NA			sr45sap18acinus_down	16.9478	17.8014	10.1014	7.24	8.21895	9.31087	7.40459	3.40456
AT5G06430	NA			sr45sap18acinus_down	7.12817	7.03092	6.11522	5.64294	5.61523	2.98717	0.913125	3.46237
AT1G53450	NA			sr45sap18acinus_down	10.7348	11.2852	6.59352	7.1401	6.89668	4.33734	2.95717	3.90282
AT2G45910	PUB33			sr45sap18acinus_down	9.26004	8.0687	5.65064	6.85283	6.31348	5.15314	2.42255	2.98043
AT1G33720	CYP76C6			sr45sap18acinus_down	8.75644	7.29935	5.58089	4.71435	5.70824	6.49526	2.23455	2.81949
AT2G38460	IREG1			sr45sap18acinus_down	7.54892	7.09863	4.47161	5.12382	4.37384	4.91124	2.52522	2.0743
AT2G18670	ATL56			sr45sap18acinus_down	11.5565	11.6357	5.68826	9.54567	5.80615	6.12273	4.46716	2.88325
AT5G21930	PAA2			sr45sap18acinus_down	103.417	98.1654	54.8382	60.7082	75.7942	75.5457	32.479	31.1105
AT3G24518	NA			sr45sap18acinus_down	12.9178	13.0235	11.2594	12.1131	6.52727	7.78417	5.13086	3.12174
AT2G22790	NA			sr45sap18acinus_down	5.22699	6.36901	3.54372	2.11833	5.22891	3.42045	1.62977	2.0743
AT2G36360	NA			sr45sap18acinus_down	10.1926	10.3572	5.37064	5.06913	7.69969	6.17295	4.40696	2.12739
AT5G01730	SCAR4			sr45sap18acinus_down	7.49677	8.3627	4.37486	6.29241	6.59913	6.02044	2.24545	2.80361
AT1G04620	HCAR			sr45sap18acinus_down	7.24238	6.97522	4.23957	4.81328	5.5759	3.91652	1.44546	3.11219
AT1G09910	NA			sr45sap18acinus_down	8.99326	8.65913	4.20966	5.33987	4.57561	5.32391	3.15415	2.51996
AT1G80180	NA			sr45sap18acinus_down	435.14	423.256	233.792	254.979	277.458	243.621	132.922	143.424
AT2G32450	NA			sr45sap18acinus_down	16.1901	14.7233	9.54959	12.0976	11.1534	11.7396	6.29442	3.65106
AT5G08150	SOB5			sr45sap18acinus_down	24.2488	24.1538	19.3333	18.7214	21.9969	22.1803	8.66764	6.90285
AT1G22870	NA			sr45sap18acinus_down	8.13997	9.34783	4.71957	6.79324	7.43711	7.24261	3.20087	2.4739
AT5G51550	EXL3			sr45sap18acinus_down	201.044	209.281	105.158	126.147	191.957	183.942	65.2861	67.5379
AT2G19350	NA			sr45sap18acinus_down	9.26917	9.22985	7.93369	5.15314	8.28619	8.50522	3.64048	2.3857
AT2G24755	NA			sr45sap18acinus_down	16.1102	15.3571	8.54865	8.70935	9.10772	8.99606	3.62686	6.66049
AT3G02340	NA			sr45sap18acinus_down	14.0881	15.7309	7.94418	9.21871	11.43	8.86437	5.07238	4.6687
AT3G60590	NA			sr45sap18acinus_down	22.8126	21.4878	14.2013	11.0398	12.8267	14.3174	7.96522	6.57874
AT1G04390	NA			sr45sap18acinus_down	5.59847	5.34365	2.79411	3.59105	3.4699	4.0613	1.35782	2.27281
AT1G51390	NIFU5			sr45sap18acinus_down	12.0596	13.3842	7.51561	6.85283	7.91093	7.41769	3.25085	5.15067
AT4G32340	NA			sr45sap18acinus_down	43.2012	43.3565	29.0043	20.4814	25.1924	26.5572	17.6601	11.0212
AT3G58620	TTL4			sr45sap18acinus_down	17.8538	19.9132	11.3341	12.7268	17.9142	18.2259	6.03738	6.49497
AT4G21534	SPHK2			sr45sap18acinus_down	9.39087	9.09442	5.31261	5.19222	7.50413	6.61802	3.0022	3.14396
AT5G66200	ARO2			sr45sap18acinus_down	44.4537	45.6723	32.041	38.2625	45.8479	47.3162	15.7391	14.2519
AT1G49520	NA			sr45sap18acinus_down	5.65234	5.16431	2.97435	4.62562	6.02515	4.49094	2.27374	1.35091
AT1G03400	NA			sr45sap18acinus_down	47.1166	45.4843	23.8278	28.3261	29.572	30.0865	15.3847	15.5044
AT2G38300	NA			sr45sap18acinus_down	10.35	9.60983	7.67176	7.6891	5.95834	7.10325	4.14851	2.51193
AT3G26165	CYP71B18			sr45sap18acinus_down	64.4143	60.9264	39.677	40.2498	40.0555	36.9927	16.5089	25.2881
AT1G72450	TIFY11B			sr45sap18acinus_down	84.812	88.9331	63.0385	64.9727	86.34	87.1689	29.2379	29.4348
AT2G30790	PSBP2			sr45sap18acinus_down	22.8909	20.8227	18.0841	15.5268	14.4823	15.1164	7.52627	7.32309
AT2G18700	TPS11			sr45sap18acinus_down	165.279	170.611	91.4843	102.607	96.5342	98.3149	56.1075	58.3732
AT3G03750	SUVR3			sr45sap18acinus_down	6.43503	7.53819	6.37719	5.85413	4.69913	5.66825	1.30603	3.439
AT5G16560	KAN1			sr45sap18acinus_down	10.3907	9.32551	4.70904	6.05396	8.6587	9.09324	1.99435	4.74351
AT1G44350	ILL6			sr45sap18acinus_down	16.6776	19.233	8.70337	10.2515	9.75616	9.43464	6.52051	5.79522
AT1G22890	NA			sr45sap18acinus_down	195.335	175.406	163.028	127.12	126.727	134.53	58.2006	69.7151
AT2G25080	GPX1			sr45sap18acinus_down	1008.06	1026.02	614.675	748.965	697.051	707.632	342.077	358.795
AT4G35783	RTFL6			sr45sap18acinus_down	13.6928	15.0711	7.24283	9.01107	12.2577	15.0429	5.84715	4.00503
AT5G42250	NA			sr45sap18acinus_down	25.3781	28.1545	18.3796	20.0607	17.1804	19.4126	8.29304	10.3137
AT1G53165	ATMAP4K ALPHA1			sr45sap18acinus_down	10.5805	10.7127	4.84987	6.44522	8.36208	7.72759	3.80694	3.55604
AT1G56260	NA			sr45sap18acinus_down	6.57932	6.49313	6.78572	4.62562	6.50043	6.49526	1.98404	2.54457
AT2G43060	IBH1			sr45sap18acinus_down	21.9556	25.7394	11.3515	13.0452	14.7278	16.0664	8.38628	8.11919
AT4G05040	NA			sr45sap18acinus_down	9.12026	9.41307	5.02136	7.17865	6.77479	6.84026	3.0644	3.3583
AT5G24030	SLAH3			sr45sap18acinus_down	20.639	19.6869	18.6378	21.0615	38.7413	34.6724	5.73783	8.25184
AT2G44900	FBX5			sr45sap18acinus_down	10.425	12.0155	6.24814	7.70111	7.55	7.24261	3.22998	4.56415
AT3G26600	ARO4			sr45sap18acinus_down	6.2535	5.21404	4.62891	4.96547	5.1047	4.38527	2.36826	1.63226
AT3G45970	EXLA1			sr45sap18acinus_down	93.8797	86.9294	100.279	94.6069	130.552	131.073	31.0483	32.5896
AT5G22690	NA			sr45sap18acinus_down	5.21548	5.29881	5.09029	5.18368	5.85566	5.59847	2.34281	1.36765
AT1G19720	DYW7			sr45sap18acinus_down	31.5644	29.6784	23.7107	28.4566	24.473	21.2521	11.7592	9.92254
AT1G60160	POT12			sr45sap18acinus_down	20.6866	21.3768	11.7144	10.0026	11.2378	10.8799	9.13435	5.75725
AT1G64270	NA			sr45sap18acinus_down	5.43755	5.28502	3.54372	5.6977	5.41913	4.97433	2.55243	1.24478
AT2G22370	MED18			sr45sap18acinus_down	7.72759	6.49313	5.96367	5.81051	5.77762	4.65606	1.90326	3.14396
AT2G48030	NA			sr45sap18acinus_down	13.6991	13.2693	8.03067	6.05396	12.7747	12.6081	5.49279	4.05226
AT5G16820	HSFA1B			sr45sap18acinus_down	6.7176	8.95609	6.51217	6.53782	6.77479	6.40998	2.57533	2.97304
AT1G15530	LECRKS1			sr45sap18acinus_down	8.36	9.13435	4.49633	5.90164	7.1893	6.67059	3.85152	2.3857
AT5G27300	NA			sr45sap18acinus_down	11.9969	9.15162	10.2171	9.17052	7.24562	9.1501	3.42208	4.08647
AT5G46470	RPS6			sr45sap18acinus_down	17.1535	17.5866	11.8674	14.8798	14.7218	14.07	5.41173	6.92634
AT2G17550	NA			sr45sap18acinus_down	11.8039	11.9733	9.24935	10.51	10.114	11.1892	4.53242	3.95746
AT1G07128	NA			sr45sap18acinus_down	5.66576	6.73848	4.03766	1.66833	4.04344	4.61	0.790326	3.69183
AT1G51270	PVA14			sr45sap18acinus_down	11.3546	10.7787	8.32633	8.60856	10.796	11.5904	3.62686	4.3824
AT2G28660	NA			sr45sap18acinus_down	6.33523	5.10261	4.5104	4.03507	3.59013	3.73893	2.74169	1.37906
AT1G12390	NA			sr45sap18acinus_down	11.8624	17.2224	5.35002	16.2349	10.6667	9.59479	3.86245	6.71344
AT4G19520	NA			sr45sap18acinus_down	10.0355	8.02358	10.5901	9.79786	9.28281	10.1064	2.76133	3.82865
AT5G18245	NA			sr45sap18acinus_down	8.96754	7.51696	5.96367	4.96547	6.75263	5.08046	2.62587	3.34781
AT5G56860	GATA21			sr45sap18acinus_down	32.4234	34.7382	19.0757	23.98	24.6734	22.0652	12.1305	12.2186
AT1G15165	NA			sr45sap18acinus_down	5.67609	5.11473	4.08569	3.16672	3.24937	3.47108	2.41231	1.5188
AT2G15680	CML1			sr45sap18acinus_down	10.6248	11.1602	5.88803	7.62167	6.17295	8.11622	3.3889	4.57432
AT3G61970	NGA2			sr45sap18acinus_down	6.06022	7.74714	5.72541	7.32652	6.27678	7.59297	3.3436	1.71652
AT4G11830	PLDGAMMA2			sr45sap18acinus_down	24.9006	22.5328	13.2618	11.4698	14.7995	12.8467	8.12712	9.22985
AT5G03520	RABE1D			sr45sap18acinus_down	154.881	147.38	75.9668	96.5864	143.25	158.356	55.6353	54.7371
AT1G03457	BRN2			sr45sap18acinus_down	17.34	19.4573	11.6824	14.164	17.8805	15.9992	7.12844	6.43503
AT1G64570	DUO3			sr45sap18acinus_down	6.52472	6.73848	3.97739	5.2613	5.41913	5.77443	2.41231	2.46412
AT2G46220	NA			sr45sap18acinus_down	665.597	665.597	374.414	406.037	401.911	381.825	230.25	261.48
AT5G21160	LARP1A			sr45sap18acinus_down	31.3574	33.237	17.2167	20.8722	21.4026	18.368	12.2691	11.5444
AT3G48590	NFYC1			sr45sap18acinus_down	40.5408	47.9032	22.7594	23.5066	28.9306	25.1122	11.197	21.5897
AT3G56140	NA			sr45sap18acinus_down	56.2294	56.739	31.727	39.8224	33.182	30.799	21.8978	20.0592
AT5G03050	NA			sr45sap18acinus_down	10.6922	12.0387	3.03824	7.14851	11.8428	11.2332	4.76862	3.65106
AT5G45760	NA			sr45sap18acinus_down	13.1333	12.9715	8.85826	7.60938	8.38256	10.6899	5.03741	4.70734
AT4G12680	NA			sr45sap18acinus_down	10.0998	7.95804	7.67176	5.47678	4.95034	4.99174	4.00153	2.77227
AT4G26530	NA			sr45sap18acinus_down	697.051	724.262	544.501	575.783	520.124	502.772	263.861	268.675
AT2G36490	ROS1			sr45sap18acinus_down	9.39087	8.4709	9.48091	7.29783	6.39933	6.44997	3.14681	3.50997
AT2G42670	PCO4			sr45sap18acinus_down	10.2785	10.8484	8.96254	6.96276	9.45353	10.4257	2.85858	5.0432
AT3G13065	SRF4			sr45sap18acinus_down	11.3865	12.4435	7.64488	10.3894	10.1056	8.87901	4.37042	4.51625
AT3G21790	UGT71B7			sr45sap18acinus_down	27.9162	27.5053	21.5804	18.6251	21.2306	19.7635	10.737	9.94181
AT3G62650	NA			sr45sap18acinus_down	221.52	231.602	115.642	122.74	117.975	115.585	74.3657	95.2435
AT1G02610	NA			sr45sap18acinus_down	44.8682	45.947	36.2578	29.1877	28.5617	30.532	16.8067	17.4228
AT2G23760	BLH4			sr45sap18acinus_down	24.3427	23.0661	13.7372	14.2328	13.1985	13.2034	8.74047	9.13435
AT3G53090	UPL7			sr45sap18acinus_down	5.84957	5.24594	3.55282	3.42935	3.65629	3.96435	2.25717	1.92396
AT4G05330	AGD13			sr45sap18acinus_down	9.91089	10.4361	5.87696	6.50281	6.19652	7.83087	5.68259	1.96951
AT5G67480	BT4			sr45sap18acinus_down	35.7544	37.6952	25.7394	25.7327	39.1148	37.5323	16.3337	11.316
AT5G16240	S-ACP-DES1			sr45sap18acinus_down	9.26917	8.3627	6.67899	7.43877	5.16836	5.48591	2.4388	4.23284
AT1G03410	2A6			sr45sap18acinus_down	12.5974	14.7009	11.6645	7.62167	8.83545	7.59297	5.75991	4.56415
AT2G25200	NA			sr45sap18acinus_down	78.1304	82.9542	39.677	44.2607	48.7235	47.4601	28.2893	32.6508
AT2G36900	MEMB11			sr45sap18acinus_down	48.8885	52.0341	28.5335	26.9399	32.8323	31.288	21.0552	17.2478
AT4G36730	GBF1			sr45sap18acinus_down	242.03	246.25	163.694	158.208	181.512	177.943	94.688	90.6319
AT5G23210	SCPL34			sr45sap18acinus_down	44.5306	41.7819	22.1969	22.9195	42.661	42.9649	18.4716	14.2013
AT2G32550	NA			sr45sap18acinus_down	11.3168	11.1479	9.45855	8.8515	5.93261	7.30969	5.16648	3.38291
AT5G25440	NA			sr45sap18acinus_down	13.5305	17.5607	11.9522	13.0275	15.0493	14.7056	4.7137	7.15346
AT1G17640	NA			sr45sap18acinus_down	8.62578	8.89699	4.03766	6.1522	6.11809	7.10325	3.88974	2.79537
AT1G19660	BBD2			sr45sap18acinus_down	157.411	152.005	90.6611	100.482	104.635	101.333	63.4956	54.3237
AT1G20780	PUB44			sr45sap18acinus_down	13.6298	13.2693	7.10855	9.78743	15.1435	13.9306	5.07238	5.22304
AT1G30640	NA			sr45sap18acinus_down	6.08133	7.13907	4.20087	3.85023	5.05534	5.45112	3.29172	1.73649
AT1G72180	NA			sr45sap18acinus_down	28.8764	30.321	16.5333	19.0757	22.412	23.4467	11.672	10.9176
AT1G74910	NA			sr45sap18acinus_down	176.459	172.984	89.483	106.026	116.92	109.042	71.1954	62.4208
AT2G02360	PP2B10			sr45sap18acinus_down	16.9549	15.883	13.0027	9.33544	10.4082	11.2986	5.54261	6.98651
AT3G27990	NA			sr45sap18acinus_down	16.1485	14.8693	9.178	10.1874	10.6667	11.7919	5.42065	6.39391
AT4G19530	NA			sr45sap18acinus_down	78.3836	84.1272	48.9058	58.3732	73.3382	72.6703	33.3832	28.4922
AT4G26690	GDPDL3			sr45sap18acinus_down	66.3591	66.7307	38.1315	47.5661	67.0125	67.7288	28.4979	22.1479
AT5G12050	NA			sr45sap18acinus_down	30.3854	31.5245	26.3927	30.9053	25.7456	26.9461	11.7592	11.8797
AT5G51640	YLS7			sr45sap18acinus_down	8.00669	7.27348	4.86739	4.64065	6.54556	7.44043	1.99435	3.84399
AT5G22300	NIT4			sr45sap18acinus_down	12.7278	12.0257	10.6884	13.6741	8.79163	6.67976	4.02565	5.48526
AT1G15830	NA			sr45sap18acinus_down	48.6966	48.3773	36.6311	35.6666	42.0934	42.7467	22.097	15.1466
AT2G42330	STIPL2			sr45sap18acinus_down	6.74949	7.65908	4.69739	5.2613	6.57249	5.74529	3.04	2.51193
AT2G48020	NA			sr45sap18acinus_down	71.0426	67.1102	43.0717	42.0795	38.7413	36.8546	26.9488	25.9588
AT3G02460	NA			sr45sap18acinus_down	24.0848	23.7297	17.4124	18.734	18.8715	17.1981	7.60586	10.7453
AT3G03180	NA			sr45sap18acinus_down	11.1952	12.6019	6.51217	6.11613	7.63274	9.0098	5.42065	3.73604
AT3G14980	IDM1			sr45sap18acinus_down	7.66322	6.04108	4.74567	5.13761	5.78662	4.56391	2.41231	2.8604
AT3G47350	HSD2			sr45sap18acinus_down	21.3657	22.1626	12.7073	20.77	19.915	18.2103	7.96522	8.7113
AT1G14330	NA			sr45sap18acinus_down	14.3018	12.3478	10.465	11.872	12.3048	14.8025	5.42065	4.86312
AT2G25740	NA			sr45sap18acinus_down	10.7761	10.6863	5.61814	5.73557	7.50413	6.60891	4.66484	3.65106
AT2G31070	TCP10			sr45sap18acinus_down	26.2886	28.7818	20.2989	24.3662	29.1173	27.0246	10.7087	10.5889
AT2G25850	PAPS2			sr45sap18acinus_down	6.64488	6.82435	4.23957	4.65809	4.09733	5.24759	2.85858	2.36837
AT4G16210	ECHIA			sr45sap18acinus_down	15.75	15.0257	5.97213	9.39087	10.2922	10.602	6.14244	5.86826
AT5G12390	FIS1B			sr45sap18acinus_down	11.7722	14.8958	7.63728	11.3353	10.2922	8.65461	6.54894	3.85676
AT1G09575	NA			sr45sap18acinus_down	18.0495	14.6795	11.2034	10.1874	11.5214	9.48505	5.73783	7.11686
AT2G25350	NA			sr45sap18acinus_down	6.97609	6.42149	6.43783	4.06527	5.43298	4.95739	2.21126	3.02576
AT3G17100	BHLH147			sr45sap18acinus_down	101.078	103.257	55.5561	55.2535	75.4626	72.5565	38.4419	41.8261
AT4G17970	ALMT12			sr45sap18acinus_down	13.9413	11.6947	10.5562	11.9429	12.7896	12.8976	4.3615	5.65234
AT4G27100	NA			sr45sap18acinus_down	12.6751	14.1304	11.4782	12.4077	14.7625	13.8898	5.80478	4.73391
AT4G30310	NA			sr45sap18acinus_down	65.9584	64.8731	39.083	35.6135	35.0366	34.1286	27.6974	23.6757
AT5G05750	NA			sr45sap18acinus_down	39.9673	39.398	19.5098	23.93	23.7321	27.254	17.7529	13.4074
AT4G19540	INDL			sr45sap18acinus_down	28.2334	29.0286	28.1917	24.9558	31	29.3844	10.3572	12.2276
AT3G23840	CER26L			sr45sap18acinus_down	8.48378	7.33633	5.74913	9.73652	8.11717	9.82101	3.12695	3.13321
AT1G30260	NA			sr45sap18acinus_down	8.52687	10.9971	4.44197	6.30457	3.37094	6.37305	3.42208	4.31979
AT1G53160	SPL4			sr45sap18acinus_down	20.034	16.643	20.1676	14.2586	15.78	16.696	6.00207	8.44565
AT5G02540	NA			sr45sap18acinus_down	9.21298	8.64599	4.74567	4.92309	7.85074	7.13959	2.72024	4.33351
AT5G19200	TSC10B			sr45sap18acinus_down	8.61802	9.46017	4.61955	5.66671	7.96609	6.3069	3.18051	3.94478
AT5G24490	NA			sr45sap18acinus_down	427.068	417.458	221.927	229.758	240.672	239.556	163.694	170.811
AT5G57565	NA			sr45sap18acinus_down	40.6558	45.2259	35.7631	39.8458	64.3987	67.9598	15.8303	18.1278
AT1G59710	NA			sr45sap18acinus_down	24.171	24.173	18.8942	16.3064	23.2612	24.5885	10.9344	8.25184
AT1G05810	ARA			sr45sap18acinus_down	41.2358	43.0031	27.1098	22.4163	30.4088	31.4924	13.8122	19.6382
AT2G02450	ANAC034			sr45sap18acinus_down	7.64149	7.18599	4.47161	3.53022	4.61514	5.47915	3.43607	2.49018
AT2G28630	KCS12			sr45sap18acinus_down	18.8176	18.4027	10.6884	10.6135	10.3038	10.5345	8.24467	6.55174
AT2G36410	NA			sr45sap18acinus_down	39.0886	40.3468	25.8005	32.1093	32.033	37.7448	11.4937	20.0169
AT2G45315	NA			sr45sap18acinus_down	8.03478	10.2737	5.11473	6.87458	6.14972	8.36208	1.99435	5.29217
AT3G23880	NA			sr45sap18acinus_down	38.0785	36.9112	18.8797	25.3136	23.7976	22.6345	13.4985	16.3641
AT3G61580	SLD1			sr45sap18acinus_down	254.979	263.367	131.895	147.742	165.094	161.359	102.97	103.003
AT3G62450	NA			sr45sap18acinus_down	32.2288	30.2127	20.3207	42.661	34.213	28.3007	10.3209	14.5746
AT4G32440	NA			sr45sap18acinus_down	15.2791	14.8516	9.33696	8.03391	9.84352	10.3779	5.21626	6.74754
AT4G38940	NA			sr45sap18acinus_down	6.60347	7.4331	2.76153	5.11256	4.88609	5.04471	2.48052	3.0919
AT1G27460	NPGR1			sr45sap18acinus_down	22.6345	22.4214	13.8087	14.4051	22.412	20.3465	9.5517	8.55826
AT1G80510	NA			sr45sap18acinus_down	7.07708	8.30806	6.39108	5.99669	6.94089	6.07844	2.68215	3.47248
AT1G10020	NA			sr45sap18acinus_down	55.5089	57.3183	45.2871	46.8355	56.8393	51.7709	21.0311	24.5222
AT3G13062	NA			sr45sap18acinus_down	121.047	113.281	72.5565	76.4986	61.9205	68.5752	42.7592	51.4766
AT4G19390	NA			sr45sap18acinus_down	13.4734	11.7487	10.1252	5.17475	6.57249	6.25541	4.25132	5.94846
AT5G17280	NA			sr45sap18acinus_down	82.6987	99.7333	50.8279	47.9032	58.8669	59.8617	34.37	39.3756
AT5G27690	NA			sr45sap18acinus_down	9.86532	10.6346	7.7273	8.36718	8.83545	7.11496	4.07391	4.20949
AT5G51910	TCP19			sr45sap18acinus_down	7.75346	9.61869	8.09285	7.7378	7.00975	8.54865	2.23455	4.80115
AT5G65380	NA			sr45sap18acinus_down	142.461	134.722	76.0844	94.8512	92.6931	84.7921	58.3189	53.5724
AT4G16563	NA			sr45sap18acinus_down	24.8365	25.7887	22.3368	23.6066	36.1039	35.9743	9.912	10.5987
AT2G03330	NA			sr45sap18acinus_down	8.04995	9.10663	5.05083	5.66671	5.51523	5.97106	2.44646	4.50977
AT2G16710	NA			sr45sap18acinus_down	16.4172	19.1033	8.29671	10.3894	11.7004	12.2882	7.61391	6.77875
AT3G07780	OBE1			sr45sap18acinus_down	57.2638	54.7307	33.3448	30.7578	35.0202	38.8107	20.3312	25.0116
AT3G11700	FLA18			sr45sap18acinus_down	108.75	111.515	68.6728	74.9485	110.628	97.2513	44.3458	45.2718
AT3G60320	NA			sr45sap18acinus_down	101.391	102.843	57.5211	65.0026	92.2331	82.3644	41.9042	41.213
AT4G08930	APRL6			sr45sap18acinus_down	64.9082	61.5906	50.1964	45.3526	55.4594	54.0839	24.7936	26.5549
AT4G17810	NA			sr45sap18acinus_down	46.1072	58.2006	32.5815	38.4672	41.8558	34.1849	23.93	18.3796
AT4G20850	TPP2			sr45sap18acinus_down	57.3183	55.6115	30.2633	28.7413	30.6173	30.1023	22.4427	23.4368
AT4G24020	NLP7			sr45sap18acinus_down	36.5797	34.3453	18.4814	22.0724	23.2612	20.5329	15.0612	13.743
AT5G03470	B'ALPHA			sr45sap18acinus_down	11.5565	14.5341	7.75676	6.81	8.41712	8.34913	5.17459	5.43541
AT5G11350	CCR4-6			sr45sap18acinus_down	9.08629	8.76174	5.98791	4.23284	5.90496	4.92435	3.052	4.20949
AT1G48780	NA			sr45sap18acinus_down	18.9563	16.1432	10.8715	10.655	14.5187	13.5891	7.02067	7.33522
AT1G76320	FRS4			sr45sap18acinus_down	8.43333	8.67247	6.51217	5.37236	6.63652	5.14205	3.64048	3.37169
AT2G03640	NA			sr45sap18acinus_down	142.101	133.191	99.9103	84.2932	100.542	100.85	57.4435	55.5277
AT2G37540	NA			sr45sap18acinus_down	24.6624	28.4317	19.4387	19.65	30.7303	27.1716	11.5997	10.0964
AT3G18350	NA			sr45sap18acinus_down	6.73174	6.65061	3.80514	4.30696	4.5972	3.3087	3.01807	2.4556
AT3G25500	FH1			sr45sap18acinus_down	29.523	30.8586	15.6372	17.9551	25.0376	24.4278	13.3091	11.404
AT4G16900	NA			sr45sap18acinus_down	8.21811	9.62942	8.59522	5.59501	7.75612	7.12651	2.30717	5.00391
AT5G08780	NA			sr45sap18acinus_down	6.57932	6.27097	2.92696	4.16092	3.2115	5.15314	2.91239	2.33611
AT1G29800	NA			sr45sap18acinus_down	7.65517	8.47631	5.72541	4.94023	4.39696	5.34929	3.87357	2.79537
AT2G35230	IKU1			sr45sap18acinus_down	16.5869	18.2887	11.646	13.1898	11.1646	13.5234	7.9413	6.41263
AT3G07930	NA			sr45sap18acinus_down	5.88961	6.08915	3.65903	3.99654	4.76867	4.08612	3.26237	1.68921
AT3G09162	NA			sr45sap18acinus_down	8.85741	7.91674	5.02888	10.0026	4.45761	5.62419	4.9414	1.9812
AT4G03410	NA			sr45sap18acinus_down	14.8025	16.5104	8.53915	10.6667	12.2776	10.2391	5.24759	7.69888
AT4G16480	INT4			sr45sap18acinus_down	11.4389	12.3926	8.17128	7.43877	8.45446	7.56181	4.84722	4.96722
AT4G19510	NA			sr45sap18acinus_down	17.682	17.34	10.4518	11.7793	11.1534	8.80009	7.33304	7.10325
AT5G44005	NA			sr45sap18acinus_down	12.1809	9.73872	2.9435	10.7601	7.83892	7.02145	5.82833	3.20698
AT1G11380	NA			sr45sap18acinus_down	62.8076	65.0026	54.0268	48.3537	67.0425	63.4815	31.5516	21.6124
AT2G21500	NA			sr45sap18acinus_down	13.7492	12.5307	6.28966	8.64562	9.9946	6.7574	5.22482	5.65234
AT3G05900	NA			sr45sap18acinus_down	130.32	129.364	79.0846	87.263	101.191	103.994	53.97	53.6538
AT3G57120	NA			sr45sap18acinus_down	6.99742	6.94295	6.39108	5.56066	5.18175	4.59889	2.38958	3.3583
AT4G34260	FUC95A			sr45sap18acinus_down	55.68	55.9971	31.1358	32.5193	46.3894	46.8123	25.2639	21.0584
AT5G14270	GTE9			sr45sap18acinus_down	11.7722	11.5667	5.84778	7.72693	7.91093	7.61283	3.88217	5.80812
AT5G15410	CNGC2			sr45sap18acinus_down	86.1901	90.5394	43.9157	48.9594	64.2007	62.1337	36.5324	36.6069
AT3G24560	RSY3			sr45sap18acinus_down	6.07184	6.55829	2.57398	5.1674	4.0752	5.13261	2.74169	2.54457
AT1G17530	TIM23-1			sr45sap18acinus_down	41.0018	42.3906	29.0916	19.9659	30.2052	27.7085	18.6579	16.2657
AT1G73750	NA			sr45sap18acinus_down	26.0385	26.9757	14.3198	16.5609	14.2372	18.2657	10.8206	11.3013
AT3G50750	BEH1			sr45sap18acinus_down	32.4633	33.012	21.1043	17.8045	25.6504	22.6715	13.8431	13.5305
AT4G21510	SKIP27			sr45sap18acinus_down	22.1602	21.518	15.13	12.2316	13.166	12.7801	8.13787	10.1555
AT5G58650	PSY1			sr45sap18acinus_down	185.062	169.045	111.743	87.6742	96.0418	105.086	72.5085	75.7942
AT1G17780	NA			sr45sap18acinus_down	19.7313	21.8516	12.1491	13.5709	13.5378	16.8431	8.75867	8.76932
AT2G02730	NA			sr45sap18acinus_down	11.5565	12.5937	7.79609	5.2613	6.55977	7.92996	4.32941	5.8548
AT1G57980	PUP22			sr45sap18acinus_down	14.8693	14.8288	9.67599	8.31729	12.5105	10.602	6.83097	5.65234
AT2G24650	REM13			sr45sap18acinus_down	9.745	9.31044	6.51217	8.01077	7.21623	8.42065	4.01895	4.01327
AT3G19860	BHLH121			sr45sap18acinus_down	109.207	119.977	68.9064	72.1659	94.2712	100.207	52.3536	43.9096
AT3G58090	DIR17			sr45sap18acinus_down	6.75924	8.89699	5.81342	5.99669	9.21696	9.78605	3.77385	2.79537
AT4G13350	NIG			sr45sap18acinus_down	48.1183	46.752	32.8794	37.0034	50.4444	48.3949	19.8563	20.0169
AT5G34853	NA			sr45sap18acinus_down	6.06022	5.63448	3.53389	5.41173	4.02273	4.31923	3.16261	1.74391
AT5G44150	NA			sr45sap18acinus_down	5.82258	6.43891	6.11522	5.917	6.51154	6.02044	1.43531	3.72301
AT1G10470	ARR4			sr45sap18acinus_down	181.405	190.519	126.595	132.789	159.75	158.012	80.3523	77.0415
AT1G52320	NA			sr45sap18acinus_down	7.94321	8.08131	7.11583	6.63976	7.12844	7.69888	3.32221	3.48348
AT1G74740	CPK30			sr45sap18acinus_down	9.09931	9.78172	8.76478	5.96546	8.57522	8.50522	2.48052	5.50606
AT1G75440	UBC16			sr45sap18acinus_down	60.0115	60.52	34.9726	40.9961	34.7789	35.5134	26.2637	24.919
AT3G24140	FAMA			sr45sap18acinus_down	10.9135	11.8404	6.74087	6.41937	6.68157	8.34913	6.28152	3.38291
AT3G27010	TCP20			sr45sap18acinus_down	6.41222	7.0698	3.32001	4.55326	5.22891	6.7574	4.09733	1.63226
AT5G61380	APRR1			sr45sap18acinus_down	6.52472	8.03827	3.73977	5.6977	4.18525	5.01687	2.91239	3.26614
AT2G17230	EXL5			sr45sap18acinus_down	55.5561	60.955	63.6658	75.5906	89.8035	86.2908	26.1464	23.6757
AT2G40260	NA			sr45sap18acinus_down	10.2042	10.0285	6.39108	8.15957	8.48043	8.71854	3.901	4.73391
AT1G10060	BCAT1			sr45sap18acinus_down	9.19281	10.5883	6.19004	6.70604	4.98337	5.24759	4.69785	3.73604
AT1G20970	NA			sr45sap18acinus_down	25.1425	23.2518	12.4077	13.7098	17.6601	18.6214	11.9093	8.68261
AT1G52200	PCR8			sr45sap18acinus_down	20.2156	22.715	10.5065	11.3443	14.9391	9.82787	11.8109	6.422
AT2G32800	LECRKS2			sr45sap18acinus_down	19.2944	17.9915	13.3748	13.3767	12.5598	9.74735	7.822	8.08314
AT2G33570	NA			sr45sap18acinus_down	32.487	27.5455	17.9186	20.7055	37.1239	34.6552	12.8945	12.6783
AT3G06080	TBL10			sr45sap18acinus_down	150.726	145.327	101.901	106.722	117.439	115.959	64.584	61.806
AT4G26700	FIM1			sr45sap18acinus_down	47.0483	43.501	27.9129	30.06	32.5896	29.6174	20.1699	18.4728
AT5G56180	ARP8			sr45sap18acinus_down	21.5915	24.363	12.4855	11.4153	11.7144	14.1003	8.51645	11.0429
AT1G15170	NA			sr45sap18acinus_down	5.52783	6.81742	4.5613	3.36042	3.59013	4.19457	3.0022	2.29637
AT1G20330	SMT2			sr45sap18acinus_down	121.998	136.086	64.9727	71.7223	84.1705	78.1723	55.8664	55.019
AT3G42640	AHA8			sr45sap18acinus_down	6.49526	6.72478	4.9012	4.5227	4.74351	4.46471	2.84358	2.82893
AT4G38060	NA			sr45sap18acinus_down	30.0636	29.374	23.7654	27.6591	22.9489	22.2764	12.2577	13.2701
AT5G03110	NA			sr45sap18acinus_down	7.73947	8.7464	9.44326	7.2787	8.39435	7.97328	2.96304	4.13975
AT5G16630	ATRAD4			sr45sap18acinus_down	9.36941	9.0098	4.52015	5.06913	6.22354	5.40939	5.50313	2.36837
AT4G37510	NA			sr45sap18acinus_down	44.2767	45.4292	26.4708	35.003	35.6721	34.8612	17.6712	21.1392
AT2G30580	DRIP2			sr45sap18acinus_down	7.79521	7.74714	6.03627	6.17295	6.26283	4.80414	4.20737	2.51193
AT4G12690	NA			sr45sap18acinus_down	31.1804	31.4705	26.3063	23.206	20.9272	21.4087	14.3481	12.7871
AT5G64430	NA			sr45sap18acinus_down	12.3437	13.6887	6.44761	7.32652	8.63106	7.92996	5.47121	5.76804
AT1G74180	AtRLP14			sr45sap18acinus_down	5.47892	5.66164	5.81342	5.01792	3.94085	4.376	2.81559	1.9812
AT3G19553	NA			sr45sap18acinus_down	25.6191	22.9434	12.3674	13.3678	14.8863	15.7591	10.1071	10.9273
AT3G58790	GAUT15			sr45sap18acinus_down	8.46956	8.53859	3.38957	6.93044	7.27739	6.6872	3.59514	3.755
AT4G06598	NA			sr45sap18acinus_down	15.6046	15.9845	10.6402	13.076	14.5402	13.7902	5.55633	8.0494
AT5G05200	NA			sr45sap18acinus_down	74.7111	77.3225	43.6359	43.1122	44.9406	46.646	36.1817	29.3159
AT5G49730	FRO6			sr45sap18acinus_down	134.919	143.424	88.4858	104.903	84.7734	87.3592	60.5767	59.4902
AT5G49740	FRO7			sr45sap18acinus_down	40.0233	38.8864	25.2232	31.4498	25.4801	22.9262	14.5267	19.65
AT5G56550	OXS3			sr45sap18acinus_down	201.636	178.945	110.917	108.079	101.637	101.054	84.4004	80.2115
AT1G06290	ACX3			sr45sap18acinus_down	10.3633	10.4914	6.05826	10.0922	8.1559	7.82688	4.61904	4.43022
AT1G07630	PLL5			sr45sap18acinus_down	6.10633	7.10855	4.61955	4.01998	4.42272	5.01687	1.91255	3.85676
AT1G08710	SKIP24			sr45sap18acinus_down	12.5692	12.542	9.59391	8.54159	8.95507	11.8924	7.15672	3.79848
AT1G29760	NA			sr45sap18acinus_down	17.5353	17.5261	10.6553	12.2452	11.5624	9.75746	7.89848	7.30913
AT2G19620	NDL3			sr45sap18acinus_down	19.273	18.2016	21.3638	22.6465	22.4854	25.7553	7.92172	8.44
AT2G39100	NA			sr45sap18acinus_down	12.9421	14.3217	7.9991	6.32284	9.64326	8.36208	7.19167	4.70734
AT2G42920	PCMP-E75			sr45sap18acinus_down	5.93284	5.95685	3.87087	4.81328	5.00092	4.20905	2.00414	3.17903
AT3G02065	RH41			sr45sap18acinus_down	19.398	17.5261	10.0454	11.3752	13.2816	12.9467	11.4207	4.61065
AT3G02070	NA			sr45sap18acinus_down	33.8622	35.172	30.4928	22.9754	27.2759	33.758	15.6889	14.3549
AT3G11560	NA			sr45sap18acinus_down	79.5179	78.0736	45.2461	42.7325	42.4247	39.6538	35.4576	32.9294
AT3G51760	NA			sr45sap18acinus_down	5.51673	5.0559	6.17934	2.41499	3.07036	5.3014	2.76133	1.85624
AT4G00650	FRI			sr45sap18acinus_down	6.13021	5.83459	4.81386	4.8018	5.61523	5.85261	2.53477	2.68415
AT4G26150	GATA22			sr45sap18acinus_down	27.6623	26.3189	20.741	25.0464	19.35	15.6444	9.83364	13.6704
AT5G14780	FDH1			sr45sap18acinus_down	93.2938	100.675	57.4693	60.1016	52.2122	54.7817	44.0215	40.2498
AT5G37710	NA			sr45sap18acinus_down	31.4109	35.0313	40.1577	23.7152	31.5605	31.1522	13.2174	15.6914
AT1G07250	UGT71C4			sr45sap18acinus_down	28.6899	27.752	13.8602	14.4051	17.7791	16.7816	10.5463	14.1603
AT1G11175	NA			sr45sap18acinus_down	36.8854	36.399	20.9647	22.2844	21.2926	21.3101	14.4168	17.7665
AT1G22330	NA			sr45sap18acinus_down	34.4557	36.7513	38.1921	27.2004	33.3132	33.243	17.7529	13.4405
AT1G24160	NA			sr45sap18acinus_down	104.101	105.3	60.7859	63.7155	75.3053	73.6426	46.3049	45.74
AT1G71410	NA			sr45sap18acinus_down	19.5669	19.608	10.5065	11.886	12.6793	11.7846	7.99674	9.20303
AT2G15695	NA			sr45sap18acinus_down	40.0839	39.7154	23.659	27.0343	24.5126	25.5328	19.3963	15.6444
AT2G22300	CMTA3			sr45sap18acinus_down	13.9118	13.0641	12.0243	11.234	12.1229	12.3425	6.08133	5.74034
AT3G04930	NA			sr45sap18acinus_down	28.1702	28.919	16.3762	19.7061	19.398	22.2278	15.8874	9.1761
AT3G21360	NA			sr45sap18acinus_down	8.94561	8.33651	5.84778	6.76225	5.93261	5.69636	2.25717	5.31851
AT3G29670	PMAT2			sr45sap18acinus_down	21.905	22.3959	17.7546	19.9188	13.8919	14.5883	8.85578	10.5695
AT4G01120	GBF2			sr45sap18acinus_down	32.7392	33.9339	21.723	17.1003	24.4493	20.8924	14.1142	15.0438
AT4G27410	NAC072			sr45sap18acinus_down	31.684	34.1143	16.9942	20.6441	17.7304	17.141	11.8465	17.0023
AT5G18240	MYR1			sr45sap18acinus_down	9.45353	10.5999	6.11522	5.15314	6.38678	4.75913	3.99037	4.78115
AT5G38050	NA			sr45sap18acinus_down	8.97913	9.78172	6.45698	6.03627	7.53723	8.09934	4.08697	4.12725
AT1G63860	NA			sr45sap18acinus_down	6.20215	8.08131	10.9811	8.15957	8.72826	9.98867	3.25085	3.03687
AT1G17970	NA			sr45sap18acinus_down	25.1306	21.1426	12.2985	13.5531	17.3556	18.4545	10.837	9.51563
AT1G23052	NA			sr45sap18acinus_down	54.7235	54.6358	44.2848	36.6549	47.6266	41.3053	27.9623	20.3439
AT1G51550	NA			sr45sap18acinus_down	9.13345	10.3935	5.27024	6.01	7.82811	6.35828	4.81419	3.82865
AT1G57680	NA			sr45sap18acinus_down	132.314	136.95	113.183	126.846	145.767	136.195	69.1261	49.9993
AT2G16405	NA			sr45sap18acinus_down	12.2776	14.2102	9.12026	9.00213	9.89846	11.6887	5.935	5.75725
AT3G05250	NA			sr45sap18acinus_down	21.1847	21.273	16.2576	13.7221	13.6887	15.3663	8.69244	10.0744
AT3G14020	NFYA6			sr45sap18acinus_down	14.5785	12.0828	9.39593	8.09365	10.3294	11.377	5.48152	6.24698
AT4G10925	SKIP8			sr45sap18acinus_down	40.5194	34.3141	20.4148	28.5335	25.3043	31.4796	14.6132	18.3126
AT5G15870	NA			sr45sap18acinus_down	6.92655	6.80444	4.62891	4.01146	5.68691	4.73957	2.69428	3.40456
AT5G47440	NA			sr45sap18acinus_down	5.48746	5.75607	7.22888	7.20261	3.87087	4.79152	2.93652	2.01826
AT1G21730	NA			sr45sap18acinus_down	8.26807	8.42217	6.31348	5.73557	5.45505	5.93372	4.13717	3.25502
AT1G73680	DOX2			sr45sap18acinus_down	14.0426	15.1079	8.6919	9.57588	10.1359	10.7611	5.87739	7.087
AT4G25780	NA			sr45sap18acinus_down	12.9518	12.2995	10.3509	9.27002	6.41441	9.34045	6.52051	4.73391
AT1G15175	NA			sr45sap18acinus_down	18.2977	12.6274	14.368	13.4548	11.746	13.6057	7.0087	6.77217
AT1G64280	NPR1			sr45sap18acinus_down	11.5692	11.8502	6.31348	7.7378	9.10772	10.1239	5.33478	5.11532
AT2G48010	RKF3			sr45sap18acinus_down	8.34185	7.32478	4.17911	5.70978	4.50241	5.36662	3.68826	3.25502
AT3G02400	NA			sr45sap18acinus_down	5.40606	5.09224	4.01012	2.67933	4.82089	3.67605	1.89304	2.76175
AT3G09030	NA			sr45sap18acinus_down	14.5913	15.755	6.60503	9.3544	10.325	8.53326	5.96302	7.50656
AT3G47600	MYB94			sr45sap18acinus_down	12.7852	12.5685	9.79643	11.6613	10.1883	10.093	6.1088	5.11532
AT4G05060	PVA43			sr45sap18acinus_down	33.9234	32.2505	20.107	18.1977	21.7524	24.3783	13.6024	15.906
AT1G70700	TIFY7			sr45sap18acinus_down	117.876	116.24	79.7118	89.959	74.1473	79.9583	47.87	56.605
AT4G22305	NA			sr45sap18acinus_down	9.73	7.79309	7.60525	4.72851	6.17295	11.4824	4.89931	2.92546
AT1G53785	NA			sr45sap18acinus_down	21.905	17.0185	13.4935	13.1652	14.7363	11.5717	8.38628	8.97747
AT1G06050	NA			sr45sap18acinus_down	8.79599	8.92063	11.1189	8.40435	8.13387	5.82169	2.79721	5.12729
AT1G11270	NA			sr45sap18acinus_down	5.88961	5.63448	4.84987	6.17295	5.9791	6.97385	3.07643	2.0743
AT1G17455	EFL4			sr45sap18acinus_down	6.54847	8.71065	5.94237	4.46585	5.44566	5.92853	2.92585	3.89389
AT1G17980	PAPS1			sr45sap18acinus_down	16.4022	14.7983	10.1689	11.6357	12.9036	13.1156	5.39041	8.61342
AT1G18620	NA			sr45sap18acinus_down	61.3409	60.7082	44.8753	48.247	52.9482	51.135	29.7232	24.763
AT1G20760	NA			sr45sap18acinus_down	20.2468	19.7989	12.1419	12.9881	14.1346	13.9788	9.49007	8.48378
AT1G73030	CHMP1B			sr45sap18acinus_down	65.3033	61.4437	27.934	39.7407	44.4853	42.8988	27.1467	29.4651
AT1G76070	NA			sr45sap18acinus_down	5.50022	5.7033	5.73729	2.64243	3.9822	1.47926	2.07323	2.94069
AT2G31800	NA			sr45sap18acinus_down	51.1257	47.1758	26.2669	26.2816	31.3765	30.8586	21.8485	22.2844
AT2G46180	GC4			sr45sap18acinus_down	10.1926	10.2894	8.04152	7.85178	6.61993	8.17128	4.08697	5.0772
AT3G15840	PIFI			sr45sap18acinus_down	149.723	153.156	89.9288	94.7785	98.1026	99.0682	60.6414	74.8981
AT3G25740	MAP1C			sr45sap18acinus_down	12.7747	10.564	9.43278	8.68893	8.1787	7.84761	5.30337	5.10262
AT1G19485	NA			sr45sap18acinus_down	18.0066	17.0826	9.53137	8.89795	8.54809	8.94498	7.12844	8.68261
AT1G63090	PP2A11			sr45sap18acinus_down	57.8763	53.4428	24.5156	34.4061	44.6816	43.3993	23.6166	26.4376
AT5G24420	PGL5			sr45sap18acinus_down	28.0018	29.6522	21.1569	29.5187	15.2574	15.1717	16.5089	9.51563
AT1G03520	NA			sr45sap18acinus_down	21.5332	21.4421	18.3796	15.2212	14.8863	13.3968	11.1515	8.27453
AT1G15180	NA			sr45sap18acinus_down	47.1003	52.7795	27.4473	28.9639	29.8913	30.9611	22.9863	22.1196
AT1G24440	NA			sr45sap18acinus_down	27.581	28.9894	17.3002	18.0326	12.6646	17.8175	13.6308	11.8562
AT1G67910	NA			sr45sap18acinus_down	71.832	72.7472	50.3354	56.3555	54.7817	67.2829	32.0722	33.2218
AT1G69360	NA			sr45sap18acinus_down	7.75346	7.0698	5.97213	5.81051	4.75913	5.59847	2.55243	4.10981
AT1G78700	BEH4			sr45sap18acinus_down	17.2597	17.1481	12.5659	13.759	12.3154	12.2426	6.52931	8.9701
AT2G04430	NUDT5			sr45sap18acinus_down	5.67949	5.34365	6.48928	5.54391	5.16836	5.11586	2.87729	2.08416
AT2G31580	THG1			sr45sap18acinus_down	10.325	8.79375	5.93217	5.99669	6.12871	6.33687	4.41507	4.1573
AT2G33810	SPL3			sr45sap18acinus_down	28.3492	27.3596	25.0393	18.4094	14.6942	14.4266	10.9033	14.1787
AT3G12980	HAC5			sr45sap18acinus_down	5.19301	6.06635	3.57469	3.97063	3.71511	4.09763	1.91255	3.14396
AT3G13530	M3KE1			sr45sap18acinus_down	12.081	12.8895	8.87652	9.73652	12.7651	12.4986	5.3822	5.9107
AT3G17670	NA			sr45sap18acinus_down	15.13	19.8276	13.6824	12.6304	10.0026	8.7899	8.66764	7.10325
AT3G20680	NA			sr45sap18acinus_down	62.5423	61.9991	35.0731	41.7159	40.2073	47.5592	29.0199	26.9788
AT4G13030	NA			sr45sap18acinus_down	6.56801	5.22482	3.78613	4.30696	4.14762	5.34929	2.85054	2.4739
AT4G23730	NA			sr45sap18acinus_down	25.6314	22.8265	22.0124	23.3046	23.9564	22.3413	10.9033	11.0046
AT4G28900	NA			sr45sap18acinus_down	8.50157	8.322	8.21273	7.80293	7.45595	8.73975	3.31348	4.2987
AT5G14970	NA			sr45sap18acinus_down	119.59	107.661	71.1954	70.2613	84.729	82.5854	54.4549	47.7596
AT5G24520	TTG1			sr45sap18acinus_down	36.5797	39.4318	20.9272	21.687	20.1633	23.8256	18.1343	16.1772
AT5G28626	SADHU1-3			sr45sap18acinus_down	6.43503	8.322	3.13171	5.39869	4.94048	4.71565	3.88974	2.76175
AT5G43190	NA			sr45sap18acinus_down	51.152	56.3994	35.3777	31.2678	33.0525	37.9521	27.0032	21.4124
AT5G59150	RABA2D			sr45sap18acinus_down	46.9174	43.0825	25.0393	23.4368	34.5537	32.7151	17.1881	23.4572
AT1G03550	SCAMP2			sr45sap18acinus_down	13.2701	10.4783	8.2382	6.32284	7.15517	7.71565	5.97434	4.82264
AT1G52290	PERK15			sr45sap18acinus_down	21.6989	20.8924	17.725	20.4547	19.7195	19.7737	9.13435	10.202
AT5G52882	NA			sr45sap18acinus_down	37.1586	33.7083	21.3101	20.9796	36.9804	32.907	16.7553	15.4657
AT5G51460	TPPA			sr45sap18acinus_down	49.1712	43.7121	42.661	37.549	50.1011	48.6636	15.1278	26.8864
AT3G54500	NA			sr45sap18acinus_down	578.205	542.363	397.798	435.14	371.785	376.99	262.901	244.146
AT1G50460	HKL1			sr45sap18acinus_down	33.1727	29.3995	23.8917	22.339	32.763	34.4253	14.9692	13.485
AT1G01770	NA			sr45sap18acinus_down	13.7072	13.3842	10.2171	11.983	10.5748	9.53137	6.36539	5.89045
AT1G19740	NA			sr45sap18acinus_down	102.782	105.562	64.3781	66.9849	69.8598	60.9411	43.8906	50.5535
AT2G35650	CSLA7			sr45sap18acinus_down	12.1664	13.3502	7.774	7.35438	13.1351	12.7801	5.97434	5.62846
AT5G16120	NA			sr45sap18acinus_down	66.1036	66.3591	35.1386	32.0648	39.4951	34.7382	28.7343	31.4752
AT5G18390	NA			sr45sap18acinus_down	5.41761	5.91624	2.12932	4.59368	4.44184	4.71565	1.78196	3.3583
AT5G43670	NA			sr45sap18acinus_down	6.2535	6.65061	4.05226	4.61904	5.07555	4.61	2.97304	2.88325
AT5G56750	NDL1			sr45sap18acinus_down	68.4046	62.7802	45.3596	42.4395	50.7361	53.7877	25.8447	33.561
AT5G61580	PFK4			sr45sap18acinus_down	17.036	16.9183	9.67599	8.82549	11.6887	12.3074	5.13086	10.2453
AT5G46330	FLS2			sr45sap18acinus_down	7.03513	7.95804	5.81342	3.71325	8.70501	7.62095	3.64048	3.1986
AT1G80420	XRCC1			sr45sap18acinus_down	52.988	48.2352	40.9816	35.7544	37.6329	35.6268	21.8912	24.3453
AT2G02080	IDD4			sr45sap18acinus_down	31.7701	32.0611	24.1204	24.681	29.7611	29.0743	14.5499	14.6674
AT2G30350	NA			sr45sap18acinus_down	17.682	16.1102	9.73962	8.55826	10.4822	9.43464	6.59218	8.82802
AT5G03490	UGT89A2			sr45sap18acinus_down	11.8039	12.4435	8.35325	9.05348	7.49066	6.65133	5.06052	5.99587
AT5G27400	NA			sr45sap18acinus_down	28.2228	29.2048	16.1283	14.1948	18.7991	18.0152	12.0976	14.1904
AT5G47180	PVA21			sr45sap18acinus_down	28.9639	30.402	26.5091	19.3475	31.7595	29.1843	14.5402	12.5044
AT1G60940	SRK2B			sr45sap18acinus_down	102.328	96.1977	66.9304	54.9502	64.8731	63.0385	48.2246	43.318
AT1G72890	NA			sr45sap18acinus_down	7.60253	7.53819	4.96757	6.41937	5.33348	4.84887	2.36826	4.58133
AT1G73470	NA			sr45sap18acinus_down	25.6652	25.8023	13.0802	14.3767	18.1278	15.6323	9.21848	14.4875
AT2G45980	NA			sr45sap18acinus_down	81.7814	82.7985	45.3824	37.318	44.4853	43.7054	38.3183	37.1864
AT3G57410	VLN3			sr45sap18acinus_down	52.0239	47.1085	32.3657	34.9467	43.761	40.8969	21.0981	24.6197
AT5G03730	CTR1			sr45sap18acinus_down	22.7496	21.1991	13.8364	14.097	15.906	14.4366	9.77077	10.5233
AT5G05435	NA			sr45sap18acinus_down	19.1124	17.2716	12.9169	11.7196	14.1763	17.3639	7.96522	8.77855
AT5G46270	NA			sr45sap18acinus_down	13.3942	13.013	9.70043	9.77077	9.1987	9.47609	6.83097	5.30197
AT5G63470	NFYC4			sr45sap18acinus_down	65.0378	70.8086	47.3162	44.5207	45.9225	48.0509	30.1264	32.2334
AT2G13790	SERK4			sr45sap18acinus_down	9.85075	10.1178	7.56914	8.4383	8.48043	11.1724	5.39946	3.87443
AT1G03970	GBF4			sr45sap18acinus_down	16.8876	17.51	13.7372	13.759	14.6236	15.3847	7.60039	8.30953
AT1G14280	PKS2			sr45sap18acinus_down	81.6809	76.902	70.2173	72.3864	66.9849	68.2357	38.4109	35.0929
AT1G58350	ZW18			sr45sap18acinus_down	11.0198	11.2951	6.65372	9.17843	8.27728	9.16909	5.72541	4.62391
AT2G43370	SNRNP35			sr45sap18acinus_down	14.7841	12.6274	11.7343	8.96824	10.3844	12.3074	8.15515	4.54413
AT4G14910	HISN5B			sr45sap18acinus_down	25.5427	26.552	17.7649	16.9273	16.6707	16.2641	13.41	10.7105
AT4G23850	LACS4			sr45sap18acinus_down	74.4332	71.7223	45.979	45.6644	54.6591	51.393	32.0853	35.808
AT5G15820	NA			sr45sap18acinus_down	5.46885	5.53751	3.73977	3.4839	3.34781	4.55373	2.54301	2.55522
AT5G26960	NA			sr45sap18acinus_down	11.3948	9.37017	3.51828	7.49483	7.26433	7.64322	6.01779	3.58984
AT5G46190	NA			sr45sap18acinus_down	11.9131	11.5046	5.55552	8.49435	10.3187	8.29671	5.98516	4.8333
AT5G48160	OBE2			sr45sap18acinus_down	97.095	92.0554	55.8236	53.3501	60.1872	57.3987	41.4231	46.5036
AT5G49400	NA			sr45sap18acinus_down	38.6062	35.1499	19.4916	23.0272	24.3756	26.7513	17.3041	16.9549
AT2G45630	NA			sr45sap18acinus_down	8.99326	8.10152	5.59847	6.85964	7.71162	6.0713	4.27652	3.66759
AT3G50560	NA			sr45sap18acinus_down	71.861	78.962	42.2907	37.6952	42.217	41.8401	37.4448	32.753
AT1G49130	COL8			sr45sap18acinus_down	15.4784	17.6584	11.3089	11.7706	15.8247	16.1403	6.87526	8.58869
AT1G12450	NA			sr45sap18acinus_down	13.1746	13.48	11.3903	12.281	14.3446	14.8366	5.94717	6.44587
AT1G29970	RPL18AA			sr45sap18acinus_down	68.6435	67.2379	36.0401	42.6942	45.0141	36.9402	33.9284	29.5552
AT1G54730	NA			sr45sap18acinus_down	34.783	33.662	24.3725	25.2801	26.545	25.9768	15.1074	16.7235
AT2G01460	NA			sr45sap18acinus_down	6.21412	6.01139	3.57469	3.65629	4.82089	4.09763	2.68215	3.01561
AT3G57750	NA			sr45sap18acinus_down	9.28281	7.7776	4.2818	9.17843	7.65517	7.40256	3.77385	4.20949
AT4G01510	ARV2			sr45sap18acinus_down	7.88962	7.79309	3.77844	4.73913	6.82435	5.23408	3.07643	4.22188
AT4G21430	B160			sr45sap18acinus_down	5.90054	5.82328	3.46848	3.83654	3.44629	4.62891	2.36826	3.08157
AT5G32450	NA			sr45sap18acinus_down	126.147	118.887	77.0415	75.9468	92.4135	90.8431	63.2745	51.1717
AT5G51070	CLPD			sr45sap18acinus_down	44.7173	42.8255	27.888	25.7164	29.1685	25.9879	19.9374	21.0059
AT1G02740	MRG2			sr45sap18acinus_down	8.94561	7.73143	6.13111	5.81051	7.4192	5.27118	4.98464	2.87183
AT1G13210	ALA11			sr45sap18acinus_down	5.44823	5.69082	5.06471	4.27348	5.0187	5.18054	2.99039	2.22273
AT1G43245	SDG41			sr45sap18acinus_down	7.4112	6.5137	4.29307	3.65629	3.60732	6.12273	3.20087	3.3583
AT1G49050	NA			sr45sap18acinus_down	12.9289	11.8829	4.75726	9.73652	9.84352	6.77217	5.69028	5.9576
AT1G50260	NTMC2T5.1			sr45sap18acinus_down	10.8321	10.1713	4.81386	8.20437	5.55848	6.03627	5.85673	3.96589
AT1G73380	NA			sr45sap18acinus_down	12.2501	14.4587	9.20428	8.57149	9.56179	9.02239	7.58899	4.96722
AT1G79840	GL2			sr45sap18acinus_down	6.55649	5.75607	2.48215	3.71325	3.13672	3.95561	3.20087	2.59939
AT1G80190	PSF1			sr45sap18acinus_down	21.5406	26.1599	14.3972	16.5609	14.5072	17.0039	12.4676	9.87565
AT2G14255	PAT23			sr45sap18acinus_down	25.2232	24.2548	18.6135	17.6414	16.0085	17.4875	11.1431	12.1548
AT2G32000	NA			sr45sap18acinus_down	10.7054	11.3463	8.92976	10.8313	9.23039	10.0964	6.09084	4.27565
AT2G37920	emb1513			sr45sap18acinus_down	17.0687	17.9538	11.5187	12.524	14.7079	15.6567	5.71367	10.6761
AT3G03150	NA			sr45sap18acinus_down	340.551	364.244	185.344	175.17	206.424	214.861	163.028	167.448
AT3G04560	NA			sr45sap18acinus_down	15.2731	14.8169	8.90822	9.50043	9.96409	7.96067	8.27024	5.8548
AT3G05850	NA			sr45sap18acinus_down	5.93284	6.75977	5.56409	5.24594	5.43298	5.51757	2.13406	3.8361
AT3G16740	NA			sr45sap18acinus_down	9.40306	10.5367	6.44761	6.18444	6.71085	7.38531	5.58043	3.755
AT3G29290	EMB2076			sr45sap18acinus_down	18.9064	18.9855	12.7677	15.7081	12.5818	12.7191	8.34495	9.4663
AT3G50810	NA			sr45sap18acinus_down	7.45689	7.4524	5.48217	4.73913	8.1787	5.82169	4.67818	2.31981
AT4G17870	PYR1			sr45sap18acinus_down	219.19	226.185	133.88	121.907	188.84	184.57	107.547	101.603
AT4G32790	NA			sr45sap18acinus_down	10.9672	10.9971	7.98407	12.2316	13.2483	15.8272	5.4287	4.91523
AT4G39370	UBP27			sr45sap18acinus_down	5.19301	5.17269	6.08962	4.42048	4.49522	5.01687	3.40609	1.46302
AT5G26720	NA			sr45sap18acinus_down	5.94155	7.29935	5.60648	7.8782	6.4768	4.79152	3.37471	2.87183
AT5G48450	sks3			sr45sap18acinus_down	7.78629	7.55867	3.66719	6.52395	8.56022	6.97385	3.68826	3.52414
AT5G50280	EMB1006			sr45sap18acinus_down	7.54892	7.98057	7.10031	7.87174	7.86443	6.18601	3.17315	4.12725
AT5G54380	THE1			sr45sap18acinus_down	49.9796	51.8244	44.0658	50.8796	68.9719	66.1948	24.0505	23.9326
AT5G57660	COL5			sr45sap18acinus_down	256.303	257.767	130.857	146.259	150.726	139.235	116.017	125.297
AT1G03610	NA			sr45sap18acinus_down	58.9891	55.2278	43.2063	45.7148	34.8656	32.9832	28.3569	25.7164
AT1G27090	NA			sr45sap18acinus_down	142.717	141.587	73.5294	81.2264	91.2296	94.7785	68.2798	65.9584
AT1G53400	NA			sr45sap18acinus_down	86.646	81.8757	40.8543	50.1464	55.3796	50.0414	40.2073	39.2793
AT1G62422	NA			sr45sap18acinus_down	16.436	17.6313	9.42336	9.04304	9.12206	9.86998	7.58899	8.50344
AT2G32700	LUH			sr45sap18acinus_down	41.5505	38.9225	28.1545	28.2264	39.4375	37.5133	19.004	19.0267
AT3G15040	NA			sr45sap18acinus_down	7.91032	7.55867	6.99557	7.66041	5.83584	5.52913	2.87729	4.44304
AT3G27260	GTE8			sr45sap18acinus_down	31.1358	31.2137	20.6776	21.6226	21.3256	22.2421	15.5513	14.0309
AT4G03080	BSL1			sr45sap18acinus_down	19.502	18.9583	10.9811	11.9429	16.2338	14.5796	7.83087	10.4034
AT4G16520	ATG8F			sr45sap18acinus_down	382.997	384.486	210.573	201.36	234.185	227.867	186.432	175.406
AT5G05450	RH18			sr45sap18acinus_down	17.7922	17.9661	9.78791	10.7221	13.6259	14.8682	8.81413	8.0687
AT5G27280	NA			sr45sap18acinus_down	18.9274	18.8942	9.77937	9.0798	13.067	12.5431	7.55921	10.3137
AT5G50230	NA			sr45sap18acinus_down	13.3609	13.6212	12.3358	8.18327	10.8715	10.5411	7.53604	5.24409
AT1G63260	TET10			sr45sap18acinus_down	36.7631	41.9587	30.7355	34.0941	48.2614	50.6455	21.8912	15.4798
AT1G09160	NA			sr45sap18acinus_down	22.497	19.7262	11.4061	16.6896	16.5219	14.543	8.47454	11.6256
AT1G20090	ARAC4			sr45sap18acinus_down	156.096	161.132	101.803	127.23	167.448	151.136	75.6744	75.1193
AT1G72710	CKL2			sr45sap18acinus_down	80.4957	84.9294	41.4231	44.2237	50.5227	46.6653	38.702	40.035
AT2G36320	SAP4			sr45sap18acinus_down	91.849	90.4395	44.6972	49.0405	56.9358	57.0194	43.1432	43.5825
AT2G44430	NA			sr45sap18acinus_down	5.20348	5.57673	4.49633	4.21227	4.5126	4.18435	2.36826	2.76175
AT3G10400	SNRNP31			sr45sap18acinus_down	5.45836	5.1476	4.92457	5.50367	4.94048	5.67949	2.05411	2.99372
AT3G17920	NA			sr45sap18acinus_down	6.4525	6.92958	5.56409	6.20285	5.77762	4.96677	3.21991	3.16348
AT4G01090	NA			sr45sap18acinus_down	10.4752	9.85346	9.87157	11.2834	9.09581	9.54674	5.27562	4.39054
AT4G22140	EBS			sr45sap18acinus_down	14.605	14.9703	8.75563	9.09087	11.7236	11.3537	8.01274	6.06461
AT4G23290	CRK21			sr45sap18acinus_down	37.5608	41.9587	26.4708	32.7885	29.3916	28.1891	19.8176	17.9617
AT4G26610	D6PKL1			sr45sap18acinus_down	40.6352	41.1555	27.0077	34.6048	35.8913	31.2169	21.632	17.2903
AT4G28270	RMA2			sr45sap18acinus_down	99.1789	97.3297	60.6948	61.6449	60.9993	62.5124	46.0215	47.8168
AT5G01220	SQD2			sr45sap18acinus_down	52.1334	50.8986	36.8002	42.4965	36.9244	38.0408	25.0949	24.0312
AT5G07220	BAG3			sr45sap18acinus_down	81.2264	79.7118	55.5876	51.6956	63.7014	63.4815	39.8104	36.6729
AT5G15850	COL1			sr45sap18acinus_down	79.5937	76.1745	58.9537	62.889	62.0408	55.9698	37.767	36.2784
AT5G27710	NA			sr45sap18acinus_down	14.8481	15.1079	13.5135	12.2931	12.6516	13.3376	6.96761	7.34139
AT5G44190	GLK2			sr45sap18acinus_down	169.267	162.208	103.767	113.759	111.052	111.218	77.5383	80.1233
AT3G62860	NA			sr45sap18acinus_down	22.257	24.1885	17.4257	12.7612	16.2768	17.1137	9.64434	12.6711
AT1G06400	RABA1A			sr45sap18acinus_down	112.738	112.406	80.3523	83.8048	93.4564	91.7575	48.3131	59.8749
AT1G06410	TPS7			sr45sap18acinus_down	62.8721	58.8669	43.4934	52.0239	61.1315	56.0734	31.7742	26.5291
AT1G27290	NA			sr45sap18acinus_down	159.392	163.028	95.677	97.5093	104.258	99.9822	78.9135	76.0709
AT1G32220	NA			sr45sap18acinus_down	81.3867	82.6603	60.911	71.1396	66.1525	54.2944	40.4289	38.0345
AT2G03620	MRS2-5			sr45sap18acinus_down	9.89846	10.5252	7.44913	8.80207	5.62894	8.12685	3.85152	5.93435
AT3G45830	NA			sr45sap18acinus_down	5.84957	6.1513	4.09992	4.86065	4.52488	4.26065	2.11606	3.61717
AT4G01330	NA			sr45sap18acinus_down	122.209	118.345	92.4135	93.9606	100.675	101.251	53.7134	61.6999
AT4G05090	NA			sr45sap18acinus_down	24.1435	20.1795	21.8157	19.2916	19.8874	26.4731	8.88196	12.3196
AT4G18120	AML3			sr45sap18acinus_down	31.8986	27.5455	14.3867	16.7222	18.7422	20.3872	14.3208	14.1428
AT4G32350	NA			sr45sap18acinus_down	11.5961	11.6664	15.3087	17.4803	15.6415	14.6201	4.99909	6.12435
AT4G37380	ELI1			sr45sap18acinus_down	7.33122	6.04108	4.93801	5.90164	6.4768	5.50367	3.43607	2.96261
AT5G43430	ETFB			sr45sap18acinus_down	17.5568	17.3787	9.94254	13.148	13.1211	10.7516	7.85391	8.95301
AT5G62540	UBC3			sr45sap18acinus_down	70.5254	71.1603	35.4862	39.398	41.0081	48.345	33.0472	34.9246
AT4G27050	NA			sr45sap18acinus_down	15.4055	14.1787	10.0233	10.4993	9.46999	8.89745	8.165	6.12435
AT1G16250	NA			sr45sap18acinus_down	11.2304	13.138	8.8211	10.527	10.7749	9.04022	6.36539	5.39475
AT1G32070	NSI			sr45sap18acinus_down	97.2513	87.8754	60.1872	54.9052	62.9159	63.8012	43.2585	46.0612
AT1G65580	FRA3			sr45sap18acinus_down	10.0077	10.8484	7.55445	8.41843	7.75612	7.51219	4.37042	5.72778
AT2G46070	MPK12			sr45sap18acinus_down	17.6567	18.3697	21.2521	16.3534	10.8978	12.0853	7.53604	9.9114
AT3G12400	ELC			sr45sap18acinus_down	41.04	36.8756	28.1642	27.0032	31.2745	31.5332	22.3019	15.3035
AT3G49790	NA			sr45sap18acinus_down	50.0607	55.4317	38.0345	34.2768	31.2952	26.8042	22.3909	28.5105
AT3G61020	NA			sr45sap18acinus_down	7.72759	7.59362	4.91471	4.32217	4.71891	5.33348	3.60522	3.76783
AT4G04740	CPK23			sr45sap18acinus_down	11.4061	12.5833	7.9991	6.41937	6.63652	6.28349	5.95685	5.66072
AT4G08220	NA			sr45sap18acinus_down	11.7259	13.6887	5.49279	9.15065	8.43263	9.27002	6.09845	6.19652
AT4G21350	PUB8			sr45sap18acinus_down	9.09931	10.0489	5.58957	7.3846	7.20001	6.98543	3.70429	5.56492
AT5G11390	WIT1			sr45sap18acinus_down	6.52472	6.67947	5.80391	2.78652	4.72484	5.2087	2.55243	3.80767
AT5G28770	BZIP63			sr45sap18acinus_down	203.902	187.827	147.914	129.641	157.411	163.23	99.5538	89.2608
AT5G41110	NA			sr45sap18acinus_down	6.77781	6.1513	4.26351	4.2013	3.71511	4.00373	2.99039	3.2166
AT5G53080	NA			sr45sap18acinus_down	6.17934	7.34913	7.51561	5.78304	5.68691	5.91789	3.17315	3.34781
AT4G32620	NA			sr45sap18acinus_down	5.06668	5.27393	4.41739	5.87633	5.72435	4.83795	2.58483	2.4739
AT4G24540	AGL24			sr45sap18acinus_down	12.4866	14.418	7.47789	6.50281	12.3455	11.8924	5.7955	7.27567
AT4G23260	CRK18			sr45sap18acinus_down	33.1321	29.8459	18.695	16.7041	20.7839	18.5645	14.9312	15.7766
AT1G01040	DCL1			sr45sap18acinus_down	10.0998	9.54169	9.10501	6.66587	8.24957	9.0098	4.38	5.20348
AT1G22403	NA			sr45sap18acinus_down	17.4679	15.9954	12.1323	8.74111	11.5762	14.5581	9.04831	7.20959
AT1G53560	NA			sr45sap18acinus_down	59.3399	71.7986	49.1243	54.9277	51.8849	49.5683	24.7051	39.1741
AT1G68920	BHLH49			sr45sap18acinus_down	13.32	11.8969	9.29063	8.02437	10.1604	9.34045	6.01779	6.28087
AT2G16060	AHB1			sr45sap18acinus_down	6.38384	6.94295	2.55893	4.45219	3.26012	3.53783	3.99037	2.49018
AT2G34510	NA			sr45sap18acinus_down	142.878	137.338	107.08	94.1512	139.718	136.441	68.5162	68.1789
AT2G37035	NA			sr45sap18acinus_down	10.3766	11.5179	9.1935	10.2626	8.48043	8.12685	5.81259	4.82264
AT2G38820	NA			sr45sap18acinus_down	44.014	50.3719	29.2734	30.7444	26.2954	26.5572	23.6488	22.376
AT3G04080	APY1			sr45sap18acinus_down	12.3339	11.5667	7.37394	8.60856	7.83892	7.53768	6.22557	5.42065
AT3G06440	B3GALT16			sr45sap18acinus_down	11.2943	11.5565	7.7137	8.16835	7.59821	8.16385	5.01	6.06461
AT3G13430	NA			sr45sap18acinus_down	12.9641	13.5929	10.6056	10.1296	10.7848	9.40405	4.78064	8.19192
AT3G44200	NEK5			sr45sap18acinus_down	12.3089	12.8676	8.05525	8.41843	9.89846	9.46565	5.82169	6.46458
AT3G48380	NA			sr45sap18acinus_down	23.3093	21.348	12.27	15.0466	14.4823	17.1323	10.6743	11.0835
AT4G10000	NA			sr45sap18acinus_down	10.6578	11.7768	7.55445	7.58776	7.96609	5.18054	6.1698	4.72819
AT4G19870	NA			sr45sap18acinus_down	7.47644	6.44587	4.05226	5.39869	6.97609	6.63546	3.80064	2.94813
AT4G20380	LSD1			sr45sap18acinus_down	60.9411	61.2922	39.9384	46.3265	40.1335	40.1934	30.2545	29.0199
AT4G32160	NA			sr45sap18acinus_down	13.8527	14.766	10.0233	9.63511	11.25	10.1933	8.06068	5.84322
AT5G03040	iqd2			sr45sap18acinus_down	105.004	112.052	77.8654	81.4926	118.256	108.75	49.762	56.1075
AT5G03560	NA			sr45sap18acinus_down	11.1952	10.7127	9.32466	9.30213	9.09581	9.66868	3.60522	7.05818
AT5G05140	MED26B			sr45sap18acinus_down	22.3485	22.4625	11.9623	15.1105	12.8606	12.5515	10.7571	11.0322
AT5G16400	TRXF2			sr45sap18acinus_down	166.352	169.754	116.24	134.468	118.182	118.072	82.231	81.7814
AT5G17640	NA			sr45sap18acinus_down	25.2385	21.3588	18.8589	17.3522	19.602	20.639	10.309	12.3781
AT5G67380	CKA1			sr45sap18acinus_down	78.9135	72.0803	49.5333	49.7004	53.3727	53.0391	36.3806	37.3138
AT2G21880	RABG2			sr45sap18acinus_down	8.96754	8.22315	6.75183	4.77211	7.3	6.96179	4.27652	4.1644
AT1G18773	NA			sr45sap18acinus_down	24.8683	21.0873	25.7071	19.7508	19.8508	22.6185	10.8111	11.7639
AT1G34150	NA			sr45sap18acinus_down	12.3865	12.3114	10.5901	9.60719	8.10894	11.2156	5.935	6.16418
AT1G36050	NA			sr45sap18acinus_down	38.247	34.6337	16.1125	20.6952	24.4252	23.7744	18.5554	17.0194
AT1G53030	COX17-2			sr45sap18acinus_down	29.9174	27.8454	24.2878	24.3402	23.4544	25.5683	12.2494	16.0281
AT1G72430	NA			sr45sap18acinus_down	273.885	269.743	301.823	377.763	341.268	343.954	135.962	130.857
AT1G76920	SKIP15			sr45sap18acinus_down	29.3086	26.6525	14.3139	18.6982	21.8342	20.3158	13.4288	13.9996
AT2G15560	NA			sr45sap18acinus_down	11.2696	13.225	7.82592	7.01179	10.5285	11.2156	5.54261	6.47368
AT2G21950	SKIP6			sr45sap18acinus_down	31.779	32.0373	15.5268	21.8213	22.8843	23.1419	15.1874	16.153
AT2G42900	NA			sr45sap18acinus_down	18.031	19.213	14.7566	17.8974	13.1444	12.6561	7.9413	10.2261
AT3G24315	AtSec20			sr45sap18acinus_down	16.5737	16.3715	9.64032	10.6336	10.6172	11.5145	8.17204	7.91608
AT3G27700	NA			sr45sap18acinus_down	5.71472	5.61196	3.62442	3.92125	4.35066	4.39478	2.40047	3.14969
AT3G50830	COR413PM2			sr45sap18acinus_down	107.547	94.6069	60.955	67.2523	82.6603	80.4413	50.2424	48.9936
AT3G60510	NA			sr45sap18acinus_down	9.55066	8.52572	5.93217	6.60503	6.21569	4.69527	5.17459	3.68348
AT4G16990	RLM3			sr45sap18acinus_down	170.43	157.896	116.017	118.887	133.118	125.811	77.5383	83.3399
AT4G18010	IP5P2			sr45sap18acinus_down	17.9396	18.7454	8.8211	9.87927	14.6565	11.5485	9.13435	8.75867
AT4G29380	NA			sr45sap18acinus_down	8.77158	10.1424	5.66423	6.65469	6.55977	6.8191	3.7616	5.52114
AT4G30160	VLN4			sr45sap18acinus_down	12.3339	11.8631	9.12026	12.3781	10.4243	8.75512	6.55745	5.28046
AT5G22820	NA			sr45sap18acinus_down	5.84957	5.61196	5.67701	4.12725	4.08569	3.12826	2.75065	2.84891
AT4G16880	NA			sr45sap18acinus_down	23.8602	21.9484	16.6883	17.0331	13.5709	11.0198	12.7356	9.85575
AT1G05010	ACO4			sr45sap18acinus_down	221.927	218.092	141.201	139.996	160.531	153.916	111.171	105.335
AT1G14920	GAI			sr45sap18acinus_down	32.2956	32.6163	28.0055	29.4199	31.4796	30.2796	16.9126	15.0992
AT1G23030	PUB11			sr45sap18acinus_down	49.0791	50.6632	41.7819	46.6653	63.2745	61.0703	21.0311	28.293
AT1G32340	NHL8			sr45sap18acinus_down	6.61327	5.63448	6.53334	5.10196	5.03782	5.56932	3.45483	2.5687
AT1G70980	SYNC3			sr45sap18acinus_down	16.5369	16.9498	11.8028	10.655	13.1754	12.3781	7.96522	8.49348
AT1G75840	ARAC5			sr45sap18acinus_down	85.4896	82.5398	51.4659	57.8028	82.4626	83.3399	39.1604	43.884
AT1G78140	NA			sr45sap18acinus_down	53.3605	54.0961	35.739	37.2124	36.2059	35.1171	24.023	28.9952
AT1G78280	NA			sr45sap18acinus_down	8.70804	8.85299	4.30217	5.52217	6.82435	6.45949	3.60522	5.03741
AT2G02970	APY6			sr45sap18acinus_down	19.9685	20.8563	14.2778	12.5685	16.142	14.746	10.564	9.5813
AT2G22260	ALKBH2			sr45sap18acinus_down	6.90366	5.27393	3.69348	3.87174	5.75672	6.14672	2.61717	3.39089
AT3G17650	YSL5			sr45sap18acinus_down	57.6485	58.0404	37.0356	39.7217	40.5246	42.2835	27.0032	29.9532
AT3G22750	NA			sr45sap18acinus_down	16.5104	15.9246	9.37957	8.74111	11.2045	11.9857	7.03787	8.99984
AT4G03030	OR23			sr45sap18acinus_down	44.4784	41.9119	29.2237	35.1171	35.4158	31.3025	19.2387	23.3743
AT4G20070	AAH			sr45sap18acinus_down	40.2696	47.0855	25.5942	26.3256	26.9724	24.0643	22.0495	21.1176
AT4G24730	NRT3.2			sr45sap18acinus_down	7.12817	7.33633	4.98538	5.3505	4.14762	5.46565	3.29172	3.8361
AT4G34480	NA			sr45sap18acinus_down	29.2125	26.39	16.6511	15.8457	21.5372	19.9637	12.1954	15.1897
AT5G05930	GC1			sr45sap18acinus_down	42.3789	42.2974	27.9004	25.2414	29.0444	31.0872	21.2521	20.3774
AT5G24830	NA			sr45sap18acinus_down	8.91304	7.94573	5.14804	5.66671	6.00435	6.13111	3.26237	5.0432
AT5G65910	NA			sr45sap18acinus_down	31.0755	30.7485	16.2349	20.945	27.8096	22.8028	13.5365	16.8368
AT4G11640	SR			sr45sap18acinus_down	6.86002	7.29935	5.68826	5.01792	5.90496	5.40939	3.00866	4.00503
AT1G01540	NA			sr45sap18acinus_down	106.808	110.628	82.2957	84.637	111.427	101.391	50.4523	57.8368
AT1G14740	OBE3			sr45sap18acinus_down	48.0848	46.9354	30.2249	30.3172	34.4061	33.6802	26.1095	21.1392
AT1G27910	PUB45			sr45sap18acinus_down	6.78698	6.58657	5.95434	7.29783	10.4993	8.80783	2.98043	3.69183
AT1G57770	NA			sr45sap18acinus_down	45.4443	42.8388	26.5868	39.4256	32.5483	34.3026	19.5775	24.3274
AT2G03730	ACR5			sr45sap18acinus_down	85.9647	86.1321	65.7678	59.0283	56.3441	59.1627	41.9464	43.6359
AT3G08890	NA			sr45sap18acinus_down	17.1749	17.8664	7.0672	12.1131	14.4915	10.9852	6.6406	10.7105
AT3G11030	TBL32			sr45sap18acinus_down	9.13345	9.37017	6.16043	6.30457	7.00975	5.52913	3.60522	5.55013
AT3G11100	NA			sr45sap18acinus_down	53.0129	49.0032	24.7077	29.8668	32.3596	30.891	23.8917	26.5902
AT3G15780	NA			sr45sap18acinus_down	33.3873	41.2595	38.6254	29.8668	25.5357	29.9573	16.7947	20.385
AT3G61350	SKIP4			sr45sap18acinus_down	6.62299	8.92063	7.12762	3.23269	6.52727	6.71913	3.9595	3.76783
AT4G16110	ARR2			sr45sap18acinus_down	7.33122	8.30806	5.70396	6.60503	7.69969	6.85587	4.39911	3.34781
AT5G46110	TPT			sr45sap18acinus_down	957.45	924.413	597.882	740.91	753.64	724.262	471.794	462.808
AT1G01070	NA			sr45sap18acinus_up	3.38954	2.73297	4.86739	2.61344	2.1663	2.96173	6.80775	9.06525
AT1G02730	CSLD5			sr45sap18acinus_up	2.33043	3.54715	4.20087	3.98478	4.08569	5.14205	7.06348	6.12435
AT1G04220	KCS17			sr45sap18acinus_up	2.66391	1.62806	3.26237	4.24761	4.14762	3.60672	11.0147	8.20165
AT1G05680	UGT74E2			sr45sap18acinus_up	1.68921	2.5394	2.08749	5.41173	1.67217	0.841848	7.08436	5.9576
AT1G10657	NA			sr45sap18acinus_up	12.3754	9.85346	12.9169	14.7534	14.8985	15.8964	26.6013	21.789
AT1G17140	ICR1			sr45sap18acinus_up	20.0009	17.9794	38.3057	37.5008	38.1115	35.452	47.2532	52.194
AT1G21460	SWEET1			sr45sap18acinus_up	13.2152	11.712	22.1176	17.6124	16.0281	18.9159	34.1235	34.8116
AT1G27730	ZAT10			sr45sap18acinus_up	3.0578	3.09798	8.99109	5.2613	3.96036	1.73434	70.0961	61.9205
AT1G31710	NA			sr45sap18acinus_up	8.05868	7.74714	10.9351	6.77652	7.6693	8.86437	25.2801	23.7059
AT1G31835	NA			sr45sap18acinus_up	5.80304	4.3087	12.3217	8.8515	8.20569	9.05211	13.6507	10.3387
AT1G49470	NA			sr45sap18acinus_up	2.13001	1.94765	2.07688	2.18006	2.71066	2.77191	8.28352	11.7136
AT1G61450	NA			sr45sap18acinus_up	6.63444	6.29394	4.40513	2.8749	9.06267	10.4305	22.1331	18.3796
AT1G61820	BGLU46			sr45sap18acinus_up	4.93432	5.58807	6.17934	4.38671	2.60758	2.43481	11.2191	10.0413
AT1G76930	ATEXT4			sr45sap18acinus_up	109.734	122.319	159.392	181.512	219.19	188.535	451.901	449.592
AT2G01890	PAP8			sr45sap18acinus_up	7.09863	7.37959	12.6961	13.529	9.90675	10.7979	19.6122	18.8486
AT2G04050	DTXL1			sr45sap18acinus_up	0.875435	0.666661	3.06942	3.13825	2.14673	2.79592	15.4897	16.9549
AT2G18193	NA			sr45sap18acinus_up	0.396304	0.25	1.72632	2.38128	2.8013	2.62437	15.4717	13.2419
AT2G26690	NPF6.2			sr45sap18acinus_up	29.6476	30.7847	53.5392	56.8565	45.947	48.8384	81.2796	79.8061
AT2G28950	EXPA6			sr45sap18acinus_up	61.1657	55.0979	90.4846	83.1027	80.4957	87.8754	118.55	121.047
AT2G39250	SNZ			sr45sap18acinus_up	8.70804	9.13435	18.8375	14.5796	8.82186	8.75512	17.2157	21.9083
AT2G47500	NA			sr45sap18acinus_up	3.38954	3.08777	4.35967	5.72172	4.08569	5.8375	7.74028	8.09816
AT3G02120	NA			sr45sap18acinus_up	10.5285	9.38371	17.6712	12.0513	16.3534	16.6812	32.9335	24.5885
AT3G14190	NA			sr45sap18acinus_up	2.21609	3.61315	7.6256	7.67567	4.74351	5.09029	11.129	6.80174
AT3G21710	NA			sr45sap18acinus_up	4.91471	5.8582	3.76757	4.85242	6.64959	8.66764	14.3087	13.0928
AT3G22240	NA			sr45sap18acinus_up	14.8481	17.751	5.70396	15.34	11.9857	12.9327	33.0472	34.5082
AT3G24020	DIR16			sr45sap18acinus_up	1.01826	1.39662	1.77196	0.782174	1.64047	0.773478	10.9122	7.87656
AT3G29250	SDR4			sr45sap18acinus_up	1.79609	1.31817	1.09391	0.733931	2.9147	2.81303	6.14244	6.86851
AT3G44260	CAF1-9			sr45sap18acinus_up	7.65517	7.84304	14.6037	15.8096	12.0225	14.9767	98.5101	98.6065
AT3G45010	SCPL48			sr45sap18acinus_up	6.13021	6.56801	11.7813	11.7487	11.9105	9.52129	24.2395	26.5625
AT3G46700	UGT76E3			sr45sap18acinus_up	2.3857	3.16561	1.995	1.57894	2.89137	1.7698	8.02207	8.41476
AT3G51740	IMK2			sr45sap18acinus_up	5.1592	5.27393	4.52015	5.15314	7.15517	7.03433	9.94028	11.9407
AT3G53190	NA			sr45sap18acinus_up	13.4588	10.6482	22.7885	18.4378	18.1681	16.8431	31.8017	31.4752
AT3G58270	NA			sr45sap18acinus_up	1.2173	0.893669	2.53214	3.6465	2.24004	2.84083	5.09304	5.90271
AT3G63160	NA			sr45sap18acinus_up	70.8086	70.072	119.257	113.941	126.595	140.228	151.66	153.463
AT4G00165	NA			sr45sap18acinus_up	26.0256	30.9328	55.6582	54.1753	43.4591	39.0333	55.2278	60.1602
AT4G01450	NA			sr45sap18acinus_up	6.7176	6.9113	14.0719	10.8196	11.1178	11.9623	22.2816	21.2474
AT4G03100	ROPGAP2			sr45sap18acinus_up	3.18	2.88157	4.33176	6.56884	4.40806	4.0437	6.96761	6.03738
AT4G11320	NA			sr45sap18acinus_up	78.5834	72.6332	51.7639	45.7533	62.0688	67.8715	253.535	265.317
AT4G15830	NA			sr45sap18acinus_up	2.93566	2.43304	3.79588	4.24761	4.82089	2.72621	6.30259	5.84322
AT4G19810	NA			sr45sap18acinus_up	2.13001	2.59952	1.7586	2.84391	2.17952	2.31022	6.55745	10.3276
AT4G23800	HMGB6			sr45sap18acinus_up	8.36	8.77957	14.368	12.01	12.2485	14.6922	17.2261	20.1534
AT4G27520	ENODL2			sr45sap18acinus_up	52.8717	59.5819	76.1745	85.0093	65.6918	68.799	134.989	126.846
AT4G29780	NA			sr45sap18acinus_up	1.93261	1.70447	3.64894	2.84391	2.64517	2.54928	28.1831	25.5093
AT4G30450	NA			sr45sap18acinus_up	4.99239	3.43391	9.5689	7.85178	4.37384	5.8375	11.9607	11.8797
AT4G31330	NA			sr45sap18acinus_up	1.78348	1.83633	3.76757	3.50524	2.62524	3.7563	8.72046	11.5305
AT4G33260	CDC20-2			sr45sap18acinus_up	3.57469	3.38107	4.59217	10.3111	7.05309	6.79009	15.6339	10.1555
AT4G33270	CDC20-1			sr45sap18acinus_up	8.15443	10.2894	13.4935	13.7879	18.6489	15.7443	37.388	35.948
AT4G34600	NA			sr45sap18acinus_up	12.1918	10.7987	18.7214	15.6069	14.047	17.2353	38.8663	46.6987
AT5G01910	NA			sr45sap18acinus_up	2.18002	1.35258	5.09029	3.02852	4.02273	5.48591	6.07087	8.68261
AT5G06150	CYCB1-2			sr45sap18acinus_up	2.65003	3.84478	1.13886	5.57737	5.99391	4.8628	10.9517	6.22784
AT5G13840	FZR3			sr45sap18acinus_up	7.92783	7.93187	13.1847	10.8691	9.65785	10.6214	15.7538	18.9247
AT5G16250	NA			sr45sap18acinus_up	19.1405	19.7989	25.3759	22.1756	27.3122	35.4725	51.649	44.9837
AT5G20630	GER3			sr45sap18acinus_up	28.4029	34.9726	54.5484	71.2972	61.235	63.0746	95.5037	93.5296
AT5G26270	NA			sr45sap18acinus_up	9.37783	8.18205	11.3721	11.222	18.4562	15.9927	22.1756	24.6197
AT5G38940	NA			sr45sap18acinus_up	3.52259	6.55829	4.38872	8.7674	7.39022	6.20215	22.9055	22.5222
AT5G42180	PER64			sr45sap18acinus_up	1.31867	1.90561	1.26674	1.03053	1.50024	1.9212	5.19222	6.88506
AT5G44560	VPS2.2			sr45sap18acinus_up	6.86002	5.45565	10.4842	12.1131	12.3154	8.92261	15.6069	21.723
AT5G45340	CYP707A3			sr45sap18acinus_up	1.76718	2.58783	3.55282	2.90548	3.2115	3.01959	12.2691	15.4979
AT5G46710	NA			sr45sap18acinus_up	8.8412	7.09104	14.675	13.5619	7.9513	8.42065	34.8075	31.3025
AT5G47500	PME68			sr45sap18acinus_up	29.7869	25.9829	48.6806	52.5181	46.1532	42.997	84.729	74.4645
AT5G55180	NA			sr45sap18acinus_up	8.55011	8.30806	5.63957	8.21396	11.377	11.2034	25.638	18.723
AT5G56120	NA			sr45sap18acinus_up	4.32109	7.36733	5.40247	7.52036	8.13387	6.73314	15.617	14.132
AT5G59350	NA			sr45sap18acinus_up	5.45836	3.35747	6.17934	7.51022	5.18175	4.62891	8.96104	10.8715
AT5G61420	MYB28			sr45sap18acinus_up	16.6776	15.2607	25.6836	31.6139	24.3855	23.6708	60.6808	44.3376
AT5G64080	NA			sr45sap18acinus_up	7.02067	4.29307	8.89624	8.24621	10.6375	11.0692	20.2408	16.4678
AT5G66230	NA			sr45sap18acinus_up	3.34101	3.33786	3.44589	5.59501	4.46781	5.99522	9.62942	6.72478
AT3G22142	NA			sr45sap18acinus_up	3.3075	2.84773	4.69739	4.08569	5.00092	4.69527	6.09084	6.35738
AT1G04680	NA			sr45sap18acinus_up	29.5103	30.0045	38.5791	38.5049	39.5963	41.0081	58.8179	61.1657
AT1G31010	OSB4			sr45sap18acinus_up	3.42757	2.55196	2.78169	4.21227	3.59858	3.44816	6.57609	5.49565
AT1G63940	MDAR6			sr45sap18acinus_up	17.6567	19.0367	25.3759	32.0064	34.7974	30.4331	39.1604	34.5636
AT1G80050	APT2			sr45sap18acinus_up	12.6956	15.0078	19.1464	27.8793	12.9036	17.8433	28.3178	27.3985
AT2G09990	RPS16A			sr45sap18acinus_up	18.6002	20.7623	25.7071	33.6486	24.5126	26.6985	31.2678	48.0332
AT2G18220	NA			sr45sap18acinus_up	5.30369	4.58826	9.59391	6.49094	5.94783	6.1088	10.0954	9.87565
AT2G34480	RPL18AB			sr45sap18acinus_up	481.93	483.637	844.798	697.051	677.81	703.258	967.97	978.272
AT3G07770	Hsp89.1			sr45sap18acinus_up	12.753	12.2189	17.2467	18.6392	17.2437	14.5228	23.4025	26.8528
AT3G51980	NA			sr45sap18acinus_up	10.5383	8.11622	13.1847	10.3766	9.25758	11.4824	20.0436	17.6601
AT3G54750	NA			sr45sap18acinus_up	4.38453	4.93163	4.30217	6.02515	9.10772	7.6693	9.31716	9.37382
AT4G13940	SAHH1			sr45sap18acinus_up	403.279	394.134	590.332	548.897	560.94	567.763	814.441	794.893
AT4G26780	AR192			sr45sap18acinus_up	4.64886	5.28502	7.12762	6.9166	5.04581	6.03627	10.9122	9.06525
AT4G31985	RPL39C			sr45sap18acinus_up	329.871	373.625	491.998	462.808	413.53	434.017	650.094	770.187
AT2G26220	NA			sr45sap18acinus_up	5.30369	5.53751	16.6011	9.9137	8.67994	7.98407	13.5802	8.34913
AT1G25425	CLE43			sr45sap18acinus_up	4.87281	5.67335	8.10542	10.5165	8.38256	7.68849	12.6009	8.7113
AT1G67030	ZFP6			sr45sap18acinus_up	3.1122	2.27804	0.301739	3.0788	2.42478	3.06942	5.16648	5.74828
AT3G05180	NA			sr45sap18acinus_up	10.3633	10.0213	14.6549	15.2511	15.6551	13.4787	21.5312	19.8296
AT3G05600	NA			sr45sap18acinus_up	8.08259	7.88543	11.2959	10.1393	12.4332	12.0646	17.1295	15.207
AT3G07590	NA			sr45sap18acinus_up	12.5294	16.1592	29.7362	16.7701	20.1411	20.4473	29.1843	29.0199
AT3G59670	NA			sr45sap18acinus_up	4.17184	4.68541	6.42056	8.2763	6.11809	5.78998	8.52866	9.49229
AT4G12720	NUDT7			sr45sap18acinus_up	21.3946	17.6584	36.1676	33.729	32.435	29.6572	41.4059	37.5071
AT4G37910	HSP70-9			sr45sap18acinus_up	23.4222	21.4878	41.5505	40.0757	34.0839	29.3844	45.5602	45.4843
AT5G11790	NDL2			sr45sap18acinus_up	24.2142	22.5791	37.4448	36.5066	45.7816	39.4951	43.4525	51.1169
AT5G20540	BRXL4			sr45sap18acinus_up	3.84913	5.06752	7.42605	6.11613	5.35618	4.56391	8.27024	9.79228
AT5G23920	NA			sr45sap18acinus_up	44.1355	51.3621	76.2585	75.02	63.6016	65.8896	89.959	103.767
AT5G37600	GLN1-1			sr45sap18acinus_up	11.7447	10.3491	7.55445	13.6842	19.47	19.0612	22.8669	22.0495
AT1G01100	RPP1A			sr45sap18acinus_up	317.826	301.823	415.014	418.218	400.786	399.786	674.271	587.06
AT1G09200	HTR2			sr45sap18acinus_up	49.7693	42.612	53.7668	74.525	73.749	65.5335	94.4867	94.2712
AT1G27390	TOM20-2			sr45sap18acinus_up	19.3861	15.9676	28.8887	22.7333	25.687	25.549	37.8432	34.4302
AT2G23350	PAB4			sr45sap18acinus_up	51.0045	47.7133	74.3492	78.1304	75.9867	75.0372	103.417	97.8519
AT3G11660	NHL1			sr45sap18acinus_up	19.5775	18.4654	24.6867	32.5992	23.1976	23.6567	36.356	41.1646
AT3G20898	NA			sr45sap18acinus_up	3.46848	3.60216	4.62891	3.27102	4.2648	2.65284	6.95877	7.46348
AT3G28940	NA			sr45sap18acinus_up	92.0287	86.8111	152.005	151.66	162.851	165.468	195.648	170.013
AT3G52870	NA			sr45sap18acinus_up	20.3563	23.2911	37.4638	35.1807	23.98	22.8935	44.6149	44.7213
AT5G19250	NA			sr45sap18acinus_up	36.073	35.172	52.3649	35.9868	39.1837	38.6199	69.0772	76.7572
AT5G42150	NA			sr45sap18acinus_up	5.21548	6.05435	9.49229	6.84182	7.6693	7.08195	12.0483	10.8608
AT1G14360	UTR3			sr45sap18acinus_up	8.81388	7.96904	14.025	11.8339	11.9857	14.7278	16.4635	18.1622
AT1G19397	NA			sr45sap18acinus_up	15.5464	15.5254	34.8116	26.2037	26.9399	25.0949	30.6026	33.1772
AT1G52600	NA			sr45sap18acinus_up	19.5169	20.3465	33.4706	21.2194	25.1924	22.6715	39.4487	42.4821
AT1G70600	RPL27AC			sr45sap18acinus_up	180.785	186.184	296.835	307.526	279.213	284.918	355.684	399.786
AT2G04850	NA			sr45sap18acinus_up	5.40606	4.93163	9.39593	6.5137	8.31898	7.16022	9.39593	11.8148
AT2G15050	LTP7			sr45sap18acinus_up	82.1188	80.2922	129.972	103.573	93.2613	83.1307	169.045	165.094
AT2G27040	38200			sr45sap18acinus_up	8.31784	7.36733	12.3358	12.0513	12.7896	12.4422	14.6838	17.568
AT2G44510	NA			sr45sap18acinus_up	3.34101	3.36804	4.20966	4.01998	4.65043	4.27391	7.26739	6.46458
AT3G10610	RPS17C			sr45sap18acinus_up	42.8114	44.7173	53.332	61.1979	68.1547	60.1016	92.4135	87.7243
AT3G14620	CYP72A8			sr45sap18acinus_up	8.15443	6.96696	11.2034	11.9429	6.63652	7.09181	17.036	14.0557
AT3G46600	SCL30			sr45sap18acinus_up	18.9274	19.35	25.8417	29.4845	17.1465	18.8211	40.0999	38.8049
AT4G15430	NA			sr45sap18acinus_up	6.15658	6.14034	12.2036	8.8515	7.98407	7.86024	11.7714	13.5305
AT5G64770	RGF9			sr45sap18acinus_up	77.0415	76.0709	129.574	131.315	86.646	91.3793	155.344	158.926
AT1G65486	NA			sr45sap18acinus_up	24.1435	24.9035	47.3966	47.0483	43.9739	40.8543	54.224	47.2376
AT3G04720	HEL			sr45sap18acinus_up	58.4116	63.0385	62.0858	70.1189	63.6513	69.2956	123.63	127.951
AT1G31850	NA			sr45sap18acinus_up	8.57291	7.4331	7.28109	5.85413	11.6473	9.02239	14.9446	18.2774
AT1G32920	NA			sr45sap18acinus_up	76.1516	74.4645	73.8136	68.8388	69.7151	68.5459	147.182	163.694
AT2G35790	NA			sr45sap18acinus_up	15.13	20.0718	28.2553	25.5657	22.0359	23.0741	36.9804	35.8402
AT2G37080	ICR2			sr45sap18acinus_up	8.61802	6.83542	13.5322	15.5997	13.1444	16.3106	14.7068	17.3141
AT3G18080	BGLU44			sr45sap18acinus_up	15.837	12.27	16.8396	14.3899	14.3527	16.3745	27.4116	30.8689
AT3G56370	NA			sr45sap18acinus_up	10.9584	11.1865	15.7513	18.3085	16.0496	14.8025	21.7035	24.0613
AT4G14310	NA			sr45sap18acinus_up	2.57556	2.7874	1.93109	4.18063	3.2012	4.0437	6.06257	5.09083
AT4G22730	NA			sr45sap18acinus_up	3.23269	2.95306	3.49803	3.72731	4.36168	4.0437	7.62095	5.15067
AT4G34290	NA			sr45sap18acinus_up	44.6488	43.2063	80.8907	72.9988	78.0101	69.7474	89.4308	92.088
AT5G22630	ADT5			sr45sap18acinus_up	4.9012	5.4272	5.40247	4.65065	4.79152	6.3069	11.2068	10.1252
AT1G14990	NA			sr45sap18acinus_up	7.23122	5.75607	5.74913	9.9137	8.60197	11.5634	14.4065	12.613
AT1G20100	NA			sr45sap18acinus_up	45.2259	40.6753	85.776	81.7327	78.4839	78.8223	90.0923	89.1105
AT1G52410	TSA1			sr45sap18acinus_up	6.15658	7.26261	5.29553	7.2213	9.5517	8.87901	13.4588	14.5287
AT1G52930	NA			sr45sap18acinus_up	14.3018	14.7494	20.1211	19.359	19.3313	18.0707	30.6143	30.1106
AT1G53180	NA			sr45sap18acinus_up	2.68415	3.04349	2.24959	2.753	2.9076	2.43481	5.68259	6.27178
AT1G68220	NA			sr45sap18acinus_up	12.2501	10.5707	16.6883	17.2811	16.3865	15.1918	24.5822	22.9344
AT1G78820	NA			sr45sap18acinus_up	11.8624	11.6816	13.7929	15.6536	8.98225	10.4743	24.7554	24.2224
AT2G35860	FLA16			sr45sap18acinus_up	20.2339	21.789	29.0543	31.7897	32.3134	31.0483	44.5406	43.2855
AT3G23940	DHAD			sr45sap18acinus_up	22.3103	19.6595	37.8027	35.8961	31.3615	34.9767	46.0523	41.6757
AT3G54390	NA			sr45sap18acinus_up	4.13417	3.91896	4.9012	7.02391	6.4768	7.8094	6.88731	9.85575
AT4G11650	OSM34			sr45sap18acinus_up	31.9265	32.758	23.8463	26.0576	29.8132	27.8343	65.2522	69.5062
AT4G33110	NA			sr45sap18acinus_up	46.821	46.3049	85.7047	74.0239	65.1019	58.8179	94.0322	99.4694
AT4G34555	RPS25D			sr45sap18acinus_up	21.1503	21.0311	31.0618	28.9508	30.3131	28.3227	46.0873	42.0795
AT5G11200	RH15			sr45sap18acinus_up	54.609	54.9939	101.455	72.5085	64.9443	74.8757	114.133	113.759
AT5G15230	GASA4			sr45sap18acinus_up	96.2337	100.347	124.719	108.95	113.759	108.156	212.561	196.538
AT5G22060	ATJ2			sr45sap18acinus_up	22.824	22.5222	34.783	32.8413	35.5319	31.333	47.7687	46.6987
AT3G49120	PER34			sr45sap18acinus_up	22.5996	24.045	23.6066	21.5332	24.4493	26.4193	48.7429	49.4533
AT3G15356	LEC			sr45sap18acinus_up	34.9246	35.2149	50.5868	46.9977	34.7	38.31	74.2065	72.598
AT1G57820	ORTH2			sr45sap18acinus_up	5.32217	7.33633	10.1505	7.91791	9.73872	10.8631	12.9666	13.5752
AT2G32795	NA			sr45sap18acinus_up	8.25383	6.84934	10.4921	8.77632	10.352	9.1113	13.8987	17.7304
AT2G42570	TBL39			sr45sap18acinus_up	5.65234	5.12617	5.07152	4.42048	5.38785	5.86278	11.4389	11.1769
AT2G43800	FH2			sr45sap18acinus_up	6.50468	6.83542	8.31313	10.1581	8.48043	8.70112	14.4561	13.5826
AT3G22660	NA			sr45sap18acinus_up	14.6808	14.5239	21.2325	18.2617	18.577	15.5283	27.4643	33.6676
AT3G48740	SWEET11			sr45sap18acinus_up	72.1217	70.8922	120.302	123.293	98.4076	103.994	145.454	155.1
AT3G56990	EDA7			sr45sap18acinus_up	5.31565	5.50606	9.54959	9.21871	8.10002	8.09934	12.4583	10.2261
AT4G17490	ERF6			sr45sap18acinus_up	8.60527	6.88535	2.8163	8.72107	6.58391	6.0713	18.6251	13.9722
AT4G22320	NA			sr45sap18acinus_up	3.03741	2.11606	5.5015	4.5227	3.2012	4.1737	5.3822	5.44391
AT5G17210	NA			sr45sap18acinus_up	3.71686	3.32389	4.27391	3.4839	4.62618	3.30182	6.09084	8.64562
AT5G26030	HEM15			sr45sap18acinus_up	7.44277	8.71065	12.2882	11.6016	11.194	10.9033	18.9563	14.9077
AT5G45670	NA			sr45sap18acinus_up	17.3614	16.5792	23.4392	24.1538	24.9795	24.4866	37.9338	33.1532
AT1G25175	NA			sr45sap18acinus_up	395.465	392.875	764.103	531.632	465.374	527.113	844.798	827.379
AT1G07070	RPL35AA			sr45sap18acinus_up	18.8602	18.0261	24.4513	24.3274	23.8873	21.2649	40.5023	37.5548
AT1G14350	FLP			sr45sap18acinus_up	5.06668	6.11023	10.1689	10.5619	9.79174	7.02145	13.5259	10.0295
AT1G67730	KCR1			sr45sap18acinus_up	27.5053	26.372	32.2245	32.9029	34.1626	35.8205	52.6478	61.4207
AT3G17780	NA			sr45sap18acinus_up	16.0697	15.2136	20.8496	16.2413	21.8767	18.1681	29.4671	36.7476
AT3G20260	NA			sr45sap18acinus_up	3.708	3.79252	5.27024	3.66502	6.05569	5.19348	6.60804	9.28394
AT3G48425	APE1L			sr45sap18acinus_up	3.75696	2.95306	5.27024	4.88347	4.52488	5.9576	6.59218	7.5463
AT4G36500	NA			sr45sap18acinus_up	32.435	30.2633	47.7063	47.7395	43.0717	42.1413	59.9395	72.2092
AT5G45590	NA			sr45sap18acinus_up	7.3102	8.35412	8.61234	12.6536	11.3222	11.3645	16.4061	16.7553
AT5G50200	NRT3.1			sr45sap18acinus_up	5.66576	4.7887	4.78152	4.69848	3.79179	4.50339	13.231	8.80207
AT5G58860	CYP86A1			sr45sap18acinus_up	4.87281	5.46632	3.08715	5.30087	4.36168	3.47108	13.5802	8.2296
AT5G67280	RLK			sr45sap18acinus_up	4.53802	5.16431	5.66423	5.73557	5.82169	5.3784	10.8795	9.68225
AT1G73500	MKK9			sr45sap18acinus_up	11.2696	11.0485	9.66715	6.12778	8.67994	5.85261	26.3415	21.0808
AT1G04820	TUBA4			sr45sap18acinus_up	88.5667	94.8867	113.466	108.708	112.769	138.642	200.186	190.264
AT2G23810	TET8			sr45sap18acinus_up	65.6016	69.3341	84.637	87.0227	67.8887	68.7389	135.634	150.931
AT2G29200	APUM1			sr45sap18acinus_up	3.6513	2.37761	5.01687	4.71435	3.27176	2.51688	7.35523	5.48526
AT3G26450	NA			sr45sap18acinus_up	71.1188	84.7734	146.971	148.614	152.99	142.461	171.842	159.592
AT3G55010	PUR5			sr45sap18acinus_up	13.1613	15.155	24.5941	27.3754	22.7561	23.2911	29.2379	31.1522
AT3G58660	NA			sr45sap18acinus_up	10.7348	9.79786	13.385	14.07	12.6516	11.5551	25.1168	18.5201
AT4G18100	RPL32A			sr45sap18acinus_up	300.694	318.482	510.364	479.421	467.67	467.67	638.915	677.81
AT5G56000	HSP90-4			sr45sap18acinus_up	5.11513	7.61348	7.76739	8.64562	8.01509	9.05211	14.8343	12.3082
AT5G61030	RBG3			sr45sap18acinus_up	7.92783	8.10152	15.2665	16.8685	14.1938	17.0226	16.4635	17.7154
AT5G64140	RPS28C			sr45sap18acinus_up	178.17	193.547	276.532	247.224	257.302	246.826	435.14	356.312
AT1G31860	HISN2			sr45sap18acinus_up	21.1622	22.9909	35.1552	33.6486	32.9922	30.6546	47.0483	47.496
AT2G01990	NA			sr45sap18acinus_up	10.1283	7.22097	14.1928	10.2943	13.1351	14.3752	21.5832	15.7252
AT2G35120	GDH2			sr45sap18acinus_up	21.6249	19.5201	30.8783	26.5598	36.2578	27.4209	40.8891	47.4601
AT3G28345	ABCB15			sr45sap18acinus_up	2.46567	2.83585	2.40928	3.39107	3.26012	2.95153	5.94717	5.41023
AT4G22690	CYP706A1			sr45sap18acinus_up	16.8368	16.9038	29.2017	24.919	20.5166	24.9035	36.2987	35.948
AT5G35520	MIS12			sr45sap18acinus_up	6.38384	8.58841	16.4563	11.7321	10.9252	10.0454	15.0257	16.9926
AT5G40850	UPM1			sr45sap18acinus_up	38.5049	36.2784	58.8179	59.2605	60.52	66.5277	76.1316	84.2473
AT5G48900	NA			sr45sap18acinus_up	15.7009	15.9564	23.5139	23.5066	22.7474	21.789	37.5862	30.1364
AT5G61130	PDCB1			sr45sap18acinus_up	45.7816	45.0496	68.8173	75.3449	69.6437	70.4177	103.036	91.9381
AT5G61770	PPAN			sr45sap18acinus_up	10.0554	11.0087	18.8797	15.483	13.067	13.3842	22.6333	22.5843
AT5G63090	LOB			sr45sap18acinus_up	4.99239	8.02358	11.4369	9.43018	13.2701	12.4866	12.7912	15.0695
AT5G63980	SAL1			sr45sap18acinus_up	10.9009	11.2268	17.6009	20.8854	19.743	17.225	26.4602	20.8828
AT4G19120	ERD3			sr45sap18acinus_up	4.40845	3.2	6.83737	5.13761	6.09522	6.67059	7.57545	8.88099
AT1G09780	PGM1			sr45sap18acinus_up	24.5005	22.0021	25.5147	27.5704	26.2037	26.6165	53.4995	46.5306
AT2G22650	NA			sr45sap18acinus_up	13.5674	12.0636	22.5843	20.4646	16.425	17.3501	27.6204	27.7053
AT2G40010	RPP0A			sr45sap18acinus_up	12.6239	14.2422	28.0705	24.5515	20.023	19.4598	29.3844	28.3972
AT2G41650	NA			sr45sap18acinus_up	42.9086	40.2772	53.1209	73.0868	62.4887	61.9205	82.4989	97.2513
AT3G06700	RPL29A			sr45sap18acinus_up	253.535	236.916	389.302	397.798	390.566	390.566	534.624	527.113
AT3G13510	NA			sr45sap18acinus_up	15.2866	16.9387	18.3959	18.734	18.723	18.7177	39.313	30.25
AT4G17390	RPL15B			sr45sap18acinus_up	298.709	295.655	436.609	412.199	423.256	412.199	603.503	681.453
AT5G01890	PXC2			sr45sap18acinus_up	3.6513	4.05213	5.05083	3.98478	5.44566	4.99174	7.21244	9.39385
AT5G13550	SULTR4;1			sr45sap18acinus_up	14.1395	14.9557	24.8199	26.0296	22.5278	24.3783	34.5989	28.3039
AT5G54800	GPT1			sr45sap18acinus_up	6.93787	8.14717	8.165	10.888	10.6172	10.3995	15.1874	17.3843
AT5G60670	RPL12C			sr45sap18acinus_up	76.902	76.5572	130.059	122.209	114.133	133.585	173.514	158.356
AT4G15910	ATDI21			sr45sap18acinus_up	39.9112	34.2295	78.9857	59.4621	61.8641	61.1979	74.8981	86.6675
AT1G07350	SR45A			sr45sap18acinus_up	22.2307	22.8692	33.3792	39.3023	32.1787	33.7317	51.6867	46.4731
AT1G09210	CRT2			sr45sap18acinus_up	55.2972	58.6848	75.6331	67.2829	71.4794	68.5162	130.059	118.345
AT1G28600	NA			sr45sap18acinus_up	14.9608	15.5044	25.9879	27.3458	21.7828	23.5992	30.8478	35.5227
AT2G02020	NPF8.4			sr45sap18acinus_up	4.84155	5.12617	7.26108	7.09181	7.42736	8.68975	11.1515	10.4672
AT3G46490	NA			sr45sap18acinus_up	13.4394	15.1759	25.218	28.7226	20.4148	20.243	33.3699	28.6592
AT3G55510	RBL			sr45sap18acinus_up	3.36804	3.54715	6.59352	4.68121	3.30609	3.86696	7.53604	7.52935
AT4G14365	XBAT34			sr45sap18acinus_up	3.04891	2.80304	6.30018	5.41173	5.14065	3.6875	6.44933	6.25541
AT4G29520	NA			sr45sap18acinus_up	6.18828	7.93187	10.1116	9.33544	11.2686	11.0198	14.2892	16.3217
AT5G03850	RPS28A			sr45sap18acinus_up	206.77	201.36	404.653	361.4	362.323	372.66	436.609	451.901
AT1G23410	RPS27AA			sr45sap18acinus_up	5.02136	4.75565	5.50952	5.73557	6.4768	5.47378	13.7233	7.74998
AT1G33265	FAX4			sr45sap18acinus_up	7.87867	8.49118	5.31261	9.13087	12.5818	12.6561	20.4487	15.524
AT1G35720	ANN1			sr45sap18acinus_up	35.4269	37.1743	45.2181	42.3561	52.4754	54.0495	70.4948	88.198
AT1G52400	BGLU18			sr45sap18acinus_up	41.1994	38.4531	38.9088	42.1066	54.752	52.7682	82.624	91.849
AT2G36290	NA			sr45sap18acinus_up	8.91304	11.0797	13.4288	14.7278	12.8606	12.8802	20.6826	22.9561
AT2G39795	NA			sr45sap18acinus_up	8.36	7.84304	10.7492	9.68687	11.0957	11.0692	20.9019	14.4875
AT2G43110	NA			sr45sap18acinus_up	4.92692	6.26522	8.67184	10.6899	8.06375	8.8412	12.7021	11.8421
AT2G45030	MEFG2			sr45sap18acinus_up	7.5676	6.36901	7.10031	8.81388	6.86543	7.53768	14.631	15.9182
AT3G04700	NA			sr45sap18acinus_up	3.95609	3.52797	7.11583	5.22673	4.35066	3.69826	9.87633	6.56884
AT3G25230	FKBP62			sr45sap18acinus_up	13.0067	13.5787	20.0299	20.5861	19.5862	22.3086	28.6899	29.523
AT4G08150	KNAT1			sr45sap18acinus_up	4.38453	4.47548	4.44197	6.79324	8.3271	7.42913	10.5782	8.77855
AT4G18640	MRH1			sr45sap18acinus_up	3.76804	2.74846	2.83697	3.47108	3.51433	3.62442	6.56759	7.74998
AT4G30190	AHA2			sr45sap18acinus_up	33.2083	32.7151	28.3753	31.902	40.5408	42.2835	76.9952	67.0125
AT5G08690	NA			sr45sap18acinus_up	106.991	107.124	164.702	162.305	171.66	162.421	236.495	230.723
AT5G40730	AGP24			sr45sap18acinus_up	19.0831	18.7609	9.41307	14.7534	20.9994	17.6793	30.9814	51.8513
AT1G14210	NA			sr45sap18acinus_up	14.3809	14.138	11.9522	12.4077	14.1763	12.4077	27.8318	34.9371
AT1G15100	RHA2A			sr45sap18acinus_up	8.96754	9.10663	9.88962	11.4613	10.5894	12.1216	17.021	22.9238
AT1G71880	SUC1			sr45sap18acinus_up	19.235	16.5792	19.3747	19.7246	18.9889	18.7047	42.8882	35.8205
AT2G19750	RPS30C			sr45sap18acinus_up	88.5667	89.8035	161.132	159.392	154.881	159.392	191.672	202.642
AT3G24170	ATGR1			sr45sap18acinus_up	33.1108	30.9915	52.0452	54.8839	51.8244	52.6392	71.7223	69.8598
AT3G25600	CML16			sr45sap18acinus_up	6.99742	7.5021	8.2382	9.3544	10.8831	8.6188	15.048	16.9126
AT4G12600	NA			sr45sap18acinus_up	56.0619	63.9722	93.9035	109.938	94.688	94.5685	132.789	132.666
AT5G10400	HTR2			sr45sap18acinus_up	40.0016	41.0966	55.8915	64.8731	56.6411	74.5459	87.7491	90.4395
AT5G22020	NA			sr45sap18acinus_up	23.1007	20.5737	42.1572	36.8434	31.977	31.3533	43.5229	52.6573
AT5G23820	NA			sr45sap18acinus_up	59.0457	57.1262	82.6987	88.4858	64.4725	69.464	117.766	137.762
AT2G33050	AtRLP26			sr45sap18acinus_up	5.82258	6.34791	8.92976	7.94502	7.71766	8.75512	13.1765	13.7227
AT2G35605	NA			sr45sap18acinus_up	15.8082	13.8364	23.5689	16.8553	20.7459	24.171	33.6531	32.033
AT3G03900	APK3			sr45sap18acinus_up	9.66868	9.79786	14.3341	14.9411	13.5277	11.8324	23.0984	20.1633
AT3G10080	NA			sr45sap18acinus_up	11.2172	12.7537	15.8743	19.679	11.9348	13.3104	25.7989	27.3422
AT3G20500	PAP18			sr45sap18acinus_up	10.5158	11.2268	14.8682	13.74	13.6035	13.16	24.5541	23.7229
AT3G61490	NA			sr45sap18acinus_up	3.04891	3.60216	3.36878	4.71435	3.23505	4.10834	6.53816	8.28555
AT4G00040	NA			sr45sap18acinus_up	31.9265	27.4898	54.1295	38.214	46.094	47.3617	66.6162	65.0721
AT4G32000	NA			sr45sap18acinus_up	4.62435	4.18174	7.4432	5.95483	4.72484	4.50339	9.28848	10.2382
AT5G50335	NA			sr45sap18acinus_up	4.19721	5.0559	15.3583	10.8988	5.44566	10.2126	9.97563	10.5562
AT5G63530	ATFP3			sr45sap18acinus_up	26.2602	29.88	49.5038	47.2618	37.0559	42.3089	62.3127	62.5627
AT1G19020	NA			sr45sap18acinus_up	9.44235	13.3322	9.42336	11.2986	14.3649	12.5431	26.4731	24.3907
AT3G53830	NA			sr45sap18acinus_up	10.4672	11.6664	23.1446	19.1281	16.8083	17.4143	26.1639	23.1888
AT5G39850	RPS9C			sr45sap18acinus_up	6.93787	6.80444	11.0362	10.9262	8.40589	9.6202	17.0159	13.6287
AT1G24310	NUP54			sr45sap18acinus_up	7.94321	8.13787	12.8634	15.325	11.8652	12.1671	16.648	19.3081
AT1G60640	NA			sr45sap18acinus_up	9.99323	11.316	17.5353	15.34	12.2223	14.8261	24.7231	23.0644
AT2G39220	PLP6			sr45sap18acinus_up	2.50517	2.65111	4.11198	2.9478	3.39056	3.97824	6.45698	5.05694
AT3G13404	NA			sr45sap18acinus_up	5.3914	7.12762	17.9977	9.87078	11.4054	11.4646	11.3616	16.6625
AT3G19660	NA			sr45sap18acinus_up	7.40133	5.8582	9.67599	11.9774	8.6462	8.2515	16.6124	12.9433
AT4G29680	NA			sr45sap18acinus_up	5.62672	5.02347	7.51561	6.43503	7.71162	6.89153	10.154	13.6991
AT4G31877	MIR156C			sr45sap18acinus_up	7.4112	8.0687	15.0711	12.281	9.9567	15.6151	20.8775	13.5978
AT5G15090	VDAC3			sr45sap18acinus_up	70.2983	79.4362	135.059	137.913	119.305	117.975	157.411	176.772
AT1G11700	NA			sr45sap18acinus_up	8.47826	7.83326	17.1496	11.5925	11.965	11.2524	19.6834	17.1071
AT1G29950	BHLH144			sr45sap18acinus_up	15.2417	16.0496	28.4593	23.6066	16.7176	16.3745	33.6531	36.6729
AT1G45130	BGAL5			sr45sap18acinus_up	7.5676	6.34791	9.48091	8.07187	9.23697	8.98518	15.3073	15.9744
AT1G74210	GDPD5			sr45sap18acinus_up	6.10633	5.315	7.14739	6.53782	5.77762	6.96179	10.154	15.6246
AT2G04390	RPS17A			sr45sap18acinus_up	126.263	159.592	238.56	176.293	155.1	179.441	300.023	344.728
AT2G35960	NHL12			sr45sap18acinus_up	13.0905	13.4919	31.9923	20.9287	18.5633	14.5072	30.7898	29.0574
AT3G05590	RPL18B			sr45sap18acinus_up	353.178	352.287	632.195	612.091	587.06	540.109	785.667	799.869
AT3G16780	RPL19B			sr45sap18acinus_up	45.1673	42.5594	61.7566	65.9246	72.6332	73.4829	100.542	96.562
AT3G18490	ASPG1			sr45sap18acinus_up	70.6029	69.464	106.722	116.116	86.4921	84.8636	149.497	164.905
AT4G22505	NA			sr45sap18acinus_up	15.0112	13.6086	20.1489	24.4553	22.7119	30.6206	34.8921	29.4873
AT4G31700	RPS6A			sr45sap18acinus_up	180.135	174.445	259.664	283.745	278.601	291.554	396.47	398.882
AT4G37150	MES9			sr45sap18acinus_up	7.69075	6.06635	4.88972	7.76966	4.5126	5.82169	15.5848	15.3205
AT5G17010	NA			sr45sap18acinus_up	6.84573	6.32066	8.4709	10.2391	7.63274	7.94826	14.4239	15.2765
AT5G57070	NA			sr45sap18acinus_up	2.99648	4.00373	4.78152	5.92898	4.52488	4.36345	7.21244	8.49348
AT5G66070	ATL27			sr45sap18acinus_up	4.91471	5.51438	4.78152	6.96276	6.37305	6.14672	14.1763	9.25614
AT5G12170	CLT3			sr45sap18acinus_up	8.73582	10.6239	20.2156	16.7701	15.78	16.753	21.4141	22.5395
AT1G18570	MYB51			sr45sap18acinus_up	6.86002	4.85326	9.92891	13.6186	7.85074	6.25541	13.7796	12.6961
AT4G13195	CLE44			sr45sap18acinus_up	2.04589	4.42385	5.61814	4.66783	3.77902	3.86696	7.04928	7.5463
AT1G33560	ADR1			sr45sap18acinus_up	2.93566	3.12174	5.61814	5.05639	4.09733	3.71744	7.14609	6.54052
AT1G51830	NA			sr45sap18acinus_up	3.2184	3.51756	2.48215	2.86517	2.76153	2.2913	8.21811	7.03338
AT1G67430	RPL17B			sr45sap18acinus_up	398.882	381.825	690.356	563.348	578.205	606.591	850.767	912.168
AT1G74430	MYB95			sr45sap18acinus_up	2.84978	3.62773	6.11522	3.24153	3.48602	4.01895	6.07087	8.61342
AT2G32060	RPS12C			sr45sap18acinus_up	108.079	97.4815	169.5	127.746	137.199	152.768	242.463	224.323
AT3G18600	RH51			sr45sap18acinus_up	7.82473	7.74714	13.0986	12.5891	10.4518	9.48505	18.3782	17.0378
AT3G19000	NA			sr45sap18acinus_up	18.0495	16.4061	33.0345	33.5333	26.7618	27.2695	37.6121	40.3315
AT3G23300	NA			sr45sap18acinus_up	11.8502	12.0257	17.6214	16.4048	22.0953	18.2834	26.86	27.3878
AT3G62260	NA			sr45sap18acinus_up	3.59304	3.9337	7.93369	6.02515	5.21626	5.34929	8.02207	9.01107
AT4G05631	NA			sr45sap18acinus_up	3.24565	2.66518	7.21903	4.24761	3.70476	4.91124	6.71805	6.71344
AT4G13930	SHM4			sr45sap18acinus_up	34.2295	39.0455	50.0306	59.1976	55.0841	57.4693	78.635	87.8754
AT4G21850	MSRB9			sr45sap18acinus_up	12.0873	11.1602	13.7216	15.13	14.6236	14.8169	22.7213	29.9371
AT4G39210	APL3			sr45sap18acinus_up	5.86122	4.40937	8.80783	7.76966	7.26433	7.29593	11.8465	11.3721
AT5G20885	NA			sr45sap18acinus_up	19.0287	15.4063	23.4691	23.7744	18.4216	18.1154	33.4137	44.8155
AT4G33420	PER47			sr45sap18acinus_up	10.8608	11.477	15.65	10.1581	8.68975	13.5891	26.0795	24.9518
AT4G20325	NA			sr45sap18acinus_up	3.76804	2.51913	6.98244	3.33828	5.69709	6.43652	6.6313	7.73985
AT2G22420	PER17			sr45sap18acinus_up	6.33523	6.47781	14.8682	9.79786	9.82461	8.48378	15.7538	13.5111
AT2G25140	CLPB4			sr45sap18acinus_up	2.19954	3.08777	3.50762	4.27348	4.77923	3.97824	6.77479	5.29217
AT3G25190	NA			sr45sap18acinus_up	9.93283	10.2894	7.03739	10.8691	9.38826	8.17128	22.1876	23.9199
AT4G05390	RFNR1			sr45sap18acinus_up	5.15002	6.92958	7.24283	8.48043	8.77632	9.90675	12.9759	14.5114
AT4G15630	NA			sr45sap18acinus_up	32.3596	32.0028	55.16	53.5626	44.9014	45.1022	74.0239	72.7095
AT4G15920	SWEET17			sr45sap18acinus_up	31.2598	34.6152	40.9322	37.9817	37.864	42.0064	66.4677	83.9883
AT5G42050	NA			sr45sap18acinus_up	25.3781	22.1272	31.4839	32.4415	32.1938	27.9035	53.7134	54.588
AT1G27030	NA			sr45sap18acinus_up	11.428	11.6088	10.1933	16.5421	17.4924	19.2998	27.5405	25.4143
AT1G49410	TOM6			sr45sap18acinus_up	41.1803	49.6319	76.5889	75.6744	77.3225	73.9574	88.5406	120.302
AT1G55920	SAT1			sr45sap18acinus_up	13.0657	13.4194	18.6752	23.6066	18.3447	15.6804	31.2212	29.6205
AT2G36830	TIP1-1			sr45sap18acinus_up	198.185	188.136	274.994	301.309	321.298	336.777	440.115	449.592
AT2G38860	DJ1E			sr45sap18acinus_up	7.09863	7.95804	14.566	12.6793	10.796	11.1161	18.8836	15.7572
AT3G23090	NA			sr45sap18acinus_up	4.9547	4.09522	3.53389	5.49242	5.31121	4.99174	12.7156	8.14151
AT3G51860	CAX3			sr45sap18acinus_up	2.35482	2.93567	2.90739	3.62442	3.4	3.62442	5.11632	7.05818
AT3G55280	RPL23AB			sr45sap18acinus_up	63.6016	61.4207	96.2675	89.1105	84.2473	96.5864	152.99	135.127
AT4G22130	SRF8			sr45sap18acinus_up	4.99239	5.35283	6.89939	6.3724	7.5828	8.27234	11.886	11.8641
AT5G02050	NA			sr45sap18acinus_up	10.2042	10.2634	19.9542	20.613	17.636	15.7817	19.1933	27.9505
AT5G08180	NA			sr45sap18acinus_up	29.7739	34.3746	42.8791	55.7861	46.8537	45.8403	69.1261	78.4655
AT3G63210	MARD1			sr45sap18acinus_up	27.2095	25.8874	34.1435	35.9868	22.9825	21.4516	59.9136	63.1206
AT1G70710	CEL1			sr45sap18acinus_up	13.8943	14.5609	12.5123	13.5172	15.1189	15.005	32.6915	33.1027
AT2G23950	NA			sr45sap18acinus_up	3.66019	3.86827	4.54478	4.88347	4.27481	5.85261	8.30611	9.08262
AT2G41380	NA			sr45sap18acinus_up	4.03478	3.62773	6.82038	5.13761	4.47744	4.49094	9.75459	7.96194
AT2G43120	NA			sr45sap18acinus_up	3.91927	5.27393	5.72541	7.3846	7.49066	6.85587	10.7087	10.5889
AT2G46600	KIC			sr45sap18acinus_up	53.4077	58.5077	99.4694	79.0487	79.1933	75.5013	133.88	124.719
AT3G21240	4CL2			sr45sap18acinus_up	2.79967	2.70849	4.84987	4.87207	3.58191	4.11718	6.28152	6.46458
AT3G25110	FATA			sr45sap18acinus_up	3.48746	3.83545	2.60872	4.0752	5.52783	5.00267	8.70283	8.29911
AT5G04160	NA			sr45sap18acinus_up	7.52627	6.32066	8.31313	11.3168	11.6635	10.4489	15.2469	16.8165
AT5G04800	RPS17D			sr45sap18acinus_up	54.5572	49.9358	93.7942	90.3853	80.1936	92.0554	119.257	123.177
AT5G53420	NA			sr45sap18acinus_up	8.21811	8.57522	9.24935	10.3368	13.1047	11.9328	19.252	19.602
AT4G14680	APS3			sr45sap18acinus_up	8.30163	7.4331	10.6402	14.1469	12.8372	13.3104	17.5866	19.0632
AT1G06360	NA			sr45sap18acinus_up	24.738	23.8519	41.2656	53.6975	45.1245	42.3395	54.9717	58.5077
AT1G20950	PFP-ALPHA1			sr45sap18acinus_up	10.9135	10.3169	17.4745	19.1499	17.2679	17.425	22.5635	26.8864
AT1G31230	AKHSDH1			sr45sap18acinus_up	9.66868	9.35783	13.6593	13.1204	13.9306	13.7476	17.9739	26.3317
AT1G56045	RPL41E			sr45sap18acinus_up	331.909	368.346	600.466	600.466	508.615	552.007	820.85	814.441
AT3G02910	NA			sr45sap18acinus_up	10.3017	13.5388	12.9169	16.1663	14.6565	17.1732	31.7512	23.8278
AT3G52040	NA			sr45sap18acinus_up	16.7142	17.7649	27.8266	21.8787	25.9588	27.737	40.2073	40.092
AT4G13100	NA			sr45sap18acinus_up	17.1642	15.6703	31.288	28.0976	26.6216	25.2322	36.6069	39.8325
AT5G25980	TGG2			sr45sap18acinus_up	303.501	287.927	381.825	320.696	344.728	323.721	661.382	720.309
AT5G44380	NA			sr45sap18acinus_up	5.16803	5.46632	3.75107	3.69957	4.53548	4.0613	12.574	12.2012
AT5G53760	MLO11			sr45sap18acinus_up	2.57556	3.71325	5.53532	4.88347	4.79152	3.85219	7.24109	7.41195
AT5G24780	VSP1			sr45sap18acinus_up	4.42099	7.04134	3.05568	3.72731	4.20966	7.90883	16.1543	10.7652
AT3G14900	NA			sr45sap18acinus_up	2.71304	3.07849	5.05083	5.75725	4.39696	3.38148	7.42787	6.18314
AT1G62790	NA			sr45sap18acinus_up	11.7578	17.4843	14.5052	11.9429	19.915	17.1921	34.9811	33.7469
AT2G29530	TIM10			sr45sap18acinus_up	27.2193	23.0374	35.993	49.9686	46.4674	45.2101	56.0498	62.1778
AT3G07720	NA			sr45sap18acinus_up	13.039	18.3361	24.6734	23.9675	23.1399	25.1231	35.3974	38.2413
AT3G14220	NA			sr45sap18acinus_up	13.9572	13.6463	24.0872	18.2349	17.5335	15.5152	34.1481	30.5001
AT3G55750	RPL35AD			sr45sap18acinus_up	46.2766	44.3648	83.5546	97.0554	80.6689	87.3	106.251	106.026
AT4G20320	NA			sr45sap18acinus_up	3.63264	2.59952	4.75726	4.9763	2.5043	2.68377	7.15672	7.46348
AT5G02500	MED37E			sr45sap18acinus_up	606.591	587.06	1075.11	1121.53	957.45	935.716	1447.85	1351.84
AT5G09760	PME51			sr45sap18acinus_up	6.84573	6.9113	11.7926	8.18327	7.86443	7.53768	13.4985	18.7947
AT5G50370	ADK2			sr45sap18acinus_up	9.07635	9.19015	13.2618	13.3899	13.7117	15.8515	23.772	19.1947
AT5G61310	NA			sr45sap18acinus_up	19.5775	18.3065	32.8323	27.9488	26.9724	25.2705	41.8643	46.9083
[truncated: 470 more rows]

## Sheet: GO_DEGs
Genotype	Direction	Category	Term	Count	%	PValue	Genes	List Total	Pop Hits	Pop Total	Fold Enrichment	Bonferroni	Benjamini	FDR
SR45	down	GOTERM_BP_DIRECT	GO:1901565~organonitrogen compound catabolic process	25	5.59284	6.7e-12	AT1G07040, AT1G66890, AT4G36670, AT3G45730, AT1G21680, AT1G54740, AT1G75760, AT1G53770, AT1G76410, AT5G50450, AT2G28120, AT1G58180, AT4G36850, AT1G26930, AT1G12440, AT5G16370, AT1G56220, AT2G39570, AT1G55810, AT3G15450, AT1G77210, AT2G30600, AT5G57655, AT3G48530, AT1G22400	407	125	11645	5.72236	4.36e-09	4.35e-09	4.25e-09
SR45	down	GOTERM_BP_DIRECT	GO:0009642~response to light intensity	27	6.04027	8.46e-10	AT5G14120, AT3G27770, AT1G66890, AT1G17940, AT5G56870, AT2G02710, AT3G45730, AT1G54740, AT2G45600, AT1G76410, AT1G76590, AT1G78450, AT1G58180, AT1G02340, AT5G16370, AT1G56220, AT2G15960, AT2G39570, AT2G17880, AT4G27450, AT1G55810, AT3G15450, AT5G57655, AT3G48530, AT3G13750, AT3G15630, AT2G23120	407	182	11645	4.24461	5.51e-07	2.75e-07	2.68e-07
SR45	down	GOTERM_BP_DIRECT	GO:0044248~cellular catabolic process	35	7.82998	4.61e-09	AT3G49780, AT1G07040, AT3G26220, AT1G66890, AT1G19540, AT5G64260, AT4G15610, AT4G36670, AT5G56870, AT2G02710, AT3G45730, AT1G21680, AT1G54740, AT1G75760, AT1G53770, AT1G76410, AT1G76590, AT2G28120, AT1G58180, AT4G36850, AT1G26930, AT1G12440, AT5G16370, AT3G06780, AT1G56220, AT2G15960, AT2G39570, AT1G55810, AT3G15450, AT4G36040, AT2G30600, AT3G48530, AT1G05340, AT2G23120, AT1G22400	407	316	11645	3.16903	3e-06	9.99e-07	9.74e-07
SR45	down	GOTERM_BP_DIRECT	GO:0006520~cellular amino acid metabolic process	15	3.3557	1.02e-07	AT1G35580, AT5G16370, AT1G56220, AT3G15450, AT4G36670, AT2G30600, AT5G57655, AT5G07440, AT1G76410, AT3G48530, AT5G50450, AT1G08630, AT2G28120, AT1G58180, AT5G18170	407	70	11645	6.1311	6.64e-05	1.56e-05	1.52e-05
SR45	down	GOTERM_BP_DIRECT	GO:0005975~carbohydrate metabolic process	25	5.59284	1.2e-07	AT1G09460, AT3G57520, AT5G21170, AT5G56870, AT1G27520, AT5G63810, AT3G60130, AT3G62750, AT3G07690, AT3G47010, AT1G02640, AT1G35580, AT5G14470, AT4G25810, AT5G20250, AT3G62740, AT5G44260, AT1G70820, AT1G02850, AT1G18270, AT4G19820, AT2G36390, AT3G48530, AT1G69830, AT3G13750	407	200	11645	3.57647	7.8e-05	1.56e-05	1.52e-05
SR45	down	GOTERM_BP_DIRECT	GO:0009646~response to absence of light	11	2.46085	1.47e-07	AT3G06850, AT3G48390, AT5G63190, AT5G20230, AT3G13450, AT5G47390, AT2G43400, AT3G47340, AT4G24230, AT5G18170, AT1G21400	407	34	11645	9.25676	9.58e-05	1.59e-05	1.56e-05
SR45	down	GOTERM_BP_DIRECT	GO:0019752~carboxylic acid metabolic process	22	4.9217	2.02e-07	AT1G12440, AT2G31570, AT5G14470, AT2G43535, AT1G66890, AT1G19540, AT2G15960, AT4G28040, AT2G39570, AT1G55810, AT1G70820, AT5G64260, AT3G43850, AT1G72790, AT4G15610, AT1G21680, AT1G54740, AT1G77210, AT3G13750, AT3G13310, AT2G05540, AT4G36850	407	162	11645	3.88555	0.000131	1.87e-05	1.83e-05
SR45	down	GOTERM_BP_DIRECT	GO:0001666~response to hypoxia	13	2.90828	1.74e-06	AT1G10140, AT3G27770, AT4G27450, AT5G44260, AT1G55810, AT4G24230, AT5G64260, AT4G15610, AT5G56870, AT5G65207, AT1G54740, AT2G31810, AT3G13310	407	64	11645	5.81177	0.00113408	0.000142	0.000138
SR45	down	GOTERM_BP_DIRECT	GO:0071456~cellular response to hypoxia	19	4.25056	3.47e-06	AT1G10140, AT5G20230, AT3G49780, AT5G24530, AT1G07150, AT5G20250, AT1G19530, AT4G27450, AT1G55810, AT2G15890, AT1G30720, AT4G24230, AT5G64260, AT5G41080, AT5G65207, AT3G10020, AT3G13310, AT2G26560, AT3G30775	407	147	11645	3.69812	0.00225404	0.00025	0.000244
SR45	down	GOTERM_BP_DIRECT	GO:0009737~response to abscisic acid	40	8.94855	1.81e-05	AT3G06210, AT1G07040, AT3G26220, AT1G29395, AT1G16110, AT2G32150, AT1G30720, AT1G13740, AT1G17940, AT5G64260, AT5G14920, AT3G14050, AT5G39610, AT1G54100, AT5G50450, AT5G45820, AT2G28400, AT5G58670, AT1G25400, AT2G29670, AT1G26930, AT1G20630, AT1G10140, AT3G02140, AT5G46220, AT4G25810, AT1G10940, AT4G28085, AT4G21410, AT5G47390, AT2G38400, AT1G51940, AT4G36040, AT1G69750, AT1G09500, AT1G22985, AT1…	407	549	11645	2.08465	0.0117028	0.00117536	0.00114643
SR45	down	GOTERM_BP_DIRECT	GO:0043617~cellular response to sucrose starvation	4	0.894855	0.000164	AT3G06850, AT3G13450, AT3G47340, AT1G21400	407	4	11645	28.6118	0.101237	0.00968752	0.00944905
SR45	down	GOTERM_BP_DIRECT	GO:0009414~response to water deprivation	36	8.05369	0.00018	AT1G80160, AT1G62510, AT4G39090, AT3G26220, AT4G23400, AT1G16110, AT2G32150, AT1G13740, AT1G17940, AT5G56870, AT2G02710, AT3G63520, AT1G76590, AT1G75380, AT2G28400, AT1G46768, AT5G58670, AT2G29670, AT3G15500, AT1G26930, AT1G10140, AT2G31570, AT5G16370, AT4G28085, AT4G20260, AT4G36040, AT5G38850, AT1G05340, AT1G15380, AT1G22985, AT1G20440, AT1G08315, AT3G10300, AT2G23120, AT1G20840, AT3G30775	407	526	11645	1.95822	0.110588	0.00975031	0.0095103
SR45	down	GOTERM_BP_DIRECT	GO:0006979~response to oxidative stress	22	4.9217	0.000886	AT1G10140, AT5G20230, AT2G31570, AT5G20250, AT3G57520, AT2G19810, AT3G60980, AT3G22200, AT5G64260, AT4G15610, AT4G36670, AT5G56870, AT2G14170, AT5G39610, AT3G10020, AT1G15380, AT2G28400, AT1G72060, AT1G25400, AT4G35770, AT1G20630, AT3G30775	407	282	11645	2.23213	0.43841	0.0442955	0.0432051
SR45	down	GOTERM_BP_DIRECT	GO:0006552~leucine catabolic process	4	0.894855	0.00132601	AT4G34030, AT1G03090, AT3G45300, AT2G43400	407	7	11645	16.3496	0.578445	0.0615647	0.0600493
SR45	down	GOTERM_BP_DIRECT	GO:0042742~defense response to bacterium	34	7.60626	0.00174633	AT3G49780, AT4G39090, AT5G44510, AT1G16110, AT5G62560, AT1G30720, AT5G64260, AT4G24230, AT3G43850, AT4G15610, AT4G36670, AT3G45730, AT5G62865, AT1G22070, AT5G57060, AT4G34950, AT2G28400, AT1G73260, AT1G25400, AT1G02860, AT1G12220, AT2G13800, AT5G24530, AT5G14470, AT4G28040, AT4G20260, AT5G57550, AT3G45860, AT1G05340, AT3G13310, AT1G08315, AT2G23120, AT4G14230, AT3G30775	407	552	11645	1.76232	0.679495	0.0687891	0.0670958
SR45	down	GOTERM_BP_DIRECT	GO:0007165~signal transduction	31	6.93512	0.00175981	AT3G49780, AT5G46450, AT5G44510, AT1G07040, AT3G26220, AT3G01345, AT5G62560, AT1G30720, AT1G13740, AT1G72416, AT3G43850, AT1G72790, AT4G36670, AT2G02710, AT5G62865, AT5G06870, AT5G45820, AT4G34950, AT1G02340, AT5G20400, AT3G02140, AT2G13800, AT4G25810, AT2G25090, AT2G17880, AT5G57550, AT2G30600, AT5G38850, AT1G09500, AT2G23120, AT4G30360	407	487	11645	1.82128	0.682299	0.0687891	0.0670958
SR45	down	GOTERM_BP_DIRECT	GO:0010243~response to organonitrogen compound	12	2.68456	0.0017991	AT1G72790, AT4G36670, AT1G24530, AT5G65207, AT5G16370, AT5G62865, AT1G75760, AT1G32630, AT2G15960, AT3G47010, AT1G16110, AT1G08315	407	112	11645	3.06555	0.690336	0.0687891	0.0670958
SR45	down	GOTERM_BP_DIRECT	GO:0009744~response to sucrose	8	1.78971	0.00205184	AT3G06850, AT4G37220, AT3G13450, AT1G28330, AT5G47390, AT3G47340, AT1G20840, AT1G21400	407	52	11645	4.40181	0.737399	0.0740943	0.0722704
SR45	down	GOTERM_BP_DIRECT	GO:0009611~response to wounding	29	6.4877	0.00262819	AT3G49780, AT1G32460, AT5G14120, AT5G47240, AT5G64260, AT3G61060, AT4G36670, AT5G56870, AT3G14050, AT1G24530, AT5G62865, AT1G13390, AT2G28400, AT1G73260, AT2G28120, AT4G36850, AT1G25400, AT2G29670, AT1G26930, AT5G20230, AT5G16370, AT2G43535, AT4G28085, AT2G38400, AT1G70820, AT1G15380, AT3G13310, AT3G10300, AT4G35770	407	456	11645	1.81961	0.819712	0.0899116	0.0876984
SR45	down	GOTERM_BP_DIRECT	GO:0032870~cellular response to hormone stimulus	10	2.23714	0.00298738	AT1G72790, AT5G35732, AT2G13800, AT5G62865, AT4G36040, AT5G50450, AT1G13390, AT5G62560, AT3G10300, AT5G20400	407	86	11645	3.32695	0.857397	0.0970898	0.0946999
SR45	down	GOTERM_BP_DIRECT	GO:0009083~branched-chain amino acid catabolic process	4	0.894855	0.00563258	AT3G45300, AT3G13450, AT1G55510, AT1G21400	407	11	11645	10.4043	0.974706	0.167845	0.163714
SR45	down	GOTERM_BP_DIRECT	GO:0010150~leaf senescence	11	2.46085	0.00568091	AT2G31570, AT4G15610, AT5G56870, AT2G02710, AT2G13800, AT5G39610, AT5G24530, AT4G36040, AT3G02150, AT1G09500, AT5G47390	407	112	11645	2.81009	0.975494	0.167845	0.163714
SR45	down	GOTERM_BP_DIRECT	GO:0042546~cell wall biogenesis	10	2.23714	0.00621698	AT5G57550, AT5G62865, AT4G25810, AT4G30270, AT4G14130, AT1G72160, AT5G44260, AT1G17940, AT1G16500, AT5G67470	407	96	11645	2.9804	0.982749	0.175697	0.171372
SR45	down	GOTERM_BP_DIRECT	GO:0015749~monosaccharide transport	3	0.671141	0.00694371	AT3G19930, AT1G77210, AT1G11260	407	4	11645	21.4588	0.989285	0.188059	0.18343
SR45	down	GOTERM_BP_DIRECT	GO:0009751~response to salicylic acid	13	2.90828	0.00725353	AT3G49780, AT5G24530, AT3G26220, AT5G64260, AT5G57550, AT4G15610, AT3G61260, AT5G62865, AT3G45860, AT1G05340, AT1G73260, AT1G02860, AT1G22400	407	153	11645	2.43107	0.991255	0.188592	0.183949
SR45	down	GOTERM_BP_DIRECT	GO:0050832~defense response to fungus	24	5.36913	0.00795802	AT1G67865, AT3G49780, AT2G13800, AT3G26220, AT2G43535, AT3G51550, AT4G28040, AT1G16110, AT2G15890, AT1G51940, AT3G01310, AT4G24230, AT5G64260, AT5G57550, AT4G15610, AT4G36670, AT5G56870, AT1G24530, AT5G62865, AT1G05340, AT1G75380, AT1G20440, AT1G25400, AT1G03850	407	383	11645	1.79291	0.994491	0.19895	0.194053
SR45	down	GOTERM_BP_DIRECT	GO:0005983~starch catabolic process	4	0.894855	0.0140059	AT5G04360, AT1G69830, AT5G64860, AT5G55700	407	15	11645	7.62981	0.999897	0.337179	0.328879
SR45	down	GOTERM_BP_DIRECT	GO:0014070~response to organic cyclic compound	10	2.23714	0.0231881	AT4G36670, AT2G31010, AT1G24530, AT5G56870, AT2G13800, AT5G14120, AT4G28085, AT2G28400, AT5G62560, AT4G02130	407	119	11645	2.40435	1	0.505852	0.493401
SR45	down	GOTERM_BP_DIRECT	GO:0009750~response to fructose	4	0.894855	0.0232551	AT4G37220, AT1G28330, AT3G47340, AT1G20840	407	18	11645	6.35818	1	0.505852	0.493401
SR45	down	GOTERM_BP_DIRECT	GO:0032787~monocarboxylic acid metabolic process	9	2.01342	0.023347	AT4G36790, AT5G16370, AT5G57655, AT1G07040, AT3G03470, AT3G51000, AT5G05890, AT4G28085, AT1G26930	407	100	11645	2.57506	1	0.505852	0.493401
SR45	down	GOTERM_BP_DIRECT	GO:0009738~abscisic acid-activated signaling pathway	12	2.68456	0.0274373	AT5G05440, AT5G45830, AT3G51550, AT1G05340, AT1G75380, AT2G25770, AT2G40330, AT2G03440, AT1G02340, AT5G58670, AT2G38310, AT1G51940	407	163	11645	2.10639	1	0.575299	0.561138
SR45	down	GOTERM_BP_DIRECT	GO:0009651~response to salt stress	20	4.47427	0.0324734	AT3G02140, AT3G27460, AT5G16370, AT4G39090, AT5G14470, AT3G26220, AT1G10940, AT4G21870, AT3G22200, AT1G17940, AT5G64260, AT5G14920, AT4G36670, AT2G02710, AT5G39610, AT3G60130, AT1G54100, AT2G03340, AT2G03440, AT5G58670	407	344	11645	1.66348	1	0.659616	0.64338
SR45	down	GOTERM_BP_DIRECT	GO:1902456~regulation of stomatal opening	3	0.671141	0.0371126	AT5G46220, AT1G05805, AT5G22920	407	9	11645	9.53726	1	0.731006	0.713012
SR45	down	GOTERM_BP_DIRECT	GO:0044264~cellular polysaccharide metabolic process	3	0.671141	0.0453397	AT5G50450, AT5G44260, AT1G70820	407	10	11645	8.58354	1	0.866789	0.845452
SR45	down	GOTERM_BP_DIRECT	GO:1902074~response to salt	4	0.894855	0.0495087	AT5G39610, AT1G15380, AT1G79440, AT1G20840	407	24	11645	4.76863	1	0.919447	0.896815
SR45	down	GOTERM_BP_DIRECT	GO:0042542~response to hydrogen peroxide	5	1.11857	0.0535212	AT1G35580, AT5G39610, AT4G21870, AT1G73260, AT1G20630	407	41	11645	3.48924	1	0.919921	0.897276
SR45	down	GOTERM_BP_DIRECT	GO:0007568~aging	5	1.11857	0.0535212	AT4G28085, AT3G49620, AT1G05340, AT4G30270, AT4G35770	407	41	11645	3.48924	1	0.919921	0.897276
SR45	down	GOTERM_BP_DIRECT	GO:0097305~response to alcohol	6	1.34228	0.0541898	AT1G80160, AT2G02710, AT1G01240, AT2G30600, AT1G08315, AT3G10300	407	59	11645	2.90967	1	0.919921	0.897276
SR45	down	GOTERM_BP_DIRECT	GO:0002237~response to molecule of bacterial origin	5	1.11857	0.0618335	AT4G36670, AT2G13800, AT1G05340, AT1G73260, AT1G25400	407	43	11645	3.32695	1	0.919921	0.897276
SR45	down	GOTERM_BP_DIRECT	GO:0031347~regulation of defense response	16	3.57942	0.0626806	AT1G10140, AT3G02150, AT4G28085, AT1G32630, AT1G16110, AT5G62560, AT5G64260, AT4G36670, AT3G62660, AT1G05340, AT3G47010, AT3G13310, AT2G28400, AT1G08315, AT1G25400, AT1G22400	407	278	11645	1.64672	1	0.919921	0.897276
SR45	down	GOTERM_BP_DIRECT	GO:0010268~brassinosteroid homeostasis	3	0.671141	0.0635327	AT5G05690, AT2G38050, AT3G13730	407	12	11645	7.15295	1	0.919921	0.897276
SR45	down	GOTERM_BP_DIRECT	GO:0009753~response to jasmonic acid	14	3.13199	0.0645533	AT2G43535, AT5G14120, AT4G28085, AT2G38400, AT5G27380, AT1G70820, AT5G64260, AT1G72416, AT1G05340, AT2G28400, AT2G28120, AT2G29670, AT1G25400, AT4G35770	407	233	11645	1.71916	1	0.919921	0.897276
SR45	down	GOTERM_BP_DIRECT	GO:0009741~response to brassinosteroid	4	0.894855	0.0663312	AT4G39070, AT3G51550, AT1G30570, AT4G30270	407	27	11645	4.23878	1	0.919921	0.897276
SR45	down	GOTERM_BP_DIRECT	GO:0019310~inositol catabolic process	2	0.447427	0.0685168	AT1G14520, AT2G19800	407	2	11645	28.6118	1	0.919921	0.897276
SR45	down	GOTERM_BP_DIRECT	GO:0010033~response to organic substance	2	0.447427	0.0685168	AT5G63620, AT3G22200	407	2	11645	28.6118	1	0.919921	0.897276
SR45	down	GOTERM_BP_DIRECT	GO:0009450~gamma-aminobutyric acid catabolic process	2	0.447427	0.0685168	AT3G22200, AT1G79440	407	2	11645	28.6118	1	0.919921	0.897276
SR45	down	GOTERM_BP_DIRECT	GO:0035865~cellular response to potassium ion	2	0.447427	0.0685168	AT5G59780, AT4G20260	407	2	11645	28.6118	1	0.919921	0.897276
SR45	down	GOTERM_BP_DIRECT	GO:0006540~glutamate decarboxylation to succinate	2	0.447427	0.0685168	AT3G22200, AT1G79440	407	2	11645	28.6118	1	0.919921	0.897276
SR45	down	GOTERM_BP_DIRECT	GO:0009620~response to fungus	10	2.23714	0.0693479	AT1G10140, AT5G16370, AT3G62660, AT5G24530, AT5G57060, AT3G13310, AT5G66440, AT1G30720, AT1G22400, AT5G47590	407	146	11645	1.95971	1	0.919921	0.897276
SR45	down	GOTERM_BP_DIRECT	GO:0002239~response to oomycetes	3	0.671141	0.0733986	AT5G20230, AT5G24530, AT5G09440	407	13	11645	6.60272	1	0.954181	0.930694
SR45	down	GOTERM_BP_DIRECT	GO:0016132~brassinosteroid biosynthetic process	3	0.671141	0.0837154	AT5G05690, AT2G38050, AT3G13730	407	14	11645	6.1311	1	1	0.976888
SR45	down	GOTERM_BP_DIRECT	GO:0080163~regulation of protein serine/threonine phosphatase activity	3	0.671141	0.0837154	AT5G05440, AT2G40330, AT2G38310	407	14	11645	6.1311	1	1	0.976888
SR45	down	GOTERM_BP_DIRECT	GO:0010411~xyloglucan metabolic process	4	0.894855	0.0922147	AT5G57550, AT4G25810, AT4G30270, AT4G14130	407	31	11645	3.69184	1	1	0.976888
SR45	down	GOTERM_BP_DIRECT	GO:0016051~carbohydrate biosynthetic process	3	0.671141	0.09444	AT1G71970, AT2G01530, AT5G44260	407	15	11645	5.72236	1	1	0.976888
SR45	down	GOTERM_BP_DIRECT	GO:0006071~glycerol metabolic process	3	0.671141	0.09444	AT5G04040, AT1G66980, AT5G41080	407	15	11645	5.72236	1	1	0.976888
SR45	down	GOTERM_BP_DIRECT	GO:0002376~immune system process	8	1.78971	0.0962841	AT4G36670, AT1G24530, AT5G56870, AT3G49780, AT3G26220, AT1G05340, AT4G34950, AT5G64260	407	112	11645	2.0437	1	1	0.976888
SR45	down	GOTERM_CC_DIRECT	GO:0005947~mitochondrial alpha-ketoglutarate dehydrogenase complex	3	0.671141	0.00322268	AT3G13450, AT1G55510, AT1G21400	415	3	12477	30.0651	0.289762	0.341604	0.341604
SR45	down	GOTERM_CC_DIRECT	GO:0005886~plasma membrane	91	20.3579	0.0739408	AT1G11260, AT1G14250, AT1G35670, AT4G23400, AT1G16110, AT1G65040, AT1G33970, AT3G29810, AT2G38310, AT5G67470, AT3G62150, AT4G15610, AT4G29190, AT1G24530, AT3G61260, AT3G63520, AT3G62750, AT5G07440, AT4G10840, AT5G57940, AT4G39460, AT5G58670, AT4G30690, AT1G02860, AT1G10140, AT2G31570, AT1G35580, AT2G13800, AT1G66980, AT5G51970, AT1G07150, AT3G51550, AT1G10940, AT1G30570, AT4G27450, AT1G51940, AT4…	415	2353	12477	1.16274	0.999709	1	1
SR45	down	GOTERM_CC_DIRECT	GO:0005576~extracellular region	46	10.2908	0.0786182	AT5G14180, AT3G49780, AT4G39090, AT5G26740, AT1G06570, AT1G11260, AT4G21400, AT3G22640, AT5G55700, AT1G75800, AT1G30720, AT4G24230, AT5G14920, AT5G56870, AT1G21680, AT5G63810, AT2G22980, AT4G36050, AT3G60130, AT5G06870, AT3G47010, AT1G08980, AT2G05540, AT1G73260, AT4G30270, AT1G05310, AT1G02660, AT1G02640, AT5G20230, AT1G03090, AT4G25810, AT2G43535, AT3G51550, AT1G10940, AT2G15880, AT3G06500, AT1…	415	1094	12477	1.26416	0.99983	1	1
SR45	down	GOTERM_CC_DIRECT	GO:0005618~cell wall	17	3.80313	0.0876241	AT4G25810, AT2G15880, AT5G65430, AT1G30720, AT5G64260, AT5G67470, AT5G57550, AT5G56870, AT5G63810, AT5G02260, AT5G06870, AT3G13750, AT4G14130, AT4G30270, AT1G05310, AT4G30690, AT1G20630	415	332	12477	1.53948	0.99994	1	1
SR45	down	GOTERM_MF_DIRECT	GO:0004553~hydrolase activity, hydrolyzing O-glycosyl compounds	11	2.46085	1.13e-05	AT1G02850, AT5G57550, AT3G60130, AT2G36390, AT4G25810, AT3G62750, AT1G09460, AT3G62740, AT4G30270, AT4G14130, AT1G02640	326	56	9946	5.99288	0.004286	0.00430649	0.00429519
SR45	down	GOTERM_MF_DIRECT	GO:0102483~scopolin beta-glucosidase activity	5	1.11857	0.00238157	AT1G02850, AT3G60130, AT3G62750, AT3G62740, AT3G47010	326	18	9946	8.47478	0.595893	0.297614	0.296833
SR45	down	GOTERM_MF_DIRECT	GO:0015144~carbohydrate transmembrane transporter activity	6	1.34228	0.00262691	AT4G36670, AT3G19930, AT1G77210, AT1G75220, AT1G11260, AT3G20660	326	30	9946	6.10184	0.631951	0.297614	0.296833
SR45	down	GOTERM_MF_DIRECT	GO:0003863~3-methyl-2-oxobutanoate dehydrogenase (2-methylpropanoyl-transferring) activity	3	0.671141	0.00312456	AT3G13450, AT1G55510, AT1G21400	326	3	9946	30.5092	0.695532	0.297614	0.296833
SR45	down	GOTERM_MF_DIRECT	GO:0050897~cobalt ion binding	7	1.566	0.00550095	AT4G34030, AT1G03090, AT5G63620, AT5G07440, AT3G22200, AT1G20630, AT5G18170	326	50	9946	4.27129	0.877069	0.385809	0.384796
SR45	down	GOTERM_MF_DIRECT	GO:0003700~transcription factor activity, sequence-specific DNA binding	35	7.82998	0.00664339	AT3G57800, AT2G33500, AT4G39070, AT3G50650, AT3G02150, AT2G19810, AT1G18330, AT4G29190, AT1G79700, AT1G22070, AT5G39610, AT5G07100, AT2G03340, AT1G20693, AT1G02340, AT5G59780, AT1G46768, AT3G15500, AT2G45660, AT4G36900, AT5G47390, AT1G30330, AT5G44260, AT1G29280, AT3G01970, AT5G60850, AT1G71030, AT1G78600, AT2G42280, AT2G25900, AT1G05805, AT1G22985, AT2G45050, AT5G51790, AT3G51910	326	669	9946	1.59615	0.920572	0.385809	0.384796
SR45	down	GOTERM_MF_DIRECT	GO:0008422~beta-glucosidase activity	5	1.11857	0.00708835	AT1G02850, AT3G60130, AT3G62750, AT3G62740, AT3G47010	326	24	9946	6.35608	0.933007	0.385809	0.384796
SR45	down	GOTERM_MF_DIRECT	GO:0004864~protein phosphatase inhibitor activity	4	0.894855	0.0141106	AT5G05440, AT2G25770, AT2G40330, AT2G38310	326	16	9946	7.6273	0.995484	0.541694	0.540273
SR45	down	GOTERM_MF_DIRECT	GO:0015145~monosaccharide transmembrane transporter activity	3	0.671141	0.0146349	AT3G19930, AT1G77210, AT1G11260	326	6	9946	15.2546	0.996311	0.541694	0.540273
SR45	down	GOTERM_MF_DIRECT	GO:0016491~oxidoreductase activity	17	3.80313	0.0151601	AT1G15220, AT4G24050, AT5G24530, AT5G51970, AT1G19540, AT1G30720, AT1G23020, AT5G05690, AT1G18270, AT5G63620, AT2G38050, AT5G07440, AT3G13730, AT1G14290, AT5G20400, AT5G05600, AT5G18170	326	269	9946	1.92809	0.996987	0.541694	0.540273
SR45	down	GOTERM_MF_DIRECT	GO:0005506~iron ion binding	11	2.46085	0.0156395	AT1G14520, AT5G05690, AT1G06570, AT3G03470, AT3G26220, AT2G19800, AT3G13730, AT4G29890, AT1G14290, AT3G26280, AT5G05600	326	139	9946	2.4144	0.997496	0.541694	0.540273
SR45	down	GOTERM_MF_DIRECT	GO:0038023~signaling receptor activity	4	0.894855	0.0195961	AT1G12220, AT5G05440, AT2G40330, AT2G38310	326	18	9946	6.77982	0.999458	0.622175	0.620542
SR45	down	GOTERM_MF_DIRECT	GO:0043565~sequence-specific DNA binding	14	3.13199	0.0265342	AT3G50650, AT5G45830, AT3G02150, AT1G29280, AT3G01970, AT1G79700, AT5G39610, AT1G22070, AT5G07100, AT1G75380, AT2G03340, AT2G45050, AT5G59780, AT3G51910	326	218	9946	1.95931	0.999964	0.755068	0.753086
SR45	down	GOTERM_MF_DIRECT	GO:0080044~quercetin 7-O-glucosyltransferase activity	4	0.894855	0.0297271	AT5G05890, AT2G43820, AT1G78270, AT1G22400	326	21	9946	5.81128	0.99999	0.755068	0.753086
SR45	down	GOTERM_MF_DIRECT	GO:0016762~xyloglucan:xyloglucosyl transferase activity	4	0.894855	0.0297271	AT5G57550, AT4G25810, AT4G30270, AT4G14130	326	21	9946	5.81128	0.99999	0.755068	0.753086
SR45	down	GOTERM_MF_DIRECT	GO:0071949~FAD binding	5	1.11857	0.0439108	AT5G65110, AT3G15620, AT2G38960, AT1G30720, AT3G30775	326	41	9946	3.72063	1	0.979754	0.977183
SR45	down	GOTERM_MF_DIRECT	GO:0080043~quercetin 3-O-glucosyltransferase activity	4	0.894855	0.0467436	AT5G05890, AT2G43820, AT1G78270, AT1G22400	326	25	9946	4.88147	1	0.979754	0.977183
SR45	down	GOTERM_MF_DIRECT	GO:0010427~abscisic acid binding	3	0.671141	0.0481847	AT5G05440, AT2G40330, AT2G38310	326	11	9946	8.32069	1	0.979754	0.977183
SR45	down	GOTERM_MF_DIRECT	GO:0030247~polysaccharide binding	5	1.11857	0.0508981	AT5G57550, AT4G25810, AT1G16110, AT4G30270, AT4G14130	326	43	9946	3.54758	1	0.979754	0.977183
SR45	down	GOTERM_MF_DIRECT	GO:0004353~glutamate dehydrogenase [NAD(P)+] activity	2	0.447427	0.0642883	AT5G07440, AT5G18170	326	2	9946	30.5092	1	0.979754	0.977183
SR45	down	GOTERM_MF_DIRECT	GO:0004485~methylcrotonoyl-CoA carboxylase activity	2	0.447427	0.0642883	AT4G34030, AT1G03090	326	2	9946	30.5092	1	0.979754	0.977183
SR45	down	GOTERM_MF_DIRECT	GO:0004352~glutamate dehydrogenase (NAD+) activity	2	0.447427	0.0642883	AT5G07440, AT5G18170	326	2	9946	30.5092	1	0.979754	0.977183
SR45	down	GOTERM_MF_DIRECT	GO:0016639~oxidoreductase activity, acting on the CH-NH2 group of donors, NAD or NADP as acceptor	2	0.447427	0.0642883	AT5G07440, AT5G18170	326	2	9946	30.5092	1	0.979754	0.977183
SR45	down	GOTERM_MF_DIRECT	GO:0003838~sterol 24-C-methyltransferase activity	2	0.447427	0.0642883	AT5G13710, AT1G76090	326	2	9946	30.5092	1	0.979754	0.977183
SR45	down	GOTERM_MF_DIRECT	GO:0050113~inositol oxygenase activity	2	0.447427	0.0642883	AT1G14520, AT2G19800	326	2	9946	30.5092	1	0.979754	0.977183
SR45	down	GOTERM_MF_DIRECT	GO:0016301~kinase activity	15	3.3557	0.0670416	AT1G66980, AT5G40450, AT3G51550, AT1G35670, AT1G10940, AT4G21410, AT1G30570, AT4G21400, AT1G16110, AT5G21170, AT1G51940, AT3G14050, AT1G18270, AT3G45860, AT3G46370	326	275	9946	1.66414	1	0.982418	0.979839
SR45	down	GOTERM_MF_DIRECT	GO:0004565~beta-galactosidase activity	3	0.671141	0.0747924	AT5G56870, AT5G63810, AT3G13750	326	14	9946	6.53769	1	1	1
SR45	down	GOTERM_MF_DIRECT	GO:0016829~lyase activity	5	1.11857	0.0844813	AT1G80160, AT1G11930, AT1G08630, AT1G15380, AT3G54920	326	51	9946	2.9911	1	1	1
SR45	down	GOTERM_MF_DIRECT	GO:0015020~glucuronosyltransferase activity	3	0.671141	0.0844921	AT1G78270, AT2G37585, AT1G22400	326	15	9946	6.10184	1	1	1
SR45	down	GOTERM_MF_DIRECT	GO:0047274~galactinol-sucrose galactosyltransferase activity	2	0.447427	0.0948702	AT5G20250, AT3G57520	326	3	9946	20.3395	1	1	1
SR45	down	GOTERM_MF_DIRECT	GO:0003995~acyl-CoA dehydrogenase activity	2	0.447427	0.0948702	AT3G45300, AT3G51840	326	3	9946	20.3395	1	1	1
SR45	down	GOTERM_MF_DIRECT	GO:0004354~glutamate dehydrogenase (NADP+) activity	2	0.447427	0.0948702	AT5G07440, AT5G18170	326	3	9946	20.3395	1	1	1
SR45	up	GOTERM_BP_DIRECT	GO:0080167~response to karrikin	18	5.02793	3.25e-10	AT1G10370, AT3G52360, AT3G55120, AT5G48540, AT3G52740, AT3G09440, AT3G17609, AT3G21560, AT2G37040, AT1G30530, AT3G22840, AT3G44720, AT5G07460, AT5G05270, AT3G19450, AT5G62210, AT5G08640, AT4G27280	316	92	11645	7.21003	1.75e-07	1.75e-07	1.69e-07
SR45	up	GOTERM_BP_DIRECT	GO:0019761~glucosinolate biosynthetic process	9	2.51397	1.9e-07	AT1G24100, AT5G23020, AT1G18590, AT1G62560, AT2G20610, AT4G03060, AT3G58990, AT1G16410, AT4G12030	316	25	11645	13.2665	0.000102	5.1e-05	4.95e-05
SR45	up	GOTERM_BP_DIRECT	GO:0009813~flavonoid biosynthetic process	9	2.51397	9.13e-07	AT5G13930, AT3G51240, AT5G05270, AT3G52370, AT3G55120, AT5G08640, AT1G45201, AT3G23810, AT1G64390	316	30	11645	11.0554	0.000491	0.000164	0.000159
SR45	up	GOTERM_BP_DIRECT	GO:0009733~response to auxin	18	5.02793	1.25e-05	AT5G18030, AT3G55120, AT3G50340, AT2G39650, AT3G03820, AT3G03850, AT3G03840, AT5G13930, AT2G21210, AT1G52830, AT1G20470, AT5G08640, AT4G27280, AT1G29440, AT1G07135, AT5G37770, AT4G11280, AT4G14560	316	187	11645	3.54718	0.00671186	0.00168048	0.00163041
SR45	up	GOTERM_BP_DIRECT	GO:0010438~cellular response to sulfur starvation	5	1.39665	1.72e-05	AT2G47015, AT5G07690, AT5G48850, AT5G24660, AT1G04770	316	7	11645	26.3223	0.00923256	0.00185162	0.00179646
SR45	up	GOTERM_BP_DIRECT	GO:0010439~regulation of glucosinolate biosynthetic process	5	1.39665	5.94e-05	AT4G39940, AT5G07690, AT5G48850, AT1G04770, AT2G14750	316	9	11645	20.4729	0.0314782	0.00532065	0.00516213
SR45	up	GOTERM_BP_DIRECT	GO:0000103~sulfate assimilation	6	1.67598	8.99e-05	AT4G04610, AT4G39940, AT1G62180, AT2G14750, AT4G35640, AT4G21990	316	18	11645	12.2838	0.047242	0.00690032	0.00669473
SR45	up	GOTERM_BP_DIRECT	GO:0009408~response to heat	14	3.91061	0.000243	AT4G26850, AT5G01820, AT5G49910, AT5G42020, AT5G19730, AT3G09440, AT5G64310, AT5G11740, AT5G51190, AT5G56010, AT3G44990, AT5G37770, AT1G54050, AT2G22360	316	152	11645	3.3942	0.122775	0.0163416	0.0158547
SR45	up	GOTERM_BP_DIRECT	GO:0019344~cysteine biosynthetic process	5	1.39665	0.000424	AT4G04610, AT4G39940, AT1G62180, AT2G14750, AT4G21990	316	14	11645	13.1612	0.204091	0.0253109	0.0245567
SR45	up	GOTERM_BP_DIRECT	GO:0071456~cellular response to hypoxia	13	3.63128	0.000639	AT1G78070, AT5G19240, AT5G20790, AT3G22550, AT1G67360, AT4G24570, AT1G66090, AT5G57220, AT4G27280, AT2G22500, AT1G07135, AT1G54050, AT5G58120	316	147	11645	3.25896	0.291078	0.0343261	0.0333033
SR45	up	GOTERM_BP_DIRECT	GO:0009828~plant-type cell wall loosening	5	1.39665	0.000946	AT2G40610, AT2G20750, AT4G28250, AT3G29030, AT2G37640	316	17	11645	10.8386	0.398981	0.0457923	0.0444279
SR45	up	GOTERM_BP_DIRECT	GO:0009755~hormone-mediated signaling pathway	16	4.46927	0.00108522	AT5G19240, AT5G25130, AT1G35710, AT2G39650, AT5G64310, AT5G16200, AT5G54710, AT3G19030, AT5G07690, AT1G27770, AT3G17120, AT1G07135, AT5G02230, AT3G47580, AT5G58120, AT2G46650	316	223	11645	2.64404	0.442428	0.0457923	0.0444279
SR45	up	GOTERM_BP_DIRECT	GO:0010224~response to UV-B	7	1.95531	0.00110857	AT5G13930, AT3G51240, AT3G55120, AT3G17609, AT1G75040, AT2G37040, AT4G14690	316	44	11645	5.8627	0.449396	0.0457923	0.0444279
SR45	up	GOTERM_BP_DIRECT	GO:0010200~response to chitin	15	4.18994	0.00180074	AT3G50060, AT5G19240, AT3G54000, AT2G39650, AT5G64310, AT5G16200, AT5G54710, AT3G19030, AT5G51190, AT2G21210, AT3G16530, AT1G24145, AT1G27770, AT2G43290, AT1G07135	316	211	11645	2.61976	0.620792	0.0690712	0.0670133
SR45	up	GOTERM_BP_DIRECT	GO:0019379~sulfate assimilation, phosphoadenylyl sulfate reduction by phosphoadenylyl-sulfate reductase (thioredoxin)	3	0.837989	0.00214914	AT4G04610, AT1G62180, AT4G21990	316	3	11645	36.8513	0.685724	0.0769394	0.074647
SR45	up	GOTERM_BP_DIRECT	GO:0009863~salicylic acid mediated signaling pathway	6	1.67598	0.0026566	AT5G19240, AT3G54000, AT2G39650, AT3G22231, AT5G64310, AT5G16200	316	36	11645	6.14188	0.760967	0.0821195	0.0796727
SR45	up	GOTERM_BP_DIRECT	GO:0010565~regulation of cellular ketone metabolic process	4	1.11732	0.00275261	AT1G24145, AT5G19240, AT1G07135, AT5G54710	316	11	11645	13.4005	0.773032	0.0821195	0.0796727
SR45	up	GOTERM_BP_DIRECT	GO:0006949~syncytium formation	4	1.11732	0.00275261	AT2G40610, AT2G20750, AT4G28250, AT2G37640	316	11	11645	13.4005	0.773032	0.0821195	0.0796727
SR45	up	GOTERM_BP_DIRECT	GO:0009611~response to wounding	24	6.70391	0.0030706	AT2G34810, AT1G28570, AT2G39650, AT2G37040, AT5G54710, AT3G19030, AT4G01080, AT4G22880, AT5G13930, AT1G16090, AT5G07690, AT1G24145, AT1G27770, AT1G52100, AT3G17120, AT1G51680, AT5G44568, AT1G45201, AT1G07135, AT5G02230, AT4G11280, AT5G58120, AT4G12030, AT2G46650	316	456	11645	1.93954	0.808817	0.0867848	0.084199
SR45	up	GOTERM_BP_DIRECT	GO:0019419~sulfate reduction	3	0.837989	0.00422143	AT4G04610, AT1G62180, AT4G21990	316	4	11645	27.6384	0.897299	0.107829	0.104616
SR45	up	GOTERM_BP_DIRECT	GO:0006979~response to oxidative stress	17	4.7486	0.00423064	AT5G01820, AT5G21100, AT2G39650, AT2G37040, AT3G19030, AT5G13930, AT5G07460, AT4G11010, AT1G24145, AT1G52100, AT3G16670, AT1G78230, AT5G58390, AT1G07135, AT5G02230, AT3G03190, AT4G11280	316	282	11645	2.22153	0.897809	0.107829	0.104616
SR45	up	GOTERM_BP_DIRECT	GO:0009753~response to jasmonic acid	15	4.18994	0.00441757	AT4G26850, AT2G32990, AT1G78070, AT5G19240, AT3G50770, AT2G34810, AT4G01080, AT4G22880, AT5G13930, AT1G52100, AT1G45201, AT1G78230, AT5G02230, AT4G11280, AT4G12030	316	233	11645	2.3724	0.907627	0.107829	0.104616
SR45	up	GOTERM_BP_DIRECT	GO:0032787~monocarboxylic acid metabolic process	9	2.51397	0.00565808	AT5G45650, AT1G24145, AT5G19240, AT5G19850, AT5G41460, AT3G17120, AT5G54710, AT4G15550, AT2G46650	316	100	11645	3.31661	0.952768	0.132104	0.128168
SR45	up	GOTERM_BP_DIRECT	GO:0042752~regulation of circadian rhythm	5	1.39665	0.00644063	AT2G21320, AT3G09600, AT3G15354, AT1G01060, AT5G10140	316	28	11645	6.58058	0.969077	0.144109	0.139815
SR45	up	GOTERM_BP_DIRECT	GO:0042742~defense response to bacterium	26	7.26257	0.00809815	AT4G26850, AT5G24660, AT2G27080, AT5G25130, AT5G54710, AT1G66250, AT3G19030, AT5G10530, AT5G57220, AT3G14210, AT1G19670, AT1G78230, AT1G07135, AT5G02230, AT5G42830, AT2G46650, AT4G23250, AT5G19240, AT5G24210, AT2G39650, AT2G15042, AT1G24100, AT1G27770, AT2G43290, AT1G53240, AT5G38430	316	552	11645	1.73575	0.987406	0.173948	0.168765
SR45	up	GOTERM_BP_DIRECT	GO:0009812~flavonoid metabolic process	4	1.11732	0.0158887	AT3G52370, AT5G41460, AT4G01080, AT5G42830	316	20	11645	7.37025	0.999819	0.328164	0.318386
SR45	up	GOTERM_BP_DIRECT	GO:0042026~protein refolding	4	1.11732	0.0206296	AT5G42020, AT3G13470, AT3G09440, AT2G22360	316	22	11645	6.70023	0.999987	0.4103	0.398075
SR45	up	GOTERM_BP_DIRECT	GO:0006952~defense response	19	5.30726	0.0226401	AT5G21100, AT4G25630, AT3G50770, AT1G72930, AT3G22231, AT2G37040, AT1G66250, AT1G59218, AT5G17700, AT1G10640, AT1G66090, AT3G44720, AT1G58848, AT3G44630, AT1G24020, AT5G44568, AT1G75040, AT4G11280, AT5G58120	316	397	11645	1.76366	0.999996	0.428815	0.416039
SR45	up	GOTERM_BP_DIRECT	GO:0071483~cellular response to blue light	3	0.837989	0.0231576	AT2G21320, AT3G22840, AT4G14690	316	9	11645	12.2838	0.999997	0.428815	0.416039
SR45	up	GOTERM_BP_DIRECT	GO:0009809~lignin biosynthetic process	4	1.11732	0.0260626	AT4G34050, AT3G19450, AT4G01070, AT4G39330	316	24	11645	6.14188	0.999999	0.46652	0.45262
SR45	up	GOTERM_BP_DIRECT	GO:1901615~organic hydroxy compound metabolic process	4	1.11732	0.0426472	AT4G14750, AT1G24145, AT5G19240, AT5G54710	316	29	11645	5.08293	1	0.715856	0.694527
SR45	up	GOTERM_BP_DIRECT	GO:0071555~cell wall organization	9	2.51397	0.0432319	AT2G32990, AT4G30290, AT1G65310, AT2G20750, AT3G44990, AT4G28250, AT5G03760, AT1G64390, AT2G38540	316	145	11645	2.28732	1	0.715856	0.694527
SR45	up	GOTERM_BP_DIRECT	GO:0042546~cell wall biogenesis	7	1.95531	0.04568	AT4G30290, AT3G52370, AT1G65310, AT3G17120, AT3G44990, AT3G23810, AT4G36640	316	96	11645	2.68707	1	0.715856	0.694527
SR45	up	GOTERM_BP_DIRECT	GO:0042594~response to starvation	3	0.837989	0.0467387	AT1G22160, AT5G20700, AT3G22550	316	13	11645	8.50414	1	0.715856	0.694527
SR45	up	GOTERM_BP_DIRECT	GO:0009718~anthocyanin-containing compound biosynthetic process	3	0.837989	0.0467387	AT3G21560, AT5G42800, AT4G22880	316	13	11645	8.50414	1	0.715856	0.694527
SR45	up	GOTERM_BP_DIRECT	GO:0019760~glucosinolate metabolic process	6	1.67598	0.0521931	AT5G57220, AT5G41460, AT3G17120, AT1G45201, AT1G09310, AT1G64390	316	75	11645	2.9481	1	0.715856	0.694527
SR45	up	GOTERM_BP_DIRECT	GO:0033506~glucosinolate biosynthetic process from homomethionine	2	0.558659	0.053371	AT1G65860, AT4G12030	316	2	11645	36.8513	1	0.715856	0.694527
SR45	up	GOTERM_BP_DIRECT	GO:0071422~succinate transmembrane transport	2	0.558659	0.053371	AT2G22500, AT4G24570	316	2	11645	36.8513	1	0.715856	0.694527
SR45	up	GOTERM_BP_DIRECT	GO:0015709~thiosulfate transport	2	0.558659	0.053371	AT2G22500, AT4G24570	316	2	11645	36.8513	1	0.715856	0.694527
SR45	up	GOTERM_BP_DIRECT	GO:0071490~cellular response to far red light	2	0.558659	0.053371	AT3G22840, AT4G14690	316	2	11645	36.8513	1	0.715856	0.694527
SR45	up	GOTERM_BP_DIRECT	GO:0009640~photomorphogenesis	5	1.39665	0.0546557	AT2G21320, AT3G15354, AT1G58520, AT1G01520, AT1G53090	316	53	11645	3.47653	1	0.715856	0.694527
SR45	up	GOTERM_BP_DIRECT	GO:0051085~chaperone mediated protein folding requiring cofactor	4	1.11732	0.0588956	AT5G42020, AT3G13470, AT3G09440, AT2G22360	316	33	11645	4.46682	1	0.753023	0.730586
SR45	up	GOTERM_BP_DIRECT	GO:0052544~defense response by callose deposition in cell wall	3	0.837989	0.0607401	AT4G26850, AT5G57220, AT1G24100	316	15	11645	7.37025	1	0.758545	0.735944
SR45	up	GOTERM_BP_DIRECT	GO:0044283~small molecule biosynthetic process	4	1.11732	0.0633512	AT5G19850, AT5G01260, AT1G05540, AT5G42830	316	34	11645	4.33544	1	0.773173	0.750136
SR45	up	GOTERM_BP_DIRECT	GO:0031347~regulation of defense response	13	3.63128	0.0751118	AT5G19240, AT3G54000, AT5G24660, AT2G39650, AT5G64310, AT5G16200, AT5G54710, AT1G24145, AT1G27770, AT2G43290, AT1G45201, AT1G07135, AT5G42830	316	278	11645	1.72326	1	0.883611	0.857283
SR45	up	GOTERM_BP_DIRECT	GO:0009414~response to water deprivation	21	5.86592	0.0779722	AT5G01820, AT1G78070, AT5G19240, AT3G50770, AT5G41460, AT3G56200, AT4G32920, AT5G25130, AT2G39650, AT1G69310, AT5G16200, AT3G19030, AT5G62070, AT5G03190, AT5G07690, AT1G02820, AT1G07135, AT5G02230, AT4G11280, AT4G34650, AT5G58120	316	526	11645	1.47125	1	0.883611	0.857283
SR45	up	GOTERM_BP_DIRECT	GO:0071491~cellular response to red light	2	0.558659	0.078982	AT3G22840, AT4G14690	316	3	11645	24.5675	1	0.883611	0.857283
SR45	up	GOTERM_BP_DIRECT	GO:0030418~nicotianamine biosynthetic process	2	0.558659	0.078982	AT1G56430, AT5G04950	316	3	11645	24.5675	1	0.883611	0.857283
SR45	up	GOTERM_BP_DIRECT	GO:0009749~response to glucose	4	1.11732	0.0826518	AT5G01820, AT1G22160, AT5G20700, AT3G22550	316	38	11645	3.87908	1	0.905797	0.878808
SR45	up	GOTERM_BP_DIRECT	GO:0016042~lipid catabolic process	5	1.39665	0.0988651	AT3G14210, AT5G45950, AT1G29660, AT1G28570, AT3G48460	316	65	11645	2.83471	1	1	0.972015
SR45	up	GOTERM_CC_DIRECT	GO:0005576~extracellular region	60	16.7598	2.16e-08	AT3G03780, AT1G60590, AT4G30610, AT4G28250, AT3G18280, AT1G64390, AT5G10530, AT3G16530, AT4G30290, AT1G72970, AT5G01260, AT1G29660, AT1G78230, AT5G58390, AT1G23205, AT5G02230, AT1G75040, AT4G23250, AT5G45650, AT5G63180, AT5G21100, AT1G58520, AT1G67750, AT4G22520, AT1G14700, AT1G16090, AT3G44990, AT5G44568, AT1G24147, AT5G22860, AT2G32990, AT3G52370, AT2G40610, AT5G19730, AT2G34810, AT2G37640, AT3…	319	1094	12477	2.14513	1.88e-06	1.88e-06	1.81e-06
SR45	up	GOTERM_CC_DIRECT	GO:0048046~apoplast	19	5.30726	8.58e-05	AT3G03780, AT5G49910, AT3G28455, AT1G65310, AT5G19730, AT3G09440, AT1G65870, AT3G13080, AT2G38540, AT3G16530, AT4G30290, AT1G26560, AT3G14210, AT1G29660, AT3G44990, AT5G38430, AT1G75040, AT1G09310, AT4G39330	319	253	12477	2.93733	0.00743911	0.0037333	0.00360457
SR45	up	GOTERM_CC_DIRECT	GO:0005618~cell wall	19	5.30726	0.00216388	AT5G42020, AT1G60590, AT2G40610, AT1G65310, AT5G19730, AT1G56110, AT3G09440, AT2G34810, AT1G65870, AT4G28250, AT2G37640, AT1G10640, AT3G16530, AT4G30290, AT2G20750, AT3G44990, AT1G53240, AT1G75040, AT3G29030	319	332	12477	2.23839	0.171768	0.0627526	0.0605887
SR45	up	GOTERM_CC_DIRECT	GO:0032040~small-subunit processome	5	1.39665	0.00757001	AT4G25630, AT3G11964, AT3G06530, AT1G56110, AT5G27120	319	31	12477	6.30852	0.483715	0.164648	0.15897
SR45	up	GOTERM_CC_DIRECT	GO:0031428~box C/D snoRNP complex	3	0.837989	0.01638	AT4G25630, AT1G56110, AT5G27120	319	8	12477	14.6673	0.762327	0.257636	0.248752
SR45	up	GOTERM_CC_DIRECT	GO:0031225~anchored component of membrane	8	2.23464	0.017768	AT5G11740, AT5G24105, AT5G19240, AT1G55260, AT5G62210, AT1G07135, AT5G64310, AT1G66250	319	105	12477	2.98003	0.789803	0.257636	0.248752
SR45	up	GOTERM_CC_DIRECT	GO:0099503~secretory vesicle	9	2.51397	0.0310906	AT5G56010, AT5G42020, AT5G48540, AT3G14210, AT1G29660, AT1G45201, AT1G75040, AT1G17100, AT2G38540	319	144	12477	2.44455	0.935933	0.386412	0.373087
SR45	up	GOTERM_CC_DIRECT	GO:0016021~integral component of membrane	91	25.419	0.0785673	AT5G24105, AT1G68238, AT1G35710, AT2G37460, AT1G55960, AT5G54710, AT4G04760, AT4G24570, AT1G10850, AT5G11740, AT5G10530, AT5G57220, AT2G26840, AT5G03760, AT5G02230, AT1G44100, AT5G47900, AT4G34650, AT2G46650, AT2G32340, AT4G23250, AT3G52360, AT4G04750, AT3G56200, AT1G58520, AT3G05370, AT4G32920, AT5G65880, AT4G01080, AT4G28020, AT3G13080, AT1G14700, AT4G39510, AT4G38100, AT1G16090, AT1G24145, AT4…	319	3087	12477	1.15299	0.99919	0.810576	0.782625
SR45	up	GOTERM_CC_DIRECT	GO:0016020~membrane	23	6.42458	0.0953071	AT5G42020, AT1G55260, AT2G40610, AT3G24460, AT4G01950, AT4G28250, AT5G64310, AT3G22231, AT5G54710, AT1G66250, AT3G13080, AT2G37640, AT1G16410, AT5G17700, AT2G38540, AT5G11740, AT5G57220, AT4G10430, AT2G20750, AT5G62210, AT1G07135, AT3G29030, AT2G46650	319	640	12477	1.40562	0.999836	0.810576	0.782625
SR45	up	GOTERM_MF_DIRECT	GO:0009973~adenylyl-sulfate reductase activity	3	0.837989	0.00176913	AT4G04610, AT1G62180, AT4G21990	245	3	9946	40.5959	0.38767	0.16394	0.16276
SR45	up	GOTERM_MF_DIRECT	GO:0033741~adenylyl-sulfate reductase (glutathione) activity	3	0.837989	0.00176913	AT4G04610, AT1G62180, AT4G21990	245	3	9946	40.5959	0.38767	0.16394	0.16276
SR45	up	GOTERM_MF_DIRECT	GO:0004604~phosphoadenylyl-sulfate reductase (thioredoxin) activity	3	0.837989	0.00176913	AT4G04610, AT1G62180, AT4G21990	245	3	9946	40.5959	0.38767	0.16394	0.16276
SR45	up	GOTERM_MF_DIRECT	GO:0008194~UDP-glycosyltransferase activity	6	1.67598	0.00310805	AT1G24100, AT4G01070, AT3G21560, AT1G06000, AT4G15550, AT1G30530	245	41	9946	5.94087	0.577797	0.216009	0.214455
SR45	up	GOTERM_MF_DIRECT	GO:0030515~snoRNA binding	4	1.11732	0.00434484	AT4G25630, AT3G06530, AT1G56110, AT5G27120	245	14	9946	11.5988	0.70065	0.241573	0.239835
SR45	up	GOTERM_MF_DIRECT	GO:0020037~heme binding	10	2.7933	0.008207	AT4G39510, AT5G57220, AT3G44970, AT1G66540, AT5G25130, AT5G58390, AT1G17100, AT1G16410, AT2G46650, AT4G10040	245	142	9946	2.85887	0.897994	0.380258	0.377522
SR45	up	GOTERM_MF_DIRECT	GO:0080043~quercetin 3-O-glucosyltransferase activity	4	1.11732	0.0225243	AT1G24100, AT3G21560, AT4G15550, AT1G30530	245	25	9946	6.49535	0.998183	0.821762	0.81585
SR45	up	GOTERM_MF_DIRECT	GO:0030170~pyridoxal phosphate binding	6	1.67598	0.0332316	AT1G36370, AT3G08860, AT2G20610, AT5G38530, AT4G11280, AT1G62800	245	73	9946	3.33665	0.999914	0.821762	0.81585
SR45	up	GOTERM_MF_DIRECT	GO:0016788~hydrolase activity, acting on ester bonds	5	1.39665	0.0405641	AT3G14210, AT5G45950, AT1G29660, AT1G28570, AT3G48460	245	53	9946	3.8298	0.99999	0.821762	0.81585
SR45	up	GOTERM_MF_DIRECT	GO:0051082~unfolded protein binding	6	1.67598	0.0443898	AT5G56010, AT5G49910, AT5G42020, AT3G09440, AT1G54050, AT2G22360	245	79	9946	3.08323	0.999997	0.821762	0.81585
SR45	up	GOTERM_MF_DIRECT	GO:0015117~thiosulfate transmembrane transporter activity	2	0.558659	0.0484655	AT2G22500, AT4G24570	245	2	9946	40.5959	0.999999	0.821762	0.81585
SR45	up	GOTERM_MF_DIRECT	GO:0080105~6-methylthiopropyl glucosinolate S-oxygenase activity	2	0.558659	0.0484655	AT1G65860, AT1G62560	245	2	9946	40.5959	0.999999	0.821762	0.81585
SR45	up	GOTERM_MF_DIRECT	GO:0045430~chalcone isomerase activity	2	0.558659	0.0484655	AT5G05270, AT3G55120	245	2	9946	40.5959	0.999999	0.821762	0.81585
SR45	up	GOTERM_MF_DIRECT	GO:0045486~naringenin 3-dioxygenase activity	2	0.558659	0.0484655	AT3G51240, AT5G08640	245	2	9946	40.5959	0.999999	0.821762	0.81585
SR45	up	GOTERM_MF_DIRECT	GO:0016747~transferase activity, transferring acyl groups other than amino-acyl groups	4	1.11732	0.0656271	AT5G13930, AT5G02890, AT5G42830, AT5G48880	245	38	9946	4.27325	1	0.821762	0.81585
SR45	up	GOTERM_MF_DIRECT	GO:0031072~heat shock protein binding	3	0.837989	0.0708776	AT5G42020, AT3G09440, AT2G22360	245	18	9946	6.76599	1	0.821762	0.81585
SR45	up	GOTERM_MF_DIRECT	GO:0080103~4-methylthiopropyl glucosinolate S-oxygenase activity	2	0.558659	0.0718137	AT1G65860, AT1G62560	245	3	9946	27.0639	1	0.821762	0.81585
SR45	up	GOTERM_MF_DIRECT	GO:0005310~dicarboxylic acid transmembrane transporter activity	2	0.558659	0.0718137	AT2G22500, AT4G24570	245	3	9946	27.0639	1	0.821762	0.81585
SR45	up	GOTERM_MF_DIRECT	GO:0015141~succinate transmembrane transporter activity	2	0.558659	0.0718137	AT2G22500, AT4G24570	245	3	9946	27.0639	1	0.821762	0.81585
SR45	up	GOTERM_MF_DIRECT	GO:0080104~5-methylthiopropyl glucosinolate S-oxygenase activity	2	0.558659	0.0718137	AT1G65860, AT1G62560	245	3	9946	27.0639	1	0.821762	0.81585
SR45	up	GOTERM_MF_DIRECT	GO:0080102~3-methylthiopropyl glucosinolate S-oxygenase activity	2	0.558659	0.0718137	AT1G65860, AT1G62560	245	3	9946	27.0639	1	0.821762	0.81585
SR45	up	GOTERM_MF_DIRECT	GO:0030410~nicotianamine synthase activity	2	0.558659	0.0718137	AT1G56430, AT5G04950	245	3	9946	27.0639	1	0.821762	0.81585
SR45	up	GOTERM_MF_DIRECT	GO:0080106~7-methylthiopropyl glucosinolate S-oxygenase activity	2	0.558659	0.0718137	AT1G65860, AT1G62560	245	3	9946	27.0639	1	0.821762	0.81585
SR45	up	GOTERM_MF_DIRECT	GO:0031418~L-ascorbic acid binding	3	0.837989	0.0779729	AT3G51240, AT5G08640, AT4G22880	245	19	9946	6.40988	1	0.821762	0.81585
SR45	up	GOTERM_MF_DIRECT	GO:0051213~dioxygenase activity	4	1.11732	0.0786842	AT3G51240, AT5G08640, AT4G03060, AT4G22880	245	41	9946	3.96058	1	0.821762	0.81585
SR45	up	GOTERM_MF_DIRECT	GO:0030247~polysaccharide binding	4	1.11732	0.0879679	AT1G16090, AT4G30290, AT1G65310, AT3G44990	245	43	9946	3.77636	1	0.821762	0.81585
SR45	up	GOTERM_MF_DIRECT	GO:0000978~RNA polymerase II core promoter proximal region sequence-specific DNA binding	5	1.39665	0.0926636	AT3G50060, AT4G05170, AT5G10140, AT4G34610, AT5G46690	245	70	9946	2.89971	1	0.821762	0.81585
SR45	up	GOTERM_MF_DIRECT	GO:0080044~quercetin 7-O-glucosyltransferase activity	3	0.837989	0.0927837	AT1G24100, AT3G21560, AT4G15550	245	21	9946	5.79942	1	0.821762	0.81585
SR45	up	GOTERM_MF_DIRECT	GO:0016762~xyloglucan:xyloglucosyl transferase activity	3	0.837989	0.0927837	AT4G30290, AT1G65310, AT3G44990	245	21	9946	5.79942	1	0.821762	0.81585
SR45	up	GOTERM_MF_DIRECT	GO:0000981~RNA polymerase II transcription factor activity, sequence-specific DNA binding	6	1.67598	0.0928872	AT3G50060, AT4G05170, AT5G10140, AT3G17609, AT4G34610, AT5G46690	245	98	9946	2.48546	1	0.821762	0.81585
SR45	up	GOTERM_MF_DIRECT	GO:0015131~oxaloacetate transmembrane transporter activity	2	0.558659	0.0945913	AT2G22500, AT4G24570	245	4	9946	20.298	1	0.821762	0.81585
SR45	up	GOTERM_MF_DIRECT	GO:0080107~8-methylthiopropyl glucosinolate S-oxygenase activity	2	0.558659	0.0945913	AT1G65860, AT1G62560	245	4	9946	20.298	1	0.821762	0.81585
SR45SAP18	down	GOTERM_BP_DIRECT	GO:0071456~cellular response to hypoxia	21	7.02341	6.56e-11	AT1G10140, AT5G20230, AT3G49780, AT5G24530, AT5G20250, AT3G02040, AT1G19530, AT5G66650, AT4G27450, AT1G55810, AT2G15890, AT1G30720, AT4G24230, AT5G41080, AT5G65207, AT1G76600, AT1G69890, AT4G38470, AT3G10020, AT2G26560, AT3G30775	266	143	11711	6.4654	3.12e-08	3.11e-08	2.99e-08
SR45SAP18	down	GOTERM_BP_DIRECT	GO:0006520~cellular amino acid metabolic process	14	4.68227	3.8e-09	AT1G35580, AT4G03420, AT5G16370, AT3G54880, AT3G15450, AT4G36670, AT2G30600, AT5G57655, AT5G07440, AT1G76410, AT1G08630, AT3G29370, AT1G58180, AT5G18170	266	69	11711	8.93288	1.8e-06	9e-07	8.64e-07
SR45SAP18	down	GOTERM_BP_DIRECT	GO:1901565~organonitrogen compound catabolic process	17	5.68562	2.06e-08	AT5G16370, AT1G07040, AT1G66890, AT2G39570, AT1G55810, AT3G15450, AT4G36670, AT3G45730, AT1G77210, AT2G30600, AT5G57655, AT1G76410, AT3G29370, AT1G58180, AT4G36850, AT5G39050, AT1G22400	266	125	11711	5.98758	9.8e-06	3.26e-06	3.13e-06
SR45SAP18	down	GOTERM_BP_DIRECT	GO:0009646~response to absence of light	10	3.34448	4.34e-08	AT3G06850, AT3G48390, AT5G63190, AT5G20230, AT3G13450, AT2G43400, AT3G47340, AT4G24230, AT5G18170, AT1G21400	266	34	11711	12.9489	2.06e-05	5.15e-06	4.94e-06
SR45SAP18	down	GOTERM_BP_DIRECT	GO:0009642~response to light intensity	19	6.35452	1.54e-07	AT4G01870, AT4G03420, AT5G16370, AT3G54880, AT1G66890, AT2G15960, AT2G39570, AT2G17880, AT4G27450, AT1G55810, AT3G15450, AT5G56870, AT3G45730, AT2G02710, AT5G57655, AT1G76410, AT1G76590, AT1G58180, AT3G15630	266	182	11711	4.59615	7.33e-05	1.32e-05	1.26e-05
SR45SAP18	down	GOTERM_BP_DIRECT	GO:0001666~response to hypoxia	12	4.01338	1.66e-07	AT1G10140, AT4G15610, AT5G56870, AT5G65207, AT3G20395, AT5G38200, AT2G31810, AT3G29370, AT4G27450, AT5G44260, AT1G55810, AT4G24230	266	64	11711	8.25493	7.91e-05	1.32e-05	1.26e-05
SR45SAP18	down	GOTERM_BP_DIRECT	GO:0044248~cellular catabolic process	25	8.3612	2.45e-07	AT4G01870, AT3G49780, AT1G07040, AT3G26220, AT1G66890, AT1G19540, AT4G15610, AT4G36670, AT5G56870, AT2G02710, AT3G45730, AT1G76410, AT1G76590, AT1G58180, AT4G36850, AT5G39050, AT5G16370, AT2G15960, AT2G39570, AT1G55810, AT3G15450, AT4G36040, AT2G30600, AT3G29370, AT1G22400	266	319	11711	3.45034	0.000117	1.66e-05	1.59e-05
SR45SAP18	down	GOTERM_BP_DIRECT	GO:0009414~response to water deprivation	30	10.0334	7.1e-06	AT1G80160, AT1G62510, AT4G39090, AT3G26220, AT1G16110, AT2G32150, AT5G56870, AT2G02710, AT2G18050, AT3G63520, AT1G76590, AT1G46768, AT3G26290, AT2G29670, AT1G59590, AT1G62810, AT5G39050, AT1G10140, AT2G31570, AT5G16370, AT4G28085, AT4G04330, AT2G37750, AT4G36040, AT3G61890, AT3G16120, AT1G15380, AT4G35750, AT1G20840, AT3G30775	266	522	11711	2.53025	0.00336729	0.000421	0.000404
SR45SAP18	down	GOTERM_BP_DIRECT	GO:0005975~carbohydrate metabolic process	17	5.68562	1.23e-05	AT1G35580, AT1G12240, AT5G14470, AT5G20250, AT3G57520, AT3G62740, AT5G21170, AT5G44260, AT1G70820, AT1G02850, AT5G56870, AT1G18270, AT1G27520, AT4G19820, AT2G36390, AT3G62750, AT1G02640	266	200	11711	3.74224	0.00581529	0.000647	0.000621
SR45SAP18	down	GOTERM_BP_DIRECT	GO:0009737~response to abscisic acid	30	10.0334	2.26e-05	AT4G01870, AT1G07040, AT3G26220, AT1G29395, AT1G16110, AT2G32150, AT1G30720, AT4G38470, AT1G54100, AT5G45820, AT3G26290, AT5G01520, AT1G25400, AT2G29670, AT3G48360, AT1G59590, AT1G62810, AT5G39050, AT1G20630, AT1G10140, AT1G10940, AT4G28085, AT4G21410, AT2G38400, AT1G21670, AT4G36040, AT3G61890, AT1G69750, AT1G09500, AT1G22400	266	555	11711	2.3798	0.0106775	0.00107122	0.00102828
SR45SAP18	down	GOTERM_BP_DIRECT	GO:0006979~response to oxidative stress	20	6.68896	3.11e-05	AT1G10140, AT5G20230, AT2G31570, AT5G20250, AT3G57520, AT2G19810, AT3G60980, AT3G22200, AT4G15610, AT4G36670, AT5G56870, AT2G14170, AT3G10020, AT1G15380, AT1G72060, AT1G25400, AT1G59590, AT4G35770, AT1G20630, AT3G30775	266	289	11711	3.0468	0.0146858	0.00134212	0.00128833
SR45SAP18	down	GOTERM_BP_DIRECT	GO:0010150~leaf senescence	12	4.01338	4.5e-05	AT4G01870, AT2G31570, AT4G15610, AT5G56870, AT2G02710, AT2G13800, AT5G24530, AT4G36040, AT5G17860, AT1G09500, AT2G37750, AT5G39050	266	112	11711	4.71711	0.0211689	0.00164316	0.00157729
SR45SAP18	down	GOTERM_BP_DIRECT	GO:0043617~cellular response to sucrose starvation	4	1.33779	4.51e-05	AT3G06850, AT3G13450, AT3G47340, AT1G21400	266	4	11711	44.0263	0.0211791	0.00164316	0.00157729
SR45SAP18	down	GOTERM_BP_DIRECT	GO:0019752~carboxylic acid metabolic process	14	4.68227	0.000114	AT2G31570, AT5G14470, AT1G66890, AT1G19540, AT2G15960, AT4G28040, AT2G39570, AT1G55810, AT1G70820, AT3G43850, AT4G15610, AT1G77210, AT2G05540, AT4G36850	266	168	11711	3.66886	0.0525563	0.00384793	0.00369369
SR45SAP18	down	GOTERM_BP_DIRECT	GO:0006552~leucine catabolic process	4	1.33779	0.000375	AT4G34030, AT1G03090, AT3G45300, AT2G43400	266	7	11711	25.1579	0.163127	0.011845	0.0113702
SR45SAP18	down	GOTERM_BP_DIRECT	GO:0050832~defense response to fungus	21	7.02341	0.000431	AT4G01870, AT3G49780, AT2G13800, AT3G26220, AT4G28040, AT1G16110, AT3G07525, AT2G15890, AT3G01310, AT4G24230, AT4G15610, AT4G36670, AT5G56870, AT1G21670, AT5G38200, AT4G35750, AT1G25400, AT1G59590, AT5G39050, AT1G03850, AT2G26010	266	382	11711	2.42029	0.185243	0.0127744	0.0122623
SR45SAP18	down	GOTERM_BP_DIRECT	GO:0009404~toxin metabolic process	5	1.67224	0.000483	AT1G10140, AT4G01870, AT4G15610, AT5G38200, AT5G39050	266	17	11711	12.9489	0.205225	0.0134798	0.0129395
SR45SAP18	down	GOTERM_BP_DIRECT	GO:0009611~response to wounding	23	7.69231	0.000641	AT5G20230, AT4G03420, AT3G49780, AT5G16370, AT1G32460, AT1G66760, AT4G28085, AT2G38400, AT5G47240, AT1G70820, AT3G61060, AT4G36670, AT1G28610, AT5G56870, AT4G34138, AT1G15380, AT2G29670, AT4G36850, AT3G48360, AT1G25400, AT1G59590, AT4G35770, AT1G62810	266	454	11711	2.23041	0.262684	0.0168889	0.0162119
SR45SAP18	down	GOTERM_BP_DIRECT	GO:0009744~response to sucrose	7	2.34114	0.00119395	AT3G06850, AT4G37220, AT3G13450, AT1G28330, AT3G47340, AT1G20840, AT1G21400	266	53	11711	5.8148	0.43304	0.029786	0.028592
SR45SAP18	down	GOTERM_BP_DIRECT	GO:0009416~response to light stimulus	32	10.7023	0.00163045	AT4G19160, AT1G80160, AT1G32460, AT4G24050, AT1G07040, AT1G19540, AT1G28610, AT4G36670, AT4G13575, AT1G76590, AT4G15490, AT2G05540, AT4G39780, AT1G79440, AT3G26290, AT4G36850, AT1G80920, AT1G20630, AT4G06536, AT5G14470, AT3G54880, AT4G28040, AT2G38400, AT1G18270, AT4G36040, AT1G77210, AT2G30600, AT1G05805, AT1G22500, AT3G29370, AT5G50160, AT3G26280	266	783	11711	1.79929	0.53934	0.0372903	0.0357955
SR45SAP18	down	GOTERM_BP_DIRECT	GO:0009083~branched-chain amino acid catabolic process	4	1.33779	0.0016521	AT3G45300, AT3G13450, AT1G55510, AT1G21400	266	11	11711	16.0096	0.544061	0.0372903	0.0357955
SR45SAP18	down	GOTERM_BP_DIRECT	GO:0009751~response to salicylic acid	11	3.67893	0.00238365	AT4G15610, AT3G49780, AT5G24530, AT3G26230, AT3G26220, AT3G48360, AT1G59590, AT1G62810, AT1G22400, AT3G16700, AT5G63160	266	152	11711	3.18611	0.678123	0.0513568	0.0492982
SR45SAP18	down	GOTERM_BP_DIRECT	GO:0090549~response to carbon starvation	3	1.00334	0.00487616	AT3G48390, AT5G63190, AT3G07525	266	5	11711	26.4158	0.901907	0.100491	0.0964632
SR45SAP18	down	GOTERM_BP_DIRECT	GO:0042742~defense response to bacterium	23	7.69231	0.00602593	AT4G01870, AT3G49780, AT2G13800, AT4G39090, AT5G24530, AT5G44510, AT5G14470, AT4G28040, AT1G16110, AT3G07525, AT1G30720, AT4G24230, AT3G43850, AT4G15610, AT4G36670, AT3G45730, AT5G55970, AT5G38200, AT1G04360, AT1G25400, AT1G59590, AT5G39050, AT3G30775	266	544	11711	1.86141	0.943356	0.116763	0.112083
SR45SAP18	down	GOTERM_BP_DIRECT	GO:0023052~signaling	4	1.33779	0.00615839	AT4G01870, AT4G36040, AT5G40720, AT1G22400	266	17	11711	10.3591	0.946831	0.116763	0.112083
SR45SAP18	down	GOTERM_BP_DIRECT	GO:0009750~response to fructose	4	1.33779	0.00726795	AT4G37220, AT1G28330, AT3G47340, AT1G20840	266	18	11711	9.78363	0.968723	0.1325	0.127189
SR45SAP18	down	GOTERM_BP_DIRECT	GO:0006970~response to osmotic stress	11	3.67893	0.0104806	AT4G01870, AT4G39090, AT3G61890, AT3G16120, AT1G76590, AT1G10940, AT1G15380, AT2G29670, AT1G25400, AT1G59590, AT5G39050	266	188	11711	2.57601	0.993293	0.183993	0.176618
SR45SAP18	down	GOTERM_BP_DIRECT	GO:0002237~response to molecule of bacterial origin	5	1.67224	0.0146191	AT4G36670, AT2G13800, AT1G25400, AT1G59590, AT1G62810	266	42	11711	5.24123	0.999084	0.24748	0.23756
SR45SAP18	down	GOTERM_BP_DIRECT	GO:0007165~signal transduction	20	6.68896	0.0153651	AT3G49780, AT2G13800, AT5G44510, AT1G07040, AT3G26230, AT3G26220, AT2G25090, AT3G01345, AT2G17880, AT1G30720, AT3G43850, AT4G36670, AT2G02710, AT1G21670, AT2G30600, AT1G09500, AT5G45820, AT4G15490, AT4G35750, AT5G39050	266	489	11711	1.80067	0.999361	0.251141	0.241074
SR45SAP18	down	GOTERM_BP_DIRECT	GO:0006541~glutamine metabolic process	4	1.33779	0.0202819	AT5G38200, AT1G15040, AT3G47340, AT3G22200	266	26	11711	6.77328	0.999941	0.320453	0.307608
SR45SAP18	down	GOTERM_BP_DIRECT	GO:0031347~regulation of defense response	13	4.34783	0.0226946	AT1G10140, AT4G01870, AT4G28085, AT1G16110, AT4G36670, AT1G21670, AT5G38200, AT4G34138, AT1G25400, AT1G59590, AT5G39050, AT1G22400, AT3G16700	266	275	11711	2.08124	0.999982	0.347008	0.333098
SR45SAP18	down	GOTERM_BP_DIRECT	GO:0009651~response to salt stress	15	5.01672	0.0264861	AT5G16370, AT4G39090, AT5G14470, AT3G26220, AT1G10940, AT3G22200, AT4G04330, AT4G36670, AT2G02710, AT3G61890, AT1G54100, AT4G35750, AT5G01520, AT3G48360, AT5G39050	266	347	11711	1.90315	0.999997	0.392326	0.3766
SR45SAP18	down	GOTERM_BP_DIRECT	GO:0006778~porphyrin-containing compound metabolic process	5	1.67224	0.0335219	AT2G31570, AT2G34170, AT1G04360, AT4G36850, AT5G47590	266	54	11711	4.07651	1	0.451273	0.433184
SR45SAP18	down	GOTERM_BP_DIRECT	GO:0002239~response to oomycetes	3	1.00334	0.0337591	AT5G20230, AT5G24530, AT5G09440	266	13	11711	10.1599	1	0.451273	0.433184
SR45SAP18	down	GOTERM_BP_DIRECT	GO:0009056~catabolic process	4	1.33779	0.0409351	AT2G31570, AT4G15490, AT5G40720, AT5G44260	266	34	11711	5.17957	1	0.451273	0.433184
SR45SAP18	down	GOTERM_BP_DIRECT	GO:0032870~cellular response to hormone stimulus	6	2.00669	0.0434102	AT4G01870, AT2G13800, AT4G36040, AT5G40720, AT4G35750, AT5G39050	266	85	11711	3.10774	1	0.451273	0.433184
SR45SAP18	down	GOTERM_BP_DIRECT	GO:0006071~glycerol metabolic process	3	1.00334	0.0441229	AT1G66980, AT3G02040, AT5G41080	266	15	11711	8.80526	1	0.451273	0.433184
SR45SAP18	down	GOTERM_BP_DIRECT	GO:0005983~starch catabolic process	3	1.00334	0.0441229	AT2G40840, AT5G04360, AT5G55700	266	15	11711	8.80526	1	0.451273	0.433184
SR45SAP18	down	GOTERM_BP_DIRECT	GO:0002376~immune system process	7	2.34114	0.0447205	AT4G01870, AT4G36670, AT5G56870, AT3G49780, AT3G26220, AT5G41810, AT5G39050	266	114	11711	2.70337	1	0.451273	0.433184
SR45SAP18	down	GOTERM_BP_DIRECT	GO:0010243~response to organonitrogen compound	7	2.34114	0.0447205	AT4G36670, AT5G65207, AT5G16370, AT1G21670, AT2G15960, AT1G16110, AT5G41810	266	114	11711	2.70337	1	0.451273	0.433184
SR45SAP18	down	GOTERM_BP_DIRECT	GO:0019310~inositol catabolic process	2	0.668896	0.0447464	AT1G14520, AT2G19800	266	2	11711	44.0263	1	0.451273	0.433184
SR45SAP18	down	GOTERM_BP_DIRECT	GO:0033358~UDP-L-arabinose biosynthetic process	2	0.668896	0.0447464	AT1G12780, AT1G63180	266	2	11711	44.0263	1	0.451273	0.433184
SR45SAP18	down	GOTERM_BP_DIRECT	GO:0009450~gamma-aminobutyric acid catabolic process	2	0.668896	0.0447464	AT3G22200, AT1G79440	266	2	11711	44.0263	1	0.451273	0.433184
SR45SAP18	down	GOTERM_BP_DIRECT	GO:0046475~glycerophospholipid catabolic process	2	0.668896	0.0447464	AT3G02040, AT5G41080	266	2	11711	44.0263	1	0.451273	0.433184
SR45SAP18	down	GOTERM_BP_DIRECT	GO:0010033~response to organic substance	2	0.668896	0.0447464	AT5G63620, AT3G22200	266	2	11711	44.0263	1	0.451273	0.433184
SR45SAP18	down	GOTERM_BP_DIRECT	GO:0006540~glutamate decarboxylation to succinate	2	0.668896	0.0447464	AT3G22200, AT1G79440	266	2	11711	44.0263	1	0.451273	0.433184
SR45SAP18	down	GOTERM_BP_DIRECT	GO:0045227~capsule polysaccharide biosynthetic process	2	0.668896	0.0447464	AT1G12780, AT1G63180	266	2	11711	44.0263	1	0.451273	0.433184
SR45SAP18	down	GOTERM_BP_DIRECT	GO:0098542~defense response to other organism	14	4.68227	0.0463966	AT1G10140, AT4G03420, AT1G32460, AT4G24050, AT3G54880, AT3G26230, AT4G28085, AT1G21670, AT5G41810, AT5G40720, AT4G36850, AT1G22400, AT3G16700, AT2G26010	266	341	11711	1.80753	1	0.458166	0.439801
SR45SAP18	down	GOTERM_BP_DIRECT	GO:0009620~response to fungus	8	2.67559	0.0525782	AT1G10140, AT1G76600, AT5G16370, AT5G24530, AT3G26230, AT1G30720, AT1G22400, AT5G47590	266	149	11711	2.36383	1	0.508614	0.488226
SR45SAP18	down	GOTERM_BP_DIRECT	GO:0009749~response to glucose	4	1.33779	0.0540678	AT4G37220, AT1G28330, AT3G47340, AT1G20840	266	38	11711	4.63435	1	0.512563	0.492017
SR45SAP18	down	GOTERM_BP_DIRECT	GO:0042542~response to hydrogen peroxide	4	1.33779	0.05763	AT1G35580, AT3G48360, AT1G20630, AT5G63160	266	39	11711	4.51552	1	0.53562	0.51415
SR45SAP18	down	GOTERM_BP_DIRECT	GO:0080167~response to karrikin	6	2.00669	0.0596549	AT4G33150, AT1G31350, AT5G20250, AT3G57520, AT5G05600, AT2G39980	266	93	11711	2.84041	1	0.540892	0.51921
SR45SAP18	down	GOTERM_BP_DIRECT	GO:0019748~secondary metabolic process	7	2.34114	0.0604794	AT1G02850, AT1G80160, AT2G22980, AT4G28085, AT1G04360, AT4G15490, AT1G22400	266	123	11711	2.50556	1	0.540892	0.51921
SR45SAP18	down	GOTERM_BP_DIRECT	GO:0009617~response to bacterium	7	2.34114	0.0684205	AT3G44300, AT5G56870, AT1G12240, AT2G33830, AT5G24530, AT4G36850, AT4G24230	266	127	11711	2.42665	1	0.594298	0.570476
SR45SAP18	down	GOTERM_BP_DIRECT	GO:0007568~aging	4	1.33779	0.0689586	AT3G49620, AT4G28085, AT4G30270, AT4G35770	266	42	11711	4.19298	1	0.594298	0.570476
SR45SAP18	down	GOTERM_BP_DIRECT	GO:0009753~response to jasmonic acid	10	3.34448	0.0863359	AT4G01870, AT5G38200, AT4G28085, AT2G38400, AT2G29670, AT3G48360, AT1G25400, AT1G70820, AT1G62810, AT4G35770	266	235	11711	1.87346	1	0.702949	0.674772
SR45SAP18	down	GOTERM_BP_DIRECT	GO:0015749~monosaccharide transport	2	0.668896	0.0874979	AT1G77210, AT1G11260	266	4	11711	22.0132	1	0.702949	0.674772
SR45SAP18	down	GOTERM_BP_DIRECT	GO:0007584~response to nutrient	2	0.668896	0.0874979	AT3G13450, AT1G55510	266	4	11711	22.0132	1	0.702949	0.674772
SR45SAP18	down	GOTERM_BP_DIRECT	GO:0006538~glutamate catabolic process	2	0.668896	0.0874979	AT5G07440, AT5G18170	266	4	11711	22.0132	1	0.702949	0.674772
SR45SAP18	down	GOTERM_BP_DIRECT	GO:0016567~protein ubiquitination	13	4.34783	0.0928098	AT1G31350, AT5G49665, AT5G63160, AT3G61060, AT4G37590, AT2G30600, AT1G76410, AT1G22500, AT1G04360, AT5G01520, AT3G48360, AT3G47160, AT5G22920	266	345	11711	1.65896	1	0.733198	0.703808
SR45SAP18	down	GOTERM_BP_DIRECT	GO:0006629~lipid metabolic process	6	2.00669	0.0953115	AT5G14180, AT1G66980, AT3G16120, AT3G02040, AT2G26560, AT5G41080	266	107	11711	2.46877	1	0.740618	0.71093
SR45SAP18	down	GOTERM_CC_DIRECT	GO:0005947~mitochondrial alpha-ketoglutarate dehydrogenase complex	3	1.00334	0.00142386	AT3G13450, AT1G55510, AT1G21400	277	3	12554	45.3213	0.102633	0.108213	0.108213
SR45SAP18	down	GOTERM_CC_DIRECT	GO:0005739~mitochondrion	55	18.3946	0.0764176	AT3G06850, AT1G66890, AT1G65040, AT3G09922, AT3G45730, AT3G62750, AT5G07440, AT5G57940, AT4G39460, AT1G79440, AT1G78270, AT1G35580, AT2G13800, AT1G66980, AT3G60980, AT3G57170, AT2G38400, AT5G63620, AT5G55970, AT3G18320, AT1G53480, AT5G50160, AT3G16700, AT5G02810, AT3G54510, AT1G06570, AT3G01345, AT1G74458, AT3G22200, AT4G34030, AT4G37220, AT2G14170, AT4G13575, AT1G76590, AT2G43400, AT4G18140, AT1…	277	2035	12554	1.2249	0.997622	1	1
SR45SAP18	down	GOTERM_CC_DIRECT	GO:0005576~extracellular region	32	10.7023	0.0934337	AT5G14180, AT3G49780, AT4G39090, AT5G26740, AT1G06570, AT1G11260, AT5G49665, AT4G21400, AT3G22640, AT5G55700, AT1G30720, AT4G24230, AT1G28610, AT5G56870, AT2G22980, AT2G05540, AT4G30270, AT1G05310, AT1G62810, AT1G02640, AT5G20230, AT1G03090, AT2G29170, AT1G10940, AT5G36910, AT1G02850, AT1G21670, AT4G19820, AT1G22500, AT1G72060, AT4G14130, AT2G26010	277	1104	12554	1.31366	0.999421	1	1
SR45SAP18	down	GOTERM_MF_DIRECT	GO:0080044~quercetin 7-O-glucosyltransferase activity	5	1.67224	0.000628	AT5G05890, AT4G34138, AT4G15490, AT1G78270, AT1G22400	216	19	9988	12.1686	0.165417	0.0788438	0.0780254
SR45SAP18	down	GOTERM_MF_DIRECT	GO:0050897~cobalt ion binding	7	2.34114	0.000669	AT4G34030, AT1G03090, AT5G63620, AT5G07440, AT3G22200, AT1G20630, AT5G18170	216	50	9988	6.4737	0.175254	0.0788438	0.0780254
SR45SAP18	down	GOTERM_MF_DIRECT	GO:0080043~quercetin 3-O-glucosyltransferase activity	5	1.67224	0.00134039	AT5G05890, AT4G34138, AT4G15490, AT1G78270, AT1G22400	216	23	9988	10.0523	0.320427	0.0788438	0.0780254
SR45SAP18	down	GOTERM_MF_DIRECT	GO:0004553~hydrolase activity, hydrolyzing O-glycosyl compounds	7	2.34114	0.00134811	AT1G02850, AT2G36390, AT3G62750, AT3G62740, AT4G30270, AT4G14130, AT1G02640	216	57	9988	5.67869	0.321939	0.0788438	0.0780254
SR45SAP18	down	GOTERM_MF_DIRECT	GO:0003863~3-methyl-2-oxobutanoate dehydrogenase (2-methylpropanoyl-transferring) activity	3	1.00334	0.00136408	AT3G13450, AT1G55510, AT1G21400	216	3	9988	46.2407	0.325054	0.0788438	0.0780254
SR45SAP18	down	GOTERM_MF_DIRECT	GO:0005506~iron ion binding	10	3.34448	0.00278486	AT1G14520, AT3G28740, AT1G06570, AT3G26230, AT3G26220, AT2G19800, AT4G29890, AT3G26290, AT3G26280, AT5G05600	216	137	9988	3.37524	0.552087	0.134137	0.132745
SR45SAP18	down	GOTERM_MF_DIRECT	GO:0008194~UDP-glycosyltransferase activity	5	1.67224	0.00952415	AT5G05890, AT4G34138, AT4G15490, AT1G78270, AT1G22400	216	39	9988	5.9283	0.936461	0.393211	0.38913
SR45SAP18	down	GOTERM_MF_DIRECT	GO:0008889~glycerophosphodiester phosphodiesterase activity	3	1.00334	0.0118561	AT1G66980, AT3G02040, AT5G41080	216	8	9988	17.3403	0.967773	0.4283	0.423854
SR45SAP18	down	GOTERM_MF_DIRECT	GO:0008483~transaminase activity	4	1.33779	0.0177578	AT1G10070, AT3G22200, AT2G38400, AT2G25010	216	26	9988	7.11396	0.994259	0.570223	0.564304
SR45SAP18	down	GOTERM_MF_DIRECT	GO:0015144~carbohydrate transmembrane transporter activity	4	1.33779	0.0238123	AT4G36670, AT1G77210, AT1G11260, AT3G20660	216	29	9988	6.37803	0.999033	0.688175	0.681031
SR45SAP18	down	GOTERM_MF_DIRECT	GO:0004485~methylcrotonoyl-CoA carboxylase activity	2	0.668896	0.0425904	AT4G34030, AT1G03090	216	2	9988	46.2407	0.999996	0.724037	0.716521
SR45SAP18	down	GOTERM_MF_DIRECT	GO:0016639~oxidoreductase activity, acting on the CH-NH2 group of donors, NAD or NADP as acceptor	2	0.668896	0.0425904	AT5G07440, AT5G18170	216	2	9988	46.2407	0.999996	0.724037	0.716521
SR45SAP18	down	GOTERM_MF_DIRECT	GO:0050113~inositol oxygenase activity	2	0.668896	0.0425904	AT1G14520, AT2G19800	216	2	9988	46.2407	0.999996	0.724037	0.716521
SR45SAP18	down	GOTERM_MF_DIRECT	GO:0004352~glutamate dehydrogenase (NAD+) activity	2	0.668896	0.0425904	AT5G07440, AT5G18170	216	2	9988	46.2407	0.999996	0.724037	0.716521
SR45SAP18	down	GOTERM_MF_DIRECT	GO:0050373~UDP-arabinose 4-epimerase activity	2	0.668896	0.0425904	AT1G12780, AT1G63180	216	2	9988	46.2407	0.999996	0.724037	0.716521
SR45SAP18	down	GOTERM_MF_DIRECT	GO:0047274~galactinol-sucrose galactosyltransferase activity	2	0.668896	0.0425904	AT5G20250, AT3G57520	216	2	9988	46.2407	0.999996	0.724037	0.716521
SR45SAP18	down	GOTERM_MF_DIRECT	GO:0004353~glutamate dehydrogenase [NAD(P)+] activity	2	0.668896	0.0425904	AT5G07440, AT5G18170	216	2	9988	46.2407	0.999996	0.724037	0.716521
SR45SAP18	down	GOTERM_MF_DIRECT	GO:0102483~scopolin beta-glucosidase activity	3	1.00334	0.0562898	AT1G02850, AT3G62750, AT3G62740	216	18	9988	7.70679	1	0.869802	0.860772
SR45SAP18	down	GOTERM_MF_DIRECT	GO:0004354~glutamate dehydrogenase (NADP+) activity	2	0.668896	0.0632036	AT5G07440, AT5G18170	216	3	9988	30.8272	1	0.869802	0.860772
SR45SAP18	down	GOTERM_MF_DIRECT	GO:0003995~acyl-CoA dehydrogenase activity	2	0.668896	0.0632036	AT3G45300, AT3G51840	216	3	9988	30.8272	1	0.869802	0.860772
SR45SAP18	down	GOTERM_MF_DIRECT	GO:0003978~UDP-glucose 4-epimerase activity	2	0.668896	0.0632036	AT1G12780, AT1G63180	216	3	9988	30.8272	1	0.869802	0.860772
SR45SAP18	down	GOTERM_MF_DIRECT	GO:0016491~oxidoreductase activity	11	3.67893	0.0667118	AT1G18270, AT4G24050, AT5G63620, AT5G24530, AT2G29170, AT5G07440, AT1G19540, AT5G50160, AT5G05600, AT1G30720, AT5G18170	216	270	9988	1.88388	1	0.876351	0.867254
SR45SAP18	down	GOTERM_MF_DIRECT	GO:0004497~monooxygenase activity	5	1.67224	0.0840519	AT3G28740, AT3G26230, AT3G26220, AT3G26290, AT3G26280	216	77	9988	3.00265	1	1	0.993056
SR45SAP18	down	GOTERM_MF_DIRECT	GO:0016829~lyase activity	4	1.33779	0.0881764	AT1G80160, AT1G11930, AT1G08630, AT1G15380	216	49	9988	3.77475	1	1	0.993056
SR45SAP18	down	GOTERM_MF_DIRECT	GO:0016705~oxidoreductase activity, acting on paired donors, with incorporation or reduction of molecular oxygen	5	1.67224	0.0935992	AT3G28740, AT3G26230, AT3G26220, AT3G26290, AT3G26280	216	80	9988	2.89005	1	1	0.993056
SR45SAP18	up	GOTERM_BP_DIRECT	GO:0009813~flavonoid biosynthetic process	10	4.11523	2.52e-09	AT5G13930, AT3G51240, AT5G05270, AT3G06035, AT3G52370, AT3G55120, AT5G08640, AT1G45201, AT3G23810, AT1G64390	213	31	11711	17.7359	1.13e-06	1.13e-06	1.1e-06
SR45SAP18	up	GOTERM_BP_DIRECT	GO:0019761~glucosinolate biosynthetic process	6	2.46914	7.33e-05	AT1G24100, AT5G23020, AT1G62560, AT4G03060, AT1G16410, AT4G12030	213	25	11711	13.1955	0.0323907	0.0164262	0.0159862
SR45SAP18	up	GOTERM_BP_DIRECT	GO:0010438~cellular response to sulfur starvation	4	1.64609	0.000194	AT2G47015, AT5G48850, AT5G24660, AT1G04770	213	7	11711	31.4178	0.0834366	0.0246621	0.0240015
SR45SAP18	up	GOTERM_BP_DIRECT	GO:0000103~sulfate assimilation	5	2.05761	0.000262	AT4G04610, AT4G39940, AT1G62180, AT4G35640, AT4G21990	213	18	11711	15.2726	0.110879	0.0246621	0.0240015
SR45SAP18	up	GOTERM_BP_DIRECT	GO:0080167~response to karrikin	9	3.7037	0.000275	AT5G05270, AT3G55120, AT5G62210, AT5G08640, AT3G09440, AT3G17609, AT3G21560, AT3G22840, AT2G16660	213	93	11711	5.32076	0.116269	0.0246621	0.0240015
SR45SAP18	up	GOTERM_BP_DIRECT	GO:0019379~sulfate assimilation, phosphoadenylyl sulfate reduction by phosphoadenylyl-sulfate reductase (thioredoxin)	3	1.23457	0.000967	AT4G04610, AT1G62180, AT4G21990	213	3	11711	54.9812	0.352302	0.0721924	0.0702587
SR45SAP18	up	GOTERM_BP_DIRECT	GO:0019344~cysteine biosynthetic process	4	1.64609	0.00183718	AT4G04610, AT4G39940, AT1G62180, AT4G21990	213	14	11711	15.7089	0.562051	0.0987456	0.0961006
SR45SAP18	up	GOTERM_BP_DIRECT	GO:0019419~sulfate reduction	3	1.23457	0.00191064	AT4G04610, AT1G62180, AT4G21990	213	4	11711	41.2359	0.576286	0.0987456	0.0961006
SR45SAP18	up	GOTERM_BP_DIRECT	GO:0042546~cell wall biogenesis	8	3.29218	0.00198373	AT4G30290, AT4G30280, AT3G52370, AT1G65310, AT3G44990, AT1G10550, AT3G23810, AT4G36640	213	98	11711	4.48826	0.589992	0.0987456	0.0961006
SR45SAP18	up	GOTERM_BP_DIRECT	GO:0010411~xyloglucan metabolic process	5	2.05761	0.0022387	AT4G30290, AT4G30280, AT1G65310, AT3G44990, AT1G10550	213	31	11711	8.86794	0.634432	0.100294	0.0976073
SR45SAP18	up	GOTERM_BP_DIRECT	GO:0009863~salicylic acid mediated signaling pathway	5	2.05761	0.00316303	AT5G19240, AT3G54000, AT3G22231, AT5G64310, AT5G16200	213	34	11711	8.08547	0.758878	0.128822	0.125371
SR45SAP18	up	GOTERM_BP_DIRECT	GO:0031347~regulation of defense response	13	5.34979	0.00433213	AT4G31800, AT5G19240, AT3G54000, AT5G24660, AT5G64310, AT5G16200, AT5G54710, AT2G18950, AT4G09030, AT1G27770, AT2G43290, AT1G45201, AT2G25000	213	275	11711	2.59911	0.857634	0.160189	0.155898
SR45SAP18	up	GOTERM_BP_DIRECT	GO:0071555~cell wall organization	9	3.7037	0.00464833	AT2G32990, AT4G30290, AT4G30280, AT1G65310, AT2G20750, AT3G44990, AT5G03760, AT2G18950, AT1G64390	213	144	11711	3.43633	0.876556	0.160189	0.155898
SR45SAP18	up	GOTERM_BP_DIRECT	GO:0009888~tissue development	12	4.93827	0.00550268	AT5G06790, AT2G27402, AT2G46535, AT5G22580, AT3G15680, AT5G53486, AT5G63550, AT3G47540, AT5G14330, AT1G66250, AT3G25930, AT1G64390	213	248	11711	2.66038	0.916049	0.176086	0.171369
SR45SAP18	up	GOTERM_BP_DIRECT	GO:0008272~sulfate transport	3	1.23457	0.00645124	AT2G22500, AT1G78000, AT4G24570	213	7	11711	23.5634	0.945305	0.186472	0.181478
SR45SAP18	up	GOTERM_BP_DIRECT	GO:0009408~response to heat	9	3.7037	0.00665973	AT4G26850, AT5G11740, AT5G56010, AT5G42020, AT1G07890, AT3G09440, AT3G44990, AT5G64310, AT5G37770	213	153	11711	3.23419	0.950224	0.186472	0.181478
SR45SAP18	up	GOTERM_BP_DIRECT	GO:0010224~response to UV-B	5	2.05761	0.00741801	AT5G13930, AT3G51240, AT3G55120, AT3G17609, AT4G14690	213	43	11711	6.39317	0.964673	0.195486	0.19025
SR45SAP18	up	GOTERM_BP_DIRECT	GO:0009753~response to jasmonic acid	11	4.52675	0.0104998	AT4G26850, AT5G13930, AT2G32990, AT1G78070, AT5G19240, AT1G45201, AT5G65870, AT4G27560, AT4G22880, AT4G30250, AT4G12030	213	235	11711	2.57359	0.991256	0.241886	0.235407
SR45SAP18	up	GOTERM_BP_DIRECT	GO:0071483~cellular response to blue light	3	1.23457	0.0107985	AT2G21320, AT3G22840, AT4G14690	213	9	11711	18.3271	0.992364	0.241886	0.235407
SR45SAP18	up	GOTERM_BP_DIRECT	GO:0010439~regulation of glucosinolate biosynthetic process	3	1.23457	0.0107985	AT4G39940, AT5G48850, AT1G04770	213	9	11711	18.3271	0.992364	0.241886	0.235407
SR45SAP18	up	GOTERM_BP_DIRECT	GO:0009718~anthocyanin-containing compound biosynthetic process	3	1.23457	0.0223111	AT3G21560, AT5G42800, AT4G22880	213	13	11711	12.688	0.99996	0.47597	0.46322
SR45SAP18	up	GOTERM_BP_DIRECT	GO:0010200~response to chitin	9	3.7037	0.0347063	AT4G31800, AT4G09030, AT5G19240, AT1G27770, AT2G43290, AT3G54000, AT5G64310, AT5G16200, AT5G54710	213	207	11711	2.39049	1	0.595327	0.579381
SR45SAP18	up	GOTERM_BP_DIRECT	GO:0071490~cellular response to far red light	2	0.823045	0.0358791	AT3G22840, AT4G14690	213	2	11711	54.9812	1	0.595327	0.579381
SR45SAP18	up	GOTERM_BP_DIRECT	GO:0015709~thiosulfate transport	2	0.823045	0.0358791	AT2G22500, AT4G24570	213	2	11711	54.9812	1	0.595327	0.579381
SR45SAP18	up	GOTERM_BP_DIRECT	GO:0080164~regulation of nitric oxide metabolic process	2	0.823045	0.0358791	AT1G66400, AT5G37770	213	2	11711	54.9812	1	0.595327	0.579381
SR45SAP18	up	GOTERM_BP_DIRECT	GO:0071422~succinate transmembrane transport	2	0.823045	0.0358791	AT2G22500, AT4G24570	213	2	11711	54.9812	1	0.595327	0.579381
SR45SAP18	up	GOTERM_BP_DIRECT	GO:0033506~glucosinolate biosynthetic process from homomethionine	2	0.823045	0.0358791	AT1G65860, AT4G12030	213	2	11711	54.9812	1	0.595327	0.579381
SR45SAP18	up	GOTERM_BP_DIRECT	GO:0071456~cellular response to hypoxia	7	2.88066	0.0455467	AT1G78070, AT5G19240, AT4G30280, AT2G22500, AT3G22550, AT4G24570, AT1G72910	213	143	11711	2.69139	1	0.728747	0.709227
SR45SAP18	up	GOTERM_BP_DIRECT	GO:0007389~pattern specification process	3	1.23457	0.0500462	AT5G06790, AT2G37460, AT4G30250	213	20	11711	8.24718	1	0.765388	0.744886
SR45SAP18	up	GOTERM_BP_DIRECT	GO:0071491~cellular response to red light	2	0.823045	0.0533352	AT3G22840, AT4G14690	213	3	11711	36.6541	1	0.765388	0.744886
SR45SAP18	up	GOTERM_BP_DIRECT	GO:0090627~plant epidermal cell differentiation	2	0.823045	0.0533352	AT4G31840, AT2G38530	213	3	11711	36.6541	1	0.765388	0.744886
SR45SAP18	up	GOTERM_BP_DIRECT	GO:0042026~protein refolding	3	1.23457	0.0546705	AT5G42020, AT3G13470, AT3G09440	213	21	11711	7.85446	1	0.765388	0.744886
SR45SAP18	up	GOTERM_BP_DIRECT	GO:0009809~lignin biosynthetic process	3	1.23457	0.0643445	AT1G07890, AT4G01070, AT4G39330	213	23	11711	7.17146	1	0.847833	0.825123
SR45SAP18	up	GOTERM_BP_DIRECT	GO:0009407~toxin catabolic process	3	1.23457	0.0643445	AT5G17220, AT1G78340, AT3G03190	213	23	11711	7.17146	1	0.847833	0.825123
SR45SAP18	up	GOTERM_BP_DIRECT	GO:0071492~cellular response to UV-A	2	0.823045	0.0704767	AT3G22840, AT4G14690	213	4	11711	27.4906	1	0.877044	0.853551
SR45SAP18	up	GOTERM_BP_DIRECT	GO:0015729~oxaloacetate transport	2	0.823045	0.0704767	AT2G22500, AT4G24570	213	4	11711	27.4906	1	0.877044	0.853551
SR45SAP18	up	GOTERM_BP_DIRECT	GO:0006979~response to oxidative stress	10	4.11523	0.0798516	AT5G13930, AT2G21640, AT4G11010, AT3G23910, AT1G13340, AT1G05260, AT3G16670, AT5G58390, AT3G03190, AT1G75280	213	289	11711	1.90246	1	0.966852	0.940954
SR45SAP18	up	GOTERM_BP_DIRECT	GO:0019752~carboxylic acid metabolic process	7	2.88066	0.0851073	AT1G20070, AT3G06035, AT1G45201, AT5G17700, AT3G23810, AT1G64390, AT2G46650	213	168	11711	2.29088	1	0.977864	0.951671
SR45SAP18	up	GOTERM_BP_DIRECT	GO:0071423~malate transmembrane transport	2	0.823045	0.0873093	AT2G22500, AT4G24570	213	5	11711	21.9925	1	0.977864	0.951671
SR45SAP18	up	GOTERM_BP_DIRECT	GO:0016998~cell wall macromolecule catabolic process	2	0.823045	0.0873093	AT3G44990, AT3G47540	213	5	11711	21.9925	1	0.977864	0.951671
SR45SAP18	up	GOTERM_BP_DIRECT	GO:1901615~organic hydroxy compound metabolic process	3	1.23457	0.0963118	AT4G14750, AT5G19240, AT5G54710	213	29	11711	5.68771	1	1	0.975391
SR45SAP18	up	GOTERM_CC_DIRECT	GO:0031225~anchored component of membrane	17	6.99588	8.52e-11	AT5G24105, AT5G19240, AT3G06035, AT1G55260, AT4G31840, AT2G25060, AT5G64310, AT1G66250, AT3G58550, AT5G11740, AT4G09030, AT5G25090, AT4G37450, AT5G53250, AT5G62210, AT5G42720, AT2G22470	213	115	12554	8.71272	7.33e-09	7.33e-09	6.99e-09
SR45SAP18	up	GOTERM_CC_DIRECT	GO:0005576~extracellular region	38	15.6379	3.97e-05	AT3G03780, AT2G32990, AT1G60590, AT3G52370, AT4G31840, AT2G25060, AT1G05260, AT1G55265, AT3G18280, AT5G65870, AT1G10550, AT2G38530, AT1G64390, AT4G30290, AT3G14210, AT3G16670, AT5G58390, AT1G23205, AT1G06000, AT4G02330, AT5G19240, AT1G65310, AT1G07890, AT1G67750, AT5G24150, AT2G36120, AT4G30280, AT2G20750, AT1G48750, AT3G44990, AT1G45201, AT5G44568, AT3G47540, AT3G29030, AT5G42720, AT4G32460, AT1…	213	1104	12554	2.0287	0.00340543	0.00129816	0.00123778
SR45SAP18	up	GOTERM_CC_DIRECT	GO:0016020~membrane	27	11.1111	4.53e-05	AT3G06035, AT1G55260, AT4G31840, AT2G25060, AT5G54710, AT1G66250, AT3G58550, AT1G16410, AT2G16660, AT2G38530, AT5G11740, AT2G46650, AT5G42020, AT4G19690, AT5G64310, AT3G22231, AT3G13080, AT5G17700, AT4G09030, AT5G25090, AT4G37450, AT5G53250, AT2G20750, AT5G62210, AT3G29030, AT5G42720, AT2G22470	213	657	12554	2.42215	0.00388699	0.00129816	0.00123778
SR45SAP18	up	GOTERM_CC_DIRECT	GO:0048046~apoplast	12	4.93827	0.00370381	AT3G03780, AT4G12880, AT4G30290, AT4G30280, AT1G26560, AT3G14210, AT1G65310, AT3G09440, AT3G44990, AT4G39330, AT3G13080, AT1G10550	213	252	12554	2.80662	0.273211	0.0796319	0.0759281
SR45SAP18	up	GOTERM_CC_DIRECT	GO:0005618~cell wall	13	5.34979	0.0110428	AT4G02330, AT5G42020, AT1G60590, AT1G65310, AT1G07890, AT3G09440, AT1G10550, AT4G30290, AT4G30280, AT2G20750, AT3G44990, AT3G29030, AT4G12490	213	333	12554	2.30092	0.615175	0.158998	0.151603
SR45SAP18	up	GOTERM_CC_DIRECT	GO:0046658~anchored component of plasma membrane	6	2.46914	0.0118981	AT4G12880, AT5G25090, AT2G25060, AT4G31840, AT1G66250, AT5G42720	213	81	12554	4.36585	0.64277	0.158998	0.151603
SR45SAP18	up	GOTERM_CC_DIRECT	GO:0005887~integral component of plasma membrane	5	2.05761	0.0129417	AT1G27770, AT3G12520, AT1G78000, AT5G13170, AT1G10550	213	54	12554	5.45731	0.673803	0.158998	0.151603
SR45SAP18	up	GOTERM_CC_DIRECT	GO:0099503~secretory vesicle	7	2.88066	0.0353547	AT5G56010, AT5G42020, AT3G14210, AT2G25060, AT4G31840, AT1G45201, AT1G55265	213	144	12554	2.86509	0.95475	0.380063	0.362386
SR45SAP18	up	GOTERM_CC_DIRECT	GO:0005886~plasma membrane	51	20.9877	0.0527755	AT3G03780, AT5G24105, AT3G09440, AT1G35710, AT3G19370, AT2G37460, AT1G66250, AT5G11740, AT5G56010, AT5G12110, AT5G37770, AT4G30250, AT1G75280, AT2G32340, AT5G42020, AT4G19690, AT3G05370, AT5G64310, AT4G14750, AT4G37450, AT1G27770, AT3G44990, AT5G44568, AT5G46700, AT1G78000, AT3G18524, AT5G13170, AT2G22470, AT3G06035, AT1G55260, AT4G31840, AT2G25060, AT2G41820, AT2G27080, AT3G58550, AT1G10550, AT2…	213	2380	12554	1.26298	0.99056	0.504299	0.480843
SR45SAP18	up	GOTERM_CC_DIRECT	GO:0016021~integral component of membrane	63	25.9259	0.0696533	AT5G24105, AT1G68238, AT3G05320, AT1G35710, AT2G37460, AT5G54710, AT4G24570, AT5G11740, AT5G03760, AT4G30650, AT4G34650, AT2G46650, AT2G32340, AT4G19690, AT2G35850, AT3G05370, AT5G14330, AT5G25140, AT5G65880, AT3G13080, AT4G37450, AT1G27770, AT5G44568, AT5G46700, AT1G78000, AT1G24147, AT5G13170, AT5G23310, AT3G06035, AT4G31840, AT2G41820, AT2G27080, AT2G16586, AT1G65060, AT2G16660, AT1G16410, AT3…	213	3092	12554	1.20089	0.997989	0.585114	0.5579
SR45SAP18	up	GOTERM_CC_DIRECT	GO:0009522~photosystem I	3	1.23457	0.0756206	AT2G40100, AT3G22840, AT4G14690	213	27	12554	6.54877	0.998844	0.585114	0.5579
SR45SAP18	up	GOTERM_CC_DIRECT	GO:0042406~extrinsic component of endoplasmic reticulum membrane	2	0.823045	0.0816438	AT3G55120, AT5G42800	213	5	12554	23.5756	0.999341	0.585114	0.5579
SR45SAP18	up	GOTERM_MF_DIRECT	GO:0016762~xyloglucan:xyloglucosyl transferase activity	5	2.05761	0.0003	AT4G30290, AT4G30280, AT1G65310, AT3G44990, AT1G10550	160	21	9988	14.8631	0.0637975	0.0275377	0.0269146
SR45SAP18	up	GOTERM_MF_DIRECT	GO:0015116~sulfate transmembrane transporter activity	4	1.64609	0.000438	AT2G22500, AT3G12520, AT1G78000, AT4G24570	160	10	9988	24.97	0.0918017	0.0275377	0.0269146
SR45SAP18	up	GOTERM_MF_DIRECT	GO:0009055~electron carrier activity	6	2.46914	0.000567	AT4G12880, AT5G25090, AT2G25060, AT4G31840, AT2G46650, AT4G10040	160	43	9988	8.71047	0.1173	0.0275377	0.0269146
SR45SAP18	up	GOTERM_MF_DIRECT	GO:0004604~phosphoadenylyl-sulfate reductase (thioredoxin) activity	3	1.23457	0.000748	AT4G04610, AT1G62180, AT4G21990	160	3	9988	62.425	0.151716	0.0275377	0.0269146
SR45SAP18	up	GOTERM_MF_DIRECT	GO:0033741~adenylyl-sulfate reductase (glutathione) activity	3	1.23457	0.000748	AT4G04610, AT1G62180, AT4G21990	160	3	9988	62.425	0.151716	0.0275377	0.0269146
SR45SAP18	up	GOTERM_MF_DIRECT	GO:0009973~adenylyl-sulfate reductase activity	3	1.23457	0.000748	AT4G04610, AT1G62180, AT4G21990	160	3	9988	62.425	0.151716	0.0275377	0.0269146
SR45SAP18	up	GOTERM_MF_DIRECT	GO:0008194~UDP-glycosyltransferase activity	5	2.05761	0.00329678	AT1G24100, AT4G01070, AT3G21560, AT1G06000, AT4G27560	160	39	9988	8.00321	0.516396	0.104084	0.101729
SR45SAP18	up	GOTERM_MF_DIRECT	GO:0030247~polysaccharide binding	5	2.05761	0.00432403	AT4G30290, AT4G30280, AT1G65310, AT3G44990, AT1G10550	160	42	9988	7.43155	0.614552	0.119451	0.116749
SR45SAP18	up	GOTERM_MF_DIRECT	GO:0004553~hydrolase activity, hydrolyzing O-glycosyl compounds	5	2.05761	0.0127027	AT4G30290, AT4G30280, AT1G26560, AT1G65310, AT1G10550	160	57	9988	5.47588	0.939945	0.311922	0.304865
SR45SAP18	up	GOTERM_MF_DIRECT	GO:0016747~transferase activity, transferring acyl groups other than amino-acyl groups	4	1.64609	0.0207087	AT5G13930, AT5G02890, AT4G15390, AT5G48880	160	37	9988	6.74865	0.989986	0.401569	0.392483
SR45SAP18	up	GOTERM_MF_DIRECT	GO:0000981~RNA polymerase II transcription factor activity, sequence-specific DNA binding	6	2.46914	0.0250427	AT4G05170, AT1G77950, AT5G10140, AT3G17609, AT4G34610, AT5G46690	160	104	9988	3.60144	0.996226	0.401569	0.392483
SR45SAP18	up	GOTERM_MF_DIRECT	GO:0020037~heme binding	7	2.88066	0.0265904	AT1G07890, AT1G05260, AT5G58390, AT5G25140, AT1G16410, AT2G46650, AT4G10040	160	143	9988	3.05577	0.997339	0.401569	0.392483
SR45SAP18	up	GOTERM_MF_DIRECT	GO:0051213~dioxygenase activity	4	1.64609	0.027137	AT3G51240, AT5G08640, AT4G03060, AT4G22880	160	41	9988	6.09024	0.997648	0.401569	0.392483
SR45SAP18	up	GOTERM_MF_DIRECT	GO:0045486~naringenin 3-dioxygenase activity	2	0.823045	0.0315864	AT3G51240, AT5G08640	160	2	9988	62.425	0.999142	0.401569	0.392483
SR45SAP18	up	GOTERM_MF_DIRECT	GO:0015117~thiosulfate transmembrane transporter activity	2	0.823045	0.0315864	AT2G22500, AT4G24570	160	2	9988	62.425	0.999142	0.401569	0.392483
SR45SAP18	up	GOTERM_MF_DIRECT	GO:0080105~6-methylthiopropyl glucosinolate S-oxygenase activity	2	0.823045	0.0315864	AT1G65860, AT1G62560	160	2	9988	62.425	0.999142	0.401569	0.392483
SR45SAP18	up	GOTERM_MF_DIRECT	GO:0045430~chalcone isomerase activity	2	0.823045	0.0315864	AT5G05270, AT3G55120	160	2	9988	62.425	0.999142	0.401569	0.392483
SR45SAP18	up	GOTERM_MF_DIRECT	GO:0000978~RNA polymerase II core promoter proximal region sequence-specific DNA binding	5	2.05761	0.0327755	AT4G05170, AT1G77950, AT5G10140, AT4G34610, AT5G46690	160	76	9988	4.10691	0.999345	0.401569	0.392483
SR45SAP18	up	GOTERM_MF_DIRECT	GO:0031418~L-ascorbic acid binding	3	1.23457	0.0360692	AT3G51240, AT5G08640, AT4G22880	160	19	9988	9.85658	0.999691	0.401569	0.392483
SR45SAP18	up	GOTERM_MF_DIRECT	GO:0080104~5-methylthiopropyl glucosinolate S-oxygenase activity	2	0.823045	0.0470057	AT1G65860, AT1G62560	160	3	9988	41.6167	0.999975	0.401569	0.392483
SR45SAP18	up	GOTERM_MF_DIRECT	GO:0080103~4-methylthiopropyl glucosinolate S-oxygenase activity	2	0.823045	0.0470057	AT1G65860, AT1G62560	160	3	9988	41.6167	0.999975	0.401569	0.392483
SR45SAP18	up	GOTERM_MF_DIRECT	GO:0080102~3-methylthiopropyl glucosinolate S-oxygenase activity	2	0.823045	0.0470057	AT1G65860, AT1G62560	160	3	9988	41.6167	0.999975	0.401569	0.392483
SR45SAP18	up	GOTERM_MF_DIRECT	GO:0015141~succinate transmembrane transporter activity	2	0.823045	0.0470057	AT2G22500, AT4G24570	160	3	9988	41.6167	0.999975	0.401569	0.392483
SR45SAP18	up	GOTERM_MF_DIRECT	GO:0005310~dicarboxylic acid transmembrane transporter activity	2	0.823045	0.0470057	AT2G22500, AT4G24570	160	3	9988	41.6167	0.999975	0.401569	0.392483
SR45SAP18	up	GOTERM_MF_DIRECT	GO:0080106~7-methylthiopropyl glucosinolate S-oxygenase activity	2	0.823045	0.0470057	AT1G65860, AT1G62560	160	3	9988	41.6167	0.999975	0.401569	0.392483
SR45SAP18	up	GOTERM_MF_DIRECT	GO:0016671~oxidoreductase activity, acting on a sulfur group of donors, disulfide as acceptor	3	1.23457	0.0472434	AT4G04610, AT1G62180, AT4G21990	160	22	9988	8.5125	0.999976	0.401569	0.392483
SR45SAP18	up	GOTERM_MF_DIRECT	GO:0015131~oxaloacetate transmembrane transporter activity	2	0.823045	0.0621811	AT2G22500, AT4G24570	160	4	9988	31.2125	0.999999	0.490786	0.479683
SR45SAP18	up	GOTERM_MF_DIRECT	GO:0080107~8-methylthiopropyl glucosinolate S-oxygenase activity	2	0.823045	0.0621811	AT1G65860, AT1G62560	160	4	9988	31.2125	0.999999	0.490786	0.479683
SR45SAP18	up	GOTERM_MF_DIRECT	GO:0004499~N,N-dimethylaniline monooxygenase activity	2	0.823045	0.0771163	AT1G65860, AT1G62560	160	5	9988	24.97	1	0.56809	0.555237
SR45SAP18	up	GOTERM_MF_DIRECT	GO:0015140~malate transmembrane transporter activity	2	0.823045	0.0771163	AT2G22500, AT4G24570	160	5	9988	24.97	1	0.56809	0.555237
SR45SAP18	up	GOTERM_MF_DIRECT	GO:0008810~cellulase activity	2	0.823045	0.0918151	AT2G32990, AT1G64390	160	6	9988	20.8083	1	0.654553	0.639744
SR45SAP18ACINUS	down	GOTERM_BP_DIRECT	GO:1901565~organonitrogen compound catabolic process	36	3.48162	1.05e-11	AT5G16120, AT1G07040, AT1G11380, AT1G66890, AT3G60510, AT4G36670, AT1G21680, AT4G03080, AT1G54740, AT3G18350, AT1G76410, AT1G53030, AT3G11560, AT1G36050, AT2G28120, AT1G58180, AT4G36850, AT4G35440, AT3G48380, AT1G12440, AT2G38820, AT5G16370, AT1G56220, AT3G03150, AT1G10060, AT2G39570, AT1G55810, AT3G15450, AT1G77210, AT2G30600, AT5G57655, AT3G48530, AT3G29370, AT4G12690, AT1G03520, AT1G22400	925	126	12011	3.70996	1.2e-08	1.2e-08	1.18e-08
SR45SAP18ACINUS	down	GOTERM_BP_DIRECT	GO:0009642~response to light intensity	43	4.15861	9.75e-11	AT4G01870, AT4G01330, AT5G16120, AT3G29670, AT5G14120, AT3G27770, AT1G66890, AT5G16400, AT2G15695, AT1G17940, AT3G15780, AT1G01770, AT1G03610, AT5G56870, AT2G02710, AT1G54740, AT2G45600, AT1G76410, AT3G62650, AT1G76590, AT1G78450, AT1G58180, AT1G02340, AT5G65380, AT2G38820, AT5G16370, AT1G56220, AT3G03150, AT4G21510, AT2G15960, AT2G39570, AT2G36320, AT2G17880, AT4G27450, AT1G55810, AT3G15450, AT2…	925	184	12011	3.03451	1.12e-07	5.59e-08	5.5e-08
SR45SAP18ACINUS	down	GOTERM_BP_DIRECT	GO:0044248~cellular catabolic process	60	5.80271	2.73e-10	AT1G55280, AT3G49780, AT2G25080, AT1G07040, AT1G11380, AT3G26220, AT1G66890, AT1G19540, AT4G36670, AT2G02710, AT1G54740, AT4G03080, AT1G50260, AT3G18350, AT1G76410, AT2G48030, AT3G11560, AT1G12440, AT3G27260, AT3G06780, AT1G56220, AT3G03150, AT5G64430, AT2G39570, AT1G55810, AT3G15450, AT5G03490, AT4G36040, AT2G30600, AT1G53560, AT3G29370, AT2G22790, AT4G12690, AT1G22400, AT4G01870, AT3G60510, AT2…	925	323	12011	2.41205	3.13e-07	1.04e-07	1.02e-07
SR45SAP18ACINUS	down	GOTERM_BP_DIRECT	GO:0010243~response to organonitrogen compound	28	2.70793	1.73e-07	AT1G61100, AT1G63860, AT3G11700, AT5G16120, AT3G29670, AT1G16110, AT3G57120, AT2G17550, AT1G27290, AT2G17230, AT1G72790, AT4G36670, AT1G03610, AT5G62865, AT1G50040, AT3G47010, AT1G03970, AT5G16370, AT1G62422, AT1G32630, AT2G15960, AT4G23730, AT3G20300, AT5G65207, AT2G21500, AT5G41810, AT1G08315, AT2G22790	925	117	12011	3.10749	0.000198	4.96e-05	4.87e-05
SR45SAP18ACINUS	down	GOTERM_BP_DIRECT	GO:0007165~signal transduction	71	6.86654	4.52e-07	AT1G63860, AT2G01190, AT2G34510, AT5G46450, AT3G49780, AT5G44510, AT1G07040, AT5G17650, AT3G26220, AT4G01090, AT1G27290, AT1G72416, AT1G72890, AT4G36670, AT2G02710, AT5G62865, AT4G16900, AT1G50260, AT5G06870, AT4G19530, AT1G51270, AT4G15490, AT1G02340, AT4G32790, AT2G28660, AT2G25350, AT3G02140, AT1G62422, AT3G27260, AT2G13800, AT2G46070, AT4G21510, AT4G23730, AT2G17880, AT5G57550, AT4G32160, AT3…	925	497	12011	1.85498	0.000519	0.000104	0.000102
SR45SAP18ACINUS	down	GOTERM_BP_DIRECT	GO:0006520~cellular amino acid metabolic process	19	1.83752	3.79e-06	AT1G35580, AT5G16370, AT5G16120, AT1G56220, AT3G60510, AT3G15450, AT4G36670, AT2G30600, AT5G57655, AT5G07440, AT1G76410, AT3G48530, AT1G08630, AT3G29370, AT2G28120, AT1G58180, AT4G12690, AT3G48380, AT5G18170	925	70	12011	3.52446	0.00434452	0.000725	0.000712
SR45SAP18ACINUS	down	GOTERM_BP_DIRECT	GO:0001666~response to hypoxia	18	1.74081	6.85e-06	AT1G10140, AT4G20380, AT3G27770, AT4G27450, AT5G44260, AT1G64280, AT1G55810, AT4G24230, AT5G56870, AT5G65207, AT2G16060, AT1G54740, AT5G38200, AT2G32700, AT1G20970, AT2G31810, AT3G29370, AT5G03730	925	66	12011	3.54133	0.00783744	0.00112306	0.0011035
SR45SAP18ACINUS	down	GOTERM_BP_DIRECT	GO:0010150~leaf senescence	24	2.32108	2.08e-05	AT4G01870, AT2G31570, AT2G13800, AT5G24530, AT5G17860, AT5G51640, AT3G02150, AT5G64430, AT5G47390, AT2G13790, AT2G31070, AT1G64360, AT2G22300, AT5G56870, AT1G73680, AT2G02710, AT2G41060, AT5G39610, AT4G36040, AT3G18350, AT1G09500, AT1G20780, AT2G42540, AT4G16110	925	116	12011	2.68652	0.0235796	0.00298013	0.00292821
SR45SAP18ACINUS	down	GOTERM_BP_DIRECT	GO:0016567~protein ubiquitination	50	4.83559	2.87e-05	AT3G59940, AT1G31350, AT4G10925, AT3G61060, AT1G76410, AT2G21950, AT3G48360, AT1G02860, AT5G22920, AT3G53410, AT4G27050, AT3G53090, AT4G21510, AT5G15820, AT1G64280, AT4G21350, AT1G02610, AT3G19850, AT4G38940, AT3G16740, AT2G25740, AT3G61350, AT2G30600, AT3G60220, AT1G20780, AT3G13430, AT2G02360, AT1G08710, AT1G15165, AT1G04390, AT5G49665, AT1G75380, AT3G09030, AT1G50280, AT5G01720, AT2G18915, AT1…	925	350	12011	1.85498	0.032452	0.00366234	0.00359853
SR45SAP18ACINUS	down	GOTERM_BP_DIRECT	GO:0009646~response to absence of light	12	1.16054	3.93e-05	AT3G06850, AT3G48390, AT5G63190, AT5G20230, AT1G67070, AT3G13450, AT5G47390, AT2G43400, AT3G47340, AT4G24230, AT5G18170, AT1G21400	925	35	12011	4.45195	0.0441427	0.00451065	0.00443207
SR45SAP18ACINUS	down	GOTERM_BP_DIRECT	GO:0006552~leucine catabolic process	6	0.580271	4.91e-05	AT4G34030, AT1G03090, AT5G43430, AT3G45300, AT1G10060, AT2G43400	925	7	12011	11.1299	0.0548627	0.00512496	0.00503568
SR45SAP18ACINUS	down	GOTERM_BP_DIRECT	GO:0098542~defense response to other organism	49	4.73888	7.82e-05	AT2G36410, AT1G14330, AT4G24050, AT4G01410, AT1G72416, AT1G72890, AT3G18350, AT3G11560, AT1G10140, AT3G27260, AT1G32630, AT4G23730, AT2G35650, AT5G03490, AT4G34260, AT5G41810, AT5G40720, AT1G78280, AT4G12690, AT1G22400, AT1G61100, AT1G57680, AT3G11700, AT1G32460, AT3G29670, AT3G58790, AT2G17550, AT2G17230, AT1G72790, AT3G62570, AT2G30930, AT1G13390, AT3G47010, AT2G48010, AT4G36850, AT1G03970, AT3…	925	354	12011	1.79734	0.0859356	0.00748105	0.00735071
SR45SAP18ACINUS	down	GOTERM_BP_DIRECT	GO:0009737~response to abscisic acid	69	6.67311	0.00024	AT3G06210, AT1G14330, AT1G07040, AT5G17650, AT3G26220, AT1G29395, AT1G16110, AT4G01090, AT3G57120, AT1G27290, AT2G45640, AT5G59320, AT4G38690, AT1G50260, AT1G54100, AT4G13030, AT5G58670, AT3G48360, AT2G29670, AT1G10140, AT3G02140, AT4G27410, AT5G46220, AT5G17640, AT5G47390, AT2G19620, AT2G38400, AT1G51940, AT2G21500, AT4G36040, AT1G80510, AT1G78280, AT2G42540, AT1G22400, AT4G01870, AT4G23260, AT4…	925	577	12011	1.55278	0.241087	0.0211996	0.0208303
SR45SAP18ACINUS	down	GOTERM_BP_DIRECT	GO:0019752~carboxylic acid metabolic process	27	2.61122	0.000508	AT1G11380, AT1G66890, AT1G19540, AT2G15695, AT3G43850, AT1G72790, AT4G13110, AT1G21680, AT1G54740, AT5G03040, AT3G11560, AT2G05540, AT4G36850, AT4G35440, AT1G12440, AT2G31570, AT2G38820, AT5G14470, AT2G15960, AT4G28040, AT2G39570, AT1G17970, AT1G70820, AT1G55810, AT1G77210, AT3G13750, AT1G78280	925	169	12011	2.07451	0.442243	0.0416554	0.0409297
SR45SAP18ACINUS	down	GOTERM_BP_DIRECT	GO:0009742~brassinosteroid mediated signaling pathway	14	1.35397	0.00062	AT5G41260, AT1G34210, AT3G51550, AT2G13790, AT5G65430, AT2G18300, AT1G78700, AT2G42580, AT4G03080, AT2G43060, AT5G03470, AT3G50750, AT2G42870, AT5G54380	925	61	12011	2.98013	0.509509	0.0474339	0.0466075
SR45SAP18ACINUS	down	GOTERM_BP_DIRECT	GO:0009416~response to light stimulus	87	8.41393	0.000723	AT1G80160, AT2G34510, AT2G05070, AT4G24050, AT5G26960, AT1G12390, AT1G07040, AT1G57980, AT1G11380, AT1G19540, AT3G20680, AT4G26150, AT4G25780, AT1G72416, AT4G10925, AT1G28610, AT1G72890, AT4G36670, AT1G49032, AT1G20090, AT2G43060, AT4G38690, AT5G03040, AT3G11560, AT4G15490, AT2G05540, AT1G79440, AT4G13030, AT4G35783, AT1G80920, AT5G18390, AT1G12440, AT1G10020, AT3G29240, AT5G49730, AT1G10060, AT5…	925	797	12011	1.41742	0.564609	0.0500489	0.049177
SR45SAP18ACINUS	down	GOTERM_BP_DIRECT	GO:0071456~cellular response to hypoxia	26	2.51451	0.000741	AT3G49780, AT2G13790, AT2G15890, AT1G30720, AT4G24230, AT5G41080, AT1G03610, AT4G38470, AT1G72430, AT2G26560, AT2G42670, AT5G20230, AT1G10140, AT5G24530, AT5G20250, AT1G19530, AT1G63090, AT4G27450, AT1G55810, AT2G18670, AT5G65207, AT2G16060, AT1G69890, AT3G10020, AT4G19520, AT3G30775	925	164	12011	2.05858	0.573391	0.0500489	0.049177
SR45SAP18ACINUS	down	GOTERM_BP_DIRECT	GO:0009414~response to water deprivation	64	6.18956	0.000936	AT1G55280, AT1G80160, AT3G26220, AT1G16110, AT3G57120, AT4G13110, AT5G05140, AT2G02710, AT5G59320, AT1G50260, AT3G63520, AT1G46768, AT4G13030, AT4G35783, AT5G58670, AT2G29670, AT1G10140, AT2G31570, AT4G27410, AT4G24020, AT5G64430, AT4G23730, AT4G20260, AT4G38940, AT2G21500, AT4G36040, AT1G73750, AT5G38850, AT2G32700, AT2G22790, AT1G08315, AT1G78280, AT2G42540, AT1G62510, AT3G29670, AT5G66400, AT2…	925	552	12011	1.50549	0.659064	0.0597012	0.0586611
SR45SAP18ACINUS	down	GOTERM_BP_DIRECT	GO:0043617~cellular response to sucrose starvation	4	0.386847	0.00171122	AT3G06850, AT3G13450, AT3G47340, AT1G21400	925	4	12011	12.9849	0.860247	0.103394	0.101592
SR45SAP18ACINUS	down	GOTERM_BP_DIRECT	GO:0071310~cellular response to organic substance	16	1.54739	0.00192105	AT3G06210, AT3G27260, AT4G25810, AT5G14120, AT3G01345, AT5G64430, AT4G21510, AT3G26600, AT4G01090, AT5G66200, AT2G02710, AT1G50260, AT1G49520, AT1G53560, AT4G19510, AT2G48010	925	85	12011	2.44421	0.890234	0.110268	0.108347
SR45SAP18ACINUS	down	GOTERM_BP_DIRECT	GO:0014070~response to organic cyclic compound	20	1.93424	0.00238501	AT4G01870, AT2G31010, AT2G13800, AT3G26230, AT5G14120, AT4G28085, AT4G02130, AT2G17550, AT2G35650, AT3G17650, AT1G72890, AT4G36670, AT5G56870, AT2G45910, AT2G03730, AT3G50830, AT2G02360, AT1G76070, AT1G78280, AT1G52290	925	122	12011	2.12867	0.935665	0.130381	0.128109
SR45SAP18ACINUS	down	GOTERM_BP_DIRECT	GO:0032870~cellular response to hormone stimulus	16	1.54739	0.00305817	AT4G01870, AT1G61100, AT2G34510, AT1G14330, AT1G10020, AT2G13800, AT5G17650, AT5G27690, AT1G63090, AT1G69360, AT1G72790, AT5G62865, AT4G36040, AT1G13390, AT3G10300, AT5G40720	925	89	12011	2.33436	0.970378	0.159581	0.156801
SR45SAP18ACINUS	down	GOTERM_BP_DIRECT	GO:1901701~cellular response to oxygen-containing compound	33	3.19149	0.00339203	AT1G61100, AT1G14330, AT3G26220, AT5G15870, AT3G21790, AT3G26600, AT5G66200, AT4G01090, AT2G37025, AT2G02710, AT5G62865, AT2G48030, AT1G13390, AT3G50830, AT2G48010, AT3G17920, AT1G10140, AT2G13800, AT3G06780, AT5G22690, AT4G28085, AT4G21510, AT4G23730, AT1G17970, AT4G38940, AT2G23100, AT2G21500, AT2G30600, AT1G49520, AT2G45910, AT3G10300, AT1G78280, AT1G22400	925	252	12011	1.7004	0.97984	0.163384	0.160537
SR45SAP18ACINUS	down	GOTERM_BP_DIRECT	GO:0007623~circadian rhythm	16	1.54739	0.00341569	AT1G10470, AT2G18915, AT5G02810, AT5G67380, AT3G54500, AT4G26700, AT3G26740, AT4G26150, AT5G15850, AT5G61380, AT5G56860, AT1G51550, AT5G12050, AT3G06080, AT2G42540, AT3G48360	925	90	12011	2.30842	0.980383	0.163384	0.160537
SR45SAP18ACINUS	down	GOTERM_BP_DIRECT	GO:0031347~regulation of defense response	36	3.48162	0.00409427	AT4G01870, AT1G61100, AT1G63860, AT3G07780, AT5G17650, AT3G02150, AT5G15870, AT3G26600, AT1G16110, AT4G01090, AT1G72890, AT4G36670, AT5G05140, AT1G72450, AT3G62570, AT5G38200, AT3G50830, AT2G48010, AT3G47010, AT1G76070, AT5G51910, AT1G10140, AT2G34600, AT4G28085, AT1G32630, AT4G05040, AT1G70700, AT2G18670, AT4G38940, AT4G34480, AT3G62660, AT1G05340, AT1G08315, AT2G22790, AT1G78280, AT1G22400	925	286	12011	1.63446	0.991031	0.187465	0.1842
SR45SAP18ACINUS	down	GOTERM_BP_DIRECT	GO:0009611~response to wounding	55	5.31915	0.00424573	AT1G63860, AT3G49780, AT5G23210, AT5G17650, AT5G14780, AT4G38060, AT4G01090, AT2G37025, AT1G69360, AT3G61060, AT4G13110, AT5G05140, AT1G72450, AT1G28610, AT4G36670, AT5G62865, AT3G48360, AT2G29670, AT2G34600, AT3G03150, AT2G38400, AT1G64280, AT1G53165, AT1G53560, AT2G32700, AT2G22790, AT1G78280, AT1G32460, AT5G14120, AT3G58790, AT5G47240, AT3G14050, AT5G56870, AT5G56550, AT1G13390, AT2G48010, AT2…	925	489	12011	1.46047	0.992469	0.187465	0.1842
SR45SAP18ACINUS	down	GOTERM_BP_DIRECT	GO:0006355~regulation of transcription, DNA-templated	75	7.25338	0.00472972	AT3G57800, AT5G16560, AT3G50650, AT4G39070, AT4G26150, AT2G18300, AT5G63470, AT1G02740, AT5G57660, AT3G17100, AT4G29190, AT2G43060, AT3G48360, AT4G27410, AT4G01120, AT3G54500, AT1G68920, AT1G11270, AT1G09570, AT5G47390, AT1G78600, AT2G25900, AT2G23760, AT5G56860, AT5G28770, AT1G05805, AT2G32700, AT3G29370, AT3G12980, AT1G53160, AT3G48590, AT5G38050, AT1G10470, AT5G02810, AT5G18240, AT3G02150, AT3…	925	714	12011	1.36396	0.995692	0.201101	0.197597
SR45SAP18ACINUS	down	GOTERM_BP_DIRECT	GO:0010167~response to nitrate	6	0.580271	0.00568466	AT4G24020, AT3G62950, AT3G60320, AT4G26150, AT3G48360, AT1G02860	925	16	12011	4.86932	0.99857	0.233071	0.229011
SR45SAP18ACINUS	down	GOTERM_BP_DIRECT	GO:0048638~regulation of developmental growth	7	0.676983	0.00660383	AT3G11690, AT3G62660, AT2G15880, AT1G36050, AT3G22750, AT5G40720, AT4G25780	925	23	12011	3.95192	0.999506	0.261421	0.256866
SR45SAP18ACINUS	down	GOTERM_BP_DIRECT	GO:0009083~branched-chain amino acid catabolic process	5	0.483559	0.00740613	AT3G45300, AT3G13450, AT1G10060, AT1G55510, AT1G21400	925	11	12011	5.90221	0.999805	0.27089	0.266171
SR45SAP18ACINUS	down	GOTERM_BP_DIRECT	GO:2000028~regulation of photoperiodism, flowering	10	0.967118	0.00750931	AT2G33540, AT4G22140, AT1G02740, AT2G42280, AT1G03457, AT5G56550, AT5G56860, AT4G21430, AT4G26150, AT2G22370	925	46	12011	2.8228	0.999827	0.27089	0.266171
SR45SAP18ACINUS	down	GOTERM_BP_DIRECT	GO:0023052~signaling	6	0.580271	0.00755095	AT4G01870, AT2G25740, AT4G36040, AT3G58790, AT5G40720, AT1G22400	925	17	12011	4.58289	0.999835	0.27089	0.266171
SR45SAP18ACINUS	down	GOTERM_BP_DIRECT	GO:0050832~defense response to fungus	45	4.35203	0.0105259	AT4G01870, AT1G63860, AT1G67865, AT3G49780, AT5G23210, AT3G26220, AT1G17780, AT5G15870, AT3G26600, AT1G68110, AT1G16110, AT4G01090, AT2G36490, AT3G07525, AT2G15890, AT4G24230, AT4G13110, AT4G36670, AT5G05140, AT2G22300, AT5G56870, AT5G62865, AT5G38200, AT1G75380, AT2G48010, AT3G09030, AT1G76070, AT1G03850, AT2G13800, AT3G51550, AT4G28040, AT1G51940, AT1G64280, AT1G49050, AT3G01310, AT5G57550, AT5…	925	401	12011	1.45715	0.999995	0.366175	0.359796
SR45SAP18ACINUS	down	GOTERM_BP_DIRECT	GO:0009753~response to jasmonic acid	31	2.99807	0.0122156	AT4G01870, AT5G14120, AT3G58790, AT2G37025, AT1G69360, AT1G72416, AT1G72450, AT5G56750, AT5G38200, AT2G48010, AT2G28120, AT2G29670, AT3G48360, AT4G19390, AT2G34600, AT4G28085, AT2G19620, AT1G63090, AT2G38400, AT5G27380, AT1G70820, AT5G67480, AT1G70700, AT1G44350, AT2G21500, AT1G49520, AT1G53560, AT1G05340, AT2G22790, AT1G78280, AT4G35770	925	254	12011	1.58477	0.999999	0.40091	0.393926
SR45SAP18ACINUS	down	GOTERM_BP_DIRECT	GO:0097305~response to alcohol	11	1.06383	0.0122229	AT4G19390, AT1G03610, AT1G80160, AT2G02710, AT1G01240, AT1G73750, AT2G30600, AT5G15870, AT1G08315, AT2G22790, AT3G10300	925	58	12011	2.46265	0.999999	0.40091	0.393926
SR45SAP18ACINUS	down	GOTERM_BP_DIRECT	GO:0040007~growth	16	1.54739	0.0130852	AT2G36410, AT2G34510, AT4G01330, AT4G08930, AT5G52882, AT5G66200, AT2G17230, AT1G72416, AT1G72790, AT5G57550, AT3G19850, AT1G50040, AT2G30930, AT3G62860, AT4G32350, AT4G16563	925	104	12011	1.99767	1	0.417272	0.410002
SR45SAP18ACINUS	down	GOTERM_BP_DIRECT	GO:1901575~organic substance catabolic process	21	2.03095	0.0143813	AT3G27260, AT2G25080, AT5G64430, AT3G56140, AT1G19540, AT3G26600, AT2G15960, AT2G15695, AT2G36320, AT5G56870, AT2G45630, AT2G02710, AT5G65910, AT1G50260, AT4G36040, AT1G53560, AT1G76590, AT4G15260, AT5G05200, AT2G02360, AT4G14230	925	154	12011	1.77066	1	0.446209	0.438436
SR45SAP18ACINUS	down	GOTERM_BP_DIRECT	GO:0010468~regulation of gene expression	12	1.16054	0.0172764	AT5G64390, AT2G42280, AT5G39610, AT5G56860, AT3G07780, AT3G11100, AT5G46190, AT4G26150, AT5G63470, AT5G48160, AT2G15560, AT5G61380	925	70	12011	2.22598	1	0.506171	0.497353
SR45SAP18ACINUS	down	GOTERM_BP_DIRECT	GO:0009723~response to ethylene	15	1.45068	0.0174824	AT5G24520, AT2G38820, AT3G06780, AT3G51550, AT5G64430, AT1G19540, AT5G47390, AT2G15695, AT1G14920, AT4G03030, AT5G05140, AT5G39610, AT5G03730, AT2G22370, AT4G16110	925	98	12011	1.98748	1	0.506171	0.497353
SR45SAP18ACINUS	down	GOTERM_BP_DIRECT	GO:0005975~carbohydrate metabolic process	27	2.61122	0.0176366	AT5G24420, AT3G57520, AT5G21170, AT5G49360, AT1G67070, AT5G56870, AT1G27520, AT5G63810, AT3G62750, AT3G47010, AT4G30310, AT1G09910, AT1G02640, AT1G35580, AT5G14470, AT4G25810, AT5G20250, AT4G23730, AT5G44260, AT1G70820, AT1G18270, AT4G34260, AT4G34480, AT4G19820, AT2G36390, AT3G48530, AT3G13750	925	219	12011	1.60087	1	0.506171	0.497353
SR45SAP18ACINUS	down	GOTERM_BP_DIRECT	GO:0090558~plant epidermis development	20	1.93424	0.018742	AT1G61100, AT3G11700, AT1G10020, AT5G26960, AT3G03150, AT5G15870, AT3G05900, AT4G02130, AT2G17550, AT3G62570, AT4G16520, AT2G21880, AT1G22330, AT4G38690, AT5G03040, AT2G30930, AT2G48030, AT3G29370, AT5G02540, AT4G12690	925	148	12011	1.75471	1	0.522827	0.513718
SR45SAP18ACINUS	down	GOTERM_BP_DIRECT	GO:0002376~immune system process	17	1.6441	0.0198661	AT4G01870, AT2G36410, AT3G49780, AT1G62422, AT3G26220, AT4G01090, AT3G57120, AT2G18670, AT4G36670, AT5G05140, AT5G56870, AT3G62570, AT4G34480, AT1G05340, AT5G41810, AT1G76070, AT1G03970	925	119	12011	1.85498	1	0.522827	0.513718
SR45SAP18ACINUS	down	GOTERM_BP_DIRECT	GO:0009735~response to cytokinin	9	0.870406	0.0200387	AT1G10470, AT2G34510, AT1G74890, AT5G56860, AT1G30260, AT4G26150, AT2G18300, AT1G03850, AT4G16110	925	45	12011	2.59697	1	0.522827	0.513718
SR45SAP18ACINUS	down	GOTERM_BP_DIRECT	GO:0009736~cytokinin-activated signaling pathway	9	0.870406	0.0200387	AT1G10470, AT5G02810, AT1G74890, AT5G56860, AT1G68870, AT4G26150, AT5G08150, AT5G61380, AT4G16110	925	45	12011	2.59697	1	0.522827	0.513718
SR45SAP18ACINUS	down	GOTERM_BP_DIRECT	GO:0009740~gibberellic acid mediated signaling pathway	8	0.773694	0.024029	AT2G43060, AT5G56860, AT4G26150, AT2G18300, AT4G30270, AT1G14920, AT5G63470, AT5G14920	925	38	12011	2.73366	1	0.613007	0.602328
SR45SAP18ACINUS	down	GOTERM_BP_DIRECT	GO:0006082~organic acid metabolic process	9	0.870406	0.0286668	AT5G65380, AT3G27260, AT1G50260, AT5G51970, AT1G49520, AT1G76590, AT4G15260, AT2G36320, AT2G38400	925	48	12011	2.43466	1	0.715423	0.702959
SR45SAP18ACINUS	down	GOTERM_BP_DIRECT	GO:0010321~regulation of vegetative phase change	3	0.290135	0.0319465	AT4G00650, AT2G33810, AT1G53160	925	4	12011	9.73865	1	0.764054	0.750743
SR45SAP18ACINUS	down	GOTERM_BP_DIRECT	GO:0015749~monosaccharide transport	3	0.290135	0.0319465	AT3G19930, AT1G77210, AT1G11260	925	4	12011	9.73865	1	0.764054	0.750743
SR45SAP18ACINUS	down	GOTERM_BP_DIRECT	GO:0070370~cellular heat acclimation	4	0.386847	0.0361682	AT5G07100, AT5G21160, AT3G15840, AT2G30250	925	10	12011	5.19395	1	0.847368	0.832606
SR45SAP18ACINUS	down	GOTERM_BP_DIRECT	GO:0009739~response to gibberellin	9	0.870406	0.0395661	AT4G24540, AT5G56860, AT5G47390, AT4G26150, AT4G30270, AT1G14920, AT5G67480, AT2G45660, AT5G14920	925	51	12011	2.29145	1	0.908437	0.892611
SR45SAP18ACINUS	down	GOTERM_BP_DIRECT	GO:0030154~cell differentiation	37	3.57834	0.0412764	AT3G11700, AT3G49780, AT3G02150, AT1G17640, AT3G05900, AT2G17550, AT3G62570, AT1G22330, AT1G54740, AT4G38690, AT2G30930, AT4G10840, AT2G48030, AT1G20970, AT3G50830, AT1G36050, AT2G45660, AT4G00650, AT4G24540, AT5G64390, AT1G67910, AT1G10020, AT2G33810, AT3G22750, AT2G31070, AT1G71030, AT2G21880, AT3G62660, AT3G11690, AT2G03710, AT2G32700, AT1G76460, AT3G29370, AT5G02540, AT1G01500, AT5G40720, AT4…	925	348	12011	1.38057	1	0.929123	0.912936
SR45SAP18ACINUS	down	GOTERM_BP_DIRECT	GO:0042742~defense response to bacterium	57	5.51257	0.0432311	AT1G63860, AT5G46330, AT3G49780, AT5G44510, AT5G17650, AT5G15870, AT1G16110, AT4G01090, AT3G57120, AT5G05140, AT4G36670, AT5G62865, AT1G02860, AT3G49790, AT1G62422, AT2G13800, AT4G23290, AT5G24530, AT1G64280, AT4G20260, AT5G57550, AT4G38940, AT2G21500, AT3G44670, AT2G03730, AT2G22790, AT1G08315, AT2G02360, AT4G14230, AT4G01870, AT4G23260, AT3G29670, AT3G26600, AT5G66200, AT5G46470, AT3G07525, AT1…	925	579	12011	1.2783	1	0.95441	0.937783
SR45SAP18ACINUS	down	GOTERM_BP_DIRECT	GO:0007568~aging	8	0.773694	0.0440968	AT4G13110, AT1G14330, AT3G49620, AT4G28085, AT1G05340, AT4G38060, AT4G30270, AT4G35770	925	43	12011	2.41579	1	0.955153	0.938513
SR45SAP18ACINUS	down	GOTERM_BP_DIRECT	GO:0042546~cell wall biogenesis	14	1.35397	0.0455498	AT4G25810, AT4G01410, AT1G10550, AT5G44260, AT1G17940, AT2G33570, AT5G57550, AT5G62865, AT4G34480, AT5G03040, AT5G59150, AT4G14130, AT4G30270, AT1G06400	925	101	12011	1.79988	1	0.962555	0.945786
SR45SAP18ACINUS	down	GOTERM_BP_DIRECT	GO:0061817~endoplasmic reticulum-plasma membrane tethering	4	0.386847	0.0469539	AT4G05060, AT5G04220, AT1G51270, AT5G47180	925	11	12011	4.72177	1	0.962555	0.945786
SR45SAP18ACINUS	down	GOTERM_BP_DIRECT	GO:0005992~trehalose biosynthetic process	4	0.386847	0.0469539	AT1G60140, AT2G18700, AT5G51460, AT1G06410	925	11	12011	4.72177	1	0.962555	0.945786
SR45SAP18ACINUS	down	GOTERM_BP_DIRECT	GO:0010218~response to far red light	7	0.676983	0.0485375	AT5G56550, AT2G05070, AT1G09570, AT1G14920, AT4G14130, AT1G02340, AT5G52250	925	35	12011	2.59697	1	0.977563	0.960532
SR45SAP18ACINUS	down	GOTERM_BP_DIRECT	GO:0090549~response to carbon starvation	3	0.290135	0.0505556	AT3G48390, AT5G63190, AT3G07525	925	5	12011	7.79092	1	0.986061	0.968882
SR45SAP18ACINUS	down	GOTERM_BP_DIRECT	GO:0006468~protein phosphorylation	37	3.57834	0.0506774	AT4G23260, AT5G46330, AT4G01330, AT4G26610, AT1G35670, AT4G21400, AT2G13790, AT1G16110, AT4G01090, AT3G57120, AT5G57565, AT3G13065, AT4G38470, AT3G44200, AT2G48010, AT2G42330, AT1G22870, AT2G31010, AT2G13800, AT1G34210, AT3G57750, AT4G23290, AT1G66980, AT5G25440, AT4G21410, AT1G71410, AT3G22750, AT4G11900, AT1G51940, AT1G01540, AT4G29380, AT3G45860, AT2G45910, AT1G60940, AT3G46370, AT1G52290, AT1…	925	354	12011	1.35718	1	0.986061	0.968882
SR45SAP18ACINUS	down	GOTERM_BP_DIRECT	GO:0009744~response to sucrose	9	0.870406	0.0579534	AT3G06850, AT1G67070, AT4G37220, AT3G13450, AT1G28330, AT5G47390, AT3G47340, AT5G03730, AT1G21400	925	55	12011	2.1248	1	1	0.983435
SR45SAP18ACINUS	down	GOTERM_BP_DIRECT	GO:0009651~response to salt stress	37	3.57834	0.0590573	AT2G33540, AT3G26220, AT3G22200, AT2G15695, AT1G17940, AT2G30250, AT5G14920, AT4G13110, AT2G45640, AT4G36670, AT2G02710, AT1G22890, AT5G39610, AT1G54100, AT1G50460, AT2G03440, AT4G13030, AT5G58670, AT1G76070, AT3G48360, AT3G02140, AT5G65380, AT5G16370, AT5G14470, AT5G17640, AT5G24030, AT4G21870, AT2G36320, AT1G14920, AT5G67480, AT3G20300, AT4G38940, AT2G21500, AT3G61890, AT1G53165, AT1G60940, AT2…	925	359	12011	1.33827	1	1	0.983435
SR45SAP18ACINUS	down	GOTERM_BP_DIRECT	GO:0008219~cell death	7	0.676983	0.0611304	AT1G12220, AT4G20380, AT2G13800, AT2G41060, AT2G13790, AT1G64280, AT2G26560	925	37	12011	2.4566	1	1	0.983435
SR45SAP18ACINUS	down	GOTERM_BP_DIRECT	GO:0000122~negative regulation of transcription from RNA polymerase II promoter	5	0.483559	0.0626818	AT5G14070, AT3G62950, AT5G18600, AT5G47390, AT1G03850	925	20	12011	3.24622	1	1	0.983435
SR45SAP18ACINUS	down	GOTERM_BP_DIRECT	GO:0009755~hormone-mediated signaling pathway	25	2.41779	0.0665416	AT1G57680, AT5G15870, AT1G16110, AT2G17550, AT1G27290, AT2G37025, AT1G03610, AT1G50040, AT2G48030, AT1G13390, AT1G76070, AT1G10140, AT2G38820, AT3G06780, AT5G22690, AT5G52882, AT4G28085, AT1G17970, AT5G65207, AT4G38940, AT2G23100, AT2G21500, AT2G22790, AT3G10300, AT1G78280	925	226	12011	1.43638	1	1	0.983435
SR45SAP18ACINUS	down	GOTERM_BP_DIRECT	GO:0048441~petal development	3	0.290135	0.0720305	AT2G03710, AT3G13730, AT2G22370	925	6	12011	6.49243	1	1	0.983435
SR45SAP18ACINUS	down	GOTERM_BP_DIRECT	GO:0071396~cellular response to lipid	5	0.483559	0.072908	AT2G01190, AT2G30600, AT1G17970, AT2G17550, AT1G76070	925	21	12011	3.09163	1	1	0.983435
SR45SAP18ACINUS	down	GOTERM_BP_DIRECT	GO:0009751~response to salicylic acid	19	1.83752	0.0762427	AT3G49780, AT5G24530, AT3G26230, AT3G26220, AT5G15870, AT3G26600, AT5G67480, AT5G63160, AT5G57550, AT3G61260, AT5G62865, AT4G34480, AT3G45860, AT5G56750, AT1G05340, AT2G02450, AT3G48360, AT1G02860, AT1G22400	925	163	12011	1.51357	1	1	0.983435
SR45SAP18ACINUS	down	GOTERM_BP_DIRECT	GO:0080163~regulation of protein serine/threonine phosphatase activity	4	0.386847	0.0873211	AT5G05440, AT2G40330, AT2G38310, AT4G17870	925	14	12011	3.70996	1	1	0.983435
SR45SAP18ACINUS	down	GOTERM_BP_DIRECT	GO:0045892~negative regulation of transcription, DNA-templated	16	1.54739	0.090675	AT3G48390, AT3G02140, AT5G63190, AT5G14070, AT5G02810, AT4G36900, AT5G47390, AT2G38300, AT1G13740, AT2G45640, AT1G76320, AT2G32700, AT1G75380, AT2G42870, AT2G40260, AT2G22370	925	134	12011	1.55043	1	1	0.983435
SR45SAP18ACINUS	down	GOTERM_BP_DIRECT	GO:0009908~flower development	21	2.03095	0.094014	AT4G22140, AT4G00650, AT2G18915, AT3G27260, AT2G33810, AT3G61970, AT1G17980, AT5G61380, AT5G47590, AT1G03457, AT1G76320, AT4G37590, AT1G01040, AT2G45910, AT2G32700, AT1G20970, AT3G12980, AT1G53160, AT2G02450, AT5G52250, AT2G45660	925	190	12011	1.43517	1	1	0.983435
SR45SAP18ACINUS	down	GOTERM_BP_DIRECT	GO:0009134~nucleoside diphosphate catabolic process	3	0.290135	0.0958213	AT2G02970, AT1G14250, AT3G04080	925	7	12011	5.56494	1	1	0.983435
SR45SAP18ACINUS	down	GOTERM_CC_DIRECT	GO:0005634~nucleus	462	44.6809	0.00560295	AT4G03510, AT2G16405, AT4G01330, AT2G36490, AT5G63470, AT2G38310, AT5G06430, AT5G03040, AT1G21100, AT1G46768, AT5G22920, AT2G25350, AT1G56220, AT2G46070, AT1G09570, AT5G03050, AT1G69890, AT1G71970, AT1G53165, AT2G30600, AT1G43245, AT1G53160, AT2G02360, AT4G12690, AT3G10400, AT1G32460, AT1G34760, AT1G32340, AT2G19810, AT2G34170, AT1G72710, AT1G19485, AT5G65430, AT1G32220, AT2G15695, AT1G21680, AT5…	953	5713	12855	1.09083	0.659994	1	1
SR45SAP18ACINUS	down	GOTERM_CC_DIRECT	GO:0005947~mitochondrial alpha-ketoglutarate dehydrogenase complex	3	0.290135	0.0156273	AT3G13450, AT1G55510, AT1G21400	953	3	12855	13.489	0.9514	1	1
SR45SAP18ACINUS	down	GOTERM_MF_DIRECT	GO:0003700~transcription factor activity, sequence-specific DNA binding	82	7.93037	1.32e-05	AT2G02080, AT3G57800, AT5G16560, AT3G50650, AT4G39070, AT5G44190, AT4G26150, AT2G18300, AT5G63470, AT5G57660, AT3G17100, AT4G29190, AT2G43060, AT1G79840, AT1G20693, AT1G02340, AT1G46768, AT3G48360, AT4G24540, AT4G20380, AT4G27410, AT4G24020, AT4G01120, AT1G68920, AT1G11270, AT5G47390, AT1G19510, AT1G78600, AT2G25900, AT2G23760, AT5G56860, AT5G28770, AT1G05805, AT4G19520, AT1G53160, AT3G48590, AT3…	757	688	10239	1.61208	0.00777661	0.00782019	0.00779372
SR45SAP18ACINUS	down	GOTERM_MF_DIRECT	GO:0043531~ADP binding	16	1.54739	0.000499	AT1G12220, AT1G63860, AT5G46450, AT5G22690, AT5G44510, AT5G46470, AT5G46270, AT1G72890, AT4G16900, AT3G44670, AT5G38850, AT4G19530, AT4G19520, AT4G19510, AT2G02450, AT4G16990	757	78	10239	2.77451	0.255102	0.147467	0.146968
SR45SAP18ACINUS	down	GOTERM_MF_DIRECT	GO:0043565~sequence-specific DNA binding	31	2.99807	0.00103725	AT2G02080, AT3G27010, AT2G36410, AT3G50650, AT3G02150, AT5G16820, AT2G30250, AT4G17810, AT2G22300, AT1G79700, AT5G39610, AT5G07100, AT1G79840, AT4G31000, AT1G75380, AT4G36730, AT1G03970, AT5G51910, AT4G24540, AT4G27410, AT4G01120, AT5G45830, AT1G11270, AT4G21430, AT2G31070, AT1G14920, AT3G02400, AT3G47600, AT5G56860, AT3G61890, AT3G45260	757	224	10239	1.87187	0.457894	0.170601	0.170024
SR45SAP18ACINUS	down	GOTERM_MF_DIRECT	GO:0015144~carbohydrate transmembrane transporter activity	9	0.870406	0.00115466	AT4G36670, AT3G19930, AT1G54730, AT1G77210, AT1G75220, AT1G11260, AT3G20660, AT2G48020, AT4G16480	757	30	10239	4.05773	0.494215	0.170601	0.170024
SR45SAP18ACINUS	down	GOTERM_MF_DIRECT	GO:0008194~UDP-glycosyltransferase activity	11	1.06383	0.00226331	AT5G03490, AT3G55710, AT5G05890, AT1G07250, AT4G15260, AT2G43820, AT3G21790, AT5G01220, AT4G15490, AT1G78270, AT1G22400	757	48	10239	3.09965	0.737333	0.211658	0.210942
SR45SAP18ACINUS	down	GOTERM_MF_DIRECT	GO:0050135~NAD(P)+ nucleosidase activity	7	0.676983	0.00250695	AT5G44510, AT1G51270, AT4G19530, AT4G19520, AT4G19510, AT5G46470, AT4G16990	757	20	10239	4.73402	0.77258	0.211658	0.210942
SR45SAP18ACINUS	down	GOTERM_MF_DIRECT	GO:0061809~NAD+ nucleotidase, cyclic ADP-ribose generating	7	0.676983	0.00250695	AT5G44510, AT1G51270, AT4G19530, AT4G19520, AT4G19510, AT5G46470, AT4G16990	757	20	10239	4.73402	0.77258	0.211658	0.210942
SR45SAP18ACINUS	down	GOTERM_MF_DIRECT	GO:0016491~oxidoreductase activity	33	3.19149	0.00830088	AT5G42250, AT1G15220, AT4G24050, AT5G49740, AT5G14780, AT1G19540, AT5G48450, AT2G37540, AT1G30720, AT2G34770, AT3G61580, AT5G07440, AT1G05010, AT3G47350, AT5G05600, AT2G22260, AT1G04620, AT1G03410, AT5G18170, AT1G57770, AT5G24530, AT5G51970, AT5G49730, AT3G50560, AT3G21360, AT1G03400, AT5G05690, AT1G18270, AT5G63620, AT3G13730, AT1G14290, AT5G02540, AT3G10400	757	279	10239	1.59982	0.992686	0.548048	0.546193
SR45SAP18ACINUS	down	GOTERM_MF_DIRECT	GO:0080044~quercetin 7-O-glucosyltransferase activity	7	0.676983	0.0083459	AT3G55710, AT5G05890, AT1G07250, AT2G43820, AT4G15490, AT1G78270, AT1G22400	757	25	10239	3.78721	0.992879	0.548048	0.546193
SR45SAP18ACINUS	down	GOTERM_MF_DIRECT	GO:0004675~transmembrane receptor protein serine/threonine kinase activity	6	0.580271	0.0105357	AT1G15530, AT5G46330, AT2G13800, AT1G34210, AT2G13790, AT2G32800	757	19	10239	4.27129	0.998068	0.622658	0.620551
SR45SAP18ACINUS	down	GOTERM_MF_DIRECT	GO:0080043~quercetin 3-O-glucosyltransferase activity	7	0.676983	0.0122996	AT3G55710, AT5G05890, AT1G07250, AT2G43820, AT4G15490, AT1G78270, AT1G22400	757	27	10239	3.50668	0.999326	0.660826	0.65859
SR45SAP18ACINUS	down	GOTERM_MF_DIRECT	GO:0003863~3-methyl-2-oxobutanoate dehydrogenase (2-methylpropanoyl-transferring) activity	3	0.290135	0.0155328	AT3G13450, AT1G55510, AT1G21400	757	3	10239	13.5258	0.999903	0.764992	0.762404
SR45SAP18ACINUS	down	GOTERM_MF_DIRECT	GO:0003677~DNA binding	71	6.86654	0.0172234	AT3G57800, AT5G44190, AT2G36490, AT2G18300, AT5G63470, AT4G29190, AT1G79840, AT1G20693, AT1G02340, AT1G46768, AT2G42330, AT2G44430, AT1G12440, AT4G27410, AT4G01120, AT3G27700, AT5G47390, AT3G18960, AT5G08780, AT2G25900, AT2G23760, AT4G28190, AT1G01040, AT5G28770, AT1G53160, AT2G24650, AT3G48590, AT3G27010, AT5G02810, AT5G24520, AT5G18240, AT3G24140, AT3G57300, AT2G19810, AT1G19485, AT1G64570, AT5…	757	740	10239	1.29774	0.999965	0.783	0.78035
SR45SAP18ACINUS	down	GOTERM_MF_DIRECT	GO:0004864~protein phosphatase inhibitor activity	5	0.483559	0.0262395	AT5G05440, AT2G25770, AT2G40330, AT2G38310, AT4G17870	757	16	10239	4.2268	1	1	0.998305
SR45SAP18ACINUS	down	GOTERM_MF_DIRECT	GO:0046983~protein dimerization activity	16	1.54739	0.0267726	AT4G24540, AT3G57800, AT1G12780, AT1G68920, AT3G24140, AT2G18300, AT3G17100, AT2G42280, AT2G43060, AT2G03710, AT3G19860, AT1G05805, AT5G51790, AT1G21100, AT1G02340, AT2G45660	757	118	10239	1.834	1	1	0.998305
SR45SAP18ACINUS	down	GOTERM_MF_DIRECT	GO:0000156~phosphorelay response regulator activity	5	0.483559	0.0323621	AT1G10470, AT5G02810, AT1G74890, AT5G61380, AT4G16110	757	17	10239	3.97816	1	1	0.998305
SR45SAP18ACINUS	down	GOTERM_MF_DIRECT	GO:0038023~signaling receptor activity	5	0.483559	0.0392498	AT1G12220, AT5G05440, AT2G40330, AT2G38310, AT4G17870	757	18	10239	3.75716	1	1	0.998305
SR45SAP18ACINUS	down	GOTERM_MF_DIRECT	GO:0010427~abscisic acid binding	4	0.386847	0.0422938	AT5G05440, AT2G40330, AT2G38310, AT4G17870	757	11	10239	4.91846	1	1	0.998305
SR45SAP18ACINUS	down	GOTERM_MF_DIRECT	GO:0004674~protein serine/threonine kinase activity	38	3.67505	0.0580418	AT1G10470, AT4G23260, AT5G41260, AT4G01330, AT4G26610, AT1G35670, AT1G72710, AT4G21400, AT1G16110, AT1G30640, AT4G05150, AT5G57565, AT4G38470, AT3G44200, AT2G31800, AT2G48010, AT5G45820, AT2G42330, AT2G31010, AT5G67380, AT3G57750, AT4G23290, AT1G66980, AT2G46070, AT4G21410, AT3G22750, AT4G11900, AT1G51940, AT1G01540, AT4G29380, AT3G45860, AT1G60940, AT3G13530, AT5G03730, AT3G46370, AT1G52290, AT5…	757	385	10239	1.33501	1	1	0.998305
SR45SAP18ACINUS	down	GOTERM_MF_DIRECT	GO:0005506~iron ion binding	17	1.6441	0.0652333	AT1G14520, AT1G06570, AT3G03470, AT3G26230, AT3G26220, AT3G26165, AT2G19800, AT4G29890, AT2G34770, AT1G33720, AT5G05690, AT3G13730, AT1G14290, AT1G51390, AT3G26280, AT5G05600, AT2G42670	757	144	10239	1.59679	1	1	0.998305
SR45SAP18ACINUS	down	GOTERM_MF_DIRECT	GO:0016301~kinase activity	29	2.80464	0.0656985	AT5G46330, AT4G26610, AT5G40450, AT1G35670, AT4G21400, AT1G16110, AT5G21170, AT4G26690, AT1G30640, AT3G14050, AT3G13065, AT5G05200, AT2G48010, AT2G01460, AT4G30310, AT5G67380, AT1G15530, AT1G34210, AT4G23290, AT1G66980, AT2G46070, AT3G51550, AT4G21410, AT1G51940, AT1G18270, AT3G45860, AT1G60940, AT3G46370, AT1G72180	757	282	10239	1.39095	1	1	0.998305
SR45SAP18ACINUS	down	GOTERM_MF_DIRECT	GO:0015145~monosaccharide transmembrane transporter activity	3	0.290135	0.0669092	AT3G19930, AT1G77210, AT1G11260	757	6	10239	6.76288	1	1	0.998305
SR45SAP18ACINUS	down	GOTERM_MF_DIRECT	GO:0003997~acyl-CoA oxidase activity	3	0.290135	0.0669092	AT1G06290, AT5G65110, AT3G51840	757	6	10239	6.76288	1	1	0.998305
SR45SAP18ACINUS	down	GOTERM_MF_DIRECT	GO:0009815~1-aminocyclopropane-1-carboxylate oxidase activity	3	0.290135	0.0669092	AT1G03400, AT5G43440, AT1G05010	757	6	10239	6.76288	1	1	0.998305
SR45SAP18ACINUS	down	GOTERM_MF_DIRECT	GO:0016757~transferase activity, transferring glycosyl groups	28	2.70793	0.072719	AT2G32450, AT2G18700, AT3G57520, AT1G30260, AT3G58790, AT2G43820, AT5G01220, AT4G15490, AT4G32790, AT1G60140, AT5G46220, AT3G55710, AT3G06440, AT1G07250, AT5G65685, AT4G02130, AT2G35650, AT2G33570, AT5G03490, AT3G62660, AT5G05890, AT4G15260, AT5G40720, AT5G20410, AT1G78280, AT1G06410, AT1G03520, AT1G22400	757	273	10239	1.38726	1	1	0.998305
SR45SAP18ACINUS	down	GOTERM_MF_DIRECT	GO:0097573~glutathione oxidoreductase activity	5	0.483559	0.0744345	AT5G14070, AT3G62950, AT5G18600, AT2G30540, AT1G03850	757	22	10239	3.07404	1	1	0.998305
SR45SAP18ACINUS	down	GOTERM_MF_DIRECT	GO:0016762~xyloglucan:xyloglucosyl transferase activity	5	0.483559	0.0744345	AT5G57550, AT4G25810, AT4G30270, AT4G14130, AT1G10550	757	22	10239	3.07404	1	1	0.998305
SR45SAP18ACINUS	down	GOTERM_MF_DIRECT	GO:0047631~ADP-ribose diphosphatase activity	3	0.290135	0.0891925	AT4G24730, AT2G04430, AT5G47240	757	7	10239	5.79675	1	1	0.998305
SR45SAP18ACINUS	down	GOTERM_MF_DIRECT	GO:0102490~8-oxo-dGTP phosphohydrolase activity	3	0.290135	0.0891925	AT2G02970, AT1G14250, AT3G04080	757	7	10239	5.79675	1	1	0.998305
SR45SAP18ACINUS	down	GOTERM_MF_DIRECT	GO:0004553~hydrolase activity, hydrolyzing O-glycosyl compounds	9	0.870406	0.0908558	AT5G57550, AT2G36390, AT4G25810, AT3G62750, AT4G30270, AT4G14130, AT1G10550, AT1G02640, AT5G49360	757	63	10239	1.93225	1	1	0.998305
SR45SAP18ACINUS	down	GOTERM_MF_DIRECT	GO:0008289~lipid binding	10	0.967118	0.0998648	AT3G13062, AT1G72150, AT5G59320, AT1G34210, AT5G04220, AT1G50260, AT1G79840, AT1G22530, AT2G42540, AT4G24230	757	75	10239	1.80343	1	1	0.998305
SR45SAP18ACINUS	up	GOTERM_CC_DIRECT	GO:0005576~extracellular region	266	23.2314	1.23e-56	AT3G03780, AT5G17210, AT4G28250, AT3G21770, AT1G60390, AT1G31710, AT1G52400, AT5G59520, AT2G44790, AT2G18150, AT1G21460, AT5G38940, AT1G29980, AT1G04680, AT4G33720, AT4G16260, AT4G36430, AT4G23250, AT1G59970, AT1G09210, AT1G58520, AT5G25980, AT3G18490, AT1G18980, AT3G05730, AT4G35350, AT2G43590, AT1G02930, AT3G10080, AT3G44990, AT1G54010, AT3G29250, AT1G09200, AT5G03610, AT3G52370, AT5G25610, AT2…	1068	1189	12855	2.69278	2.62e-54	2.62e-54	2.39e-54
SR45SAP18ACINUS	up	GOTERM_CC_DIRECT	GO:0009505~plant-type cell wall	102	8.9083	8.83e-28	AT1G05260, AT3G21770, AT3G61820, AT3G18080, AT2G18150, AT4G19810, AT5G38940, AT3G51740, AT4G16260, AT4G36430, AT5G42020, AT5G37600, AT1G02930, AT4G20820, AT5G55730, AT5G03850, AT1G73590, AT4G22690, AT3G02230, AT3G49120, AT5G19730, AT1G56110, AT5G64100, AT4G26010, AT2G38530, AT2G22420, AT5G11200, AT1G70370, AT5G05160, AT2G05920, AT1G45130, AT2G02130, AT3G47370, AT1G04980, AT5G56030, AT2G33530, AT3…	1068	375	12855	3.27393	1.88e-25	9.4e-26	8.56e-26
SR45SAP18ACINUS	up	GOTERM_CC_DIRECT	GO:0005618~cell wall	96	8.38428	3.02e-26	AT1G11580, AT2G03090, AT1G60590, AT3G32980, AT4G25820, AT5G47500, AT3G09440, AT4G28250, AT3G21770, AT2G30870, AT1G60390, AT3G18080, AT1G30700, AT3G16530, AT2G18150, AT4G30290, AT4G19810, AT5G38940, AT5G28540, AT4G25900, AT1G75040, AT3G51740, AT4G16260, AT1G20850, AT1G41830, AT4G36430, AT5G42020, AT5G44400, AT1G18980, AT2G16430, AT5G37600, AT4G14310, AT3G10080, AT4G36360, AT1G02930, AT4G20820, AT5…	1068	352	12855	3.28269	6.44e-24	2.15e-24	1.96e-24
SR45SAP18ACINUS	up	GOTERM_CC_DIRECT	GO:0031225~anchored component of membrane	47	4.1048	1.3e-19	AT5G24105, AT4G27520, AT5G19250, AT3G06035, AT5G64080, AT1G55260, AT4G31840, AT2G25060, AT1G62790, AT1G66250, AT5G61130, AT3G58550, AT3G22620, AT3G22600, AT2G44790, AT1G72230, AT5G10770, AT3G13560, AT1G29980, AT1G07135, AT3G07390, AT5G40730, AT2G48130, AT1G21880, AT5G55480, AT2G13820, AT3G04640, AT5G19240, AT1G59970, AT4G40090, AT3G53190, AT5G64310, AT5G26290, AT3G43960, AT5G08000, AT4G09030, AT5…	1068	122	12855	4.63702	2.77e-17	6.93e-18	6.31e-18
SR45SAP18ACINUS	up	GOTERM_CC_DIRECT	GO:0099503~secretory vesicle	49	4.27948	4.79e-17	AT4G27520, AT1G14210, AT5G56010, AT4G11650, AT4G19810, AT5G28540, AT4G22513, AT1G29660, AT4G25900, AT1G75040, AT4G16260, AT4G11290, AT4G30530, AT5G55480, AT1G41830, AT5G42020, AT3G49110, AT1G09210, AT5G25980, AT3G05730, AT3G04720, AT2G43590, AT1G77510, AT5G55730, AT2G47470, AT3G44590, AT1G21750, AT3G12500, AT3G49120, AT4G31840, AT2G25060, AT4G24190, AT3G53980, AT1G55265, AT1G17100, AT3G14210, AT2…	1068	150	12855	3.93193	1.02e-14	2.04e-15	1.86e-15
SR45SAP18ACINUS	up	GOTERM_CC_DIRECT	GO:0048046~apoplast	66	5.76419	1.69e-15	AT3G03780, AT4G27520, AT4G25820, AT3G09440, AT2G30870, AT1G60390, AT3G16530, AT4G30290, AT5G38940, AT1G02900, AT1G29660, AT1G75040, AT4G13195, AT1G25425, AT1G41830, AT4G23690, AT3G55230, AT5G25980, AT1G18980, AT1G55210, AT3G13080, AT2G21100, AT3G10080, AT4G36360, AT1G26560, AT5G55730, AT3G44990, AT3G05180, AT4G13580, AT3G49120, AT3G24020, AT5G19730, AT1G09560, AT2G30210, AT2G36870, AT4G12880, AT1…	1068	270	12855	2.94226	3.55e-13	6e-14	5.47e-14
SR45SAP18ACINUS	up	GOTERM_BP_DIRECT	GO:0006979~response to oxidative stress	73	6.37555	3.47e-15	AT5G01820, AT4G29700, AT1G64950, AT5G40390, AT3G32980, AT1G05260, AT3G21770, AT5G19875, AT2G18980, AT2G44790, AT4G11010, AT2G18150, AT2G18193, AT4G30170, AT1G73540, AT5G58390, AT4G11290, AT3G03190, AT4G36430, AT4G04830, AT4G27652, AT5G21100, AT3G04640, AT3G49110, AT4G27657, AT1G09210, AT2G39650, AT1G18300, AT5G26030, AT4G24380, AT5G26270, AT5G42180, AT5G13930, AT1G27730, AT1G02930, AT1G54010, AT1…	1046	309	12011	2.71276	3.82e-12	3.85e-12	3.63e-12
SR45SAP18ACINUS	up	GOTERM_MF_DIRECT	GO:0020037~heme binding	47	4.1048	1.71e-14	AT4G22690, AT5G42150, AT1G64950, AT2G26170, AT3G49120, AT5G45340, AT3G32980, AT4G31940, AT4G31500, AT1G05260, AT4G21960, AT5G64100, AT1G17100, AT3G21770, AT2G34490, AT2G35380, AT1G16410, AT2G18980, AT4G26010, AT2G22420, AT4G13770, AT2G18150, AT4G30170, AT2G38380, AT5G58390, AT4G33420, AT4G11290, AT2G46650, AT4G36430, AT4G10040, AT5G66390, AT3G49110, AT3G01190, AT1G07890, AT5G67400, AT5G17820, AT1…	852	159	10239	3.55237	1.03e-11	1.03e-11	1e-11
SR45SAP18ACINUS	up	GOTERM_BP_DIRECT	GO:0009611~response to wounding	95	8.29694	7.72e-14	AT4G29700, AT3G52870, AT4G06744, AT4G29780, AT1G73500, AT1G32920, AT1G31710, AT3G46700, AT1G74430, AT4G14365, AT2G44790, AT1G76930, AT1G76650, AT1G73540, AT1G80840, AT4G13395, AT2G46650, AT4G04830, AT4G27652, AT3G04640, AT5G50200, AT4G27657, AT3G26450, AT3G21240, AT1G55210, AT2G39650, AT1G18300, AT4G12735, AT4G24380, AT4G01080, AT5G26270, AT4G22880, AT3G25600, AT4G01480, AT5G13930, AT1G27730, AT5…	1046	489	12011	2.23081	8.58e-11	4.28e-11	4.04e-11
SR45SAP18ACINUS	up	GOTERM_BP_DIRECT	GO:0042744~hydrogen peroxide catabolic process	26	2.27074	1.96e-13	AT5G42150, AT3G49120, AT3G32980, AT1G05260, AT4G21960, AT5G64100, AT3G21770, AT2G35380, AT2G18980, AT4G26010, AT2G22420, AT2G18150, AT4G30170, AT2G38380, AT5G58390, AT4G33420, AT4G11290, AT4G36430, AT5G66390, AT3G49110, AT3G01190, AT1G07890, AT5G67400, AT5G17820, AT5G42180, AT2G38390	1046	53	12011	5.63307	2.18e-10	7.25e-11	6.83e-11
SR45SAP18ACINUS	up	GOTERM_CC_DIRECT	GO:0009506~plasmodesma	118	10.3057	3.09e-13	AT5G01820, AT3G03780, AT2G35960, AT4G31700, AT1G05260, AT4G28250, AT1G72930, AT3G21770, AT3G61820, AT1G52400, AT2G44790, AT3G51740, AT5G42020, AT5G25980, AT5G27120, AT3G13080, AT5G37600, AT4G13660, AT1G02930, AT5G06320, AT4G13940, AT1G54010, AT3G09260, AT4G16370, AT1G73590, AT1G23410, AT3G25290, AT1G07940, AT1G56110, AT4G24190, AT5G22060, AT5G64100, AT5G26260, AT1G66270, AT4G26010, AT1G30600, AT4…	1068	715	12855	1.98645	6.58e-11	9.4e-12	8.56e-12
SR45SAP18ACINUS	up	GOTERM_BP_DIRECT	GO:0010200~response to chitin	54	4.71616	1.55e-11	AT3G52870, AT3G55980, AT4G29780, AT5G16200, AT2G38470, AT3G46700, AT4G14365, AT3G16530, AT3G46620, AT1G73540, AT1G80840, AT3G18710, AT4G13395, AT3G56400, AT1G20823, AT4G27652, AT3G04640, AT3G50060, AT4G27657, AT1G56660, AT2G35930, AT2G39650, AT5G64310, AT1G18300, AT5G62770, AT4G24380, AT5G47230, AT3G25600, AT1G27730, AT4G22690, AT5G52750, AT3G19030, AT5G35735, AT2G21210, AT2G17040, AT3G46600, AT5…	1046	227	12011	2.73159	1.72e-08	4.3e-09	4.05e-09
SR45SAP18ACINUS	up	GOTERM_MF_DIRECT	GO:0004601~peroxidase activity	27	2.35808	2.65e-11	AT5G42150, AT3G49120, AT3G32980, AT1G05260, AT4G21960, AT5G64100, AT3G21770, AT2G35380, AT2G18980, AT4G26010, AT2G22420, AT2G18150, AT4G30170, AT2G38380, AT5G58390, AT4G33420, AT4G11290, AT4G36430, AT5G66390, AT3G49110, AT3G01190, AT1G07890, AT5G67400, AT1G35720, AT5G17820, AT5G42180, AT2G38390	852	71	10239	4.57008	1.6e-08	7.99e-09	7.77e-09
SR45SAP18ACINUS	up	GOTERM_BP_DIRECT	GO:0071456~cellular response to hypoxia	43	3.75546	9.38e-11	AT5G26920, AT5G42050, AT5G45340, AT3G55980, AT1G61340, AT4G29780, AT1G73500, AT1G67360, AT5G35735, AT4G24570, AT1G72910, AT1G76650, AT2G22500, AT4G12720, AT5G59820, AT1G07135, AT1G02360, AT4G13395, AT5G54490, AT3G56400, AT1G78070, AT3G04640, AT5G19240, AT4G27657, AT2G36800, AT5G27420, AT3G22550, AT1G72920, AT1G18300, AT1G66090, AT1G27730, AT4G11660, AT2G46400, AT4G30280, AT1G19020, AT5G04340, AT5…	1046	164	12011	3.01073	1.04e-07	2.08e-08	1.96e-08
SR45SAP18ACINUS	up	GOTERM_CC_DIRECT	GO:0005773~vacuole	93	8.12227	1e-09	AT5G01820, AT4G29700, AT3G58810, AT4G27520, AT3G06530, AT3G32980, AT3G51860, AT4G31985, AT5G24780, AT3G09440, AT1G05260, AT2G30870, AT5G08260, AT2G18980, AT1G52400, AT4G30170, AT2G23810, AT5G28540, AT1G19670, AT1G71880, AT5G58390, AT1G75040, AT3G45010, AT4G11290, AT2G42570, AT4G36430, AT5G42020, AT4G19690, AT3G49110, AT1G33120, AT1G09210, AT5G25980, AT4G32920, AT1G67430, AT2G39330, AT3G57010, AT3…	1068	584	12855	1.91677	2.13e-07	2.67e-08	2.43e-08
SR45SAP18ACINUS	up	GOTERM_MF_DIRECT	GO:0016788~hydrolase activity, acting on ester bonds	22	1.9214	2.78e-09	AT5G42150, AT5G45670, AT5G45950, AT1G56670, AT3G53100, AT1G28570, AT1G28600, AT1G74460, AT2G23540, AT3G14210, AT4G37150, AT3G14220, AT3G48610, AT1G54000, AT1G29660, AT1G54010, AT5G37690, AT3G04290, AT3G05180, AT3G48460, AT5G03610, AT2G27360	852	58	10239	4.5584	1.67e-06	5.59e-07	5.43e-07
SR45SAP18ACINUS	up	GOTERM_CC_DIRECT	GO:0046658~anchored component of plasma membrane	26	2.27074	4.09e-09	AT4G27520, AT3G52470, AT5G19250, AT2G35960, AT5G64080, AT4G31840, AT2G25060, AT3G07320, AT1G66250, AT5G61130, AT4G12880, AT2G44790, AT1G72230, AT3G13560, AT4G16260, AT3G11660, AT1G21880, AT5G55180, AT5G55480, AT2G13820, AT5G08000, AT5G25090, AT5G06320, AT5G55730, AT5G42720, AT2G45470	1068	81	12855	3.86357	8.7e-07	9.67e-08	8.81e-08
SR45SAP18ACINUS	up	GOTERM_BP_DIRECT	GO:0009813~flavonoid biosynthetic process	16	1.39738	4.99e-09	AT3G51240, AT3G52470, AT3G06035, AT3G52370, AT3G55120, AT1G55210, AT3G23810, AT1G64390, AT4G00040, AT5G13930, AT1G74210, AT5G63600, AT5G05270, AT5G08640, AT2G22510, AT1G45201	1046	30	12011	6.12416	5.54e-06	9.22e-07	8.69e-07
SR45SAP18ACINUS	up	GOTERM_BP_DIRECT	GO:0019761~glucosinolate biosynthetic process	15	1.31004	8.91e-09	AT5G23020, AT1G62560, AT4G03060, AT5G14200, AT3G58990, AT1G16410, AT1G16400, AT3G19710, AT4G13770, AT1G24100, AT1G18590, AT2G20610, AT1G74090, AT2G43100, AT4G12030	1046	27	12011	6.37933	9.89e-06	1.41e-06	1.33e-06
SR45SAP18ACINUS	up	GOTERM_BP_DIRECT	GO:0009753~response to jasmonic acid	52	4.54148	1.03e-08	AT5G24780, AT4G06744, AT4G29780, AT4G27560, AT1G31710, AT1G30700, AT1G76930, AT2G18193, AT4G29270, AT4G19810, AT1G73540, AT4G13395, AT4G30250, AT4G04830, AT3G56400, AT1G18300, AT4G24380, AT4G01080, AT4G22880, AT3G25600, AT5G13930, AT5G11790, AT1G54010, AT5G44720, AT3G29250, AT4G11280, AT3G25290, AT4G30460, AT4G26850, AT2G32990, AT1G55020, AT3G27210, AT1G61340, AT2G34810, AT5G14200, AT5G65870, AT5…	1046	254	12011	2.35081	1.14e-05	1.43e-06	1.34e-06
SR45SAP18ACINUS	up	GOTERM_BP_DIRECT	GO:0009888~tissue development	53	4.62882	2.16e-08	AT4G24130, AT5G20540, AT4G17280, AT5G46730, AT3G22142, AT5G63550, AT1G66250, AT2G18980, AT3G25930, AT1G64390, AT5G06790, AT4G29270, AT2G46535, AT1G10657, AT1G29980, AT3G15680, AT3G51740, AT2G42570, AT1G35260, AT1G58520, AT1G61450, AT5G14330, AT1G55210, AT4G01480, AT2G21100, AT4G14310, AT5G61920, AT1G29510, AT2G27402, AT3G47540, AT5G03610, AT3G45160, AT5G22580, AT2G30210, AT5G10830, AT1G30600, AT2…	1046	267	12011	2.27936	2.4e-05	2.66e-06	2.51e-06
SR45SAP18ACINUS	up	GOTERM_BP_DIRECT	GO:0010438~cellular response to sulfur starvation	9	0.786026	2.66e-08	AT2G47015, AT3G49580, AT5G07690, AT3G49570, AT5G60890, AT5G48850, AT5G24660, AT5G61420, AT1G04770	1046	9	12011	11.4828	2.95e-05	2.95e-06	2.78e-06
SR45SAP18ACINUS	up	GOTERM_BP_DIRECT	GO:0050832~defense response to fungus	69	6.0262	5.36e-08	AT1G11580, AT4G31500, AT3G52870, AT4G29780, AT5G16200, AT2G38470, AT1G51830, AT1G30700, AT1G74430, AT4G14365, AT1G52400, AT2G44790, AT4G11650, AT3G10190, AT3G48920, AT1G19670, AT1G73540, AT4G25900, AT4G30650, AT1G80840, AT4G16260, AT4G13395, AT3G56400, AT4G27652, AT3G04640, AT3G49110, AT1G59970, AT4G27657, AT1G18300, AT5G62770, AT5G26270, AT1G12200, AT3G05730, AT3G04720, AT2G43590, AT5G07690, AT5…	1046	401	12011	1.97584	5.95e-05	5.41e-06	5.1e-06
SR45SAP18ACINUS	up	GOTERM_CC_DIRECT	GO:0016020~membrane	96	8.38428	2.49e-07	AT1G64950, AT4G27520, AT1G11580, AT2G03090, AT5G64080, AT2G12400, AT4G28250, AT1G66250, AT5G61130, AT5G59520, AT2G44790, AT5G34940, AT5G28540, AT1G29980, AT1G71880, AT3G51740, AT3G07390, AT2G25270, AT5G55480, AT5G52050, AT2G46650, AT1G64400, AT5G42020, AT3G04640, AT4G19690, AT1G59970, AT5G64310, AT3G13080, AT1G16400, AT4G39950, AT5G56540, AT4G38660, AT4G10430, AT5G62210, AT5G55730, AT4G16370, AT5…	1068	681	12855	1.69678	5.3e-05	5.3e-06	4.83e-06
SR45SAP18ACINUS	up	GOTERM_BP_DIRECT	GO:0009414~response to water deprivation	84	7.33624	4.36e-07	AT5G01820, AT4G27520, AT5G40390, AT5G48870, AT1G65486, AT2G12400, AT4G29780, AT5G16200, AT2G30870, AT2G38470, AT5G43180, AT1G31710, AT1G30700, AT1G74430, AT4G14365, AT1G52400, AT2G44790, AT5G34940, AT3G46620, AT1G73540, AT4G34650, AT4G13395, AT4G27652, AT3G04640, AT1G33560, AT4G27657, AT1G56660, AT3G56200, AT2G35930, AT4G32920, AT3G18490, AT2G39650, AT5G63980, AT1G18300, AT5G62770, AT1G03905, AT3…	1046	552	12011	1.74738	0.000484	4.03e-05	3.8e-05
SR45SAP18ACINUS	up	GOTERM_CC_DIRECT	GO:0005788~endoplasmic reticulum lumen	14	1.22271	2.16e-06	AT3G54960, AT5G42020, AT1G09210, AT4G24190, AT1G66270, AT1G66280, AT1G52400, AT1G52410, AT5G28540, AT1G77510, AT2G32920, AT3G09260, AT1G04980, AT1G21750	1068	35	12855	4.81461	0.000459	4.18e-05	3.8e-05
SR45SAP18ACINUS	up	GOTERM_BP_DIRECT	GO:0080167~response to karrikin	24	2.09607	5.68e-06	AT3G52360, AT3G55120, AT5G48540, AT3G52740, AT1G33560, AT3G09440, AT3G17609, AT3G21560, AT2G37040, AT3G02910, AT2G16660, AT1G30530, AT3G22840, AT3G44720, AT5G07460, AT5G05270, AT3G19450, AT5G62210, AT3G44450, AT5G08640, AT4G27280, AT1G05680, AT1G53070, AT2G01150	1046	96	12011	2.8707	0.00629029	0.000485	0.000457
SR45SAP18ACINUS	up	GOTERM_BP_DIRECT	GO:0019760~glucosinolate metabolic process	22	1.9214	7.05e-06	AT4G04830, AT1G35260, AT5G41460, AT1G55210, AT2G39220, AT2G39330, AT4G21760, AT4G12735, AT3G61820, AT4G27560, AT1G64390, AT3G25700, AT3G18080, AT3G17120, AT1G45201, AT1G04680, AT5G44720, AT1G09310, AT1G24625, AT4G30530, AT3G09260, AT1G41830	1046	84	12011	3.0074	0.00779954	0.000559	0.000527
SR45SAP18ACINUS	up	GOTERM_BP_DIRECT	GO:0045490~pectin catabolic process	11	0.960699	9.5e-06	AT1G11580, AT5G63180, AT5G19730, AT5G47500, AT1G67750, AT5G09760, AT1G04680, AT3G53190, AT3G27400, AT5G48900, AT4G24780	1046	23	12011	5.49177	0.0104878	0.000702	0.000662
SR45SAP18ACINUS	up	GOTERM_BP_DIRECT	GO:0042742~defense response to bacterium	82	7.16157	1.04e-05	AT5G26920, AT3G56710, AT4G31500, AT3G52870, AT5G24660, AT4G29780, AT1G66250, AT2G38470, AT1G51830, AT1G14730, AT1G30700, AT4G14365, AT2G44790, AT4G11650, AT3G48920, AT1G19670, AT1G73540, AT4G25900, AT1G80840, AT4G13395, AT1G20850, AT2G46650, AT3G56400, AT4G23250, AT4G27652, AT3G04640, AT3G49110, AT1G33560, AT4G27657, AT2G39650, AT5G53830, AT1G18300, AT5G62770, AT3G04720, AT4G39950, AT2G43590, AT1…	1046	579	12011	1.62623	0.0114959	0.000722	0.00068
SR45SAP18ACINUS	up	GOTERM_BP_DIRECT	GO:0016042~lipid catabolic process	20	1.74672	1.26e-05	AT5G45670, AT5G45950, AT1G56670, AT3G53100, AT1G28570, AT2G39220, AT1G75900, AT1G28600, AT1G74460, AT2G23540, AT3G14210, AT3G14220, AT1G54000, AT1G29660, AT5G37690, AT3G04290, AT3G05180, AT3G48460, AT5G03610, AT2G27360	1046	74	12011	3.10346	0.0139398	0.000825	0.000777
SR45SAP18ACINUS	up	GOTERM_BP_DIRECT	GO:1903046~meiotic cell cycle process	19	1.65939	1.35e-05	AT1G14630, AT3G02120, AT5G20540, AT1G67750, AT5G64310, AT1G30510, AT5G62710, AT1G30600, AT4G36360, AT2G05920, AT4G36180, AT5G09760, AT3G13510, AT3G20260, AT5G01890, AT5G55180, AT2G45470, AT4G15430, AT4G30250	1046	68	12011	3.20843	0.0148845	0.000832	0.000784
SR45SAP18ACINUS	up	GOTERM_BP_DIRECT	GO:0009809~lignin biosynthetic process	12	1.04803	1.63e-05	AT1G23460, AT2G22420, AT4G36220, AT4G34050, AT5G66390, AT5G13420, AT1G07890, AT3G19450, AT2G28670, AT4G39330, AT1G61820, AT2G36880	1046	29	12011	4.7515	0.0179636	0.000953	0.000898
SR45SAP18ACINUS	up	GOTERM_CC_DIRECT	GO:0022625~cytosolic large ribosomal subunit	27	2.35808	1.75e-05	AT1G61580, AT4G31985, AT3G55280, AT3G11120, AT2G40010, AT4G18100, AT1G09590, AT2G32220, AT1G07070, AT1G33120, AT4G17390, AT3G05590, AT1G33140, AT2G40205, AT3G06680, AT3G55750, AT1G67430, AT3G56020, AT2G34480, AT3G60245, AT3G06700, AT1G70600, AT1G01100, AT5G60670, AT3G16780, AT1G41880, AT3G44590	1068	129	12855	2.51927	0.00372565	0.000311	0.000283
SR45SAP18ACINUS	up	GOTERM_BP_DIRECT	GO:0009625~response to insect	11	0.960699	2.31e-05	AT4G39950, AT1G52400, AT3G56400, AT4G13770, AT5G07690, AT3G14210, AT4G31500, AT1G18570, AT5G61420, AT2G44300, AT1G16410	1046	25	12011	5.05243	0.0253002	0.00128012	0.00120624
SR45SAP18ACINUS	up	GOTERM_BP_DIRECT	GO:0009617~response to bacterium	28	2.44541	2.45e-05	AT1G11580, AT5G26920, AT5G46710, AT3G26440, AT2G12400, AT1G61340, AT5G16200, AT1G74430, AT5G03760, AT3G50930, AT3G12830, AT3G56400, AT1G78070, AT4G19690, AT3G22231, AT4G23630, AT5G26270, AT4G39950, AT5G07690, AT2G46400, AT1G19020, AT5G06320, AT1G01580, AT3G12580, AT1G18570, AT5G61420, AT5G03350, AT5G15090	1046	133	12011	2.41743	0.0268021	0.00129253	0.00121793
SR45SAP18ACINUS	up	GOTERM_CC_DIRECT	GO:0005886~plasma membrane	253	22.0961	3.86e-05	AT3G58810, AT3G03780, AT3G11964, AT4G01450, AT2G37460, AT1G66250, AT3G22740, AT3G22620, AT5G56010, AT5G59520, AT2G44790, AT3G10190, AT1G21460, AT1G29980, AT1G44100, AT3G51740, AT2G32340, AT4G23250, AT1G20823, AT4G01440, AT1G59970, AT1G58520, AT3G25560, AT5G64310, AT3G22850, AT5G37600, AT4G35350, AT4G14750, AT1G29510, AT5G06320, AT2G01950, AT5G55730, AT3G44990, AT5G03850, AT3G06390, AT1G78000, AT4…	1068	2435	12855	1.25061	0.00819627	0.000633	0.000577
SR45SAP18ACINUS	up	GOTERM_BP_DIRECT	GO:0009407~toxin catabolic process	11	0.960699	5.07e-05	AT1G02930, AT1G17170, AT5G17220, AT1G49860, AT1G78340, AT2G30860, AT3G03190, AT2G30870, AT3G09270, AT5G62480, AT1G78370	1046	27	12011	4.67817	0.0547231	0.00255569	0.0024082
SR45SAP18ACINUS	up	GOTERM_CC_DIRECT	GO:0000325~plant-type vacuole	80	6.9869	5.14e-05	AT5G01820, AT4G29700, AT4G27520, AT1G11580, AT3G06530, AT3G32980, AT5G17010, AT5G24780, AT3G09440, AT2G30870, AT1G52400, AT5G28540, AT1G19670, AT3G20470, AT1G75040, AT3G07590, AT4G16260, AT5G42020, AT3G49110, AT1G33120, AT1G09210, AT5G25980, AT4G32920, AT2G39330, AT3G23300, AT2G34480, AT3G13080, AT4G11680, AT4G35350, AT1G02930, AT4G13940, AT5G06320, AT1G77510, AT3G12580, AT1G54010, AT2G47470, AT3…	1068	614	12855	1.56828	0.0108957	0.000744	0.000678
SR45SAP18ACINUS	up	GOTERM_CC_DIRECT	GO:0005730~nucleolus	61	5.32751	5.24e-05	AT3G11964, AT3G06530, AT3G56990, AT4G31700, AT5G63550, AT3G22660, AT2G19750, AT4G25340, AT2G18220, AT5G08180, AT5G56010, AT5G08690, AT2G39250, AT5G61770, AT3G07590, AT2G44510, AT3G55510, AT2G04390, AT5G42020, AT4G25630, AT1G33120, AT4G17390, AT1G67430, AT5G27120, AT3G58660, AT1G31660, AT3G06700, AT2G17250, AT3G44750, AT3G13470, AT1G51060, AT2G27840, AT3G18600, AT1G07940, AT2G27040, AT5G20160, AT1…	1068	433	12855	1.69568	0.0111049	0.000744	0.000678
SR45SAP18ACINUS	up	GOTERM_BP_DIRECT	GO:0006749~glutathione metabolic process	14	1.22271	6.11e-05	AT5G42150, AT3G24170, AT5G17220, AT2G30860, AT2G30870, AT5G62480, AT1G02930, AT1G17170, AT1G49860, AT1G78340, AT5G02780, AT3G03190, AT3G09270, AT1G78370	1046	44	12011	3.65362	0.0655941	0.00292437	0.00275561
SR45SAP18ACINUS	up	GOTERM_BP_DIRECT	GO:0000103~sulfate assimilation	9	0.786026	6.33e-05	AT4G04610, AT4G39940, AT1G62180, AT5G63980, AT2G14750, AT3G03900, AT4G14680, AT4G35640, AT4G21990	1046	18	12011	5.7414	0.0678397	0.00292437	0.00275561
SR45SAP18ACINUS	up	GOTERM_BP_DIRECT	GO:0016998~cell wall macromolecule catabolic process	7	0.611354	6.61e-05	AT2G43590, AT3G44990, AT3G47540, AT2G43610, AT1G02360, AT2G36870, AT3G12500	1046	10	12011	8.03795	0.0707423	0.00293203	0.00276282
SR45SAP18ACINUS	up	GOTERM_BP_DIRECT	GO:0048364~root development	36	3.1441	8.92e-05	AT4G24130, AT4G01450, AT5G20540, AT3G32980, AT4G25820, AT1G55020, AT4G17280, AT5G19970, AT3G22142, AT3G56370, AT1G27030, AT5G48010, AT2G30210, AT3G25930, AT5G10830, AT1G74210, AT3G62270, AT3G18130, AT1G02900, AT2G05520, AT4G15390, AT1G08160, AT1G18980, AT5G67400, AT3G23940, AT1G10640, AT4G01480, AT2G21100, AT1G74460, AT3G48610, AT3G44750, AT5G55730, AT2G43610, AT1G60989, AT1G73590, AT5G03610	1046	206	12011	2.0067	0.0942627	0.00380432	0.00358478
SR45SAP18ACINUS	up	GOTERM_MF_DIRECT	GO:0043295~glutathione binding	8	0.69869	9.49e-05	AT1G02930, AT1G17170, AT5G17220, AT1G49860, AT2G30860, AT3G03190, AT2G30870, AT1G78370	852	15	10239	6.40939	0.055618	0.0125546	0.0122013
SR45SAP18ACINUS	up	GOTERM_MF_DIRECT	GO:0030570~pectate lyase activity	7	0.611354	0.000104	AT5G63180, AT1G67750, AT1G04680, AT3G53190, AT3G27400, AT5G48900, AT4G24780	852	11	10239	7.64757	0.060749	0.0125546	0.0122013
SR45SAP18ACINUS	up	GOTERM_BP_DIRECT	GO:0019748~secondary metabolic process	28	2.44541	0.000117	AT4G22690, AT4G29700, AT1G64950, AT1G62790, AT4G06744, AT2G18980, AT1G74210, AT2G18193, AT2G46535, AT1G52100, AT2G27510, AT5G42830, AT5G55180, AT3G49570, AT5G67280, AT1G28570, AT5G14330, AT4G01080, AT1G30510, AT4G01480, AT4G09030, AT2G18360, AT2G43590, AT2G43150, AT5G10580, AT3G47540, AT4G32000, AT4G30460	1046	145	12011	2.21737	0.122224	0.00482365	0.00454527
SR45SAP18ACINUS	up	GOTERM_BP_DIRECT	GO:0009682~induced systemic resistance	8	0.69869	0.000127	AT4G39950, AT3G56400, AT5G07690, AT4G31500, AT1G18570, AT5G61420, AT4G12480, AT4G12470	1046	15	12011	6.12416	0.131894	0.0050466	0.00475536
SR45SAP18ACINUS	up	GOTERM_MF_DIRECT	GO:0004553~hydrolase activity, hydrolyzing O-glycosyl compounds	16	1.39738	0.000152	AT1G65310, AT4G25820, AT5G25980, AT4G21760, AT1G66270, AT2G36870, AT3G03640, AT1G66280, AT1G52400, AT4G30290, AT4G36360, AT4G30280, AT1G26560, AT3G09260, AT1G78060, AT1G61820	852	63	10239	3.05209	0.0875207	0.0152891	0.0148588
SR45SAP18ACINUS	up	GOTERM_BP_DIRECT	GO:0009408~response to heat	29	2.53275	0.000152	AT5G01820, AT4G26850, AT5G19730, AT3G09440, AT3G25230, AT5G22060, AT2G38470, AT4G29520, AT5G56010, AT5G28540, AT5G59820, AT5G51440, AT5G37770, AT5G56030, AT5G42020, AT5G49910, AT1G07890, AT3G02885, AT5G64310, AT1G35720, AT4G26780, AT5G08000, AT5G51190, AT3G12580, AT3G44990, AT1G79550, AT1G54050, AT3G61190, AT5G02500	1046	155	12011	2.14839	0.155514	0.00582281	0.00548678
SR45SAP18ACINUS	up	GOTERM_BP_DIRECT	GO:0006952~defense response	59	5.15284	0.000159	AT3G26460, AT5G24780, AT4G31700, AT1G72930, AT1G66250, AT3G44720, AT4G11650, AT1G75040, AT4G33720, AT1G20823, AT5G21100, AT1G35260, AT4G25630, AT5G22630, AT3G49110, AT3G26450, AT2G35930, AT3G25560, AT4G02290, AT5G47230, AT4G39950, AT1G58848, AT2G43590, AT4G38660, AT1G24020, AT5G44568, AT3G47540, AT5G44720, AT4G11280, AT3G61190, AT5G45100, AT3G49120, AT1G55020, AT1G18870, AT2G39220, AT2G37040, AT1…	1046	412	12011	1.64438	0.161855	0.0058797	0.00554038
SR45SAP18ACINUS	up	GOTERM_BP_DIRECT	GO:0034620~cellular response to unfolded protein	6	0.524017	0.000221	AT5G42020, AT5G28540, AT3G09440, AT3G12580, AT4G37910, AT5G02500	1046	8	12011	8.61209	0.217684	0.00791125	0.00745469
SR45SAP18ACINUS	up	GOTERM_CC_DIRECT	GO:0022626~cytosolic ribosome	32	2.79476	0.000224	AT3G02230, AT3G09440, AT4G31700, AT1G27390, AT5G64140, AT3G18080, AT3G55280, AT3G14210, AT3G47370, AT3G10610, AT2G40010, AT4G18100, AT1G07610, AT1G09590, AT1G33120, AT1G33140, AT5G25980, AT3G55750, AT1G67430, AT2G34480, AT2G32060, AT1G67030, AT1G70600, AT5G37600, AT1G01100, AT2G45710, AT5G56500, AT3G13470, AT5G03850, AT3G44590, AT2G09990, AT5G02500	1068	191	12855	2.01659	0.0466066	0.00298265	0.00271659
SR45SAP18ACINUS	up	GOTERM_BP_DIRECT	GO:0009812~flavonoid metabolic process	9	0.786026	0.000232	AT4G36360, AT3G52370, AT5G41460, AT4G21760, AT4G01080, AT5G42830, AT5G08260, AT4G15430, AT1G25425	1046	21	12011	4.9212	0.22726	0.00804844	0.00758397
SR45SAP18ACINUS	up	GOTERM_BP_DIRECT	GO:0006949~syncytium formation	7	0.611354	0.00025	AT2G39700, AT2G03090, AT2G40610, AT2G20750, AT4G28250, AT2G28950, AT2G37640	1046	12	12011	6.6983	0.241989	0.00838708	0.00790307
SR45SAP18ACINUS	up	GOTERM_CC_DIRECT	GO:0005840~ribosome	44	3.84279	0.000283	AT5G20160, AT1G61580, AT4G31985, AT4G31700, AT3G17170, AT5G16200, AT5G64140, AT2G19750, AT3G55280, AT3G18130, AT4G12600, AT4G34555, AT3G11120, AT3G10610, AT2G40010, AT4G18100, AT2G04390, AT4G30800, AT1G09590, AT2G32220, AT1G07070, AT1G33120, AT4G17390, AT3G05590, AT1G33140, AT2G40205, AT1G56045, AT3G06680, AT3G55750, AT3G56020, AT2G34480, AT3G60245, AT3G58660, AT2G32060, AT3G06700, AT5G45590, AT1…	1068	300	12855	1.76536	0.0584413	0.00354177	0.00322584
SR45SAP18ACINUS	up	GOTERM_MF_DIRECT	GO:0004364~glutathione transferase activity	12	1.04803	0.000379	AT1G02930, AT1G17170, AT5G17220, AT1G49860, AT1G78340, AT5G02780, AT2G30860, AT3G03190, AT2G30870, AT3G09270, AT5G62480, AT1G78370	852	41	10239	3.51735	0.204392	0.0327121	0.0317914
SR45SAP18ACINUS	up	GOTERM_BP_DIRECT	GO:0010439~regulation of glucosinolate biosynthetic process	6	0.524017	0.000462	AT4G39940, AT5G07690, AT5G48850, AT5G61420, AT1G04770, AT2G14750	1046	9	12011	7.65519	0.401195	0.0146354	0.0137908
SR45SAP18ACINUS	up	GOTERM_BP_DIRECT	GO:0051555~flavonol biosynthetic process	6	0.524017	0.000462	AT5G63600, AT2G36790, AT1G78570, AT4G34135, AT1G06000, AT1G30530	1046	9	12011	7.65519	0.401195	0.0146354	0.0137908
SR45SAP18ACINUS	up	GOTERM_BP_DIRECT	GO:0042026~protein refolding	9	0.786026	0.000478	AT5G42020, AT5G28540, AT5G56500, AT3G13470, AT3G09440, AT3G12580, AT2G25140, AT4G37910, AT5G02500	1046	23	12011	4.49327	0.411855	0.0147271	0.0138772
SR45SAP18ACINUS	up	GOTERM_BP_DIRECT	GO:0009828~plant-type cell wall loosening	8	0.69869	0.000499	AT2G39700, AT2G03090, AT2G40610, AT2G20750, AT4G28250, AT3G29030, AT2G28950, AT2G37640	1046	18	12011	5.10346	0.425423	0.0149246	0.0140633
SR45SAP18ACINUS	up	GOTERM_MF_DIRECT	GO:0008422~beta-glucosidase activity	10	0.873362	0.000524	AT1G52400, AT1G26560, AT5G25980, AT4G21760, AT3G09260, AT1G66270, AT3G03640, AT1G61820, AT3G18080, AT1G66280	852	30	10239	4.00587	0.271076	0.0395784	0.0384645
SR45SAP18ACINUS	up	GOTERM_BP_DIRECT	GO:0006869~lipid transport	13	1.13537	0.000525	AT2G13820, AT5G64080, AT3G08770, AT3G18280, AT2G38530, AT3G22600, AT2G38540, AT2G18370, AT2G15050, AT1G48750, AT2G48130, AT5G01870, AT2G44300	1046	47	12011	3.17609	0.441631	0.0149246	0.0140633
SR45SAP18ACINUS	up	GOTERM_BP_DIRECT	GO:0009627~systemic acquired resistance	13	1.13537	0.000525	AT5G52750, AT3G53980, AT3G18490, AT2G38470, AT3G04720, AT4G14365, AT4G37150, AT1G29660, AT5G03350, AT1G75040, AT3G05180, AT5G05960, AT4G12470	1046	47	12011	3.17609	0.441631	0.0149246	0.0140633
SR45SAP18ACINUS	up	GOTERM_BP_DIRECT	GO:0009664~plant-type cell wall organization	12	1.04803	0.000564	AT3G28550, AT1G76930, AT2G39700, AT2G43150, AT2G03090, AT2G40610, AT1G21310, AT4G22730, AT3G29030, AT3G54580, AT2G28950, AT2G37640	1046	41	12011	3.36082	0.465313	0.0156333	0.0147311
SR45SAP18ACINUS	up	GOTERM_BP_DIRECT	GO:0005975~carbohydrate metabolic process	35	3.05677	0.000634	AT5G40390, AT1G60590, AT5G46710, AT3G07320, AT4G23500, AT4G21760, AT1G66250, AT1G66270, AT2G36870, AT3G03640, AT3G18080, AT1G52400, AT1G23460, AT5G13420, AT3G13560, AT1G45130, AT4G25900, AT1G02360, AT4G16260, AT5G55180, AT1G61820, AT5G25980, AT1G66280, AT1G10640, AT3G61490, AT2G43590, AT4G36360, AT1G26560, AT1G53240, AT3G47540, AT1G79530, AT5G42720, AT3G09260, AT1G78060, AT3G12500	1046	219	12011	1.83515	0.505257	0.0170378	0.0160545
SR45SAP18ACINUS	up	GOTERM_BP_DIRECT	GO:0010087~phloem or xylem histogenesis	13	1.13537	0.000645	AT4G31910, AT4G17490, AT2G41820, AT1G31320, AT5G61480, AT5G53830, AT1G28370, AT2G36120, AT5G62710, AT1G23460, AT5G61600, AT4G11280, AT4G13195	1046	48	12011	3.10992	0.511523	0.0170378	0.0160545
SR45SAP18ACINUS	up	GOTERM_BP_DIRECT	GO:0006457~protein folding	23	2.00873	0.000683	AT3G54960, AT5G49910, AT5G42020, AT1G09210, AT3G07770, AT4G24190, AT3G09440, AT5G22060, AT5G61790, AT3G56070, AT4G26780, AT5G56010, AT5G56000, AT5G56500, AT5G28540, AT1G77510, AT3G13470, AT3G12580, AT4G37910, AT1G54050, AT1G21750, AT5G56030, AT5G02500	1046	121	12011	2.18268	0.531427	0.0176075	0.0165914
SR45SAP18ACINUS	up	GOTERM_MF_DIRECT	GO:0004568~chitinase activity	6	0.524017	0.000693	AT2G43590, AT4G19810, AT3G47540, AT2G43610, AT1G02360, AT3G12500	852	10	10239	7.21056	0.341661	0.0442031	0.0429589
SR45SAP18ACINUS	up	GOTERM_BP_DIRECT	GO:0010374~stomatal complex development	8	0.69869	0.000731	AT5G62710, AT3G02120, AT5G01910, AT3G07320, AT4G36180, AT1G34245, AT4G37810, AT5G66230	1046	19	12011	4.83486	0.556047	0.0182168	0.0171655
SR45SAP18ACINUS	up	GOTERM_MF_DIRECT	GO:0003735~structural constituent of ribosome	46	4.01747	0.000732	AT3G02230, AT1G61580, AT4G31985, AT4G31700, AT3G17170, AT5G64140, AT2G19750, AT3G55280, AT5G39850, AT4G34555, AT3G11120, AT3G47370, AT3G10610, AT2G40010, AT4G18100, AT2G04390, AT4G30800, AT1G09590, AT2G32220, AT1G07070, AT1G33120, AT4G17390, AT3G05590, AT1G33140, AT2G40205, AT1G56045, AT3G06680, AT3G55750, AT1G67430, AT3G56020, AT2G34480, AT3G60245, AT2G32060, AT3G06700, AT5G45590, AT1G70600, AT1…	852	333	10239	1.66009	0.356903	0.0442031	0.0429589
SR45SAP18ACINUS	up	GOTERM_BP_DIRECT	GO:0098542~defense response to other organism	50	4.36681	0.000739	AT4G29700, AT3G52470, AT2G35960, AT4G31940, AT2G12400, AT1G14730, AT3G46700, AT5G10770, AT2G18193, AT4G29270, AT3G45010, AT2G46650, AT5G64310, AT4G12735, AT4G24380, AT3G25600, AT2G43150, AT5G06320, AT1G54010, AT5G57070, AT2G22470, AT1G14630, AT5G46710, AT5G22580, AT3G22240, AT3G26440, AT2G41905, AT3G20500, AT1G70370, AT4G15630, AT1G52100, AT1G54000, AT3G17120, AT3G20370, AT4G11190, AT3G11660, AT3…	1046	354	12011	1.62186	0.55992	0.0182168	0.0171655
SR45SAP18ACINUS	up	GOTERM_BP_DIRECT	GO:0009751~response to salicylic acid	28	2.44541	0.00082	AT5G19250, AT5G52750, AT1G61340, AT1G31710, AT5G35735, AT1G76930, AT3G20470, AT4G25900, AT1G07135, AT2G05520, AT1G80840, AT5G42830, AT3G12830, AT3G56400, AT4G27652, AT3G04640, AT3G02885, AT4G21850, AT5G62770, AT2G46400, AT5G06320, AT2G43290, AT5G44568, AT1G21310, AT1G76680, AT3G04290, AT3G29250, AT3G61190	1046	163	12011	1.9725	0.59789	0.019779	0.0186376
SR45SAP18ACINUS	up	GOTERM_BP_DIRECT	GO:0006032~chitin catabolic process	6	0.524017	0.000858	AT2G43590, AT4G19810, AT3G47540, AT2G43610, AT1G02360, AT3G12500	1046	10	12011	6.88967	0.614202	0.0198481	0.0187026
SR45SAP18ACINUS	up	GOTERM_BP_DIRECT	GO:0006412~translation	45	3.93013	0.000859	AT1G61580, AT4G31985, AT4G31700, AT3G17170, AT5G64140, AT2G19750, AT3G55280, AT5G61770, AT5G39850, AT3G11120, AT1G07930, AT3G47370, AT3G10610, AT4G18100, AT2G04390, AT4G30800, AT1G09590, AT2G32220, AT1G07070, AT1G33120, AT4G17390, AT3G05590, AT1G33140, AT2G40205, AT1G56045, AT3G06680, AT3G55750, AT1G67430, AT3G56020, AT2G34480, AT3G60245, AT2G32060, AT3G06700, AT5G45590, AT1G70600, AT5G60670, AT2…	1046	311	12011	1.6615	0.614794	0.0198481	0.0187026
SR45SAP18ACINUS	up	GOTERM_MF_DIRECT	GO:0051082~unfolded protein binding	17	1.48472	0.000883	AT5G49910, AT5G42020, AT1G09210, AT3G07770, AT4G24190, AT3G09440, AT5G22060, AT5G61790, AT4G26780, AT5G56010, AT5G56000, AT5G28540, AT3G12580, AT4G37910, AT1G54050, AT5G56030, AT5G02500	852	81	10239	2.52221	0.41303	0.0484935	0.0471287
SR45SAP18ACINUS	up	GOTERM_BP_DIRECT	GO:0030154~cell differentiation	49	4.27948	0.000899	AT4G24130, AT4G01450, AT3G52470, AT3G32980, AT4G25820, AT4G17280, AT4G31700, AT3G22142, AT2G18193, AT4G30170, AT1G04680, AT5G63180, AT3G52040, AT1G58520, AT5G14330, AT3G57010, AT4G01480, AT2G21100, AT4G14750, AT5G61920, AT4G36240, AT2G43150, AT1G29510, AT5G10140, AT1G21310, AT1G51060, AT3G29250, AT5G03610, AT4G20270, AT2G41820, AT3G49400, AT5G65870, AT4G22130, AT2G41905, AT5G10830, AT3G16870, AT5…	1046	348	12011	1.61683	0.631712	0.020358	0.0191831
SR45SAP18ACINUS	up	GOTERM_CC_DIRECT	GO:0005615~extracellular space	14	1.22271	0.000908	AT3G10930, AT4G30610, AT4G21650, AT5G64770, AT2G19970, AT4G35350, AT3G43960, AT4G11320, AT2G27420, AT4G33720, AT3G48340, AT4G13195, AT1G25425, AT1G20850	1068	59	12855	2.85612	0.175916	0.0107442	0.00978578
SR45SAP18ACINUS	up	GOTERM_BP_DIRECT	GO:0009553~embryo sac development	13	1.13537	0.000956	AT3G11964, AT1G14990, AT1G14350, AT1G14360, AT5G14200, AT2G34260, AT1G31660, AT3G23940, AT5G54800, AT3G21510, AT1G72970, AT4G36180, AT2G47470	1046	50	12011	2.98553	0.654159	0.0212062	0.0199824
SR45SAP18ACINUS	up	GOTERM_BP_DIRECT	GO:0009737~response to abscisic acid	73	6.37555	0.00107982	AT5G01820, AT4G27520, AT4G24130, AT5G40390, AT5G48870, AT3G52870, AT1G09780, AT2G12400, AT4G29780, AT5G16200, AT3G59220, AT5G43180, AT1G31710, AT1G30700, AT4G14365, AT1G52400, AT1G76930, AT3G46620, AT4G19810, AT1G73540, AT3G20470, AT5G37770, AT4G13395, AT5G52050, AT4G31910, AT4G27652, AT3G04640, AT4G01440, AT1G56660, AT3G56200, AT3G26450, AT5G25980, AT3G18490, AT1G18300, AT5G62770, AT3G57010, AT4…	1046	577	12011	1.45276	0.698581	0.0234809	0.0221258
SR45SAP18ACINUS	up	GOTERM_CC_DIRECT	GO:0032040~small-subunit processome	10	0.873362	0.00112115	AT2G17250, AT4G25630, AT3G11964, AT3G06530, AT5G20160, AT3G56990, AT1G56110, AT4G12600, AT5G27120, AT3G10530	1068	33	12855	3.64743	0.212537	0.0125687	0.0114475
SR45SAP18ACINUS	up	GOTERM_MF_DIRECT	GO:0005199~structural constituent of cell wall	6	0.524017	0.00118393	AT3G28550, AT1G76930, AT2G43150, AT3G20470, AT1G21310, AT3G54580	852	11	10239	6.55506	0.51048	0.0595909	0.0579137
SR45SAP18ACINUS	up	GOTERM_MF_DIRECT	GO:0008194~UDP-glycosyltransferase activity	12	1.04803	0.00158522	AT3G46700, AT1G24100, AT2G36800, AT3G21560, AT2G36790, AT1G05680, AT4G34135, AT1G06000, AT4G15550, AT1G30530, AT4G27560, AT5G66690	852	48	10239	3.0044	0.615821	0.0736518	0.0715788
SR45SAP18ACINUS	up	GOTERM_BP_DIRECT	GO:0019762~glucosinolate catabolic process	7	0.611354	0.00159552	AT1G52400, AT3G14210, AT5G25980, AT3G09260, AT1G66270, AT3G03640, AT1G66280	1046	16	12011	5.02372	0.830082	0.0330459	0.0311388
SR45SAP18ACINUS	up	GOTERM_BP_DIRECT	GO:0031640~killing of cells of other organism	7	0.611354	0.00159552	AT1G11580, AT2G02100, AT2G02130, AT1G60989, AT3G05730, AT3G12500, AT3G04720	1046	16	12011	5.02372	0.830082	0.0330459	0.0311388
SR45SAP18ACINUS	up	GOTERM_BP_DIRECT	GO:0009759~indole glucosinolate biosynthetic process	5	0.436681	0.00160909	AT3G56400, AT5G60890, AT4G31500, AT1G18570, AT1G76790	1046	7	12011	8.20199	0.832626	0.0330459	0.0311388
SR45SAP18ACINUS	up	GOTERM_BP_DIRECT	GO:0031347~regulation of defense response	41	3.58079	0.00179273	AT5G19250, AT3G52870, AT5G52750, AT5G24660, AT4G29780, AT5G16200, AT5G35735, AT1G30700, AT4G14365, AT3G20500, AT2G44790, AT1G70370, AT1G73540, AT4G25900, AT1G07135, AT4G17030, AT1G80840, AT5G42830, AT4G13395, AT3G56400, AT4G27652, AT3G04640, AT5G19240, AT4G27657, AT3G54000, AT2G39650, AT4G21850, AT5G64310, AT1G18300, AT2G18950, AT5G62770, AT4G12735, AT4G24380, AT3G25600, AT4G09030, AT1G19180, AT2…	1046	286	12011	1.64613	0.863539	0.036148	0.0340619
SR45SAP18ACINUS	up	GOTERM_MF_DIRECT	GO:0005507~copper ion binding	25	2.18341	0.00194285	AT5G61030, AT2G30870, AT2G30210, AT5G08690, AT5G50370, AT1G41830, AT1G07610, AT4G10040, AT5G21100, AT3G55010, AT1G61570, AT1G35720, AT2G30860, AT3G23940, AT4G26780, AT2G36880, AT1G30510, AT5G37600, AT4G05390, AT1G02930, AT4G13940, AT1G53240, AT1G79530, AT3G29250, AT3G09260	852	154	10239	1.95091	0.690463	0.0785705	0.0763591
SR45SAP18ACINUS	up	GOTERM_MF_DIRECT	GO:0016709~oxidoreductase activity, acting on paired donors, with incorporation or reduction of molecular oxygen, NAD(P)H as one donor, and incorporation of one atom of oxygen	9	0.786026	0.00195125	AT4G39950, AT1G64950, AT4G13770, AT5G45340, AT4G31500, AT4G36380, AT1G16410, AT4G37410, AT1G16400	852	29	10239	3.7296	0.692031	0.0785705	0.0763591
SR45SAP18ACINUS	up	GOTERM_CC_DIRECT	GO:0048226~Casparian strip	4	0.349345	0.00213982	AT4G34600, AT2G30210, AT2G28670, AT2G36100	1068	4	12855	12.0365	0.366357	0.0227891	0.0207562
SR45SAP18ACINUS	up	GOTERM_BP_DIRECT	GO:1901657~glycosyl compound metabolic process	6	0.524017	0.0023249	AT4G14365, AT4G29700, AT5G10770, AT1G62790, AT5G13550, AT5G55180	1046	12	12011	5.7414	0.924502	0.0460414	0.0433844
SR45SAP18ACINUS	up	GOTERM_BP_DIRECT	GO:0006970~response to osmotic stress	31	2.70742	0.00240156	AT5G46710, AT5G52750, AT3G25230, AT1G61340, AT2G38470, AT1G66270, AT1G75900, AT1G30700, AT4G14365, AT3G20500, AT1G04220, AT5G55180, AT4G34650, AT3G56400, AT1G78070, AT3G04640, AT3G56200, AT2G39650, AT1G35720, AT1G69310, AT1G03905, AT4G12735, AT3G57010, AT3G25600, AT1G02730, AT3G14200, AT4G36500, AT3G09260, AT2G41010, AT4G13580, AT2G22470	1046	201	12011	1.77098	0.930674	0.0467251	0.0440286
SR45SAP18ACINUS	up	GOTERM_MF_DIRECT	GO:0015293~symporter activity	9	0.786026	0.00247018	AT5G43350, AT1G32450, AT5G49630, AT5G13550, AT3G12520, AT1G77690, AT1G44100, AT1G78000, AT2G26690	852	30	10239	3.60528	0.774933	0.0843933	0.082018
SR45SAP18ACINUS	up	GOTERM_MF_DIRECT	GO:0004497~monooxygenase activity	16	1.39738	0.0024797	AT4G22690, AT1G64950, AT2G26170, AT5G45340, AT4G31940, AT4G31500, AT2G34490, AT4G39950, AT5G58860, AT4G39510, AT4G36220, AT4G13770, AT4G36380, AT3G44970, AT3G14620, AT4G37410	852	81	10239	2.37385	0.776226	0.0843933	0.082018
SR45SAP18ACINUS	up	GOTERM_MF_DIRECT	GO:0044183~protein binding involved in protein folding	7	0.611354	0.00251503	AT5G42020, AT5G28540, AT3G09440, AT3G12580, AT4G37910, AT4G29520, AT5G02500	852	18	10239	4.67351	0.780954	0.0843933	0.082018
SR45SAP18ACINUS	up	GOTERM_CC_DIRECT	GO:0031428~box C/D snoRNP complex	5	0.436681	0.00251668	AT4G25630, AT5G20160, AT1G56110, AT4G12600, AT5G27120	1068	8	12855	7.52282	0.415342	0.0255263	0.0232493
SR45SAP18ACINUS	up	GOTERM_BP_DIRECT	GO:0002181~cytoplasmic translation	11	0.960699	0.00265853	AT1G01100, AT1G07070, AT1G33120, AT4G17390, AT1G33140, AT3G06680, AT3G55750, AT1G67430, AT1G41880, AT3G06700, AT2G40010	1046	42	12011	3.0074	0.947916	0.0508329	0.0478994
SR45SAP18ACINUS	up	GOTERM_MF_DIRECT	GO:0009055~electron carrier activity	11	0.960699	0.00273201	AT4G12880, AT4G27520, AT5G25090, AT2G44790, AT1G72230, AT2G25060, AT4G31840, AT4G01390, AT2G27510, AT2G46650, AT4G10040	852	44	10239	3.0044	0.807884	0.0868493	0.0844048
SR45SAP18ACINUS	up	GOTERM_BP_DIRECT	GO:0009651~response to salt stress	48	4.19214	0.00296747	AT5G01820, AT1G64950, AT3G10930, AT4G27520, AT3G49580, AT5G25610, AT1G15100, AT3G32980, AT3G55980, AT5G24660, AT4G24190, AT2G12400, AT1G61340, AT4G29780, AT1G73500, AT2G38470, AT1G66270, AT3G03640, AT5G35735, AT1G52400, AT4G19810, AT4G12720, AT1G73540, AT4G12480, AT4G13395, AT5G56030, AT4G27652, AT5G21100, AT3G49570, AT5G19240, AT4G27657, AT1G35720, AT5G63980, AT1G69310, AT1G18300, AT5G62770, AT3…	1046	359	12011	1.5353	0.963072	0.0553951	0.0521983
SR45SAP18ACINUS	up	GOTERM_BP_DIRECT	GO:0010233~phloem transport	5	0.436681	0.00299703	AT2G01950, AT1G56430, AT5G04950, AT1G18880, AT5G56080	1046	8	12011	7.17674	0.964268	0.0553951	0.0521983
SR45SAP18ACINUS	up	GOTERM_BP_DIRECT	GO:0010224~response to UV-B	12	1.04803	0.00323421	AT5G13930, AT4G36220, AT5G26920, AT3G51240, AT3G55120, AT1G35210, AT5G59820, AT3G17609, AT1G75040, AT2G37040, AT1G32870, AT4G14690	1046	50	12011	2.75587	0.972561	0.058799	0.0554058
SR45SAP18ACINUS	up	GOTERM_BP_DIRECT	GO:0048229~gametophyte development	9	0.786026	0.00329958	AT4G14310, AT3G17840, AT3G48610, AT3G20260, AT5G65870, AT2G35605, AT1G09200, AT4G22130, AT5G26290	1046	30	12011	3.44484	0.974488	0.05902	0.0556139
SR45SAP18ACINUS	up	GOTERM_MF_DIRECT	GO:0080044~quercetin 7-O-glucosyltransferase activity	8	0.69869	0.0033926	AT3G46700, AT1G24100, AT2G36800, AT3G21560, AT2G36790, AT1G05680, AT4G34135, AT4G15550	852	25	10239	3.84563	0.871164	0.102456	0.0995728
SR45SAP18ACINUS	up	GOTERM_BP_DIRECT	GO:0009733~response to auxin	30	2.62009	0.00345094	AT5G50335, AT3G55120, AT1G14350, AT5G25890, AT1G31710, AT2G21210, AT1G20470, AT1G07135, AT5G37770, AT3G07390, AT2G47000, AT4G14560, AT5G54490, AT3G12830, AT4G31910, AT5G18030, AT2G39650, AT5G64770, AT5G47230, AT3G03830, AT5G13930, AT4G12550, AT1G29510, AT5G08640, AT4G27280, AT1G54990, AT3G13510, AT1G77690, AT5G48900, AT4G11280	1046	197	12011	1.74865	0.978445	0.0607475	0.0572418
SR45SAP18ACINUS	up	GOTERM_BP_DIRECT	GO:0009834~plant-type secondary cell wall biogenesis	13	1.13537	0.00368123	AT5G20540, AT1G55210, AT2G36570, AT3G61820, AT5G67210, AT5G66230, AT1G23460, AT3G16870, AT4G36360, AT5G34940, AT2G05920, AT3G45010, AT4G11190	1046	58	12011	2.57373	0.983323	0.0637888	0.0601075
SR45SAP18ACINUS	up	GOTERM_MF_DIRECT	GO:0051787~misfolded protein binding	6	0.524017	0.00415517	AT5G42020, AT5G28540, AT3G09440, AT3G12580, AT4G37910, AT5G02500	852	14	10239	5.1504	0.918796	0.119511	0.116147
SR45SAP18ACINUS	up	GOTERM_BP_DIRECT	GO:0034976~response to endoplasmic reticulum stress	10	0.873362	0.00445585	AT3G54960, AT5G42050, AT5G42020, AT1G09210, AT1G77510, AT4G24190, AT2G32920, AT2G47470, AT1G04980, AT1G21750	1046	38	12011	3.02179	0.992966	0.0760237	0.0716364
SR45SAP18ACINUS	up	GOTERM_BP_DIRECT	GO:0006790~sulfur compound metabolic process	11	0.960699	0.00454185	AT4G29700, AT5G19250, AT3G49570, AT5G67280, AT4G20820, AT5G13550, AT3G52870, AT2G12400, AT4G31330, AT5G63980, AT4G01080	1046	45	12011	2.8069	0.993609	0.0763169	0.0719127
SR45SAP18ACINUS	up	GOTERM_BP_DIRECT	GO:0010015~root morphogenesis	26	2.27074	0.00470775	AT3G32980, AT5G26260, AT2G18980, AT3G04710, AT3G25930, AT2G44790, AT2G18193, AT4G30170, AT3G19660, AT1G54000, AT5G40730, AT5G52050, AT1G58520, AT4G21850, AT5G14330, AT3G54040, AT3G57010, AT4G01480, AT4G14750, AT2G43590, AT2G43150, AT1G21310, AT5G46700, AT3G29250, AT2G27360, AT2G22470	1046	166	12011	1.79851	0.994689	0.0779238	0.0734269
SR45SAP18ACINUS	up	GOTERM_BP_DIRECT	GO:0010120~camalexin biosynthetic process	5	0.436681	0.00502514	AT4G39950, AT3G56400, AT2G38470, AT4G30530, AT1G73500	1046	9	12011	6.37933	0.996272	0.0792296	0.0746573
SR45SAP18ACINUS	up	GOTERM_BP_DIRECT	GO:0009699~phenylpropanoid biosynthetic process	5	0.436681	0.00502514	AT4G36220, AT1G07890, AT2G37040, AT2G05440, AT3G13610	1046	9	12011	6.37933	0.996272	0.0792296	0.0746573
SR45SAP18ACINUS	up	GOTERM_BP_DIRECT	GO:0010345~suberin biosynthetic process	5	0.436681	0.00502514	AT5G58860, AT5G41040, AT3G44550, AT1G04220, AT2G28670	1046	9	12011	6.37933	0.996272	0.0792296	0.0746573
SR45SAP18ACINUS	up	GOTERM_BP_DIRECT	GO:0019344~cysteine biosynthetic process	6	0.524017	0.00507241	AT4G04610, AT4G39940, AT1G62180, AT2G14750, AT3G03900, AT4G21990	1046	14	12011	4.9212	0.996464	0.0792296	0.0746573
SR45SAP18ACINUS	up	GOTERM_BP_DIRECT	GO:0009629~response to gravity	4	0.349345	0.00574325	AT5G13930, AT1G14350, AT5G48010, AT1G78370	1046	5	12011	9.18623	0.998327	0.088462	0.0833569
SR45SAP18ACINUS	up	GOTERM_MF_DIRECT	GO:0008061~chitin binding	5	0.436681	0.00662158	AT2G43590, AT4G19810, AT2G43610, AT3G12500, AT3G04720	852	10	10239	6.0088	0.981796	0.173889	0.168994
SR45SAP18ACINUS	up	GOTERM_MF_DIRECT	GO:0015116~sulfate transmembrane transporter activity	5	0.436681	0.00662158	AT5G13550, AT2G22500, AT3G12520, AT1G78000, AT4G24570	852	10	10239	6.0088	0.981796	0.173889	0.168994
SR45SAP18ACINUS	up	GOTERM_BP_DIRECT	GO:0010035~response to inorganic substance	59	5.15284	0.00679229	AT4G29700, AT1G64950, AT3G52870, AT4G31700, AT3G04710, AT3G46700, AT2G18193, AT1G29980, AT4G25900, AT5G51440, AT3G45010, AT1G41830, AT4G01440, AT2G35850, AT1G33120, AT3G26450, AT5G62770, AT4G01080, AT1G49470, AT1G70600, AT4G01480, AT2G43590, AT1G26560, AT5G60670, AT3G16780, AT1G21310, AT5G03850, AT5G44720, AT3G14200, AT1G01520, AT2G41250, AT3G06035, AT3G52370, AT3G26440, AT1G27030, AT4G29680, AT1…	1046	482	12011	1.40557	0.999482	0.103187	0.0972321
SR45SAP18ACINUS	up	GOTERM_MF_DIRECT	GO:0102483~scopolin beta-glucosidase activity	7	0.611354	0.00758774	AT1G26560, AT4G21760, AT3G09260, AT1G66270, AT1G61820, AT3G18080, AT1G66280	852	22	10239	3.82378	0.989876	0.190958	0.185583
SR45SAP18ACINUS	up	GOTERM_BP_DIRECT	GO:0044550~secondary metabolite biosynthetic process	5	0.436681	0.00780344	AT5G10770, AT3G32980, AT1G04680, AT2G39220, AT4G21760	1046	10	12011	5.7414	0.999833	0.115498	0.108833
SR45SAP18ACINUS	up	GOTERM_BP_DIRECT	GO:0043436~oxoacid metabolic process	24	2.09607	0.00781095	AT4G22690, AT4G01450, AT5G67280, AT3G52370, AT3G52870, AT2G12400, AT5G62770, AT2G12462, AT4G24380, AT1G11700, AT5G05250, AT2G43590, AT4G36360, AT3G19000, AT1G52100, AT2G46535, AT3G47540, AT2G01890, AT3G20260, AT3G45010, AT5G42830, AT2G27510, AT2G41250, AT1G62800	1046	155	12011	1.77798	0.999834	0.115498	0.108833
SR45SAP18ACINUS	up	GOTERM_MF_DIRECT	GO:0016705~oxidoreductase activity, acting on paired donors, with incorporation or reduction of molecular oxygen	15	1.31004	0.00803277	AT4G22690, AT1G64950, AT2G26170, AT4G31940, AT4G31500, AT2G34490, AT4G39950, AT5G58860, AT4G39510, AT4G36220, AT4G13770, AT4G36380, AT3G44970, AT3G14620, AT4G37410	852	83	10239	2.17186	0.992275	0.194072	0.188609
SR45SAP18ACINUS	up	GOTERM_BP_DIRECT	GO:0046686~response to cadmium ion	39	3.40611	0.00870266	AT3G03780, AT1G63940, AT1G09780, AT3G09440, AT4G24190, AT3G25230, AT5G26220, AT2G30870, AT3G56070, AT2G41380, AT4G34050, AT5G11200, AT5G13420, AT5G02050, AT4G13930, AT1G75040, AT5G12170, AT1G07930, AT3G09270, AT2G21790, AT2G23350, AT5G42020, AT5G49910, AT1G36370, AT1G07890, AT1G35720, AT2G30860, AT1G02930, AT1G77510, AT3G12580, AT1G53240, AT4G37910, AT1G76680, AT2G47470, AT2G45030, AT1G07920, AT3…	1046	294	12011	1.52323	0.999939	0.12699	0.119662
SR45SAP18ACINUS	up	GOTERM_MF_DIRECT	GO:0022857~transmembrane transporter activity	23	2.00873	0.00905738	AT2G04050, AT5G44110, AT3G28130, AT4G01450, AT4G01440, AT2G40900, AT5G17010, AT1G32450, AT1G14360, AT1G01070, AT4G08300, AT1G18880, AT2G37460, AT1G68570, AT5G54800, AT3G62270, AT1G70260, AT3G47960, AT3G47420, AT2G02020, AT2G26690, AT5G38030, AT5G52050	852	155	10239	1.78326	0.995858	0.21041	0.204488
SR45SAP18ACINUS	up	GOTERM_MF_DIRECT	GO:0008810~cellulase activity	4	0.349345	0.00945018	AT2G32990, AT4G02290, AT1G64390, AT1G70710	852	6	10239	8.01174	0.996738	0.211404	0.205454
SR45SAP18ACINUS	up	GOTERM_CC_DIRECT	GO:0048471~perinuclear region of cytoplasm	8	0.69869	0.00993385	AT5G56010, AT5G56000, AT3G07770, AT4G24190, AT1G07930, AT1G07920, AT5G56030, AT1G07940	1068	30	12855	3.20974	0.880745	0.0961778	0.0875985
SR45SAP18ACINUS	up	GOTERM_BP_DIRECT	GO:0009863~salicylic acid mediated signaling pathway	9	0.786026	0.0107115	AT4G14365, AT5G19240, AT1G70370, AT3G54000, AT2G39650, AT3G22231, AT5G64310, AT5G16200, AT3G50930	1046	36	12011	2.8707	0.999994	0.154273	0.14537
SR45SAP18ACINUS	up	GOTERM_BP_DIRECT	GO:0042546~cell wall biogenesis	17	1.48472	0.0134059	AT3G52370, AT1G65310, AT4G25820, AT2G36870, AT3G23810, AT4G22130, AT1G02730, AT4G30290, AT4G30280, AT3G17120, AT3G44990, AT1G54010, AT5G57070, AT4G19120, AT1G25425, AT4G36640, AT1G41830	1046	101	12011	1.93275	1	0.190605	0.179605
SR45SAP18ACINUS	up	GOTERM_MF_DIRECT	GO:0031072~heat shock protein binding	6	0.524017	0.0134574	AT5G42020, AT5G28540, AT3G09440, AT3G12580, AT4G37910, AT5G02500	852	18	10239	4.00587	0.999717	0.290296	0.282125
SR45SAP18ACINUS	up	GOTERM_MF_DIRECT	GO:0016829~lyase activity	11	0.960699	0.0140685	AT1G23460, AT3G61490, AT5G63180, AT1G60590, AT1G04680, AT3G53190, AT4G23500, AT5G48900, AT2G43100, AT4G24780, AT1G10640	852	55	10239	2.40352	0.999805	0.293013	0.284766
SR45SAP18ACINUS	up	GOTERM_MF_DIRECT	GO:0004020~adenylylsulfate kinase activity	4	0.349345	0.0155238	AT4G39940, AT2G14750, AT3G03900, AT4G14680	852	7	10239	6.8672	0.99992	0.312547	0.30375
SR45SAP18ACINUS	up	GOTERM_BP_DIRECT	GO:0009404~toxin metabolic process	6	0.524017	0.0162095	AT1G30700, AT2G44790, AT1G54000, AT1G21310, AT4G15550, AT2G22470	1046	18	12011	3.8276	1	0.227549	0.214417
SR45SAP18ACINUS	up	GOTERM_BP_DIRECT	GO:0065008~regulation of biological quality	11	0.960699	0.0167486	AT5G22860, AT5G05250, AT4G29270, AT1G56670, AT5G13550, AT2G41820, AT4G32920, AT5G01890, AT5G53830, AT5G44720, AT2G38860	1046	54	12011	2.33909	1	0.229607	0.216357
SR45SAP18ACINUS	up	GOTERM_MF_DIRECT	GO:0003756~protein disulfide isomerase activity	6	0.524017	0.017042	AT3G54960, AT1G77510, AT2G32920, AT2G47470, AT1G04980, AT1G21750	852	19	10239	3.79503	0.999968	0.332043	0.322698
SR45SAP18ACINUS	up	GOTERM_BP_DIRECT	GO:0090558~plant epidermis development	22	1.9214	0.0172613	AT3G52470, AT4G31840, AT3G32980, AT4G25820, AT1G58520, AT2G41820, AT4G21850, AT3G57010, AT5G26260, AT4G14750, AT1G74210, AT2G43150, AT2G18193, AT4G30170, AT4G31330, AT3G20370, AT1G21310, AT4G15390, AT3G29250, AT2G27360, AT3G46490, AT2G22470	1046	148	12011	1.7069	1	0.229607	0.216357
SR45SAP18ACINUS	up	GOTERM_BP_DIRECT	GO:0044272~sulfur compound biosynthetic process	4	0.349345	0.0175984	AT3G32980, AT1G04680, AT2G39220, AT4G21760	1046	7	12011	6.5616	1	0.229607	0.216357
SR45SAP18ACINUS	up	GOTERM_BP_DIRECT	GO:0070814~hydrogen sulfide biosynthetic process	4	0.349345	0.0175984	AT4G39940, AT2G14750, AT3G03900, AT4G14680	1046	7	12011	6.5616	1	0.229607	0.216357
SR45SAP18ACINUS	up	GOTERM_BP_DIRECT	GO:0019953~sexual reproduction	4	0.349345	0.0175984	AT5G62710, AT2G20750, AT4G28250, AT4G17030	1046	7	12011	6.5616	1	0.229607	0.216357
SR45SAP18ACINUS	up	GOTERM_BP_DIRECT	GO:0030245~cellulose catabolic process	4	0.349345	0.0175984	AT2G32990, AT4G02290, AT1G64390, AT1G70710	1046	7	12011	6.5616	1	0.229607	0.216357
SR45SAP18ACINUS	up	GOTERM_BP_DIRECT	GO:0007389~pattern specification process	7	0.611354	0.0179514	AT5G06790, AT1G30600, AT2G19580, AT2G39220, AT2G37460, AT4G30250, AT1G10640	1046	25	12011	3.21518	1	0.23149	0.218131
SR45SAP18ACINUS	up	GOTERM_MF_DIRECT	GO:0030515~snoRNA binding	5	0.436681	0.0184396	AT4G25630, AT3G06530, AT1G56110, AT5G27120, AT1G31660	852	13	10239	4.62216	0.999987	0.337493	0.327994
SR45SAP18ACINUS	up	GOTERM_MF_DIRECT	GO:0004604~phosphoadenylyl-sulfate reductase (thioredoxin) activity	3	0.262009	0.0195567	AT4G04610, AT1G62180, AT4G21990	852	3	10239	12.0176	0.999993	0.337493	0.327994
SR45SAP18ACINUS	up	GOTERM_MF_DIRECT	GO:0033741~adenylyl-sulfate reductase (glutathione) activity	3	0.262009	0.0195567	AT4G04610, AT1G62180, AT4G21990	852	3	10239	12.0176	0.999993	0.337493	0.327994
SR45SAP18ACINUS	up	GOTERM_MF_DIRECT	GO:0009973~adenylyl-sulfate reductase activity	3	0.262009	0.0195567	AT4G04610, AT1G62180, AT4G21990	852	3	10239	12.0176	0.999993	0.337493	0.327994
SR45SAP18ACINUS	up	GOTERM_MF_DIRECT	GO:0080043~quercetin 3-O-glucosyltransferase activity	7	0.611354	0.0211002	AT3G46700, AT1G24100, AT3G21560, AT2G36790, AT1G05680, AT4G15550, AT1G30530	852	27	10239	3.11568	0.999997	0.354015	0.344051
SR45SAP18ACINUS	up	GOTERM_BP_DIRECT	GO:0051085~chaperone mediated protein folding requiring cofactor	8	0.69869	0.0212331	AT5G42020, AT5G28540, AT5G56500, AT3G13470, AT3G09440, AT3G12580, AT4G37910, AT5G02500	1046	33	12011	2.78371	1	0.268796	0.253284
SR45SAP18ACINUS	up	GOTERM_BP_DIRECT	GO:0019379~sulfate assimilation, phosphoadenylyl sulfate reduction by phosphoadenylyl-sulfate reductase (thioredoxin)	3	0.262009	0.0213753	AT4G04610, AT1G62180, AT4G21990	1046	3	12011	11.4828	1	0.268796	0.253284
SR45SAP18ACINUS	up	GOTERM_BP_DIRECT	GO:0009636~response to toxic substance	7	0.611354	0.0216662	AT1G02930, AT1G49860, AT3G21560, AT5G02780, AT2G30860, AT2G30870, AT4G15550	1046	26	12011	3.09152	1	0.268796	0.253284
SR45SAP18ACINUS	up	GOTERM_BP_DIRECT	GO:0009266~response to temperature stimulus	16	1.39738	0.0218139	AT4G27520, AT5G19240, AT5G67280, AT4G27657, AT3G27210, AT2G12400, AT2G18950, AT5G10140, AT3G12580, AT5G38430, AT1G09310, AT4G36500, AT2G05440, AT4G13395, AT3G61190, AT3G12830	1046	98	12011	1.87474	1	0.268796	0.253284
SR45SAP18ACINUS	up	GOTERM_MF_DIRECT	GO:0042973~glucan endo-1,3-beta-D-glucosidase activity	6	0.524017	0.0259813	AT3G13560, AT3G07320, AT1G66250, AT4G16260, AT5G42720, AT5G55180	852	21	10239	3.4336	1	0.424126	0.412189
SR45SAP18ACINUS	up	GOTERM_BP_DIRECT	GO:0042545~cell wall modification	5	0.436681	0.028102	AT1G11580, AT5G19730, AT5G47500, AT5G09760, AT2G36100	1046	14	12011	4.101	1	0.342474	0.32271
SR45SAP18ACINUS	up	GOTERM_CC_DIRECT	GO:0022627~cytosolic small ribosomal subunit	14	1.22271	0.0290995	AT2G04390, AT4G30800, AT4G31700, AT2G32060, AT5G64140, AT2G19750, AT2G45710, AT5G39850, AT4G34555, AT5G03850, AT1G23410, AT3G47370, AT3G10610, AT2G09990	1068	88	12855	1.9149	0.998146	0.263791	0.24026
SR45SAP18ACINUS	up	GOTERM_CC_DIRECT	GO:0005774~vacuolar membrane	50	4.36681	0.0297229	AT1G11580, AT3G51860, AT5G17010, AT3G09440, AT5G28540, AT3G07590, AT4G16260, AT5G42020, AT1G33120, AT3G23300, AT2G34480, AT3G13080, AT4G11680, AT4G13940, AT5G06320, AT1G77510, AT3G12580, AT1G54010, AT2G47470, AT1G07940, AT3G12500, AT4G22690, AT2G36830, AT3G02230, AT3G49120, AT5G22020, AT4G24190, AT1G17100, AT5G61790, AT4G30190, AT1G54000, AT5G50370, AT1G07930, AT3G54960, AT3G05590, AT1G33140, AT3…	1068	450	12855	1.33739	0.998383	0.263791	0.24026
SR45SAP18ACINUS	up	GOTERM_BP_DIRECT	GO:0009411~response to UV	6	0.524017	0.0309887	AT4G13770, AT3G55120, AT1G51680, AT3G21240, AT1G65060, AT3G50930	1046	21	12011	3.2808	1	0.369532	0.348206
SR45SAP18ACINUS	up	GOTERM_BP_DIRECT	GO:0010089~xylem development	6	0.524017	0.0309887	AT3G21710, AT2G13820, AT4G08150, AT5G64080, AT5G61480, AT4G13195	1046	21	12011	3.2808	1	0.369532	0.348206
SR45SAP18ACINUS	up	GOTERM_MF_DIRECT	GO:0016762~xyloglucan:xyloglucosyl transferase activity	6	0.524017	0.0313911	AT4G30290, AT4G30280, AT1G65310, AT4G25820, AT3G44990, AT2G36870	852	22	10239	3.27753	1	0.498953	0.48491
SR45SAP18ACINUS	up	GOTERM_BP_DIRECT	GO:0009624~response to nematode	10	0.873362	0.0337988	AT4G17490, AT3G51860, AT1G64780, AT1G71880, AT3G27400, AT5G54800, AT5G38030, AT3G22600, AT4G24780, AT2G40460	1046	52	12011	2.20823	1	0.398753	0.375741
SR45SAP18ACINUS	up	GOTERM_BP_DIRECT	GO:0052544~defense response by callose deposition in cell wall	5	0.436681	0.0357497	AT4G26850, AT4G39950, AT1G24100, AT4G31500, AT1G18570	1046	15	12011	3.8276	1	0.413676	0.389803
SR45SAP18ACINUS	up	GOTERM_BP_DIRECT	GO:0070417~cellular response to cold	7	0.611354	0.0358097	AT1G20823, AT3G49530, AT4G15920, AT3G09260, AT1G66270, AT4G12470, AT1G66280	1046	29	12011	2.77171	1	0.413676	0.389803
SR45SAP18ACINUS	up	GOTERM_MF_DIRECT	GO:0046715~borate transmembrane transporter activity	3	0.262009	0.0369665	AT3G62270, AT1G80760, AT4G10380	852	4	10239	9.0132	1	0.54458	0.529252
SR45SAP18ACINUS	up	GOTERM_MF_DIRECT	GO:0030410~nicotianamine synthase activity	3	0.262009	0.0369665	AT1G56430, AT5G04950, AT5G56080	852	4	10239	9.0132	1	0.54458	0.529252
SR45SAP18ACINUS	up	GOTERM_MF_DIRECT	GO:1990757~ubiquitin ligase activator activity	3	0.262009	0.0369665	AT4G33270, AT5G13840, AT4G33260	852	4	10239	9.0132	1	0.54458	0.529252
SR45SAP18ACINUS	up	GOTERM_CC_DIRECT	GO:0005764~lysosome	6	0.524017	0.0373059	AT4G35350, AT3G43960, AT4G11320, AT2G27420, AT3G48340, AT1G20850	1068	23	12855	3.13996	0.999696	0.317847	0.289494
SR45SAP18ACINUS	up	GOTERM_BP_DIRECT	GO:0006730~one-carbon metabolic process	6	0.524017	0.0373205	AT1G36370, AT4G13940, AT4G13930, AT3G52720, AT3G23810, AT2G36880	1046	22	12011	3.13167	1	0.426685	0.402061
SR45SAP18ACINUS	up	GOTERM_BP_DIRECT	GO:0071555~cell wall organization	21	1.83406	0.0380751	AT2G32990, AT3G28340, AT3G02230, AT1G65310, AT4G25820, AT4G28250, AT2G18950, AT4G02290, AT2G36870, AT1G64390, AT1G70710, AT2G38540, AT1G02730, AT4G30290, AT4G30280, AT2G20750, AT3G44990, AT5G03760, AT4G34600, AT1G78570, AT5G55480	1046	151	12011	1.59694	1	0.430189	0.405363
SR45SAP18ACINUS	up	GOTERM_BP_DIRECT	GO:0009832~plant-type cell wall biogenesis	12	1.04803	0.0384028	AT2G35860, AT3G02230, AT1G45010, AT1G45130, AT3G07320, AT1G29980, AT1G45201, AT4G02270, AT3G23300, AT1G64390, AT3G25700, AT4G30460	1046	70	12011	1.96848	1	0.430189	0.405363
SR45SAP18ACINUS	up	GOTERM_BP_DIRECT	GO:0019419~sulfate reduction	3	0.262009	0.0402942	AT4G04610, AT1G62180, AT4G21990	1046	4	12011	8.61209	1	0.4381	0.412818
SR45SAP18ACINUS	up	GOTERM_BP_DIRECT	GO:1905786~positive regulation of anaphase-promoting complex-dependent catabolic process	3	0.262009	0.0402942	AT4G33270, AT5G13840, AT4G33260	1046	4	12011	8.61209	1	0.4381	0.412818
SR45SAP18ACINUS	up	GOTERM_BP_DIRECT	GO:0030418~nicotianamine biosynthetic process	3	0.262009	0.0402942	AT1G56430, AT5G04950, AT5G56080	1046	4	12011	8.61209	1	0.4381	0.412818
SR45SAP18ACINUS	up	GOTERM_BP_DIRECT	GO:0009926~auxin polar transport	7	0.611354	0.0415865	AT5G13930, AT2G26170, AT1G14350, AT1G54990, AT1G77690, AT1G73590, AT2G47000	1046	30	12011	2.67932	1	0.447762	0.421922
SR45SAP18ACINUS	up	GOTERM_BP_DIRECT	GO:0009873~ethylene-activated signaling pathway	16	1.39738	0.0436798	AT3G56400, AT4G27652, AT4G27657, AT4G17490, AT3G54990, AT4G29780, AT4G02270, AT1G28370, AT1G73500, AT5G47230, AT5G51190, AT5G61600, AT2G39250, AT1G73540, AT3G15356, AT4G13395	1046	107	12011	1.71705	1	0.465778	0.438898
SR45SAP18ACINUS	up	GOTERM_MF_DIRECT	GO:0035529~NADH pyrophosphatase activity	4	0.349345	0.0441026	AT4G29700, AT4G12720, AT1G18300, AT4G29680	852	10	10239	4.80704	1	0.628327	0.610642
SR45SAP18ACINUS	up	GOTERM_MF_DIRECT	GO:0008289~lipid binding	12	1.04803	0.0447319	AT2G13820, AT2G15050, AT2G18370, AT5G64080, AT3G08770, AT1G55960, AT5G01870, AT2G48130, AT2G44300, AT2G38530, AT3G22600, AT2G38540	852	75	10239	1.92282	1	0.628327	0.610642
SR45SAP18ACINUS	up	GOTERM_BP_DIRECT	GO:0009409~response to cold	39	3.40611	0.0451124	AT5G01820, AT1G63940, AT1G09780, AT1G09560, AT4G24190, AT1G05260, AT5G61030, AT4G29780, AT1G17100, AT2G38470, AT3G22840, AT5G35735, AT1G55920, AT3G55280, AT4G14365, AT4G15910, AT3G14210, AT5G59820, AT1G73540, AT5G37770, AT4G12480, AT1G78070, AT4G24960, AT3G22370, AT3G05890, AT3G56200, AT1G35720, AT5G63980, AT3G23000, AT5G47230, AT4G39730, AT1G27730, AT5G11790, AT1G53240, AT2G40140, AT5G20630, AT3…	1046	330	12011	1.35706	1	0.476473	0.448976
SR45SAP18ACINUS	up	GOTERM_MF_DIRECT	GO:0004650~polygalacturonase activity	5	0.436681	0.0471007	AT1G23460, AT3G61490, AT1G60590, AT4G23500, AT1G10640	852	17	10239	3.53459	1	0.646564	0.628366
SR45SAP18ACINUS	up	GOTERM_BP_DIRECT	GO:0098771~inorganic ion homeostasis	7	0.611354	0.0479176	AT1G30700, AT2G35850, AT3G48920, AT5G19970, AT1G18980, AT5G42830, AT3G25930	1046	31	12011	2.59289	1	0.501326	0.472395
SR45SAP18ACINUS	up	GOTERM_BP_DIRECT	GO:0002376~immune system process	17	1.48472	0.0527027	AT4G22690, AT4G27652, AT3G52870, AT2G12400, AT4G29780, AT4G21850, AT5G64310, AT5G62770, AT5G53830, AT1G18300, AT1G30700, AT1G28600, AT1G73540, AT4G25900, AT1G21310, AT1G07135, AT3G12830	1046	119	12011	1.6404	1	0.546236	0.514713
SR45SAP18ACINUS	up	GOTERM_BP_DIRECT	GO:0071554~cell wall organization or biogenesis	15	1.31004	0.0542592	AT3G52470, AT1G58520, AT2G12400, AT5G17210, AT2G41820, AT1G10850, AT1G23460, AT4G14310, AT4G14750, AT1G74210, AT1G70370, AT3G14220, AT1G45130, AT5G44720, AT2G46650	1046	101	12011	1.70537	1	0.557162	0.525008
SR45SAP18ACINUS	up	GOTERM_BP_DIRECT	GO:0010016~shoot system morphogenesis	7	0.611354	0.0548115	AT5G62710, AT5G20540, AT2G41820, AT4G22730, AT1G05680, AT5G08260, AT5G59350	1046	32	12011	2.51186	1	0.557669	0.525486
SR45SAP18ACINUS	up	GOTERM_MF_DIRECT	GO:0016747~transferase activity, transferring acyl groups other than amino-acyl groups	8	0.69869	0.0558953	AT5G13930, AT4G31910, AT5G41040, AT5G02890, AT4G15390, AT5G42830, AT5G48880, AT4G00040	852	42	10239	2.28907	1	0.703709	0.683903
SR45SAP18ACINUS	up	GOTERM_MF_DIRECT	GO:0016491~oxidoreductase activity	32	2.79476	0.0569506	AT3G51240, AT1G63940, AT5G45340, AT2G34810, AT2G34490, AT2G30210, AT1G14730, AT1G30700, AT3G19000, AT1G78570, AT3G27060, AT1G41830, AT3G24170, AT5G21100, AT1G67730, AT5G44400, AT5G44380, AT4G22880, AT5G63600, AT2G22650, AT4G20820, AT1G01580, AT4G36380, AT3G44970, AT3G19450, AT5G08640, AT1G76680, AT3G29250, AT4G39330, AT3G47360, AT3G46490, AT3G13610	852	279	10239	1.37836	1	0.703709	0.683903
SR45SAP18ACINUS	up	GOTERM_MF_DIRECT	GO:0015301~anion:anion antiporter activity	4	0.349345	0.0569927	AT3G62270, AT5G13550, AT3G12520, AT1G78000	852	11	10239	4.37004	1	0.703709	0.683903
SR45SAP18ACINUS	up	GOTERM_MF_DIRECT	GO:0005179~hormone activity	4	0.349345	0.0569927	AT1G02900, AT4G34600, AT5G64770, AT4G14010	852	11	10239	4.37004	1	0.703709	0.683903
SR45SAP18ACINUS	up	GOTERM_CC_DIRECT	GO:0031012~extracellular matrix	3	0.262009	0.0581206	AT1G59970, AT5G65870, AT5G20630	1068	5	12855	7.22191	0.999997	0.476142	0.433669
SR45SAP18ACINUS	up	GOTERM_MF_DIRECT	GO:0010997~anaphase-promoting complex binding	3	0.262009	0.0582541	AT4G33270, AT5G13840, AT4G33260	852	5	10239	7.21056	1	0.703709	0.683903
SR45SAP18ACINUS	up	GOTERM_MF_DIRECT	GO:0080046~quercetin 4'-O-glucosyltransferase activity	3	0.262009	0.0582541	AT4G26850, AT2G36800, AT2G36790	852	5	10239	7.21056	1	0.703709	0.683903
SR45SAP18ACINUS	up	GOTERM_MF_DIRECT	GO:0030145~manganese ion binding	6	0.524017	0.0596915	AT3G10080, AT5G38940, AT1G09560, AT1G09780, AT1G18980, AT5G20630	852	26	10239	2.77329	1	0.706935	0.687038
SR45SAP18ACINUS	up	GOTERM_BP_DIRECT	GO:0019752~carboxylic acid metabolic process	22	1.9214	0.0608879	AT2G35860, AT3G52470, AT3G06035, AT3G07320, AT3G26450, AT5G23760, AT4G06744, AT5G26260, AT3G23810, AT1G64390, AT1G10850, AT1G20070, AT4G15630, AT5G53760, AT1G45201, AT5G50370, AT1G09310, AT5G40730, AT5G03610, AT5G55180, AT1G25425, AT2G46650	1046	169	12011	1.4948	1	0.613861	0.578435
SR45SAP18ACINUS	up	GOTERM_CC_DIRECT	GO:0016021~integral component of membrane	286	24.9782	0.0621057	AT3G58810, AT4G01450, AT1G15100, AT2G35960, AT3G51980, AT3G51860, AT3G56990, AT5G17210, AT2G37460, AT5G19875, AT5G43180, AT4G24570, AT5G59520, AT1G21460, AT1G44100, AT3G51740, AT3G63160, AT2G32340, AT4G23250, AT1G20823, AT4G01440, AT2G35850, AT1G58520, AT3G25560, AT1G19397, AT5G65880, AT5G26030, AT1G49470, AT5G26270, AT4G39950, AT5G06320, AT2G01950, AT3G06390, AT1G78000, AT1G73590, AT4G37410, AT5…	1068	3178	12855	1.08321	0.999999	0.489945	0.446241
SR45SAP18ACINUS	up	GOTERM_BP_DIRECT	GO:0042435~indole-containing compound biosynthetic process	3	0.262009	0.0633281	AT2G44790, AT1G54000, AT3G22240	1046	5	12011	6.88967	1	0.632191	0.595707
SR45SAP18ACINUS	up	GOTERM_BP_DIRECT	GO:0010088~phloem development	4	0.349345	0.0638461	AT4G20270, AT5G20540, AT5G01890, AT4G13195	1046	11	12011	4.17556	1	0.632191	0.595707
SR45SAP18ACINUS	up	GOTERM_BP_DIRECT	GO:1901605~alpha-amino acid metabolic process	8	0.69869	0.0683237	AT2G44790, AT5G13550, AT2G22510, AT1G54000, AT1G55210, AT2G43610, AT5G65870, AT3G54600	1046	42	12011	2.1872	1	0.670539	0.631843
SR45SAP18ACINUS	up	GOTERM_MF_DIRECT	GO:0030247~polysaccharide binding	8	0.69869	0.0689098	AT5G08000, AT4G30290, AT4G30280, AT1G65310, AT4G25820, AT3G44990, AT5G61130, AT2G36870	852	44	10239	2.18502	1	0.800413	0.777885
SR45SAP18ACINUS	up	GOTERM_BP_DIRECT	GO:0009615~response to virus	6	0.524017	0.0700729	AT5G21100, AT3G09440, AT3G12580, AT1G75040, AT5G02500, AT3G04720	1046	26	12011	2.64987	1	0.672138	0.633349
SR45SAP18ACINUS	up	GOTERM_BP_DIRECT	GO:0000027~ribosomal large subunit assembly	6	0.524017	0.0700729	AT5G61770, AT1G61580, AT3G15460, AT2G40010, AT1G52930, AT3G55280	1046	26	12011	2.64987	1	0.672138	0.633349
SR45SAP18ACINUS	up	GOTERM_BP_DIRECT	GO:0000910~cytokinesis	7	0.611354	0.0703048	AT1G30600, AT3G17840, AT3G02120, AT3G20260, AT5G01890, AT5G55180, AT4G15430	1046	34	12011	2.3641	1	0.672138	0.633349
SR45SAP18ACINUS	up	GOTERM_MF_DIRECT	GO:0045330~aspartyl esterase activity	4	0.349345	0.0714412	AT1G11580, AT5G19730, AT5G47500, AT5G09760	852	12	10239	4.00587	1	0.81416	0.791245
SR45SAP18ACINUS	up	GOTERM_BP_DIRECT	GO:1905392~plant organ morphogenesis	9	0.786026	0.0717957	AT4G24130, AT4G01450, AT5G55620, AT4G31330, AT5G01890, AT5G65870, AT5G09480, AT5G03610, AT1G10640	1046	51	12011	2.02637	1	0.680525	0.641252
SR45SAP18ACINUS	up	GOTERM_MF_DIRECT	GO:0051119~sugar transmembrane transporter activity	5	0.436681	0.0788134	AT4G04750, AT1G21460, AT4G15920, AT3G48740, AT4G04760	852	20	10239	3.0044	1	0.875863	0.851212
SR45SAP18ACINUS	up	GOTERM_BP_DIRECT	GO:0006865~amino acid transport	7	0.611354	0.0789042	AT2G24762, AT1G25530, AT5G49630, AT3G56200, AT1G77690, AT1G44100, AT1G44800	1046	35	12011	2.29656	1	0.741566	0.69877
SR45SAP18ACINUS	up	GOTERM_BP_DIRECT	GO:0047484~regulation of response to osmotic stress	4	0.349345	0.0798016	AT3G56400, AT1G15100, AT5G24660, AT2G01150	1046	12	12011	3.8276	1	0.743697	0.700779
SR45SAP18ACINUS	up	GOTERM_MF_DIRECT	GO:0015140~malate transmembrane transporter activity	3	0.262009	0.082656	AT2G22500, AT1G08430, AT4G24570	852	6	10239	6.0088	1	0.875863	0.851212
SR45SAP18ACINUS	up	GOTERM_MF_DIRECT	GO:0016207~4-coumarate-CoA ligase activity	3	0.262009	0.082656	AT1G51680, AT3G21240, AT1G65060	852	6	10239	6.0088	1	0.875863	0.851212
SR45SAP18ACINUS	up	GOTERM_MF_DIRECT	GO:0016405~CoA-ligase activity	3	0.262009	0.082656	AT1G51680, AT3G21240, AT1G65060	852	6	10239	6.0088	1	0.875863	0.851212
SR45SAP18ACINUS	up	GOTERM_MF_DIRECT	GO:0046872~metal ion binding	125	10.917	0.0871453	AT3G58810, AT1G15100, AT1G05260, AT1G57820, AT3G21770, AT3G18080, AT4G14365, AT2G44790, AT2G18150, AT4G30170, AT3G17660, AT1G04680, AT5G58390, AT5G43620, AT4G36430, AT4G10040, AT4G04830, AT1G20823, AT5G63180, AT1G67750, AT5G63980, AT4G03060, AT3G23940, AT4G21990, AT1G27730, AT3G63210, AT3G44750, AT1G24625, AT3G46490, AT1G23410, AT3G25290, AT2G01150, AT5G42150, AT5G23310, AT3G49120, AT5G22580, AT1…	852	1333	10239	1.12693	1	0.892809	0.867681
SR45SAP18ACINUS	up	GOTERM_MF_DIRECT	GO:0030599~pectinesterase activity	4	0.349345	0.0873417	AT1G11580, AT5G19730, AT5G47500, AT5G09760	852	13	10239	3.69772	1	0.892809	0.867681
SR45SAP18ACINUS	up	GOTERM_BP_DIRECT	GO:0048869~cellular developmental process	7	0.611354	0.0880664	AT5G62710, AT1G30600, AT3G02120, AT3G45010, AT3G23300, AT5G48900, AT2G42570	1046	36	12011	2.23277	1	0.795102	0.749217
SR45SAP18ACINUS	up	GOTERM_MF_DIRECT	GO:0005506~iron ion binding	18	1.57205	0.0886897	AT4G22690, AT1G64950, AT2G26170, AT5G45340, AT4G31940, AT4G31500, AT2G34490, AT1G16410, AT1G16400, AT4G39950, AT5G58860, AT4G39510, AT4G36220, AT4G13770, AT4G36380, AT3G44970, AT3G14620, AT4G37410	852	144	10239	1.5022	1	0.892809	0.867681
SR45SAP18ACINUS	up	GOTERM_BP_DIRECT	GO:0071423~malate transmembrane transport	3	0.262009	0.0896193	AT2G22500, AT1G08430, AT4G24570	1046	6	12011	5.7414	1	0.795102	0.749217
SR45SAP18ACINUS	up	GOTERM_BP_DIRECT	GO:0010052~guard cell differentiation	3	0.262009	0.0896193	AT1G14350, AT1G34245, AT4G37810	1046	6	12011	5.7414	1	0.795102	0.749217
SR45SAP18ACINUS	up	GOTERM_BP_DIRECT	GO:0090698~post-embryonic plant morphogenesis	3	0.262009	0.0896193	AT3G23290, AT5G03610, AT2G31160	1046	6	12011	5.7414	1	0.795102	0.749217
SR45SAP18ACINUS	up	GOTERM_BP_DIRECT	GO:0048232~male gamete generation	3	0.262009	0.0896193	AT4G39940, AT2G14750, AT3G03900	1046	6	12011	5.7414	1	0.795102	0.749217
SR45SAP18ACINUS	up	GOTERM_BP_DIRECT	GO:0031930~mitochondria-nucleus signaling pathway	3	0.262009	0.0896193	AT5G07690, AT3G22370, AT1G32870	1046	6	12011	5.7414	1	0.795102	0.749217
SR45SAP18ACINUS	up	GOTERM_BP_DIRECT	GO:0030968~endoplasmic reticulum unfolded protein response	6	0.524017	0.0908904	AT5G42020, AT3G51980, AT1G09210, AT1G14360, AT5G28540, AT5G61790	1046	28	12011	2.4606	1	0.79998	0.753814
SR45SAP18ACINUS	up	GOTERM_BP_DIRECT	GO:0009620~response to fungus	20	1.74672	0.0968844	AT5G26920, AT3G49570, AT5G17350, AT1G62790, AT3G25780, AT3G21240, AT2G39650, AT5G64310, AT3G22231, AT2G39330, AT5G53830, AT1G66250, AT1G73500, AT2G38860, AT2G30020, AT1G28600, AT2G43150, AT1G54000, AT1G51680, AT3G50800	1046	159	12011	1.44438	1	0.823584	0.776056
SR45SAP18ACINUS	up	GOTERM_BP_DIRECT	GO:0030490~maturation of SSU-rRNA	4	0.349345	0.0972854	AT5G20160, AT4G12600, AT5G03850, AT5G64140	1046	13	12011	3.53317	1	0.823584	0.776056
SR45SAP18ACINUS	up	GOTERM_BP_DIRECT	GO:0000272~polysaccharide catabolic process	4	0.349345	0.0972854	AT2G43590, AT4G19810, AT2G43610, AT3G12500	1046	13	12011	3.53317	1	0.823584	0.776056
SR45SAP18ACINUS	up	GOTERM_BP_DIRECT	GO:2000070~regulation of response to water deprivation	4	0.349345	0.0972854	AT3G56400, AT5G07690, AT2G46400, AT5G52050	1046	13	12011	3.53317	1	0.823584	0.776056
SR45SAP18ACINUS	up	GOTERM_BP_DIRECT	GO:0010117~photoprotection	4	0.349345	0.0972854	AT1G27730, AT3G22840, AT4G14690, AT5G01500	1046	13	12011	3.53317	1	0.823584	0.776056
