# Supplementary material for: Nucleo-cytoplasmic distribution of SAP18 reveals its dual function in splicing regulation and heat-stress response in Arabidopsis
Source: Plant Commun. 2024 Oct 31;6(1):101180. doi: 10.1016/j.xplc.2024.101180 (PMC11784288; doi:10.1016/j.xplc.2024.101180)
Supplement: Supplemental Table 4. List of alternative splicing events detected in sr45, sr45sap18 and asap mutants [file mmc5.xlsx]

## Sheet: PSI_DAS
LOCUS	GENE	EVENT	COORD	LENGTH	EVENT TYPE	SR45-regulated	SR45SAP18-regulated	SR45SAP18ACINUS-regulated	Seedlings_11dLD_WT_A	Seedlings_11dLD_WT_B	Seedlings_11dLD_sr45_A	Seedlings_11dLD_sr45_B	Seedlings_11dLD_sr45sap18_A	Seedlings_11dLD_sr45sap18_B	Seedlings_11dLD_sr45sap18acinus_A	Seedlings_11dLD_sr45sap18acinus_B	Seedlings_11dLD_WT_A	Seedlings_11dLD_WT_B	Seedlings_11dLD_sr45_A	Seedlings_11dLD_sr45_B	Seedlings_11dLD_sr45sap18_A	Seedlings_11dLD_sr45sap18_B	Seedlings_11dLD_sr45sap18acinus_A	Seedlings_11dLD_sr45sap18acinus_B
AT1G10910		AthINT0002044	chr1:3643583-3643731	149	IR	sr45_down	sr45sap18_down	triple_down	44.68	36.17	12.72	9.15	7.22	10.08	5.43	11.31	SOK,SOK,39.5=100,60=93=92,0.688@110.67,137.03	SOK,SOK,23.1=100,43=48=78,0.802@61.96,109.34	OK,OK,2.8=100,3=9=40,0.537@6.76,46.41	OK,SOK,2.8=100,8=9=82,0.537@9.28,92.13	SOK,SOK,4.2=100,6=15=131,0.33@11.25,144.6	SOK,SOK,5.6=100,5=16=91,0.418@11.56,103.12	SOK,SOK,2.5=100,3=8=93,0.422@5.8,100.94	SOK,SOK,6.3=100,6=15=80,0.608@11.69,91.66
AT5G05310		AthEX0010832	chr5:1574042-1574158	117	ES	sr45_down	sr45sap18_down	triple_down	90.32	91.49	4.35	51.11	42.47	30.77	17.46	35	OK,OK,28=28=3,OK,S@53.29,5.71	OK,OK,19=24=2,OK,S@41.17,3.83	VLOW,VLOW,0=1=11,Bn,S@0.52,11.48	VLOW,VLOW,17=6=11,B1,S@17.38,16.62	OK,OK,20=11=21,OK,S@22.08,29.92	LOW,LOW,13=3=18,B1,S@10.46,23.54	OK,OK,11=0=26,Bl,S@6.46,30.54	VLOW,VLOW,5=9=13,OK,S@9.45,17.55					Abbreviations:
AT4G39235		AthEX0010550	chr4:18268508-18268678	171	ES	sr45_down	sr45sap18_down	triple_down	71.32	73.26	48.35	40.86	42.66	48.72	23	21.73	SOK,SOK,57=98=3,OK,C3@112.69,45.31	OK,SOK,30=65=1,B1,C3@70.33,25.67	LOW,OK,11=28=3,B1,C3@20.31,21.69	OK,SOK,30=61=8,OK,C3@40.45,58.55	SOK,SOK,34=90=9,B1,C3@56.74,76.26	OK,SOK,15=71=5,B1,C3@44.34,46.66	OK,SOK,34=34=15,OK,C3@19.09,63.91	OK,SOK,21=60=15,B1,C3@20.86,75.14					d: days
AT1G55810	UKL3	AthINT0110889	chr1:20862779-20862870	92	IR	sr45_down	sr45sap18_down	triple_down	32.92	27.78	0	2.22	4.92	5.88	0	2.63	SOK,SOK,73.3=43,60=47=109,0.995@71.11,144.89	SOK,SOK,45.6=43,31=29=78,0.978@38.34,99.66	VLOW,VLOW,0.0=43,0=0=14,1@0,14	OK,OK,0.0=43,2=0=44,0.51@1.02,44.98	OK,OK,4.1=43,3=3=58,0.892@3.15,60.85	OK,OK,4.1=43,3=2=40,0.77@2.65,42.35	OK,OK,0.0=43,0=0=35,1@0,35	OK,OK,0.0=43,2=0=37,0.51@1.03,37.97					LD: long days
AT1G10890		AthINT0002033	chr1:3628230-3629097	868	IR	sr45_down	sr45sap18_down		71.3	79.84	47.37	48.39	48.21	50.77	33.33	75	SOK,SOK,23.2=151,80=79=32,0.0959@136.18,54.82	SOK,SOK,12.8=151,48=55=13,0.0518@92.61,23.39	VLOW,VLOW,4.9=151,10=8=10,0.762@13.26,14.74	LOW,LOW,10.2=151,15=15=16,0.928@22.26,23.74	OK,OK,16.7=151,32=22=29,0.865@40.01,42.99	LOW,LOW,8.8=151,19=14=16,0.741@24.88,24.12	LOW,LOW,2.1=151,17=0=17,0.00328@11.33,22.67	LOW,LOW,5.8=151,13=35=8,0.0301@42,14
AT4G12310	CYP706A5	AthINT0069884	chr4:7311222-7311583	362	IR	sr45_down			26.83	29.23	3.7	5.38	15.49	3.03	0	40.35	OK,OK,1.2=151,12=10=30,0.0781@13.95,38.05	OK,OK,0.7=151,7=12=23,0.0781@12.28,29.72	VLOW,VLOW,0.2=151,1=0=13,0.714@0.52,13.48	OK,OK,0.7=151,0=5=44,0.186@2.64,46.36	OK,OK,0.7=151,1=10=30,0.133@6.35,34.65	LOW,LOW,0.7=151,1=0=16,0.714@0.52,16.48	OK,OK,0.0=151,0=0=29,1@0,29	LOW,LOW,3.2=151,8=15=17,0.199@16.14,23.86
AT4G16360	KINB2	AthINT0082376	chr4:9246305-9246506	202	IR	sr45_down			40.72	19.64	8.12	10.78	32.5	23.63	16.26	22.49	OK,OK,10.7=151,24=27=35,0.601@35.88,52.24	OK,OK,3.9=151,9=5=27,0.697@8.37,34.26	LOW,LOW,0.7=151,2=1=16,0.802@1.62,18.35	OK,OK,1.9=151,4=6=39,0.588@5.54,45.83	OK,OK,10.4=151,24=24=47,0.626@31.8,66.05	OK,OK,5.3=151,8=13=32,0.588@12.98,41.96	OK,OK,3.5=151,10=4=34,0.466@8.14,41.92	VLOW,VLOW,1.9=151,0=8=13,0.0678@4.9,16.89
AT5G64500		AthEX0013888	chr5:25782728-25782847	120	ES	sr45_down			100	98.67	67.16	78.02	89.42	77.22	94.78	85.12	SOK,SOK,77=150=0,OK,S@227.00,0.00	SOK,SOK,54=94=1,OK,S@147.02,1.98	LOW,LOW,10=35=11,B1,S@37.61,18.39	OK,OK,29=42=10,OK,S@63.20,17.80	SOK,SOK,44=125=10,B1,S@160.06,18.94	SOK,SOK,34=88=18,B1,S@108.11,31.89	SOK,SOK,41=68=3,OK,S@106.15,5.85	SOK,SOK,63=143=18,B1,S@190.67,33.33
AT1G70620		AthINT0012087	chr1:26630304-26630397	94	IR	sr45_down			97.46	100	79.9	71.42	88.71	77.87	100	70.27	SOK,SOK,89.4=45,58=93=2,0.994@151.78,3.96	OK,OK,52.1=45,36=56=0,0.984@93.65,0	OK,OK,32.7=45,23=24=6,0.984@42.91,10.79	OK,OK,35.8=45,21=33=11,0.934@47.12,18.85	SOK,SOK,67.7=45,40=68=7,0.97@103.79,13.21	OK,OK,49.0=45,34=49=12,0.993@75.1,21.34	OK,OK,41.2=45,45=23=0,0.897@68.68,0	OK,OK,29.6=45,25=40=14,0.962@56.34,23.84
AT1G70620		AthINT0012088	chr1:26630583-26630700	118	IR	sr45_down			28.09	29.09	6.03	8.77	11.12	12.47	13.96	18.37	SOK,SOK,70.0=69,72=103=232,0.999@116.08,297.16	SOK,SOK,49.7=69,42=78=152,0.909@80.5,196.23	SOK,SOK,5.1=69,3=10=106,0.4@7.21,112.39	SOK,SOK,9.6=69,3=20=126,0.0573@13.17,137.04	SOK,SOK,15.7=69,10=38=201,0.116@27.94,223.36	SOK,SOK,17.2=69,15=31=168,0.721@26.92,188.96	SOK,SOK,12.7=69,6=39=146,0.00887@26.99,166.37	SOK,SOK,29.9=69,22=48=162,0.67@43.15,191.76
AT2G34060	PER19	AthINT0092681	chr2:14385769-14385951	183	IR	sr45_down			26.32	20	0	0	1.82	8.33	0	0	VLOW,VLOW,1.8=134,5=5=14,0.679@6.32,17.68	OK,OK,1.3=134,6=5=22,0.36@6.6,26.4	VLOW,VLOW,0.0=134,0=0=10,1@0,10	VLOW,VLOW,0.0=134,0=0=12,1@0,12	OK,OK,0.3=134,1=0=27,0.714@0.51,27.49	OK,OK,0.0=134,1=3=22,0.364@2.17,23.83	N,N,0.0=134,0=0=9,1@0,9	LOW,LOW,0.0=134,0=0=19,1@0,19
AT1G09160		AthINT0001597	chr1:2953075-2953162	88	IR	sr45_up	sr45sap18_up	triple_up	68.18	60	85.19	85.32	87.23	92.08	93.55	100	SOK,SOK,96.0=39,48=72=28,0.911@100.91,47.09	OK,OK,46.7=39,32=34=22,0.992@52.8,35.2	OK,OK,33.2=39,15=31=4,0.721@42.59,7.41	SOK,SOK,59.2=39,27=66=8,0.59@86.17,14.83	SOK,SOK,94.2=39,45=78=9,0.861@115.14,16.86	OK,OK,70.0=39,41=52=4,0.978@89.32,7.68	OK,OK,61.9=39,31=56=3,0.87@84.19,5.8	SOK,SOK,71.8=39,28=95=0,0.0904@123,0
AT4G12790		AthALTA0012820-7/7	chr4:7518848-7519081	170	Alt3	sr45_up	sr45sap18_up	triple_up	69.62	58.33	93.33	86.33	81.71	96.33	88.24	100	OK,OK,100.00,30=43=0,S@29.94,13.06	LOW,LOW,100.00,21=36=0,S@21.00,15.00	VLOW,VLOW,100.00,14=15=0,S@14.00,1.00	LOW,LOW,100.00,26=30=0,S@25.90,4.10	VLOW,VLOW,100.00,18=22=0,S@17.98,4.02	LOW,LOW,100.00,27=28=0,S@26.97,1.03	LOW,LOW,100.00,30=34=0,S@30.00,4.00	VLOW,VLOW,100.00,20=20=0,S@20.00,0.00
AT1G06960		AthINT0001270	chr1:2137147-2137263	117	IR	sr45_up	sr45sap18_up	triple_up	61.19	60.6	84.62	78.12	88.76	86.84	100	75.19	SOK,SOK,40.1=68,28=69=29,0.576@78.17,49.58	OK,OK,27.3=68,22=40=19,0.909@49.78,32.37	LOW,LOW,17.0=68,17=18=3,0.996@32.31,5.87	LOW,LOW,23.7=68,13=40=7,0.315@47.2,13.22	OK,OK,35.0=68,24=43=4,0.924@63.23,8.01	OK,OK,21.1=68,16=40=4,0.567@52.31,7.93	OK,OK,34.0=68,25=51=0,0.832@76,0	OK,OK,19.0=68,17=28=7,0.934@39.42,13.01
AT2G32880		AthINT0018603	chr2:13949126-13949240	115	IR	sr45_up	sr45sap18_up	triple_up	30.98	28.95	66.04	63.2	53.05	51.38	69.55	75.9	SOK,SOK,62.0=66,71=113=205,0.98@120.51,268.49	SOK,SOK,40.3=66,36=74=135,0.857@70.93,174.07	SOK,SOK,46.1=66,36=104=36,0.259@116.23,59.77	SOK,SOK,91.7=66,98=163=76,0.996@212.98,124.02	SOK,SOK,79.0=66,69=157=100,0.767@172.94,153.06	SOK,SOK,39.8=66,34=78=53,0.703@84.78,80.22	SOK,SOK,54.1=66,58=111=37,0.896@143.27,62.73	SOK,SOK,66.8=66,51=138=30,0.347@166.22,52.78
AT3G27340		AthINT0026427	chr3:10122419-10122538	120	IR	sr45_up	sr45sap18_up	triple_up	14.92	27.56	48.57	52.59	44.55	41.56	48.57	46.43	SOK,SOK,9.4=71,5=22=77,0.174@15.52,88.48	OK,OK,15.8=71,15=20=46,0.977@22.32,58.68	LOW,LOW,9.9=71,9=25=18,0.479@25.26,26.74	SOK,SOK,32.5=71,24=47=32,0.865@54.17,48.83	SOK,SOK,42.4=71,34=64=61,0.925@70.83,88.17	SOK,SOK,25.6=71,23=41=45,0.923@45.3,63.7	SOK,SOK,25.6=71,23=45=36,0.862@50.51,53.49	SOK,SOK,38.0=71,29=49=45,0.962@57.11,65.89
AT1G77480		AthINT0013406	chr1:29114835-29114973	139	IR	sr45_up	sr45sap18_up	triple_up	27.78	17.95	55.56	55.29	49.73	43.14	50.4	39.39	OK,OK,10.1=90,17=23=52,0.668@25.56,66.44	OK,OK,5.1=90,6=15=48,0.472@12.39,56.61	VLOW,VLOW,6.6=90,5=20=10,0.239@19.45,15.55	OK,OK,13.6=90,17=30=19,0.744@36.49,29.51	SOK,SOK,28.4=90,32=59=46,0.808@68.13,68.87	OK,OK,15.6=90,20=24=29,0.959@31.49,41.51	OK,OK,17.1=90,17=46=31,0.452@47.38,46.62	OK,OK,14.8=90,22=30=40,0.81@36.24,55.76
AT5G17440		AthEX0011567	chr5:5752627-5752673	47	ES	sr45_up	sr45sap18_up	triple_up	60	54.35	86.67	70.49	73.49	100	92.31	95.45	OK,OK,31=20=17,OK,S@40.80,27.20	OK,OK,33=17=21,OK,S@38.59,32.41	VLOW,VLOW,19=7=2,B1,S@24.27,3.73	LOW,LOW,31=12=9,B1,S@36.65,15.35	OK,OK,43=18=11,B1,S@52.91,19.09	LOW,LOW,43=14=0,B1,S@57.00,0.00	OK,OK,27=21=2,OK,S@46.16,3.84	VLOW,VLOW,37=5=1,B2,S@41.04,1.96
AT2G36792		AthALTA0007386-2/2	chr2:15421584-	36	Alt3	sr45_up	sr45sap18_up	triple_up	61.54	38.71	82.14	92.5	78.12	79.49	75	95.45	OK,OK,100.00,32=52=0,C3@32.00,20.00	LOW,LOW,100.00,12=31=0,C3@12.00,19.00	LOW,LOW,100.00,23=28=0,C2@23.00,5.00	OK,OK,100.00,37=40=0,C2@37.00,3.00	OK,OK,100.00,50=64=0,C3@50.00,14.00	LOW,LOW,100.00,31=39=0,C2@31.00,8.00	OK,OK,100.00,36=48=0,C3@36.00,12.00	VLOW,VLOW,100.00,21=22=0,C3@21.00,1.00
AT4G15540		AthINT0034316	chr4:8873934-8874137	204	IR	sr45_up	sr45sap18_up	triple_up	76.19	60.42	100	94.74	97.8	96.55	100	100	SOK,SOK,26.7=151,26=70=15,0.423@84.57,26.43	OK,OK,16.5=151,15=43=19,0.385@46.52,30.48	LOW,LOW,7.9=151,10=22=0,0.5@32,0	OK,OK,18.1=151,26=46=2,0.532@70.11,3.89	OK,OK,20.6=151,28=61=1,0.324@88.02,1.98	OK,OK,13.2=151,17=39=1,0.345@55.03,1.97	LOW,LOW,12.8=151,12=37=0,0.324@49,0	LOW,LOW,9.3=151,13=35=0,0.152@48,0
AT1G04200		AthINT0000576	chr1:1112951-1113071	121	IR	sr45_up	sr45sap18_up	triple_up	17.24	13.04	37.04	66.67	50	46.88	50.77	73.08	OK,OK,5.8=72,8=7=36,0.926@8.79,42.21	OK,OK,3.4=72,2=4=20,0.77@3.39,22.61	LOW,LOW,7.3=72,10=10=17,0.918@13.7,23.3	VLOW,VLOW,12.6=72,6=18=6,0.449@20,10	OK,OK,14.6=72,11=29=20,0.52@30,30	LOW,LOW,14.6=72,8=22=17,0.5@22.03,24.97	LOW,LOW,13.6=72,12=21=16,0.88@24.88,24.12	LOW,LOW,15.6=72,12=26=7,0.728@32.89,12.11
AT1G01790	KEA1	AthINT0082146	chr1:288177-288400	224	IR	sr45_up	sr45sap18_up	triple_up	4.76	18.42	72.41	71.37	47.17	55.56	93.55	100	OK,OK,4.9=151,6=2=80,0.588@4.19,83.84	OK,OK,5.8=151,7=7=31,0.951@8.29,36.71	VLOW,VLOW,3.9=151,13=8=4,0.439@18.1,6.9	OK,OK,14.4=151,26=29=11,0.776@47.13,18.9	OK,OK,11.8=151,18=32=28,0.5@36.79,41.21	VLOW,VLOW,9.0=151,9=16=10,0.851@19.45,15.55	LOW,LOW,10.2=151,17=12=1,0.881@28.07,1.94	OK,OK,12.1=151,23=16=0,0.826@39,0
AT1G54370	NHX5	AthINT0088539	chr1:20294365-20294465	101	IR	sr45_up	sr45sap18_up	triple_up	25.88	24.81	59.64	58.9	45.58	48.53	58.04	63.86	LOW,OK,12.1=52,22=3=16,0.5@18.93,54.22	VLOW,OK,12.8=52,7=4=10,0.814@11.09,33.6	LOW,OK,14.8=52,16=10=6,0.882@34.26,23.18	VLOW,LOW,21.5=52,14=12=6,0.678@36.79,25.67	VLOW,OK,30.3=52,10=14=13,0.152@34.72,41.45	LOW,OK,22.9=52,15=11=10,0.81@33.13,35.14	VLOW,VLOW,10.8=52,9=12=11,0.225@32.64,23.6	LOW,LOW,20.2=52,14=16=6,0.306@46.77,26.47
AT1G22430		AthINT0004502	chr1:7920893-7921032	140	IR	sr45_up	sr45sap18_up	triple_up	32.46	36.77	76	57.14	63.9	59.7	44.44	65.66	SOK,SOK,31.5=91,37=37=77,0.999@49.01,101.99	SOK,SOK,22.7=91,33=24=49,0.984@38.98,67.02	LOW,LOW,16.5=91,14=24=6,0.902@33.44,10.56	OK,OK,35.8=91,29=43=27,0.988@56.57,42.43	SOK,SOK,54.6=91,61=70=37,1@107.35,60.65	SOK,SOK,38.9=91,39=41=27,1@63.88,43.12	OK,OK,20.4=91,25=15=25,0.92@28.89,36.11	OK,OK,30.8=91,30=35=17,0.999@53.84,28.16
AT2G45990		AthINT0021100	chr2:18920687-18920787	101	IR	sr45_up	sr45sap18_up	triple_up	8.61	13.3	49.02	43.95	39.85	41.52	42.62	46.3	SOK,SOK,20.9=52,12=14=138,0.88@14.12,149.88	SOK,SOK,23.6=52,14=17=101,0.902@17.56,114.44	OK,OK,41.1=52,23=27=26,0.923@37.26,38.74	SOK,SOK,45.1=52,23=46=44,0.844@49.66,63.34	SOK,SOK,76.1=52,39=67=80,0.913@74.12,111.88	SOK,SOK,49.8=52,25=46=50,0.851@50.24,70.76	OK,OK,22.9=52,15=37=35,0.586@37.08,49.92	SOK,SOK,64.6=52,37=63=58,0.964@73.15,84.85
AT4G30690		AthINT0037395	chr4:14961559-14961672	114	IR	sr45_up	sr45sap18_up	triple_up	38.15	27.81	75.18	73.75	72.68	61.83	72.31	73.82	SOK,SOK,75.4=65,41=68=81,0.818@89.21,144.64	SOK,SOK,43.6=65,22=26=56,0.84@35.6,92.4	OK,OK,21.5=65,16=24=6,0.84@41.27,13.62	OK,OK,30.1=65,16=27=7,0.73@44.3,15.77	SOK,SOK,64.6=65,30=62=16,0.428@95.29,35.82	OK,OK,33.4=65,16=42=17,0.178@57,35.19	LOW,OK,28.5=65,16=19=6,0.884@35,13.4	OK,SOK,39.9=65,32=43=12,0.956@76.25,27.04
AT4G30690		AthINT0037396	chr4:14961707-14961810	104	IR	sr45_up	sr45sap18_up	triple_up	49.9	54.66	80.25	90.55	77.33	77.17	77.89	78.36	SOK,SOK,124.1=55,63=114=76,1@146.65,147.24	SOK,SOK,80.8=55,39=80=42,0.995@100.96,83.74	LOW,OK,25.4=55,14=24=4,0.979@37.98,9.35	OK,OK,47.7=55,22=46=3,0.968@71,7.41	SOK,SOK,104.4=55,48=97=18,0.994@141.17,41.39	OK,OK,52.8=55,30=38=9,0.997@68.11,20.15	OK,OK,42.0=55,20=38=7,0.968@56.86,16.14	OK,OK,49.0=55,24=44=8,0.982@66.98,18.5
AT5G22620		AthINT0043726	chr5:7518472-7518568	97	IR	sr45_up	sr45sap18_up	triple_up	44.55	34.21	85	96.08	80	80.77	95.45	91.01	OK,OK,34.3=48,14=31=28,0.607@32.52,40.48	OK,OK,13.1=48,9=17=25,0.817@17.45,33.55	LOW,LOW,23.3=48,19=15=3,0.949@31.45,5.55	OK,OK,30.6=48,24=25=1,0.994@48.04,1.96	OK,OK,29.9=48,29=27=7,0.999@50.4,12.6	OK,OK,24.8=48,17=25=5,0.967@37.96,9.04	OK,OK,29.2=48,25=17=1,0.92@41.04,1.96	OK,OK,32.8=48,53=28=4,0.904@77.36,7.64
AT3G63520	CCD1	AthINT0065067	chr3:23453985-23454208	224	IR	sr45_up	sr45sap18_up	triple_up	8.08	6.41	51.61	48.53	49.56	40.65	50	37.7	SOK,SOK,10.0=151,16=26=239,0.542@22.7,258.3	SOK,SOK,9.5=151,15=8=168,0.815@12.24,178.76	LOW,LOW,8.8=151,23=9=15,0.566@24.26,22.74	SOK,SOK,19.7=151,30=36=35,0.906@49.02,51.98	SOK,SOK,31.5=151,54=58=57,0.941@83.76,85.24	SOK,SOK,17.1=151,31=32=46,0.865@44.31,64.69	LOW,LOW,8.3=151,22=12=17,0.5@25.5,25.5	LOW,LOW,11.6=151,7=16=19,0.675@15.83,26.17
AT2G01450	MPK17	AthINT0086388	chr2:200793-200947	155	IR	sr45_up	sr45sap18_up	triple_up	69.66	67.94	88.64	94.2	95.35	94.01	98.4	92.52	SOK,SOK,123.2=106,218=232=98,0.995@381.74,166.26	SOK,SOK,77.6=106,144=123=63,0.986@224.2,105.8	OK,OK,17.8=106,40=38=5,0.717@73.57,9.43	SOK,SOK,51.5=106,89=106=6,0.901@189.34,11.66	SOK,SOK,74.3=106,110=136=6,0.985@240.28,11.72	SOK,SOK,38.3=106,68=89=5,0.672@152.3,9.7	SOK,SOK,38.6=106,55=68=1,0.97@122.02,1.98	SOK,SOK,31.7=106,45=54=4,0.968@95.3,7.7
AT3G13445	TBP1	AthINT0107314	chr3:4381589-4381694	106	IR	sr45_up	sr45sap18_up	triple_up	26.92	27.14	68.75	54.55	62.41	57.58	66.67	81.82	SOK,SOK,37.5=57,17=39=76,0.677@35.53,96.47	OK,OK,20.9=57,17=21=51,0.989@24.15,64.85	OK,OK,28.2=57,25=19=10,0.972@37.12,16.88	OK,OK,32.5=57,12=36=20,0.357@37.09,30.91	SOK,SOK,60.2=57,31=52=25,0.898@67.4,40.6	OK,OK,32.5=57,20=37=21,0.89@44.91,33.09	OK,OK,25.8=57,28=28=14,0.999@46.67,23.33	OK,OK,50.4=57,17=55=8,0.214@65.46,14.54
AT2G21385		AthINT0016505	chr2:9150559-9150646	88	IR	sr45_up	sr45sap18_up	triple_up	14.18	14.49	52.38	63.35	60.51	53.44	63.65	78.62	SOK,SOK,35.9=39,14=27=117,0.536@23.41,141.68	SOK,SOK,24.2=39,15=17=89,0.935@18.31,108.08	VLOW,VLOW,10.8=39,9=12=9,0.95@16,14.55	OK,OK,35.9=39,16=28=12,0.699@35.94,20.79	OK,OK,67.3=39,18=47=20,0.0795@52.17,34.05	OK,OK,54.7=39,19=37=23,0.342@42.96,37.43	LOW,LOW,11.7=39,16=10=7,0.906@21.27,12.15	LOW,LOW,33.2=39,13=26=5,0.555@34.83,9.47
AT3G59660		AthINT0030758	chr3:22034697-22034783	87	IR	sr45_up	sr45sap18_up	triple_up	24.68	25	56.86	60	56.7	51.58	49.3	74.03	OK,OK,23.0=38,5=14=29,0.147@11.85,36.15	OK,OK,16.6=38,3=13=24,0.134@10,30	LOW,LOW,32.2=38,11=18=11,0.404@22.74,17.26	VLOW,VLOW,28.6=38,8=22=10,0.229@24,16	OK,OK,49.7=38,14=41=21,0.147@43.09,32.91	OK,OK,51.6=38,20=29=23,0.5@37.14,34.86	LOW,LOW,34.1=38,14=21=18,0.607@26.13,26.87	OK,OK,59.0=38,18=39=10,0.19@49.6,17.4
AT5G19450	CPK8	AthINT0067802	chr5:6560143-6560412	270	IR	sr45_up	sr45sap18_up	triple_up	18.63	18.93	76.28	55.53	41.22	42.88	42.35	45.7	OK,OK,4.4=151,7=15=49,0.33@13.31,58.13	OK,OK,1.9=151,4=7=24,0.501@6.66,28.54	VLOW,VLOW,3.9=151,9=10=3,0.631@17.01,5.29	LOW,LOW,6.3=151,11=16=11,0.554@21.36,17.11	OK,OK,8.8=151,14=30=32,0.255@31.69,45.19	OK,OK,6.0=151,16=18=23,0.4@24.67,32.86	OK,OK,6.5=151,16=13=20,0.554@20.91,28.47	LOW,LOW,5.8=151,7=21=17,0.272@20.85,24.77
AT3G02690		AthINT0021801	chr3:580360-580448	89	IR	sr45_up	sr45sap18_up	triple_up	15.87	11.86	37.31	38.27	31.43	37.21	62.71	48.94	SOK,SOK,38.5=40,20=23=114,0.872@24.92,132.08	OK,OK,12.2=40,8=13=78,0.884@11.74,87.26	OK,OK,14.0=40,6=19=21,0.4@17.16,28.84	SOK,SOK,50.8=40,24=38=50,0.786@42.86,69.14	SOK,SOK,49.9=40,16=39=60,0.264@36.14,78.86	OK,OK,31.5=40,12=20=27,0.5@21.95,37.05	VLOW,VLOW,22.8=40,8=29=11,0.229@30.1,17.9	OK,OK,40.2=40,15=31=24,0.483@34.26,35.74
AT4G10970		AthINT0033414	chr4:6720491-6720567	77	IR	sr45_up	sr45sap18_up	triple_up	13.39	15.38	36.17	42.86	38.65	48.21	40.35	55	OK,OK,16.2=28,10=7=55,0.675@9.64,62.36	OK,OK,11.2=28,10=2=33,0.235@6.92,38.08	LOW,LOW,13.8=28,15=2=15,0.0969@11.57,20.43	OK,OK,31.2=28,15=24=26,0.782@27.86,37.14	SOK,SOK,40.0=28,30=33=50,0.996@43.67,69.33	OK,OK,45.0=28,30=24=29,0.897@40.01,42.99	LOW,LOW,40.0=28,11=12=17,0.171@16.14,23.86	VLOW,VLOW,22.5=28,10=12=9,0.709@17.05,13.95
AT4G19540	INDL	AthINT0081009	chr4:10658585-10658670	86	IR	sr45_up	sr45sap18_up	triple_up	17.17	26.67	42.86	57.69	49.57	37.84	56.76	44	OK,OK,11.3=37,6=11=41,0.814@9.96,48.04	OK,OK,10.4=37,6=10=22,0.857@10.13,27.87	VLOW,VLOW,11.3=37,7=11=12,0.888@12.86,17.14	LOW,LOW,22.7=37,12=18=11,0.826@23.65,17.35	OK,OK,44.5=37,25=32=29,0.936@42.63,43.37	OK,OK,20.8=37,10=18=23,0.748@19.3,31.7	VLOW,VLOW,9.5=37,6=15=8,0.608@16.46,12.54	VLOW,VLOW,18.9=37,5=17=14,0.277@15.84,20.16
AT5G47380		AthINT0047783	chr5:19221944-19222083	140	IR	sr45_up	sr45sap18_up	triple_up	44.14	41.06	72.56	85.27	84.57	95.1	58.31	88.63	VLOW,VLOW,5.0=91,4=13=11,0.439@12.53,15.85	VLOW,VLOW,5.4=91,4=11=11,0.565@10.81,15.52	LOW,LOW,6.9=91,11=15=5,0.724@22.81,8.63	VLOW,VLOW,8.8=91,9=25=3,0.436@32.18,5.56	LOW,LOW,16.1=91,14=29=4,0.744@40.47,7.38	LOW,LOW,12.7=91,10=28=1,0.42@37.87,1.95	VLOW,VLOW,6.2=91,9=13=8,0.715@17.72,12.67	OK,OK,18.1=91,15=46=4,0.271@58.81,7.54
AT1G03055	D27	AthINT0070372	chr1:710802-710954	153	IR	sr45_up	sr45sap18_up	triple_up	10	0	64.29	44	37.5	81.25	61.11	56.52	LOW,LOW,2.0=104,3=1=18,0.677@2.2,19.8	VLOW,VLOW,0.3=104,0=0=10,1@0,10	VLOW,VLOW,13.5=104,9=27=10,0.396@29.57,16.43	VLOW,VLOW,7.1=104,8=14=14,0.77@15.84,20.16	VLOW,VLOW,6.1=104,3=9=10,0.537@8.25,13.75	VLOW,VLOW,10.8=104,13=13=3,0.978@23.56,5.44	VLOW,VLOW,5.0=104,9=13=7,0.588@17.72,11.28	LOW,LOW,6.7=104,10=16=10,0.675@20.35,15.65
AT2G06025		AthALTD0003305-1/3	chr2:2351401-2351447	0	Alt5	sr45_up	sr45sap18_up	triple_up	3.31	4.44	20	44.07	25.77	39.47	34.09	35.38	SOK,SOK,100.00,4=121=0,S@4.01,116.99	OK,OK,100.00,4=90=0,S@4.00,86.00	LOW,LOW,100.00,6=30=0,S@6.00,24.00	OK,OK,100.00,26=59=0,S@26.00,33.00	OK,OK,100.00,25=97=0,S@25.00,72.00	OK,OK,100.00,30=76=0,S@30.00,46.00	OK,OK,100.00,15=44=0,S@15.00,29.00	OK,OK,100.00,23=65=0,S@23.00,42.00
AT4G19160		AthALTD0007617-2/2	chr4:10478244-10478347	26	Alt5	sr45_up	sr45sap18_up	triple_up	12.78	12.23	56.73	47.62	46.28	56.03	37.21	36.21	SOK,SOK,100.00,74=579=0,S@74.00,505.00	SOK,SOK,100.00,40=327=0,S@39.99,287.01	SOK,SOK,100.00,59=104=0,S@59.00,45.00	SOK,SOK,100.00,120=252=0,S@120.00,132.00	SOK,SOK,100.00,87=188=0,S@87.01,100.99	SOK,SOK,100.00,65=116=0,S@64.99,51.01	OK,OK,100.00,32=86=0,S@32.00,54.00	SOK,SOK,100.00,42=116=0,S@42.00,74.00
AT4G39235		AthALTA0015072-4/4	chr4:18268710-18269212	247	Alt3	sr45_up	sr45sap18_up	triple_up	24.32	21.21	42.86	52.16	48.28	39.06	77.26	71.01	SOK,SOK,100.00,3=101=0,C2@24.56,76.44	OK,OK,100.00,1=66=0,C2@14.00,52.00	LOW,OK,100.00,3=31=0,C2@13.29,17.71	OK,SOK,100.00,8=69=0,C3@35.99,33.01	OK,SOK,100.00,9=99=0,C2@47.80,51.20	OK,SOK,100.00,5=76=0,C2@29.69,46.31	OK,SOK,100.00,15=49=0,C3@37.86,11.14	OK,SOK,100.00,15=75=0,C3@53.26,21.74
AT5G49510	PFD3	AthALTA0037505-1/2	chr5:20082449-20082495	0	Alt3	sr45_up	sr45sap18_up	triple_up	1.16	5	46.3	38.58	37.58	46.72	27.08	41.22	SOK,SOK,100.00,2=172=0,S@2.00,170.00	SOK,SOK,100.00,6=120=0,S@6.00,114.00	OK,OK,100.00,25=54=0,S@25.00,29.00	SOK,SOK,100.00,49=127=0,S@49.00,78.00	SOK,SOK,100.00,56=149=0,S@55.99,93.01	SOK,SOK,100.00,57=122=0,S@57.00,65.00	SOK,SOK,100.00,39=144=0,S@39.00,105.00	SOK,SOK,100.00,61=148=0,S@61.01,86.99
AT5G14210		AthINT0042078	chr5:4579356-4579448	93	IR	sr45_up	sr45sap18_up		23.44	29.27	39.53	57.89	56.3	58.7	42.42	50	OK,OK,18.3=44,14=16=49,0.979@18.52,60.48	OK,OK,15.1=44,12=12=29,0.976@15.51,37.49	VLOW,VLOW,12.7=44,8=9=13,0.884@11.86,18.14	OK,OK,38.2=44,20=35=20,0.872@43.42,31.58	OK,OK,43.0=44,25=42=26,0.946@52.36,40.64	OK,OK,36.6=44,22=32=19,0.945@42.85,30.15	LOW,LOW,11.1=44,10=18=19,0.852@19.94,27.06	OK,OK,34.2=44,17=41=29,0.614@43.5,43.5
AT5G66250		AthINT0051619	chr5:26468712-26469048	337	IR	sr45_up	sr45sap18_up		85.23	60.93	100	94.71	100	92.55	81.92	75.59	OK,OK,7.7=151,23=21=4,0.37@42.75,7.41	LOW,LOW,6.3=151,14=19=11,0.4@27.61,17.7	VLOW,VLOW,1.6=151,10=5=0,0.235@15.94,0	LOW,OK,3.2=151,19=15=1,0.0573@34.84,1.95	OK,OK,12.1=151,35=34=0,0.294@72.28,0	OK,OK,6.5=151,18=30=2,0.0764@47.84,3.85	VLOW,VLOW,1.9=151,12=5=2,0.153@16.49,3.64	VLOW,VLOW,5.8=151,21=8=5,0.236@27.19,8.78
AT3G01210		AthINT0021506	chr3:72627-72700	74	IR	sr45_up	sr45sap18_up		52.21	37.31	88.24	75	59.32	83.67	100	43.48	OK,OK,43.4=25,22=37=27,0.859@44.9,41.1	OK,OK,22.4=25,13=12=21,0.854@17.16,28.84	VLOW,VLOW,15.4=25,5=10=1,0.472@14.12,1.88	OK,OK,40.6=25,22=20=7,0.809@36.75,12.25	LOW,LOW,44.8=25,11=24=12,0.0883@27.88,19.12	LOW,LOW,40.6=25,12=29=4,0.213@37.65,7.35	VLOW,VLOW,9.8=25,7=11=0,0.888@18,0	VLOW,VLOW,16.8=25,10=10=13,0.881@14.35,18.65
AT4G38350		AthINT0039006	chr4:17958721-17958869	149	IR	sr45_up	sr45sap18_up		13.22	15.46	39.94	31.37	28.66	43	24.46	12.29	OK,OK,8.4=100,9=13=66,0.884@12.45,81.74	OK,OK,4.9=100,5=11=40,0.706@9.24,50.51	VLOW,VLOW,4.9=100,5=11=11,0.706@11.2,16.84	OK,OK,9.4=100,4=19=23,0.17@15.11,33.05	OK,OK,11.2=100,8=21=33,0.547@18.66,46.44	OK,OK,8.4=100,18=15=20,0.687@23.6,31.28	OK,OK,7.3=100,10=7=24,0.918@10.58,32.67	OK,OK,7.3=100,3=16=62,0.164@10.67,76.14
AT4G23850	LACS4	AthINT0082724	chr4:12405213-12405318	106	IR	sr45_up	sr45sap18_up		20.2	31.71	45.45	47.69	43.29	51.02	38.89	37.25	SOK,SOK,17.8=57,9=31=79,0.255@24.04,94.96	OK,OK,21.5=57,9=30=42,0.286@25.69,55.31	VLOW,VLOW,13.5=57,9=11=12,0.909@14.54,17.46	LOW,LOW,20.9=57,12=19=17,0.88@22.89,25.11	OK,OK,25.2=57,15=37=34,0.586@37.26,48.8	LOW,LOW,12.9=57,15=10=12,0.928@18.88,18.12	VLOW,VLOW,5.5=57,8=6=11,0.926@9.72,15.28	LOW,LOW,9.8=57,6=13=16,0.715@13.04,21.96
AT3G56160	BASS4	AthINT0061709	chr3:20840904-20841152	249	IR	sr45_up	sr45sap18_up		0.61	6.86	16.82	38.55	17.58	38.64	20.6	16.67	OK,OK,1.2=151,1=0=89,0.714@0.55,89.54	OK,OK,2.1=151,2=4=42,0.77@3.31,44.88	LOW,LOW,1.2=151,3=4=18,0.558@4.25,21.03	OK,OK,5.3=151,20=12=27,0.174@23.47,37.41	OK,OK,2.5=151,14=9=57,0.199@14.29,67.02	LOW,LOW,1.9=151,15=5=17,0.0766@14.84,23.57	VLOW,VLOW,1.2=151,2=3=10,0.677@3.13,12.06	VLOW,VLOW,2.1=151,0=4=10,0.26@2.33,11.67
AT3G52720	ACA1	AthINT0053409	chr3:19540753-19541043	291	IR	sr45_up	sr45sap18_up		8.57	23.08	52.38	52.63	35.65	64.71	32.14	11.93	OK,OK,1.2=151,5=1=32,0.452@3.26,34.74	OK,OK,2.1=151,4=8=20,0.422@7.39,24.61	LOW,LOW,4.6=151,10=23=15,0.147@25.14,22.86	OK,OK,8.6=151,24=36=27,0.132@45.79,41.21	OK,OK,7.9=151,18=23=37,0.455@27.81,50.19	VLOW,VLOW,7.2=151,9=24=9,0.302@27.18,14.82	SOK,SOK,9.5=151,19=35=57,0.221@35.68,75.32	SOK,SOK,3.2=151,12=14=96,0.24@14.55,107.45
AT2G44680	CKB4	AthALTD0015002-3/4	chr2:18427200-18427365	71	Alt5	sr45_up	sr45sap18_up		53.04	50.66	81.38	66.6	76.87	70.64	67.45	61.82	OK,OK,100.00,50=93=0,S@49.33,43.67	OK,OK,100.00,37=72=0,S@36.48,35.52	LOW,LOW,100.00,27=33=0,S@26.86,6.14	OK,OK,100.00,39=58=0,S@38.63,19.37	OK,OK,100.00,65=84=0,S@64.57,19.43	OK,OK,100.00,52=73=0,S@51.57,21.43	OK,OK,100.00,32=47=0,S@31.70,15.30	OK,OK,100.00,40=64=0,S@39.56,24.44
AT3G62750	BGLU8	AthINT0062722	chr3:23215790-23215853	64	IR	sr45_up	sr45sap18_up		4.5	3.89	36	17.14	18.84	41.97	31.86	28.54	SOK,SOK,49.0=15,12=19=141,0.0777@16.2,343.8	SOK,SOK,32.7=15,10=10=106,0.279@10.38,256.46	VLOW,LOW,14.0=15,8=13=8,0.852@14.28,25.39	OK,OK,30.3=15,11=17=29,0.48@16.4,79.27	OK,SOK,53.7=15,23=16=36,0.178@23.17,99.83	LOW,LOW,35.0=15,12=15=8,0.391@19.17,26.5	VLOW,OK,51.3=15,3=21=11,2.36e-05@15.82,33.84	OK,OK,30.3=15,12=29=22,0.577@26.35,65.98
AT3G27260	GTE8	AthINT0078623	chr3:10070373-10070645	273	IR	sr45_up	sr45sap18_up		67.92	65.52	100	94.12	91.67	87.5	100	100	OK,OK,22.0=151,30=42=17,0.877@60.45,28.55	LOW,LOW,14.4=151,14=24=10,0.902@31.45,16.55	VLOW,VLOW,5.6=151,12=13=0,0.715@25,0	LOW,LOW,14.4=151,15=17=1,0.985@31.06,1.94	OK,OK,17.6=151,17=27=2,0.947@42.17,3.83	LOW,LOW,9.3=151,11=17=2,0.817@26.25,3.75	N,N,8.6=151,11=4=0,0.565@15,0	VLOW,VLOW,1.6=151,13=9=0,0.153@22,0
AT3G61420	TFB1-3	AthINT0107526	chr3:22728910-22729092	183	IR	sr45_up	sr45sap18_up		40.22	58.4	80.96	76.11	83.16	78.04	63.51	80.03	OK,SOK,17.5=134,20=38=41,0.717@42.28,62.84	VLOW,LOW,11.0=134,8=33=14,0.0972@34.05,24.26	LOW,LOW,6.8=134,12=15=3,0.675@25.25,5.94	OK,OK,15.2=134,25=29=8,0.782@49.1,15.41	OK,OK,20.4=134,33=30=6,0.945@59.36,12.02	LOW,LOW,9.4=134,12=18=4,0.741@27.68,7.79	VLOW,VLOW,5.8=134,8=14=6,0.608@18.68,10.73	VLOW,VLOW,16.7=134,7=43=6,0.00693@47.35,11.82
AT3G59990	MAP2B	AthINT0084340	chr3:22157678-22157912	235	IR	sr45_up	sr45sap18_up		45.3	49.37	81.25	79.31	64.89	80.95	74.47	88.24	OK,OK,15.1=151,25=28=32,0.86@38.5,46.5	OK,OK,8.8=151,17=22=20,0.611@29.13,29.87	VLOW,VLOW,6.7=151,8=18=3,0.575@23.56,5.44	OK,OK,14.1=151,21=25=6,0.881@41.24,10.76	SOK,SOK,22.7=151,34=51=23,0.732@70.08,37.92	OK,OK,12.5=151,25=26=6,0.8@46.14,10.86	LOW,LOW,8.1=151,14=21=6,0.547@30.53,10.47	VLOW,VLOW,9.7=151,6=39=3,0.0135@42.36,5.64
AT1G52510		AthINT0008759	chr1:19564837-19564981	145	IR	sr45_up	sr45sap18_up		27.71	26.15	62.96	70.11	63.33	68.12	51.72	65.79	SOK,SOK,18.6=96,21=25=60,0.987@29.37,76.63	OK,OK,13.1=96,15=19=48,0.952@21.44,60.56	VLOW,VLOW,6.2=96,7=10=5,0.857@13.85,8.15	OK,OK,23.7=96,34=27=13,0.987@51.88,22.12	OK,OK,28.4=96,37=39=22,0.993@62.06,35.94	OK,OK,15.7=96,16=31=11,0.84@39.51,18.49	N,N,10.2=96,9=6=7,0.857@11.38,10.62	OK,OK,19.7=96,18=32=13,0.904@41.45,21.55
AT4G28880	ckl3	AthALTA0046908-1/3	chr4:14253101-14253148	0	Alt3	sr45_up	sr45sap18_up		0	3.17	13.33	44.44	31.11	25	25	40	OK,OK,100.00,0=77=0,S@0.00,77.00	OK,OK,100.00,2=63=0,S@2.00,61.00	VLOW,VLOW,100.00,2=15=0,S@2.00,13.00	LOW,LOW,100.00,16=36=0,S@16.00,20.00	OK,OK,100.00,14=45=0,S@14.00,31.00	VLOW,VLOW,100.00,6=24=0,S@6.00,18.00	N,N,100.00,3=12=0,S@3.00,9.00	LOW,LOW,100.00,14=35=0,S@14.00,21.00
AT3G56860	UBA2A	AthALTA0044976-2/3	chr3:21049664-21049768	14	Alt3	sr45_up		triple_up	29.75	25.88	52.5	50	38.66	36.11	60	54.17	SOK,SOK,100.00,36=121=0,S@36.00,85.00	OK,OK,100.00,22=85=0,S@22.00,63.00	OK,OK,100.00,21=40=0,S@21.00,19.00	OK,OK,100.00,38=76=0,S@38.00,38.00	SOK,SOK,100.00,46=119=0,S@46.01,72.99	OK,OK,100.00,26=72=0,S@26.00,46.00	LOW,LOW,100.00,15=25=0,S@15.00,10.00	OK,OK,100.00,39=72=0,S@39.00,33.00
AT1G28330	DYL1	AthEX6006499	chr1:9934451-9934566	116	ES	sr45_up		triple_up	55.87	52.49	75.99	76.22	65.37	73.66	74.24	77.23	SOK,SOK,336=674=407,OK,S@791.68,625.32	SOK,SOK,248=411=305,OK,S@506.00,458.00	SOK,SOK,32=99=21,B1,S@115.50,36.50	SOK,SOK,68=242=49,B1,S@273.63,85.37	SOK,SOK,156=299=123,OK,S@377.84,200.16	SOK,SOK,79=235=57,B1,S@273.28,97.72	SOK,SOK,21=93=20,B1,S@99.48,34.52	SOK,SOK,51=163=32,B1,S@189.99,56.01
AT1G26208		AthALTD0001281-1/3	chr1:9067488-9067837	0	Alt5	sr45_up		triple_up	32	35.94	75	51.22	44.05	47.17	85.71	60	SOK,SOK,100.00,32=100=0,S@32.00,68.00	OK,OK,100.00,23=64=0,S@23.00,41.00	VLOW,VLOW,100.00,12=16=0,S@12.00,4.00	OK,OK,100.00,21=41=0,S@21.00,20.00	OK,OK,100.00,37=84=0,S@37.00,47.00	OK,OK,100.00,25=53=0,S@25.00,28.00	VLOW,VLOW,100.00,18=21=0,S@18.00,3.00	OK,OK,100.00,24=40=0,S@24.00,16.00
AT1G07440		AthINT0001335	chr1:2286819-2287010	192	IR	sr45_up		triple_up	8.86	8	30.77	35.43	27.27	28.89	29.23	31.88	SOK,SOK,5.6=143,13=8=108,0.715@11.43,117.57	SOK,SOK,4.4=143,9=7=92,0.697@8.64,99.36	OK,OK,12.0=143,15=25=45,0.763@26.15,58.85	SOK,SOK,15.7=143,30=49=72,0.29@53.5,97.5	SOK,SOK,18.6=143,48=45=124,0.546@59.18,157.82	SOK,SOK,15.9=143,22=43=80,0.467@41.89,103.11	OK,OK,9.8=143,18=20=46,0.785@24.55,59.45	SOK,SOK,15.4=143,23=50=78,0.201@48.14,102.86
AT2G30170		AthINT0018051	chr2:12880689-12880777	89	IR	sr45_up		triple_up	8.41	9	53.33	37.19	26.95	20.72	47.62	36.17	SOK,SOK,21.0=40,14=13=147,0.921@14.63,159.37	SOK,SOK,14.9=40,6=13=96,0.608@10.35,104.65	LOW,LOW,22.8=40,11=21=14,0.756@24.53,21.47	OK,OK,41.1=40,16=29=38,0.533@30.87,52.13	SOK,SOK,41.1=40,29=16=61,0.533@28.57,77.43	OK,OK,25.4=40,8=15=44,0.37@13.88,53.12	OK,OK,34.1=40,8=32=22,0.113@29.52,32.48	LOW,LOW,12.2=40,11=6=15,0.766@11.57,20.43
AT4G10970		AthINT0033415	chr4:6720157-6720391	235	IR	sr45_up		triple_up	14.73	24.14	47.37	44.09	37.89	39.58	49.25	71.43	OK,OK,7.2=151,12=7=55,0.853@10.9,63.1	OK,OK,5.8=151,8=13=33,0.715@13.04,40.96	LOW,LOW,8.3=151,11=16=15,0.775@19.9,22.1	OK,OK,12.3=151,24=17=26,0.795@29.54,37.46	SOK,SOK,21.1=151,36=25=50,0.934@42.06,68.94	OK,OK,13.2=151,22=16=29,0.902@26.52,40.48	LOW,LOW,11.4=151,18=15=17,0.904@24.62,25.38	OK,OK,9.7=151,27=18=9,0.5@38.57,15.43
AT1G07110	FKFBP	AthINT0075384	chr1:2180352-2180576	225	IR	sr45_up		triple_up	12.34	12.26	40.56	43.97	30.74	31.88	68.64	60.43	SOK,SOK,15.3=151,13=39=182,0.286@30.53,216.87	SOK,SOK,10.0=151,9=27=127,0.32@21.13,151.21	OK,OK,7.9=151,9=27=26,0.229@26.45,38.76	SOK,SOK,22.5=151,24=59=52,0.339@62.32,79.41	SOK,SOK,22.2=151,27=50=85,0.614@52.31,117.87	SOK,SOK,16.0=151,17=42=62,0.404@40.58,86.72	OK,OK,15.5=151,19=39=13,0.533@50.9,23.25	OK,SOK,14.8=151,26=49=24,0.162@62.54,40.95
AT3G09600	RVE8	AthINT0101286	chr3:2947404-2947521	118	IR	sr45_up		triple_up	27.47	23.94	62.31	56.32	48.11	36.68	81.64	69.37	OK,OK,14.7=69,16=12=39,0.989@18.83,49.72	OK,OK,8.1=69,14=6=33,0.77@12.87,40.9	VLOW,VLOW,11.7=69,5=19=8,0.204@21.47,12.98	OK,OK,24.4=69,29=20=20,0.995@40.31,31.27	OK,SOK,35.0=69,34=29=36,1@49.43,53.31	OK,OK,21.8=69,27=12=35,0.833@27.71,47.84	OK,OK,21.8=69,24=26=6,0.991@48.46,10.9	OK,OK,30.4=69,42=27=16,0.994@61.38,27.1
AT1G76570		AthINT0013234	chr1:28729526-28729693	168	IR	sr45_up		triple_up	21.05	15.79	52.94	49.25	35.48	34.55	68.75	80	OK,OK,7.1=119,10=14=45,0.77@14.52,54.48	OK,OK,2.9=119,4=5=24,0.831@5.21,27.79	VLOW,VLOW,4.4=119,13=5=8,0.439@13.76,12.24	LOW,LOW,8.2=119,16=17=17,0.732@24.62,25.38	OK,OK,9.4=119,11=22=30,0.611@22.35,40.65	LOW,LOW,5.6=119,11=8=18,0.814@12.78,24.22	VLOW,VLOW,5.6=119,7=15=5,0.608@18.56,8.44	LOW,LOW,7.7=119,13=19=4,0.641@28.8,7.2
AT4G19420	PAE8	AthINT0091262	chr4:10588289-10588377	89	IR	sr45_up		triple_up	15.32	13.94	39.13	31.71	24.8	22.77	34.94	40.21	SOK,SOK,128.6=40,67=51=326,0.509@68.02,375.98	SOK,SOK,64.8=40,39=30=213,0.779@39.31,242.69	OK,OK,53.4=40,37=17=42,0.258@37.56,58.44	SOK,SOK,108.5=40,52=52=112,0.882@68.49,147.51	SOK,SOK,128.6=40,59=63=185,0.825@76.14,230.86	SOK,SOK,96.2=40,44=35=134,0.359@48.5,164.5	SOK,SOK,76.1=40,47=40=81,0.933@58.7,109.3	SOK,SOK,95.4=40,45=68=84,0.848@79.21,117.79
AT3G56040	UGP3	AthINT0110773	chr3:20794724-20794981	258	IR	sr45_up		triple_up	7.43	6.83	54.23	20.35	11.57	12.73	45.94	28.18	SOK,SOK,3.0=151,7=9=101,0.537@8.71,108.5	OK,OK,1.6=151,8=1=63,0.223@4.93,67.3	VLOW,VLOW,2.8=151,11=10=9,0.4@16.44,13.88	SOK,SOK,4.9=151,11=27=75,0.0715@23.06,90.26	OK,OK,5.1=151,9=8=66,0.815@9.63,73.63	OK,OK,1.9=151,3=8=38,0.422@6.25,42.84	VLOW,VLOW,2.5=151,10=5=9,0.466@11.16,13.13	OK,OK,3.2=151,13=18=40,0.109@20.12,51.27
AT1G73660		AthINT0012766	chr1:27693203-27693294	92	IR	sr45_up		triple_up	12.98	2.22	25.58	31.03	20	20.99	30.56	54.72	OK,OK,14.7=43,5=12=57,0.472@9.61,64.39	OK,OK,4.1=43,0=2=44,0.26@1.02,44.98	LOW,LOW,11.4=43,6=5=16,0.706@6.91,20.09	OK,OK,22.8=43,10=17=30,0.668@17.69,39.31	OK,OK,16.3=43,3=16=38,0.164@11.4,45.6	OK,OK,16.3=43,7=10=32,0.675@10.29,38.71	OK,OK,15.5=43,7=15=25,0.724@14.36,32.64	LOW,LOW,25.2=43,13=16=12,0.83@22.44,18.56
AT5G47040	LON2	AthINT0083512	chr5:19095508-19095812	305	IR	sr45_up		triple_up	34.84	34.03	58.47	59.2	50.82	38.65	50.75	60.29	SOK,SOK,29.7=151,53=68=117,0.622@84.36,157.77	SOK,SOK,17.6=151,37=41=78,0.626@53.93,104.55	LOW,LOW,7.2=151,14=16=11,0.625@24.54,17.43	SOK,SOK,25.5=151,48=56=37,0.707@85.48,58.91	SOK,SOK,23.2=151,52=64=58,0.285@90.4,87.48	OK,OK,13.4=151,16=36=43,0.378@37.56,59.62	LOW,LOW,9.3=151,15=15=15,0.851@23.3,22.61	OK,OK,6.5=151,21=26=16,0.108@38.93,25.64
AT1G80420	XRCC1	AthINT0113836	chr1:30236136-30236227	92	IR	sr45_up		triple_up	28.5	31.25	80	41.77	38.93	29.27	82.61	58.14	SOK,SOK,39.9=43,28=27=69,0.986@35.34,88.66	OK,OK,27.7=43,14=26=44,0.805@26.25,57.75	VLOW,VLOW,17.1=43,9=15=3,0.817@21.6,5.4	OK,OK,26.1=43,11=22=23,0.641@23.39,32.61	OK,OK,39.9=43,14=37=40,0.398@35.43,55.57	OK,OK,18.7=43,10=14=29,0.82@15.51,37.49	VLOW,VLOW,15.5=43,9=10=2,0.882@17.35,3.65	VLOW,VLOW,19.5=43,7=18=9,0.476@19.77,14.23
AT1G16960		AthINT0003259	chr1:5800032-5800161	130	IR	sr45_up		triple_up	62.58	63.16	100	79.22	81.82	76.81	95.24	92.59	SOK,SOK,34.6=81,39=58=29,0.978@78.85,47.15	OK,OK,20.3=81,24=24=14,0.995@39.16,22.84	VLOW,VLOW,8.2=81,5=22=0,0.174@27,0	OK,OK,27.2=81,32=29=8,0.998@54.66,14.34	OK,OK,26.4=81,34=29=7,0.995@57.27,12.73	OK,OK,23.3=81,23=30=8,0.993@46.85,14.15	OK,OK,11.7=81,25=15=1,0.763@39.05,1.95	OK,OK,14.3=81,33=17=2,0.643@48.15,3.85
AT3G61180		AthINT0031053	chr3:22646225-22646424	200	IR	sr45_up		triple_up	16.33	12.61	29.73	43.75	36.55	29.41	43.53	42.86	SOK,SOK,6.0=151,16=16=82,0.554@18.62,95.38	OK,OK,1.4=151,10=5=52,0.133@8.45,58.55	VLOW,VLOW,2.5=151,2=9=13,0.351@7.14,16.86	LOW,LOW,6.3=151,10=18=18,0.449@20.12,25.88	OK,OK,10.0=151,20=33=46,0.279@36.18,62.82	OK,OK,4.9=151,5=20=30,0.239@16.18,38.82	OK,OK,4.6=151,19=18=24,0.277@26.55,34.45	LOW,LOW,4.2=151,14=10=16,0.382@17.14,22.86
AT1G04350		AthINT0000629	chr1:1165802-1165872	71	IR	sr45_up		triple_up	13.9	16	48.15	33.78	26.32	31.75	27.27	59.26	SOK,SOK,50.9=22,17=24=127,0.308@23.35,144.65	SOK,SOK,30.2=22,8=24=84,0.201@18.56,97.44	OK,OK,30.2=22,16=23=21,0.863@28.89,31.11	OK,OK,47.7=22,23=27=49,0.802@33.44,65.56	SOK,SOK,52.5=22,23=27=70,0.706@31.58,88.42	OK,OK,36.6=22,14=26=43,0.5@26.35,56.65	OK,OK,28.6=22,10=11=28,0.42@13.36,35.64	LOW,LOW,20.7=22,10=22=11,0.709@25.48,17.52
AT3G63340		AthALTD0006842-1/3	chr3:23392379-23392402	0	Alt5	sr45_up		triple_up	9.6	5.14	37.72	34.88	12.06	15.31	29.63	34.37	OK,OK,100.00,3=61=0,S@5.86,55.14	LOW,OK,100.00,1=39=0,S@2.00,37.00	VLOW,LOW,100.00,5=22=0,S@8.30,13.70	LOW,LOW,100.00,6=29=0,S@10.12,18.88	LOW,LOW,100.00,2=32=0,S@3.86,28.14	LOW,OK,100.00,3=37=0,S@5.66,31.34	OK,OK,100.00,9=53=0,S@15.70,37.30	OK,OK,100.00,12=59=0,S@20.28,38.72
AT1G80650	RTL1	AthINT0101060	chr1:30315358-30315440	83	IR	sr45_up			33.04	36.53	60	53.12	47.23	50.44	57.01	43.04	SOK,SOK,53.5=34,29=46=76,0.918@49.89,101.11	SOK,SOK,41.2=34,35=26=53,0.974@41.64,72.36	OK,OK,30.9=34,20=31=17,0.964@40.8,27.2	OK,OK,44.3=34,30=38=30,0.99@52.06,45.94	SOK,SOK,75.2=34,46=65=62,0.99@81.71,91.29	OK,OK,46.3=34,26=31=28,0.936@42.87,42.13	OK,OK,27.8=34,28=33=23,0.999@47.89,36.11	SOK,SOK,49.4=34,26=42=45,0.901@48.64,64.36
AT3G29185		AthALTA0010547-3/3	chr3:11155954-11156082	10	Alt3	sr45_up			30.76	31.97	65.16	61.45	48.97	43.6	49.22	51.43	OK,SOK,100.00,29=98=0,S@30.14,67.86	OK,OK,100.00,20=65=0,S@20.78,44.22	LOW,LOW,100.00,16=25=0,S@16.29,8.71	OK,OK,100.00,32=53=0,S@32.57,20.43	SOK,SOK,100.00,52=109=0,S@53.38,55.62	OK,OK,100.00,20=47=0,S@20.49,26.51	OK,OK,100.00,24=50=0,S@24.61,25.39	LOW,LOW,100.00,17=34=0,S@17.49,16.51
AT2G31560		AthINT0018319	chr2:13437684-13437764	81	IR	sr45_up			20	8.11	51.52	33.33	23.64	17.24	48.72	20	VLOW,VLOW,4.4=32,3=2=10,0.77@3,12	LOW,LOW,3.3=32,2=1=17,0.677@1.62,18.38	VLOW,VLOW,13.1=32,6=11=8,0.715@12.88,12.12	VLOW,VLOW,13.1=32,4=9=13,0.439@8.67,17.33	OK,OK,10.9=32,2=11=21,0.235@8.04,25.96	VLOW,VLOW,2.2=32,1=4=12,0.558@2.93,14.07	VLOW,VLOW,20.8=32,4=15=10,0.118@14.13,14.87	OK,OK,12.0=32,11=1=24,0.0781@7.2,28.8
AT5G35210		AthINT0045395	chr5:13474508-13474591	84	IR	sr45_up			28.18	22.86	45.16	49.77	43.9	36.59	32.4	33.65	SOK,SOK,42.7=32,31=32=92,0.997@46.27,117.92	SOK,SOK,25.2=32,19=21=77,0.996@28.03,94.6	SOK,SOK,45.9=32,23=41=43,0.985@51.4,62.42	SOK,SOK,60.2=32,37=63=56,1@83.1,83.87	SOK,SOK,101.7=32,54=74=92,1@103.6,132.4	SOK,SOK,47.0=32,26=54=76,0.984@59.9,103.8	SOK,SOK,39.4=32,20=45=74,0.946@46.96,97.97	SOK,SOK,56.9=32,25=66=97,0.843@65.75,129.65
AT4G31860		AthINT0037722	chr4:15406880-15406979	100	IR	sr45_up			43.63	37.53	57.49	64.98	45.37	54.6	93.48	32.2	SOK,SOK,40.5=51,23=44=45,0.824@50.03,64.64	OK,OK,15.8=51,13=24=32,0.83@26.44,44.01	VLOW,VLOW,13.0=51,7=24=12,0.266@25.56,18.9	OK,OK,31.6=51,18=39=16,0.688@48.97,26.39	OK,OK,34.3=51,13=41=34,0.233@41.05,49.43	OK,OK,24.0=51,16=28=19,0.863@35.32,29.37	OK,OK,27.4=51,16=39=2,0.533@55.49,3.87	OK,OK,8.2=51,7=14=23,0.724@14.44,30.41
AT5G09880		AthEX0011094	chr5:3083739-3083814	76	ES	sr45_up			68.24	81.48	100	90.25	93.29	91.95	84.62	100	SOK,SOK,71=35=24,B1,C1@88.71,41.29	OK,OK,26=19=5,OK,C2@40.74,9.26	LOW,LOW,17=14=0,OK,C2@31.00,0.00	OK,OK,38=36=4,OK,C2@70.39,7.61	SOK,SOK,59=53=4,OK,C2@108.22,7.78	OK,OK,49=43=4,OK,C2@88.27,7.73	LOW,LOW,24=10=3,B1,C2@31.31,5.69	OK,OK,21=17=0,OK,C2@38.00,0.00
AT1G50410		AthINT0008210	chr1:18676870-18676967	98	IR	sr45_up			36.96	35.21	62.96	50	44.44	60	81.82	31.25	OK,OK,20.0=49,14=20=29,0.962@23.28,39.72	OK,OK,15.7=49,16=9=23,0.851@16.9,31.1	VLOW,VLOW,11.4=49,10=7=5,0.888@13.85,8.15	VLOW,VLOW,15.7=49,14=14=14,0.989@21,21	OK,OK,24.3=49,24=16=25,0.959@28.89,36.11	LOW,LOW,22.1=49,26=13=13,0.8@31.2,20.8	OK,OK,25.7=49,21=15=4,0.902@32.73,7.27	OK,OK,10.7=49,10=10=22,0.982@13.12,28.88
AT1G54360	TAF6B	AthINT0107110	chr1:20292557-20292660	104	IR	sr45_up			19.57	10.45	54.84	33.33	26.32	36.67	29.63	29.41	OK,OK,11.4=55,10=8=37,0.936@10.76,44.24	OK,OK,3.8=55,1=6=30,0.36@3.87,33.13	VLOW,VLOW,9.6=55,5=12=7,0.647@13.16,10.84	VLOW,VLOW,3.8=55,3=7=10,0.687@6.67,13.33	OK,OK,14.0=55,10=10=28,0.946@12.63,35.37	LOW,LOW,11.4=55,7=15=19,0.724@15.03,25.97	LOW,LOW,3.8=55,3=13=19,0.287@10.37,24.63	OK,OK,14.0=55,6=14=24,0.662@12.94,31.06
AT4G30993		AthINT0037501	chr4:15099411-15099503	93	IR	sr45_up			12.82	9.6	31.03	35.63	21.98	24.83	22.02	28.91	SOK,SOK,68.4=44,33=52=289,0.847@47.95,326.05	SOK,SOK,31.8=44,13=25=179,0.593@20.83,196.17	OK,OK,30.2=44,12=33=50,0.463@29.48,65.52	SOK,SOK,66.8=44,31=62=84,0.785@63.07,113.93	SOK,SOK,81.1=44,36=53=158,0.738@54.29,192.71	SOK,SOK,61.2=44,40=32=109,0.911@44.94,136.06	SOK,SOK,40.6=44,25=23=85,0.923@29.29,103.71	SOK,SOK,49.3=44,18=43=75,0.439@39.32,96.68
AT5G11160	APT5	AthINT0057266	chr5:3551612-3551702	91	IR	sr45_up			9.62	5.41	37.04	30.84	14.89	18.42	23.53	18	OK,OK,8.3=42,6=4=47,0.76@5.48,51.52	OK,OK,5.8=42,1=3=35,0.36@2.11,36.89	LOW,LOW,15.0=42,4=16=17,0.283@13.7,23.3	OK,OK,24.2=42,15=18=37,0.935@21.59,48.41	OK,OK,15.0=42,7=14=60,0.724@12.06,68.94	OK,OK,9.2=42,4=10=31,0.631@8.29,36.71	VLOW,VLOW,4.2=42,0=8=13,0.0678@4.94,16.06	OK,OK,17.5=42,6=12=41,0.449@10.62,48.38
AT1G08640	CJD1	AthINT0066537	chr1:2749802-2750018	217	IR	sr45_up			15.48	18.31	50.3	30.74	28.39	23.71	34.81	27.7	OK,OK,6.0=151,10=12=61,0.766@12.9,70.45	OK,OK,4.2=151,5=13=41,0.439@10.87,48.51	VLOW,VLOW,7.2=151,14=10=12,0.77@18.26,18.04	OK,OK,7.0=151,14=14=32,0.77@18.57,41.84	OK,OK,10.9=151,17=22=50,0.756@25.45,64.2	OK,OK,5.3=151,10=9=31,0.762@11.92,38.35	OK,OK,6.5=151,23=15=36,0.236@25.91,48.53	OK,OK,9.7=151,7=20=36,0.429@17.61,45.97
AT2G31570	GPX2	AthINT0078148	chr2:13438810-13438916	107	IR	sr45_up			8.29	11.76	35	40.3	17.24	26.53	16.55	23.4	SOK,SOK,19.9=58,15=17=177,0.977@17.33,191.67	SOK,SOK,19.3=58,11=17=105,0.88@15.64,117.36	VLOW,VLOW,7.8=58,3=11=13,0.4@9.45,17.55	OK,OK,18.7=58,6=21=20,0.311@18.94,28.06	SOK,SOK,18.7=58,9=21=72,0.655@17.58,84.42	OK,OK,19.3=58,12=14=36,0.923@16.45,45.55	OK,OK,16.9=58,20=3=58,0.0714@13.41,67.59	OK,OK,13.9=58,5=17=36,0.367@13.57,44.43
AT3G01770	GTE11	AthINT0078586	chr3:276219-276302	84	IR	sr45_up			6.36	12.09	38.84	29.73	19.31	25.53	6.01	10.83	SOK,SOK,9.0=35,9=4=93,0.697@6.92,101.82	OK,OK,15.0=35,7=8=53,0.724@8.41,61.15	VLOW,VLOW,20.0=35,6=11=13,0.354@11.8,18.58	OK,OK,22.0=35,11=16=31,0.79@17.51,41.4	SOK,SOK,43.0=35,19=15=69,0.385@20.28,84.75	OK,OK,25.0=35,10=14=34,0.584@15.06,43.94	OK,OK,5.0=35,3=2=38,0.679@2.65,41.47	OK,OK,10.0=35,3=3=24,0.466@3.33,27.38
AT5G06970		AthINT0040577	chr5:2159697-2159817	121	IR	sr45_up			18.46	11.63	36.66	33.71	25.23	33.66	27.24	27.26	SOK,SOK,13.6=72,16=17=74,0.979@19.84,87.66	OK,OK,3.9=72,6=9=58,0.697@8.52,64.74	VLOW,VLOW,6.8=72,9=7=14,0.943@11.07,19.13	LOW,LOW,8.8=72,8=11=19,0.936@12.92,25.4	OK,OK,16.5=72,10=27=56,0.459@23.66,70.13	OK,OK,14.1=72,16=16=32,0.989@21.7,42.77	VLOW,VLOW,4.4=72,0=8=11,0.0678@5.24,14	OK,OK,9.7=72,12=8=27,0.913@12.88,34.36
AT2G32440	KAO2	AthINT0081909	chr2:13776839-13776906	68	IR	sr45_up			40	22.22	58.97	55.56	46.25	50	55.1	35.59	OK,OK,59.0=19,29=23=39,0.514@36.4,54.6	OK,OK,31.3=19,14=10=42,0.345@14.67,51.33	VLOW,VLOW,27.6=19,6=17=8,0.108@18.28,12.72	OK,OK,66.3=19,17=23=16,0.0622@31.11,24.89	SOK,SOK,123.4=19,32=42=43,0.0159@54.11,62.89	OK,OK,73.7=19,21=35=28,0.0979@42,42	LOW,LOW,18.4=19,10=17=11,0.852@20.94,17.06	LOW,LOW,29.5=19,10=11=19,0.42@14.24,25.76
AT4G13670	PTAC5	AthINT0096575	chr4:7949217-7949428	212	IR	sr45_up			31.63	32.18	64.86	51.34	41.52	42.15	47.33	46.15	SOK,SOK,9.5=151,43=17=63,0.0751@39.49,85.36	OK,OK,5.3=151,27=15=43,0.0715@27.76,58.5	LOW,LOW,3.9=151,25=13=10,0.0532@31.32,16.97	OK,OK,10.7=151,38=25=29,0.217@47.67,45.18	SOK,SOK,11.1=151,44=32=52,0.101@53.78,75.75	OK,OK,6.7=151,16=23=26,0.342@27.72,38.04	OK,OK,8.3=151,20=17=20,0.594@27.26,30.33	LOW,LOW,5.1=151,19=11=17,0.277@21.92,25.58
AT3G17609	HYH	AthINT0080425	chr3:6024035-6024107	73	IR	sr45_up			27.03	45.83	63.08	60.82	48.39	57.14	69.86	47.76	OK,OK,23.3=24,10=10=27,0.668@12.7,34.3	VLOW,VLOW,21.9=24,10=12=13,0.709@16.04,18.96	OK,OK,40.8=24,18=23=12,0.688@33.43,19.57	OK,OK,70.0=24,27=32=19,0.487@47.44,30.56	OK,OK,67.1=24,29=31=32,0.684@44.52,47.48	LOW,LOW,43.8=24,11=29=15,0.101@31.43,23.57	OK,OK,36.5=24,21=30=11,0.934@43.31,18.69	OK,OK,65.6=24,34=30=35,0.759@47.28,51.72
AT4G19985		AthALTD0007643-2/2	chr4:10831166-10831724	30	Alt5	sr45_up			3.17	6.98	28.17	22.18	14.73	25.35	11.63	7.69	OK,OK,100.00,2=65=0,C1@2.06,62.94	OK,OK,100.00,3=43=0,C2@3.00,40.00	LOW,LOW,100.00,7=25=0,C2@7.04,17.96	OK,OK,100.00,9=41=0,C2@9.09,31.91	OK,OK,100.00,8=55=0,C2@8.10,46.90	OK,OK,100.00,13=52=0,C2@13.18,38.82	OK,OK,100.00,5=43=0,C2@5.00,38.00	LOW,LOW,100.00,3=39=0,C2@3.00,36.00
AT1G49730		AthALTA0003164-2/2	chr1:18403366-18403492	37	Alt3	sr45_up			17.07	27.85	47.39	38.92	30.02	41.33	30.61	33.98	OK,OK,100.00,7=42=0,S@7.17,34.83	LOW,LOW,100.00,9=33=0,S@9.19,23.81	VLOW,VLOW,100.00,7=15=0,S@7.11,7.89	LOW,LOW,100.00,13=34=0,S@13.23,20.77	LOW,LOW,100.00,10=34=0,S@10.21,23.79	LOW,LOW,100.00,13=32=0,S@13.23,18.77	LOW,LOW,100.00,9=30=0,S@9.18,20.82	VLOW,VLOW,100.00,7=21=0,S@7.14,13.86
AT3G12150		AthALTA0009263-2/3	chr3:3877640-3877824	15	Alt3	sr45_up			45.33	40.43	76.47	56	38.24	42.86	21.74	100	OK,OK,100.00,34=75=0,S@34.00,41.00	OK,OK,100.00,19=47=0,S@19.00,28.00	VLOW,VLOW,100.00,13=17=0,S@13.00,4.00	LOW,LOW,100.00,14=25=0,S@14.00,11.00	LOW,LOW,100.00,13=34=0,S@13.00,21.00	LOW,LOW,100.00,12=28=0,S@12.00,16.00	VLOW,VLOW,100.00,5=23=0,S@5.00,18.00	VLOW,VLOW,100.00,15=15=0,S@15.00,0.00
AT3G24010	ING1	AthALTA0032349-3/4	chr3:8676773-8676853	35	Alt3	sr45_up			21.43	14.29	40	46.67	34.48	30	70.59	24	LOW,LOW,100.00,6=28=0,S@6.00,22.00	LOW,LOW,100.00,4=28=0,S@4.00,24.00	VLOW,VLOW,100.00,8=20=0,S@8.00,12.00	VLOW,VLOW,100.00,7=15=0,S@7.00,8.00	LOW,LOW,100.00,10=29=0,S@10.00,19.00	VLOW,VLOW,100.00,6=20=0,S@6.00,14.00	VLOW,VLOW,100.00,12=17=0,S@12.00,5.00	LOW,LOW,100.00,6=25=0,S@6.00,19.00
AT5G51620		AthALTA0018787-2/2	chr5:20967875-	76	Alt3	sr45_up			58.17	66.04	80.87	85.89	81.67	78.93	45.49	63.84	SOK,SOK,100.00,53=111=0,C3@64.57,46.43	OK,SOK,100.00,46=82=0,C3@54.15,27.85	LOW,OK,100.00,25=34=0,C3@27.50,6.50	LOW,OK,100.00,28=35=0,C3@30.06,4.94	SOK,SOK,100.00,82=110=0,C3@89.84,20.16	OK,OK,100.00,32=45=0,C3@35.52,9.48	OK,OK,100.00,17=48=0,C2@21.84,26.16	OK,OK,100.00,29=54=0,C3@34.47,19.53
AT2G04378		AthALTD0003263-1/3	chr2:1526156-	0	Alt5	sr45_up			6.06	8.7	35.29	34.29	7.41	6.25	5.88	0	LOW,LOW,100.00,2=33=0,S@2.00,31.00	VLOW,VLOW,100.00,2=23=0,S@2.00,21.00	VLOW,VLOW,100.00,6=17=0,S@6.00,11.00	LOW,LOW,100.00,12=35=0,S@12.00,23.00	LOW,LOW,100.00,2=27=0,S@2.00,25.00	VLOW,VLOW,100.00,1=16=0,S@1.00,15.00	LOW,LOW,100.00,2=34=0,S@2.00,32.00	LOW,LOW,100.00,0=34=0,S@0.00,34.00
AT3G56720		AthALTA0011558-4/4	chr3:21013087-	31	Alt3	sr45_up			8.16	6.67	32.14	23.33	22.73	16	12.12	18.75	OK,OK,100.00,4=49=0,S@4.00,45.00	LOW,LOW,100.00,2=30=0,S@2.00,28.00	LOW,LOW,100.00,9=28=0,S@9.00,19.00	LOW,LOW,100.00,7=30=0,S@7.00,23.00	OK,OK,100.00,10=44=0,S@10.00,34.00	LOW,LOW,100.00,4=25=0,S@4.00,21.00	LOW,LOW,100.00,4=33=0,S@4.00,29.00	LOW,LOW,100.00,6=32=0,S@6.00,26.00
AT1G19330		AthALTA0001647-2/3	chr1:6681361-6681515	15	Alt3	sr45_up			19.61	31.82	38.89	58.82	36.36	30.43	0	44.83	OK,OK,100.00,10=51=0,S@10.00,41.00	VLOW,VLOW,100.00,7=22=0,S@7.00,15.00	VLOW,VLOW,100.00,7=18=0,S@7.00,11.00	VLOW,VLOW,100.00,10=17=0,S@10.00,7.00	OK,OK,100.00,16=44=0,S@16.00,28.00	VLOW,VLOW,100.00,7=23=0,S@7.00,16.00	VLOW,VLOW,100.00,0=22=0,S@0.00,22.00	LOW,LOW,100.00,13=29=0,S@13.00,16.00
AT5G64816		AthALTD0011338-5/5	chr5:-25913348	285	Alt5	sr45_up			16.28	8	60	23.08	20.93	20	7.14	60	OK,OK,100.00,7=43=0,C1@7.00,36.00	LOW,LOW,100.00,2=25=0,C2@2.00,23.00	VLOW,VLOW,100.00,12=20=0,C1@12.00,8.00	LOW,LOW,100.00,6=26=0,C1@6.00,20.00	OK,OK,100.00,9=43=0,C2@9.00,34.00	LOW,LOW,100.00,7=35=0,C1@7.00,28.00	N,N,100.00,1=14=0,S@1.00,13.00	VLOW,VLOW,100.00,12=20=0,S@12.00,8.00
AT5G23210	SCPL34	AthINT0102300	chr5:7814579-7814687	109	IR	sr45_up			9.63	7.73	37.63	32.9	24.85	27.52	37.5	30.73	SOK,SOK,27.4=60,22=30=244,0.988@28.5,267.5	SOK,SOK,15.2=60,14=15=173,0.993@15.61,186.39	OK,OK,17.5=60,10=25=29,0.584@24.08,39.92	SOK,SOK,25.7=60,18=33=52,0.887@33.89,69.11	SOK,SOK,64.8=60,40=85=189,0.829@78.03,235.97	SOK,SOK,46.1=60,34=48=108,0.996@52.29,137.71	SOK,SOK,32.1=60,9=63=60,0.00101@49.5,82.5	SOK,SOK,31.5=60,14=41=62,0.366@35.95,81.05
AT2G29310		AthINT0017976	chr2:12590962-12591068	107	IR	sr45_up			5.52	4.89	27.87	25.46	18.49	20.13	35.48	33.33	SOK,SOK,12.7=58,16=18=291,0.964@17.94,307.06	SOK,SOK,7.8=58,5=13=175,0.588@9.44,183.56	SOK,SOK,21.7=58,19=49=88,0.515@43.48,112.52	SOK,SOK,42.2=58,21=76=142,0.0786@60.85,178.15	SOK,SOK,42.2=58,25=68=205,0.409@55.1,242.9	SOK,SOK,35.0=58,16=48=127,0.316@38.45,152.55	SOK,SOK,35.0=58,13=86=90,0.00022@67.06,121.94	SOK,SOK,42.8=58,24=73=97,0.237@64.66,129.34
AT2G32870		AthINT0018598	chr2:13945141-13945255	115	IR	sr45_up			14.13	11.86	38.1	29.17	25	28.57	54.84	65.12	SOK,SOK,31.3=66,29=51=243,0.947@45.64,277.36	SOK,SOK,15.4=66,14=32=171,0.678@25.74,191.26	OK,OK,11.1=66,10=22=26,0.709@22.1,35.9	SOK,SOK,22.3=66,28=42=85,0.877@45.21,109.79	SOK,SOK,23.9=66,29=41=105,0.945@43.75,131.25	SOK,SOK,17.0=66,16=32=60,0.815@30.86,77.14	LOW,LOW,7.4=66,13=21=14,0.429@26.32,21.68	LOW,LOW,22.8=66,10=46=15,0.0473@46.24,24.76
AT5G64240	AMC3	AthINT0056349	chr5:25697122-25697189	68	IR	sr45_up			12.1	11.05	39.41	34.36	22.28	21.31	38.42	38.29	SOK,SOK,84.7=19,32=28=221,0.265@34.1,247.72	SOK,SOK,68.2=19,18=25=176,0.0705@24.28,195.45	SOK,SOK,92.1=19,34=39=57,0.389@51.69,79.46	SOK,SOK,117.9=19,54=34=85,0.0685@59.79,114.21	SOK,SOK,99.5=19,47=34=143,0.301@50.13,174.87	SOK,SOK,97.6=19,34=28=116,0.0892@38.11,140.72	SOK,SOK,169.5=19,49=70=97,0.0256@83.78,134.28	SOK,SOK,125.3=19,53=57=90,0.673@77.22,124.45
AT3G13224		AthINT0023914	chr3:4255856-4256081	226	IR	sr45_up			44.58	39.29	92.31	64.71	51.72	60	100	86.36	OK,OK,6.3=151,18=19=23,0.4@26.75,33.25	LOW,LOW,2.8=151,14=8=17,0.24@15.32,23.68	VLOW,VLOW,3.0=151,10=14=1,0.24@23.08,1.92	LOW,LOW,6.3=151,15=18=9,0.449@27.18,14.82	VLOW,VLOW,5.6=151,24=6=14,0.204@22.76,21.24	OK,OK,6.5=151,16=23=13,0.236@31.2,20.8	VLOW,VLOW,4.9=151,29=6=0,0.0487@35,0	VLOW,VLOW,3.7=151,30=8=3,0.018@35.41,5.59
AT1G22403		AthINT0004492	chr1:7908913-7909291	379	IR	sr45_up			57.28	53.57	84	75	68.25	58.33	100	56.25	OK,OK,11.6=151,29=30=22,0.577@46.4,34.6	LOW,LOW,7.0=151,12=18=13,0.575@23.04,19.96	VLOW,VLOW,4.9=151,6=15=2,0.472@19.32,3.68	VLOW,VLOW,5.8=151,5=13=3,0.588@15.75,5.25	LOW,LOW,14.8=151,13=30=10,0.666@36.17,16.83	VLOW,VLOW,8.3=151,9=19=10,0.641@22.17,15.83	N,N,3.7=151,1=20=0,0.00802@21,0	VLOW,VLOW,7.4=151,7=11=7,0.888@14.06,10.94
AT1G58590		AthINT0009884	chr1:21743299-21743482	184	IR	sr45_up			65.38	54.84	80	88.89	68.25	80.49	70.49	88.24	LOW,LOW,3.6=135,24=10=9,0.0653@28.11,14.89	VLOW,VLOW,2.1=135,11=6=7,0.235@13.16,10.84	VLOW,VLOW,2.6=135,17=7=3,0.134@21.6,5.4	LOW,LOW,4.4=135,19=13=2,0.17@30.22,3.78	LOW,LOW,4.4=135,29=14=10,0.0225@36.17,16.83	LOW,LOW,4.4=135,18=15=4,0.203@29.78,7.22	VLOW,VLOW,4.7=135,34=9=9,0.0174@36.65,15.35	N,N,6.5=135,42=3=3,0.000288@42.36,5.64
AT1G49730		AthINT0008071	chr1:18403456-18403559	104	IR	sr45_up			25.93	28.26	52.71	51.06	37.74	48.31	35.64	57.87	OK,OK,8.9=55,10=15=37,0.851@16.31,46.6	OK,OK,3.8=55,3=15=24,0.164@12.13,30.78	VLOW,VLOW,4.5=55,5=10=7,0.565@11.92,10.69	OK,OK,21.6=55,12=30=21,0.5@33.1,31.72	OK,OK,14.0=55,10=18=24,0.82@20.04,33.05	LOW,LOW,18.4=55,9=25=19,0.396@26.34,28.18	OK,OK,10.2=55,2=19=20,0.0285@15.02,27.13	LOW,LOW,19.1=55,13=24=14,0.83@30.36,22.1
AT5G50950	FUM2	AthINT0076035	chr5:20731272-20731538	267	IR	sr45_up			45.33	29.13	64.71	68.81	51.67	59.55	56	62.96	SOK,SOK,18.3=151,25=43=41,0.626@49.41,59.59	OK,OK,11.4=151,17=20=45,0.853@23.89,58.11	VLOW,VLOW,7.4=151,12=10=6,0.853@18.12,9.88	OK,OK,17.6=151,31=44=17,0.595@63.31,28.69	OK,OK,20.2=151,23=39=29,0.853@47.02,43.98	OK,OK,18.3=151,15=38=18,0.552@42.28,28.72	VLOW,VLOW,1.9=151,4=24=11,0.0101@21.84,17.16	VLOW,VLOW,12.8=151,25=9=10,0.479@27.7,16.3
AT1G33050		AthINT0006444	chr1:11968745-11968970	226	IR	sr45_up			31.34	29.49	55.56	48.52	45.16	35.75	60.94	48.29	SOK,SOK,30.1=151,61=86=161,0.297@96.53,211.47	SOK,SOK,17.1=151,34=53=104,0.258@56.33,134.67	OK,OK,13.0=151,16=54=28,0.0596@54.45,43.55	SOK,SOK,22.5=151,52=63=61,0.339@85.4,90.6	SOK,SOK,31.3=151,82=86=102,0.351@121.93,148.07	SOK,SOK,17.9=151,18=51=62,0.38@46.83,84.17	SOK,SOK,13.4=151,22=56=25,0.0448@62.77,40.23	SOK,SOK,22.5=151,28=71=53,0.176@73.4,78.6
AT2G41600		AthINT0020341	chr2:17345769-17345992	224	IR	sr45_up			35.05	38.34	66.2	47.82	43.84	49.01	32.42	53.8	OK,OK,11.4=151,16=27=39,0.52@30.14,55.86	OK,OK,8.6=151,12=26=30,0.357@27.37,44.02	LOW,LOW,7.4=151,13=23=9,0.302@31.07,15.87	OK,OK,8.6=151,9=30=21,0.225@30.17,32.92	SOK,SOK,16.0=151,25=42=42,0.404@50.02,64.07	OK,OK,12.1=151,18=33=26,0.391@39.49,41.09	OK,OK,4.4=151,8=27=36,0.0225@24.26,50.56	OK,OK,11.6=151,14=52=28,0.0321@53.18,45.67
AT2G43010	PIF4	AthINT0093871	chr2:17887986-17888113	128	IR	sr45_up			11.7	6.23	33.86	32.49	23.36	16.01	24.94	22.19	SOK,SOK,15.9=79,26=20=154,0.935@25.69,193.92	SOK,SOK,4.9=79,10=7=114,0.762@9.03,135.96	OK,OK,15.5=79,15=22=32,0.96@24.76,48.37	SOK,SOK,27.5=79,22=45=62,0.819@44.39,92.23	SOK,SOK,31.9=79,24=43=98,0.924@41.32,135.58	SOK,SOK,16.4=79,9=24=77,0.522@19.14,100.41	OK,OK,9.3=79,5=29=46,0.0487@21.24,63.92	SOK,SOK,19.1=79,18=26=69,0.973@26.88,94.25
AT2G46915		AthINT0021222	chr2:19275142-19275246	105	IR	sr45_up			26.39	33.58	68.22	42.86	42.49	37.72	62.33	38.37	OK,OK,18.1=56,13=11=34,0.904@15.41,42.98	LOW,LOW,11.2=56,6=10=16,0.814@10.8,21.37	VLOW,VLOW,16.2=56,6=11=4,0.554@14.45,6.73	LOW,LOW,21.9=56,17=11=19,0.79@20.36,27.14	OK,OK,24.4=56,19=10=20,0.626@21.06,28.5	LOW,LOW,16.9=56,13=6=16,0.5@13.35,22.04	LOW,LOW,22.5=56,16=10=8,0.709@21.49,12.99	N,N,2.5=56,7=4=9,0.501@7.75,12.45
AT2G46830	CCA1	AthINT0065030	chr2:19246385-19246862	478	IR	sr45_up			58.43	42.54	78.4	63.95	52.61	54.55	59.92	23.53	SOK,SOK,29.4=151,59=72=46,0.512@105.45,75.02	OK,OK,17.1=151,26=31=38,0.865@41.28,55.75	VLOW,VLOW,5.6=151,8=14=3,0.662@19.99,5.51	LOW,LOW,13.4=151,18=18=10,0.952@29.94,16.88	OK,OK,20.2=151,29=34=28,0.921@48.83,43.99	OK,OK,14.6=151,23=16=16,0.949@30.5,25.41	N,N,6.0=151,2=16=6,0.0766@14.77,9.88	OK,OK,6.0=151,0=16=26,0.00459@10.17,33.06
AT3G54350	emb1967	AthINT0114788	chr3:20123047-20123276	230	IR	sr45_up			12.64	10	26.67	38.46	20.51	29.03	32.2	44.44	OK,OK,1.9=151,3=8=38,0.422@6.19,42.81	LOW,LOW,0.9=151,3=1=18,0.677@2.2,19.8	VLOW,VLOW,2.5=151,2=6=11,0.588@5.07,13.93	VLOW,VLOW,3.0=151,9=6=12,0.537@10.38,16.62	OK,OK,4.2=151,4=12=31,0.501@9.64,37.36	VLOW,VLOW,2.3=151,2=7=11,0.501@5.81,14.19	OK,OK,4.6=151,7=12=20,0.647@12.56,26.44	LOW,LOW,6.5=151,0=24=15,0.000311@17.33,21.67
AT1G79790		AthINT0013887	chr1:30017765-30017829	65	IR	sr45_up			16.42	20.39	57.89	28.21	26.67	13.46	27.27	9.86	SOK,SOK,56.9=16,16=17=84,0.128@19.21,97.79	OK,OK,28.4=16,9=12=41,0.357@12.64,49.36	VLOW,VLOW,28.4=16,9=13=8,0.357@17.37,12.63	OK,OK,32.8=16,9=13=28,0.199@14.11,35.89	OK,OK,59.1=16,15=25=55,0.0699@25.34,69.66	OK,OK,17.5=16,2=12=45,0.0471@7.94,51.06	LOW,LOW,24.1=16,4=8=16,0.0653@7.64,20.36	OK,OK,19.7=16,2=5=32,0.0285@3.85,35.15
AT1G34150		AthALTA0002737-3/4	chr1:12438547-12438692	29	Alt3	sr45_up			9.52	0	29.41	22.73	25.81	9.09	0	0	OK,OK,100.00,4=42=0,S@4.00,38.00	LOW,LOW,100.00,0=31=0,S@0.00,31.00	VLOW,VLOW,100.00,5=17=0,S@5.00,12.00	VLOW,VLOW,100.00,5=22=0,S@5.00,17.00	LOW,LOW,100.00,8=31=0,S@8.00,23.00	VLOW,VLOW,100.00,2=22=0,S@2.00,20.00	N,N,100.00,0=8=0,S@0.00,8.00	LOW,LOW,100.00,0=25=0,S@0.00,25.00
AT5G21222	ATC401	AthALTA0023038-3/3	chr5:7212007-7212874	46	Alt3	sr45_up			61.64	62.26	100	71.43	84.62	77.5	86.67	100	OK,OK,100.00,45=73=0,S@45.00,28.00	OK,OK,100.00,33=53=0,S@33.00,20.00	VLOW,VLOW,100.00,17=17=0,S@17.00,0.00	OK,OK,100.00,35=49=0,S@35.00,14.00	OK,OK,100.00,66=78=0,S@66.00,12.00	OK,OK,100.00,31=40=0,S@31.00,9.00	VLOW,VLOW,100.00,13=15=0,S@13.00,2.00	N,N,100.00,14=14=0,S@14.00,0.00
AT1G31600		AthALTA0002596-5/5	chr1:11314342-11314443	58	Alt3	sr45_up			74.83	65	93.33	94.56	87.7	76.45	76.19	100	OK,OK,98.25,42=55=1,S@41.16,13.84	LOW,LOW,100.00,22=33=0,S@21.45,11.55	VLOW,VLOW,100.00,14=15=0,S@14.00,1.00	VLOW,VLOW,100.00,19=20=0,S@18.91,1.09	OK,OK,100.00,37=42=0,S@36.83,5.17	LOW,LOW,100.00,21=27=0,S@20.64,6.36	VLOW,VLOW,100.00,14=18=0,S@13.71,4.29	N,N,100.00,7=7=0,S@7.00,0.00
AT2G16940		AthALTA0005926-5/5	chr2:7344966-7345197	143	Alt3	sr45_up			73.45	66.33	88.13	95.5	96.5	92.11	100	100	OK,OK,100.00,60=83=0,S@60.96,22.04	OK,OK,100.00,26=40=0,S@26.53,13.47	VLOW,VLOW,100.00,14=16=0,S@14.10,1.90	VLOW,VLOW,100.00,20=21=0,S@20.05,0.95	LOW,LOW,100.00,26=27=0,S@26.05,0.95	N,N,100.00,11=12=0,S@11.05,0.95	VLOW,VLOW,100.00,18=18=0,S@18.00,0.00	N,N,100.00,11=11=0,S@11.00,0.00
AT3G49140		AthEX0007645	chr3:18214009-18214016	8	ES		sr45sap18_down	triple_down	23.66	41.47	27.93	0	5.34	9.97	0	16.6	OK,SOK,6=0=60,B3,S@15.62,50.38	OK,OK,8=0=35,B3,S@17.83,25.17	N,N,1=0=8,Bn,S@2.51,6.49	OK,OK,0=0=31,Bn,S@0.00,31.00	OK,OK,1=0=55,Bn,S@2.99,53.01	OK,OK,1=0=28,Bn,S@2.89,26.11	LOW,OK,0=0=19,Bn,S@0.00,19.00	LOW,LOW,1=0=15,Bn,C1@2.66,13.34
AT5G62570	CBP60A	AthINT0064808	chr5:25116054-25116217	164	IR		sr45sap18_down	triple_down	55.07	48.62	42.86	44.3	31.76	19.05	15	16.13	SOK,SOK,26.2=115,28=48=31,0.914@58.92,48.08	OK,OK,11.3=115,31=22=28,0.442@39.38,41.62	N,N,2.7=115,5=4=6,0.831@6.43,8.57	OK,OK,10.7=115,21=14=22,0.823@25.25,31.75	OK,OK,7.6=115,16=11=29,0.775@17.79,38.21	LOW,LOW,3.6=115,2=6=17,0.588@4.76,20.24	LOW,LOW,0.9=115,2=4=17,0.558@3.45,19.55	VLOW,VLOW,1.5=115,3=2=13,0.855@2.9,15.1
AT1G33400	TPR9	AthINT0109200	chr1:12105912-12106201	290	IR		sr45sap18_down	triple_down	47.62	46.67	5.88	20	23.53	9.09	20	13.51	VLOW,VLOW,3.5=151,11=9=11,0.4@14.76,16.24	VLOW,VLOW,4.2=151,11=10=12,0.565@15.4,17.6	N,N,0.9=151,0=1=8,0.714@0.53,8.47	VLOW,VLOW,1.2=151,1=5=12,0.452@3.6,14.4	VLOW,VLOW,0.9=151,5=3=13,0.452@4.94,16.06	LOW,LOW,1.6=151,0=3=15,0.364@1.64,16.36	VLOW,VLOW,0.2=151,0=6=12,0.133@3.6,14.4	LOW,LOW,0.9=151,0=5=16,0.186@2.84,18.16
AT1G19130		AthINT0003792	chr1:6610095-6610419	325	IR		sr45sap18_down	triple_down	56.25	78.38	25.71	57.14	42.01	42.53	23.08	18.18	SOK,SOK,10.4=151,41=31=28,0.101@56.25,43.75	OK,OK,8.6=151,24=34=8,0.174@51.73,14.27	VLOW,VLOW,3.7=151,4=5=13,0.918@5.66,16.34	VLOW,VLOW,5.1=151,12=12=9,0.647@18.86,14.14	SOK,SOK,13.4=151,26=45=49,0.187@50.41,69.59	OK,OK,6.3=151,10=27=25,0.127@26.37,35.63	LOW,LOW,3.0=151,1=8=15,0.223@5.54,18.46	OK,OK,2.1=151,4=8=27,0.422@7.09,31.91
AT3G27990		AthEX6035801	chr3:10396681-10396736	56	ES		sr45sap18_down		100	100	53.03	75.58	77.45	79.31	100	88.71	OK,OK,24=48=0,OK,C1@72.00,0.00	OK,OK,19=26=0,OK,C1@45.00,0.00	N,N,2=12=5,B2,C2@10.08,8.92	VLOW,VLOW,13=13=3,OK,C2@21.92,7.08	OK,OK,17=26=5,OK,C2@37.18,10.82	VLOW,VLOW,7=16=3,B1,C2@20.62,5.38	VLOW,VLOW,6=14=0,B1,C2@20.00,0.00	VLOW,VLOW,17=5=1,B1,C1@20.40,2.60
AT4G33520	PAA1	AthEX6056928	chr4:16120502-16120583	82	ES		sr45sap18_down		98.83	100	97.01	100	76.08	67.08	98.82	100	SOK,SOK,156=181=2,OK,S@335.03,3.97	SOK,SOK,114=128=0,OK,S@242.00,0.00	SOK,SOK,57=73=2,OK,S@128.05,3.95	SOK,SOK,102=117=0,OK,S@219.00,0.00	SOK,SOK,128=171=47,OK,S@263.24,82.76	SOK,SOK,72=91=40,OK,S@136.17,66.83	SOK,SOK,67=101=1,OK,S@167.01,1.99	SOK,SOK,66=165=0,B1,S@231.00,0.00
AT5G46470	RPS6	AthEX0029918	chr5:18848583-18848632	50	ES		sr45sap18_down		85.37	77.78	54.55	57.69	56.72	65.52	100	58.33	SOK,SOK,67=38=9,OK,C1@97.32,16.68	OK,OK,32=24=8,OK,C1@49.78,14.22	N,N,4=8=5,OK,C2@9.27,7.73	LOW,LOW,14=16=11,OK,C2@23.65,17.35	SOK,SOK,37=39=29,OK,C2@59.56,45.44	LOW,LOW,13=25=10,OK,C1@31.45,16.55	LOW,LOW,18=17=0,OK,S@35.00,0.00	N,N,12=2=5,B2,C2@11.08,7.92
AT3G05160		AthEX0006064	chr3:1455123-1455183	61	ES		sr45sap18_down		85.96	92.58	77.29	74.38	62.62	66.5	100	100	LOW,LOW,14=33=4,B1,S@43.84,7.16	VLOW,VLOW,7=17=1,B1,S@23.14,1.86	N,N,3=10=2,B1,S@11.59,3.41	N,N,1=10=2,B2,S@9.67,3.33	VLOW,VLOW,9=20=9,B1,S@23.80,14.20	VLOW,VLOW,5=14=5,B1,S@15.96,8.04	N,N,0=19=0,B3,S@19.00,0.00	LOW,LOW,15=10=0,OK,S@25.00,0.00
AT3G26085		AthEX0007165	chr3:9531002-9531042	41	ES		sr45sap18_down		100	100	78.28	82.24	79.55	79.64	100	77.86	SOK,SOK,68=51=0,OK,S@119.00,0.00	OK,OK,46=23=0,OK,S@69.00,0.00	N,N,20=1=3,B2,S@18.79,5.21	N,N,41=4=5,B2,S@41.12,8.88	VLOW,VLOW,61=7=9,B2,S@61.25,15.75	VLOW,VLOW,31=7=5,B1,S@34.25,8.75	N,N,22=3=0,B2,S@25.00,0.00	N,N,39=2=6,B2,S@36.59,10.41
AT3G10250		AthINT0023374	chr3:3168683-3168851	169	IR		sr45sap18_down		39.39	23.48	18.18	9.09	6.9	11.11	20	18.18	OK,OK,16.0=120,34=18=40,0.73@37.3,57.4	OK,OK,5.8=120,16=11=44,0.554@17.16,55.93	N,N,1.2=120,2=2=9,0.802@2.43,10.95	OK,OK,2.6=120,2=4=30,0.77@3.37,33.69	OK,OK,1.2=120,6=2=54,0.36@4.4,59.42	OK,OK,1.5=120,1=4=20,0.558@2.86,22.88	N,N,0.3=120,1=3=8,0.364@2.47,9.88	LOW,LOW,3.2=120,1=7=18,0.285@4.87,21.9
AT2G16940		AthINT0015614	chr2:7345777-7345945	169	IR		sr45sap18_down		61.59	78.67	41.07	49.14	56.06	41.7	47.37	45.54	SOK,SOK,52.5=120,44=72=37,0.996@95.88,59.79	OK,OK,28.6=120,29=43=10,0.988@65.89,17.87	N,N,2.3=120,3=1=3,0.677@2.95,4.23	VLOW,VLOW,8.2=120,5=18=12,0.32@17.38,17.99	LOW,LOW,14.6=120,12=23=14,0.881@27.88,21.85	VLOW,VLOW,6.1=120,5=9=10,0.815@10.13,14.17	N,N,2.9=120,0=9=5,0.0484@6.63,7.37	N,N,4.1=120,6=2=5,0.588@6.09,7.28
AT1G25420		AthINT0005040	chr1:8916191-8916360	170	IR		sr45sap18_down		24.24	44.44	66.67	18.52	12	11.11	66.67	NA	OK,OK,4.6=121,8=8=25,0.863@9.94,31.06	VLOW,VLOW,4.6=121,7=9=10,0.815@11.55,14.45	N,N,0.9=121,3=1=1,0.677@3.33,1.67	VLOW,VLOW,1.2=121,2=3=11,0.677@2.96,13.04	OK,OK,2.3=121,3=3=22,0.855@3.36,24.64	VLOW,VLOW,0.6=121,0=3=12,0.364@1.67,13.33	N,N,1.2=121,3=1=1,0.677@3.33,1.67	N,N,0.0=121,0=0=0,1@NaN,NaN
AT4G21870	HSP15.4	AthINT0080091	chr4:11604028-11604152	125	IR		sr45sap18_up	triple_up	37.3	35.64	52	57.66	61.11	53.64	65.96	60	SOK,SOK,54.8=76,80=133=179,0.617@146.22,245.78	SOK,SOK,34.5=76,42=92=121,0.444@90.88,164.12	LOW,LOW,6.9=76,8=31=18,0.111@29.64,27.36	SOK,SOK,22.1=76,27=52=29,0.642@62.27,45.73	SOK,SOK,68.6=76,84=180=84,0.413@212.66,135.34	SOK,SOK,50.7=76,56=106=70,0.879@124.44,107.56	OK,OK,13.8=76,27=35=16,0.571@51.45,26.55	OK,OK,17.5=76,19=44=21,0.595@50.4,33.6
AT1G02960		AthINT0000369	chr1:667282-667372	91	IR		sr45sap18_up	triple_up	55.56	45.95	69.7	66.15	65.81	80.77	68.54	83.1	OK,OK,50.0=42,35=30=26,0.968@50.56,40.44	OK,OK,25.0=42,18=16=20,0.948@24.81,29.19	VLOW,VLOW,15.0=42,12=11=5,0.957@19.52,8.48	OK,OK,35.0=42,25=18=11,0.846@35.72,18.28	OK,OK,65.8=42,40=37=20,0.958@63.84,33.16	OK,OK,35.0=42,18=24=5,0.846@37.96,9.04	OK,OK,50.8=42,25=36=14,0.832@51.41,23.59	OK,OK,33.3=42,38=21=6,0.907@54.02,10.99
AT5G04430	BTR1	AthALTA0024961-1/2	chr5:1251460-1251501	0	Alt3		sr45sap18_up	triple_up	57.05	51.92	76.92	71.43	77.46	72.97	86.79	68.24	SOK,SOK,100.00,89=156=0,S@89.00,67.00	SOK,SOK,100.00,54=104=0,S@54.00,50.00	LOW,LOW,100.00,30=39=0,S@30.00,9.00	OK,OK,100.00,55=77=0,S@55.00,22.00	SOK,SOK,100.00,110=142=0,S@109.99,32.01	OK,OK,100.00,54=74=0,S@54.00,20.00	OK,OK,100.00,46=53=0,S@46.00,7.00	OK,OK,100.00,58=85=0,S@58.00,27.00
AT4G39235		AthALTD0008557-2/3	chr4:-18268388	241	Alt5		sr45sap18_up	triple_up	15.53	0	64.97	50.32	41.18	45.95	65.12	45.67	OK,OK,100.00,2=60=0,C2@9.32,50.68	LOW,OK,100.00,0=31=0,C2@0.00,31.00	N,LOW,100.00,3=14=0,C3@9.10,4.90	LOW,OK,100.00,7=38=0,C3@19.12,18.88	OK,SOK,100.00,7=43=0,C3@17.71,25.29	VLOW,OK,100.00,4=20=0,C3@9.19,10.81	OK,SOK,100.00,14=49=0,C3@31.91,17.09	LOW,SOK,100.00,11=36=0,C3@16.44,19.56
AT1G61500		AthINT0010289	chr1:22690023-22690149	127	IR		sr45sap18_up	triple_up	6.25	8.11	27.27	19.05	31.82	23.08	42.11	18.52	LOW,LOW,0.5=78,1=1=15,0.714@1.06,15.94	LOW,LOW,0.0=78,3=0=17,0.364@1.62,18.38	N,N,1.8=78,3=3=8,0.855@3.82,10.18	LOW,LOW,1.4=78,0=8=17,0.0678@4.76,20.24	LOW,LOW,4.5=78,6=8=15,0.76@9.23,19.77	VLOW,VLOW,2.2=78,3=3=10,0.855@3.69,12.31	VLOW,VLOW,1.4=78,13=3=11,0.0594@11.37,15.63	VLOW,VLOW,2.2=78,0=5=11,0.186@2.96,13.04
AT3G06880		AthINT0022721	chr3:2171384-2171497	114	IR		sr45sap18_up	triple_up	13.33	5.88	39.13	40.43	31.25	42.86	26.67	73.91	OK,OK,3.8=65,4=4=26,0.952@4.53,29.47	LOW,LOW,2.7=65,0=2=16,0.364@1.06,16.94	N,N,4.8=65,2=7=7,0.501@6.26,9.74	VLOW,VLOW,9.2=65,9=10=14,0.977@13.34,19.66	OK,OK,13.5=65,14=16=33,0.981@19.69,43.31	VLOW,VLOW,8.1=65,8=7=10,0.962@10.71,14.29	VLOW,VLOW,2.1=65,0=8=11,0.0678@5.07,13.93	VLOW,VLOW,7.5=65,10=7=3,0.918@14.78,5.22
AT3G29760		AthINT0026887	chr3:11590424-11590501	78	IR		sr45sap18_up	triple_up	52.78	51.35	82.98	81.54	75.56	76.92	100	80.49	LOW,LOW,38.6=29,14=24=17,0.431@29.03,25.97	VLOW,VLOW,21.7=29,7=12=9,0.384@14.38,13.62	VLOW,VLOW,43.5=29,9=30=4,0.0452@35.68,7.32	OK,OK,53.1=29,20=33=6,0.471@48.11,10.89	OK,OK,76.0=29,30=38=11,0.524@59.69,19.31	LOW,LOW,37.4=29,10=30=6,0.173@35.38,10.62	VLOW,VLOW,27.8=29,13=13=0,0.736@26,0	VLOW,VLOW,27.8=29,8=25=4,0.26@29.78,7.22
AT3G02600	LPP3	AthINT0083736	chr3:553543-553619	77	IR		sr45sap18_up	triple_up	24.2	22.27	37.23	46.27	47.76	41.26	50.26	37.65	OK,OK,25.0=28,10=12=35,0.584@13.88,43.47	OK,OK,16.2=28,3=11=25,0.164@8.76,30.57	N,N,12.5=28,3=4=6,0.34@4.88,8.23	LOW,LOW,31.2=28,8=19=16,0.175@20.15,23.4	OK,OK,57.5=28,17=35=29,0.158@39.18,42.85	OK,OK,35.0=28,12=17=21,0.391@20.84,29.66	VLOW,VLOW,35.0=28,13=7=10,0.057@15.18,15.02	LOW,LOW,27.5=28,8=11=16,0.26@13.3,22.02
AT2G35630	MOR1	AthINT0086265	chr2:14978684-14978835	152	IR		sr45sap18_up	triple_up	13.22	6.55	80.72	65.84	52.44	52.85	86.5	55.82	OK,OK,4.8=103,4=8=39,0.76@6.92,45.46	OK,OK,1.7=103,4=2=42,0.77@3.23,46.07	N,N,5.8=103,9=8=2,0.894@15.57,3.72	OK,OK,14.3=103,16=23=10,0.902@32.9,17.07	OK,OK,16.0=103,24=23=21,0.959@36.34,32.96	LOW,LOW,9.5=103,13=21=15,0.709@26.46,23.6	VLOW,VLOW,9.8=103,13=13=2,0.961@24.6,3.84	VLOW,VLOW,9.8=103,11=7=7,0.888@14.18,11.23
AT1G54370	NHX5	AthINT0088537	chr1:20294733-20294824	92	IR		sr45sap18_up	triple_up	18.07	25.49	77.26	88.24	51.37	59.59	35.23	51.22	OK,OK,15.5=43,8=7=34,0.724@8.85,40.15	LOW,LOW,10.6=43,4=9=19,0.565@8.16,23.84	N,N,8.1=43,5=9=2,0.815@12.41,3.65	LOW,LOW,23.6=43,11=19=2,0.719@28.24,3.76	OK,OK,40.7=43,19=28=22,0.753@35.57,33.67	VLOW,VLOW,21.2=43,8=13=7,0.547@16.76,11.36	LOW,LOW,20.4=43,11=7=16,0.476@12.17,22.38	VLOW,VLOW,13.8=43,11=10=10,0.946@15.88,15.12
AT1G51110	PAP12	AthINT0091440	chr1:18935983-18936082	100	IR		sr45sap18_up	triple_up	14.18	14.29	20	32.58	30.94	45.68	34.33	50	SOK,SOK,27.4=51,13=27=121,0.769@22.83,138.17	SOK,SOK,14.4=51,7=19=78,0.525@14.86,89.14	OK,OK,4.8=51,5=7=24,0.903@7.2,28.8	OK,OK,17.8=51,14=15=30,0.979@19.22,39.78	OK,OK,26.8=51,18=25=48,0.965@28.16,62.84	OK,OK,19.2=51,14=23=22,0.921@26.95,32.05	OK,OK,15.1=51,11=12=22,0.957@15.45,29.55	OK,OK,22.6=51,12=28=20,0.654@30,30
AT1G65070		AthINT0010934	chr1:24174018-24174092	75	IR		sr45sap18_up	triple_up	34.94	34.38	70	40.91	72.28	57.58	100	68.97	OK,OK,18.9=26,13=16=27,0.952@19.57,36.43	OK,OK,16.1=26,6=16=21,0.554@14.78,28.22	N,N,10.8=26,1=13=3,0.0594@11.9,5.1	OK,OK,22.9=26,11=25=26,0.68@25.36,36.64	OK,OK,60.6=26,18=55=14,0.155@62.88,24.12	LOW,LOW,39.0=26,11=27=14,0.193@29.94,22.06	LOW,LOW,28.3=26,13=25=0,0.736@38,0	LOW,LOW,39.0=26,10=30=9,0.133@33.8,15.2
AT1G48970		AthINT0007960	chr1:18114274-18114356	83	IR		sr45sap18_up	triple_up	23.08	25.93	30.77	31.15	38.1	58.33	54.84	36.36	OK,OK,17.5=34,8=13=35,0.687@12.92,43.08	OK,OK,14.4=34,6=8=20,0.662@8.82,25.18	N,N,8.2=34,6=2=9,0.422@5.23,11.77	OK,OK,17.5=34,7=12=21,0.575@12.46,27.54	OK,OK,23.7=34,8=24=26,0.411@22.1,35.9	LOW,LOW,34.0=34,13=29=15,0.518@33.25,23.75	LOW,LOW,26.8=34,16=18=14,0.92@26.32,21.68	VLOW,VLOW,19.6=34,3=13=14,0.0714@10.91,19.09
AT1G59750	ARF1	AthINT0057666	chr1:21982194-21982418	225	IR		sr45sap18_up	triple_up	38.6	25	66.67	55.56	49.45	54.17	88.89	68.75	OK,OK,9.3=151,17=27=35,0.396@30.49,48.51	OK,OK,4.2=151,11=7=27,0.565@11.25,33.75	N,N,2.3=151,1=11=3,0.102@10,5	VLOW,VLOW,3.0=151,12=13=10,0.287@19.45,15.55	OK,OK,9.5=151,21=24=23,0.626@33.63,34.37	LOW,LOW,6.7=151,15=11=11,0.724@20.04,16.96	VLOW,VLOW,1.6=151,6=10=1,0.289@15.11,1.89	VLOW,VLOW,4.4=151,8=14=5,0.382@18.56,8.44
AT4G17330	ATG2484-1	AthINT0059325	chr4:9690986-9691225	240	IR		sr45sap18_up	triple_up	9.86	22.22	44.44	26.92	30.86	56.92	45	58.97	OK,OK,3.0=151,2=5=32,0.679@3.85,35.15	OK,OK,2.5=151,5=7=21,0.687@7.33,25.67	N,N,0.7=151,6=2=5,0.36@5.78,7.22	LOW,LOW,4.9=151,8=6=19,0.863@8.88,24.12	OK,OK,6.7=151,9=16=28,0.675@16.36,36.64	LOW,LOW,5.8=151,19=18=14,0.4@29.03,21.97	VLOW,VLOW,4.2=151,12=6=11,0.501@13.05,15.95	VLOW,VLOW,1.6=151,16=7=8,0.0766@18.28,12.72
AT4G20010	OSB2	AthINT0090619	chr4:10843028-10843219	192	IR		sr45sap18_up	triple_up	12.62	18.52	61.54	31.91	37.5	43.28	39.29	37.78	OK,OK,2.9=143,3=10=45,0.466@7.32,50.68	OK,OK,3.2=143,3=7=22,0.687@5.93,26.07	N,N,3.7=143,7=9=5,0.697@12.92,8.08	LOW,LOW,3.2=143,5=10=16,0.466@9.89,21.11	OK,OK,12.2=143,17=25=35,0.763@28.88,48.12	LOW,LOW,6.1=143,9=20=19,0.354@20.77,27.23	LOW,LOW,4.2=143,7=15=17,0.33@15.32,23.68	VLOW,VLOW,3.7=143,9=8=14,0.697@11.71,19.29
AT1G20540		AthINT0004058	chr1:7113773-7113951	179	IR		sr45sap18_up	triple_up	46.43	43.86	100	74.19	80.77	60.98	100	100	OK,OK,12.9=130,24=28=30,0.736@38.07,43.93	LOW,LOW,8.1=130,12=13=16,0.884@17.98,23.02	N,N,5.4=130,3=9=0,0.537@12,0	VLOW,VLOW,8.3=130,12=11=4,0.913@20.03,6.97	OK,OK,14.3=130,17=25=5,0.881@37.96,9.04	VLOW,VLOW,7.8=130,17=8=8,0.732@20.12,12.88	LOW,LOW,7.3=130,18=12=0,0.575@30,0	VLOW,VLOW,9.4=130,15=7=0,0.724@22,0
AT3G52260		AthINT0029334	chr3:19383711-19383915	205	IR		sr45sap18_up	triple_up	18.91	24.13	85.8	58.64	42.1	58.91	47.29	45.79	OK,OK,4.9=151,11=5=35,0.706@9.71,41.62	LOW,LOW,2.3=151,6=4=16,0.588@6.32,19.86	N,N,3.0=151,3=9=1,0.537@11.23,1.86	N,N,3.7=151,6=8=5,0.76@11.25,7.93	LOW,LOW,6.3=151,6=20=18,0.354@18.6,25.58	VLOW,VLOW,3.0=151,7=10=6,0.466@13.67,9.54	VLOW,VLOW,3.2=151,4=21=14,0.0573@18.5,20.62	LOW,LOW,8.3=151,14=16=18,0.775@22.17,26.24
AT3G05210	ERCC1	AthINT0073726	chr3:1481267-1481362	96	IR		sr45sap18_up	triple_up	55.56	44.44	100	82.35	93.55	82.35	66.67	76.47	VLOW,VLOW,28.3=47,9=21=12,0.357@23.34,18.66	VLOW,VLOW,11.9=47,2=14=10,0.122@11.55,14.45	N,N,6.7=47,2=11=0,0.235@13,0	VLOW,VLOW,18.6=47,5=23=3,0.147@25.53,5.47	VLOW,VLOW,23.1=47,8=21=1,0.455@28.07,1.94	VLOW,VLOW,20.9=47,8=20=3,0.547@25.53,5.47	VLOW,VLOW,13.4=47,5=23=7,0.147@23.33,11.67	VLOW,VLOW,16.4=47,8=18=4,0.687@22.94,7.06
AT2G22980	SCPL13	AthINT0102122	chr2:9780268-9780350	83	IR		sr45sap18_up	triple_up	30.27	25.83	75.22	63.6	66.65	64.02	62.28	100	SOK,SOK,164.7=34,30=129=104,0.533@126.78,292.06	SOK,SOK,104.0=34,15=89=81,0.142@76.64,220.08	N,VLOW,17.5=34,3=20=2,0.476@23.27,7.67	VLOW,OK,38.1=34,8=36=7,0.773@43.76,25.05	OK,SOK,69.0=34,25=59=13,1@94.73,47.4	VLOW,OK,49.4=34,8=37=7,0.439@44.69,25.12	VLOW,LOW,22.6=34,6=23=5,0.881@29.31,17.75	VLOW,LOW,15.4=34,7=15=0,0.996@30.31,0
AT3G47360	HSD3	AthINT0080048	chr3:17451295-17451639	345	IR		sr45sap18_up	triple_up	84.97	51.27	73.37	100	100	100	100	100	OK,OK,5.3=151,16=27=1,0.0715@40.67,7.19	VLOW,VLOW,3.7=151,9=15=3,0.33@18.57,17.65	VLOW,VLOW,2.3=151,7=14=1,0.122@18.57,6.74	OK,OK,9.7=151,16=48=0,0.0343@64.97,0	OK,OK,13.7=151,31=50=0,0.147@82.88,0	LOW,LOW,13.9=151,13=44=0,0.278@57.79,0	VLOW,VLOW,9.3=151,7=29=0,0.151@36.42,0	LOW,LOW,6.5=151,11=29=0,0.091@40.67,0
AT5G58240	FHIT	AthALTA0029641-2/2	chr5:23558799-23558977	87	Alt3		sr45sap18_up	triple_up	21.43	29.73	40	52	51.28	63.16	93.33	70.59	OK,OK,100.00,12=56=0,S@12.00,44.00	LOW,LOW,100.00,11=37=0,S@11.00,26.00	N,N,100.00,2=5=0,S@2.00,3.00	LOW,LOW,100.00,13=25=0,S@13.00,12.00	LOW,LOW,100.00,20=39=0,S@20.00,19.00	VLOW,VLOW,100.00,12=19=0,S@12.00,7.00	VLOW,VLOW,100.00,14=15=0,S@14.00,1.00	VLOW,VLOW,100.00,12=17=0,S@12.00,5.00
AT1G33290		AthALTA0002692-2/3	chr1:12074664-12074872	40	Alt3		sr45sap18_up	triple_up	58.62	57.41	78.95	64.58	72.97	86.67	84.38	82.14	SOK,SOK,100.00,68=116=0,S@68.00,48.00	OK,OK,100.00,31=54=0,S@31.00,23.00	VLOW,VLOW,100.00,15=19=0,S@15.00,4.00	OK,OK,100.00,31=48=0,S@31.00,17.00	OK,OK,100.00,54=74=0,S@54.00,20.00	OK,OK,100.00,39=45=0,S@39.00,6.00	LOW,LOW,100.00,27=32=0,S@27.00,5.00	LOW,LOW,100.00,23=28=0,S@23.00,5.00
AT5G18460		AthALTA0016695-2/3	chr5:6124958-6125011	5	Alt3		sr45sap18_up	triple_up	26.47	42.86	80	59.26	77.78	59.09	60.87	72.22	LOW,LOW,100.00,9=34=0,S@9.00,25.00	LOW,LOW,100.00,12=28=0,S@12.00,16.00	N,N,100.00,4=5=0,S@4.00,1.00	LOW,LOW,100.00,16=27=0,S@16.00,11.00	LOW,LOW,100.00,21=27=0,S@21.00,6.00	VLOW,VLOW,100.00,13=22=0,S@13.00,9.00	VLOW,VLOW,100.00,14=23=0,S@14.00,9.00	VLOW,VLOW,100.00,13=18=0,S@13.00,5.00
AT1G48430		AthINT0007805	chr1:17903000-17903107	108	IR		sr45sap18_up		29.94	34.92	50.94	45.88	54.41	58.97	59.42	42.68	SOK,SOK,21.9=59,18=29=55,0.946@30.54,71.46	OK,OK,23.7=59,15=29=41,0.836@29.68,55.32	VLOW,VLOW,14.2=59,13=14=13,0.991@20.38,19.62	OK,OK,14.8=59,16=23=23,0.949@28.45,33.55	SOK,SOK,39.1=59,32=42=31,0.998@57.13,47.87	LOW,LOW,20.2=59,13=33=16,0.555@36.56,25.44	LOW,LOW,20.2=59,10=31=14,0.345@32.68,22.32	SOK,SOK,36.8=59,32=38=47,0.999@49.94,67.06
AT2G27730		AthALTD0003820-2/3	chr2:11821652-	146	Alt5		sr45sap18_up		4.12	6.25	25.81	16.67	20.47	35.04	6.56	7.46	OK,OK,100.00,4=97=0,S@4.00,93.00	OK,OK,100.00,4=64=0,S@4.00,60.00	LOW,LOW,100.00,8=31=0,S@8.00,23.00	OK,OK,100.00,11=66=0,S@11.00,55.00	SOK,SOK,100.00,26=127=0,S@26.00,101.00	OK,OK,100.00,27=77=0,S@26.98,50.02	OK,OK,100.00,4=61=0,S@4.00,57.00	OK,OK,100.00,5=67=0,S@5.00,62.00
AT5G44090	B''ALPHA	AthINT0061294	chr5:17743738-17743838	101	IR		sr45sap18_up		10.29	6.67	35.48	16.22	24.79	35.14	15.62	17.5	OK,OK,7.4=52,8=6=61,0.926@7.72,67.28	OK,OK,5.4=52,3=5=56,0.831@4.27,59.73	VLOW,VLOW,6.7=52,5=6=10,0.903@7.45,13.55	OK,OK,8.1=52,8=4=31,0.76@6.97,36.03	OK,OK,14.1=52,12=17=44,0.954@18.1,54.9	OK,OK,14.1=52,14=12=24,0.983@17.57,32.43	OK,OK,3.4=52,1=9=27,0.173@5.78,31.22	OK,OK,8.1=52,10=4=33,0.631@8.22,38.77
AT4G08290		AthINT0032854	chr4:5240330-5240403	74	IR		sr45sap18_up		11.63	8.82	25	31.03	57.89	40.54	20.99	10.09	OK,OK,11.2=25,9=1=38,0.102@5.58,42.42	OK,OK,8.4=25,4=2=31,0.422@3.26,33.74	VLOW,VLOW,7.0=25,3=5=12,0.687@5,15	VLOW,VLOW,11.2=25,1=8=10,0.102@5.9,13.1	VLOW,VLOW,19.6=25,11=11=8,0.853@17.37,12.63	VLOW,VLOW,12.6=25,7=8=11,0.814@10.54,15.46	OK,OK,18.2=25,6=11=32,0.449@10.29,38.71	OK,OK,5.6=25,3=8=49,0.611@6.05,53.95
AT1G56612		AthINT0009655	chr1:21214790-21215106	317	IR		sr45sap18_up		67.31	75.51	90	90.16	97.56	92.98	74.36	93.1	OK,OK,16.7=151,39=31=17,0.677@58.56,28.44	LOW,LOW,7.0=151,14=23=6,0.342@32.47,10.53	VLOW,VLOW,4.4=151,13=5=1,0.439@17.1,1.9	OK,OK,9.5=151,24=31=3,0.345@52.29,5.71	OK,OK,18.1=151,45=35=1,0.563@79.02,1.98	OK,OK,8.3=151,30=23=2,0.201@51.14,3.86	VLOW,VLOW,2.8=151,7=22=5,0.0458@25.28,8.72	VLOW,VLOW,13.2=151,13=14=1,0.991@26.07,1.93
AT5G58140	PHOT2	AthINT0093613	chr5:23527652-23527726	75	IR		sr45sap18_up		5.26	6.93	24.14	26.44	46.24	22.81	42.86	35.9	OK,OK,4.0=26,4=4=72,0.952@4.21,75.79	OK,OK,16.1=26,2=5=47,0.0766@3.74,50.26	VLOW,VLOW,9.4=26,4=3=11,0.537@4.35,13.65	OK,OK,31.0=26,8=15=32,0.175@14.54,40.46	OK,OK,44.4=26,20=23=25,0.734@31.44,36.56	OK,OK,21.5=26,8=5=22,0.174@7.98,27.02	VLOW,VLOW,14.8=26,9=12=14,0.882@15,20	OK,OK,31.0=26,4=24=25,0.0144@19.03,33.97
AT3G63510		AthINT0031477	chr3:23452442-23452514	73	IR		sr45sap18_up		16.67	10.2	47.83	27.71	38.1	40	32.26	14.69	OK,OK,19.0=24,5=9=35,0.277@8.17,40.83	OK,OK,5.8=24,4=1=22,0.36@2.75,24.25	N,N,7.3=24,1=10=6,0.133@8.13,8.87	OK,OK,20.4=24,7=16=30,0.476@14.69,38.31	OK,OK,23.3=24,8=24=26,0.411@22.1,35.9	LOW,LOW,21.9=24,5=19=18,0.174@16.8,25.2	OK,OK,20.4=24,8=12=21,0.594@13.23,27.77	OK,OK,13.1=24,11=10=61,0.961@12.05,69.95
AT5G03830		AthINT0039981	chr5:1020023-1020089	67	IR		sr45sap18_up		22.77	15.66	62.5	55.56	56.99	47.69	62.79	22.67	OK,OK,23.3=18,5=18=39,0.147@14.12,47.88	OK,OK,15.6=18,6=7=35,0.554@7.52,40.48	N,N,9.7=18,5=5=3,0.762@8.12,4.88	N,N,21.4=18,6=9=6,0.311@11.67,9.33	OK,OK,71.9=18,21=32=20,0.121@41.6,31.4	LOW,LOW,52.5=18,17=14=17,0.116@22.89,25.11	VLOW,VLOW,27.2=18,9=18=8,0.396@21.98,13.02	OK,OK,27.2=18,10=7=29,0.203@10.43,35.57
AT1G11300		AthINT0002146	chr1:3800332-3800410	79	IR		sr45sap18_up		15.11	13.37	30.26	21.79	36.24	36.13	22.64	25.77	VLOW,LOW,5.8=30,0=6=13,0.133@3.45,19.4	LOW,LOW,4.7=30,2=4=15,0.679@3.4,22.04	N,VLOW,8.2=30,4=5=8,0.76@5.86,13.51	LOW,OK,11.7=30,7=6=18,0.766@7.92,28.42	LOW,OK,25.7=30,9=19=19,0.436@19.07,33.56	LOW,LOW,17.5=30,10=12=15,0.852@14.97,26.47	OK,OK,19.8=30,11=11=29,0.853@13.49,46.1	VLOW,VLOW,9.3=30,4=5=10,0.697@5.66,16.3
AT3G08910		AthINT0023099	chr3:2710844-2711108	265	IR		sr45sap18_up		0	1.89	14.29	4.76	17.39	33.33	4.76	0	OK,OK,0.9=151,0=0=25,0.714@0,25	OK,OK,0.0=151,0=1=26,0.714@0.51,26.49	N,N,0.7=151,0=3=9,0.364@1.71,10.29	VLOW,VLOW,0.5=151,1=0=10,0.714@0.52,10.48	LOW,LOW,1.2=151,2=6=19,0.36@4.7,22.3	VLOW,VLOW,1.6=151,6=4=10,0.588@6.67,13.33	VLOW,VLOW,0.2=151,0=1=10,0.714@0.52,10.48	LOW,LOW,0.0=151,0=0=16,1@0,16
AT2G40640	PUB63	AthINT0096859	chr2:16961447-16961518	72	IR		sr45sap18_up		42.86	26.32	20	39.53	56.86	55.56	60	34.94	LOW,LOW,35.0=23,12=12=16,0.391@17.14,22.86	OK,OK,27.4=23,8=12=28,0.294@12.63,35.37	N,N,13.7=23,2=2=8,0.122@2.4,9.6	VLOW,VLOW,21.3=23,9=8=13,0.547@11.86,18.14	LOW,LOW,39.6=23,11=18=11,0.171@22.74,17.26	VLOW,VLOW,33.5=23,7=13=8,0.0802@15.56,12.44	VLOW,VLOW,27.4=23,13=8=7,0.294@16.8,11.2	OK,OK,21.3=23,4=25=27,0.0532@19.57,36.43
AT5G22640	TIC100	AthINT0108012	chr5:7531718-7531987	270	IR		sr45sap18_up		62.96	49.02	64.71	84.75	88.83	95.51	88.24	63.64	SOK,SOK,31.8=151,28=74=30,0.45@83.11,48.89	OK,OK,19.0=151,22=28=26,0.972@37.26,38.74	OK,OK,12.8=151,16=28=12,0.736@36.24,19.76	SOK,SOK,29.4=151,42=58=9,0.864@92.38,16.62	SOK,SOK,51.5=151,69=106=11,0.879@165.22,20.78	OK,OK,30.1=151,34=51=2,0.962@83.09,3.91	LOW,LOW,10.7=151,14=46=4,0.0766@56.47,7.53	OK,OK,8.8=151,20=15=10,0.699@28.64,16.36
AT5G64830		AthINT0051317	chr5:25915310-25915391	82	IR		sr45sap18_up		36.94	24.87	47.04	41.28	56.21	58.06	8.97	29.05	OK,OK,26.5=33,20=18=32,0.965@26.42,45.11	OK,OK,7.4=33,12=4=24,0.501@10.21,30.85	VLOW,VLOW,15.9=33,4=16=11,0.283@14.79,16.65	VLOW,VLOW,10.6=33,9=11=14,0.965@14.31,20.36	LOW,LOW,31.8=33,12=22=13,0.5@26.83,20.9	LOW,LOW,22.3=33,17=11=10,0.79@22.52,16.27	OK,OK,3.2=33,2=2=20,0.855@2.21,22.44	LOW,LOW,12.7=33,6=9=18,0.715@9.79,23.91
AT1G02100		AthINT0000227	chr1:390865-391002	138	IR		sr45sap18_up		12.82	28.77	52.94	30.77	34.48	50.88	66.67	20	OK,OK,9.0=89,6=9=51,0.894@8.46,57.54	OK,OK,7.1=89,8=13=26,0.814@13.52,33.48	N,N,5.9=89,3=15=8,0.199@13.76,12.24	LOW,LOW,6.3=89,7=9=18,0.894@10.46,23.54	OK,OK,13.8=89,16=24=38,0.902@26.89,51.11	LOW,LOW,14.6=89,15=14=14,0.993@21.88,21.12	VLOW,VLOW,6.7=89,10=14=6,0.77@20,10	VLOW,VLOW,3.1=89,0=7=14,0.0949@4.2,16.8
AT4G12760		AthINT0033719	chr4:7505494-7505576	83	IR		sr45sap18_up		65.35	42.74	90.41	65.35	96.15	85.32	61.11	77.56	OK,OK,32.9=34,20=24=11,0.945@36.38,19.29	VLOW,VLOW,17.5=34,5=14=12,0.32@13.56,18.17	VLOW,VLOW,18.5=34,7=13=1,0.525@19.04,2.02	VLOW,VLOW,19.6=34,8=20=7,0.594@23.15,12.27	OK,OK,36.0=34,16=37=1,0.666@51.98,2.08	LOW,LOW,27.8=34,11=26=3,0.56@34.28,5.9	VLOW,VLOW,29.9=34,9=21=9,0.286@24.17,15.38	OK,OK,42.2=34,17=27=6,0.581@39.06,11.3
AT1G14710		AthINT0002750	chr1:5062962-5063066	105	IR		sr45sap18_up		21.95	18.99	28.57	38.46	63.64	42.86	22.08	44.93	OK,OK,6.9=56,5=13=32,0.588@10.97,39.02	OK,OK,6.2=56,6=9=32,0.894@8.93,38.07	N,N,1.9=56,4=0=5,0.26@2.57,6.43	N,N,4.4=56,4=6=8,0.873@6.92,11.08	LOW,LOW,18.8=56,14=28=12,0.805@34.37,19.63	VLOW,VLOW,13.1=56,9=12=14,0.931@15,20	OK,OK,8.8=56,8=9=30,0.97@10.38,36.62	LOW,LOW,14.4=56,12=19=19,0.923@22.46,27.53
AT4G26140	BGAL12	AthINT0062108	chr4:13243616-13243721	106	IR		sr45sap18_up		14.67	7.35	64.45	40.06	30.32	37.7	6.08	21.12	OK,OK,5.5=57,5=4=25,0.873@5.23,30.41	LOW,LOW,1.2=57,2=1=18,0.802@1.63,20.49	N,N,8.0=57,2=13=4,0.153@12.65,6.98	N,N,3.1=57,4=3=5,0.892@4.96,7.43	OK,OK,8.6=57,6=13=21,0.715@12.63,29.03	VLOW,VLOW,5.5=57,10=4=11,0.631@9.72,16.06	LOW,LOW,0.0=57,0=2=15,0.51@1.09,16.88	LOW,LOW,4.9=57,6=3=16,0.762@5.5,20.55
AT1G22200		AthINT0004476	chr1:7839444-7839632	189	IR		sr45sap18_up		10	14.89	0	43.75	38.46	26.67	27.27	6.67	OK,OK,1.8=140,2=4=27,0.77@3.3,29.7	OK,OK,2.0=140,4=3=20,0.77@4.02,22.98	N,N,0.0=140,0=0=2,1@0,2	N,N,3.2=140,6=8=9,0.611@10.06,12.94	VLOW,VLOW,3.5=140,2=13=12,0.153@10.38,16.62	VLOW,VLOW,2.0=140,3=5=11,0.679@5.07,13.93	VLOW,VLOW,0.8=140,2=7=12,0.285@5.73,15.27	OK,OK,4.0=140,0=3=21,0.26@1.6,22.4
AT2G32640		AthINT0018573	chr2:13848677-13848756	80	IR		sr45sap18_up		34.18	27.41	72.32	78.26	72.97	54.29	31.4	38.3	LOW,LOW,21.4=31,10=9=18,0.655@12.75,24.55	LOW,LOW,12.4=31,6=6=15,0.766@7.64,20.24	N,N,9.0=31,7=5=2,0.815@10.34,3.96	LOW,LOW,30.5=31,19=17=5,0.903@32.09,8.91	OK,OK,35.0=31,20=21=7,0.921@35.46,13.13	VLOW,VLOW,20.3=31,10=9=8,0.699@14.66,12.34	LOW,LOW,15.8=31,7=9=16,0.675@10.51,22.97	VLOW,VLOW,12.4=31,9=7=12,0.853@11.06,17.82
AT2G32880		AthINT0018600	chr2:13950167-13950257	91	IR		sr45sap18_up		12	8.64	35.71	21.1	28	46.67	33.33	11.11	OK,OK,8.3=42,8=10=66,0.955@10.08,73.92	OK,OK,3.3=42,4=3=37,0.892@3.8,40.2	N,N,5.8=42,2=8=9,0.422@6.78,12.22	OK,OK,12.5=42,5=18=43,0.32@13.93,52.07	OK,OK,18.3=42,15=6=27,0.449@13.44,34.56	VLOW,VLOW,15.0=42,12=9=12,0.882@15.4,17.6	VLOW,VLOW,10.8=42,3=10=13,0.4@8.67,17.33	VLOW,VLOW,2.5=42,3=0=12,0.364@1.67,13.33
AT5G13500		AthINT0041908	chr5:4339784-4339888	105	IR		sr45sap18_up		24.27	39.86	20.47	61.62	59.5	46.57	41.68	46.58	LOW,LOW,7.5=56,6=6=19,0.926@7.57,23.61	VLOW,VLOW,9.4=56,9=8=13,0.97@12.05,18.18	N,N,2.5=56,0=4=8,0.26@2.48,9.64	VLOW,VLOW,13.8=56,10=9=6,0.909@15.57,9.7	LOW,LOW,23.8=56,16=13=10,0.856@23.43,15.95	VLOW,VLOW,12.5=56,13=6=11,0.715@14.05,16.12	VLOW,VLOW,14.4=56,4=10=10,0.382@10.13,14.17	VLOW,VLOW,11.2=56,10=14=14,0.946@17.89,20.52
AT1G25230	PAP4	AthINT0091564	chr1:8842027-8842094	68	IR		sr45sap18_up		25.6	33	31.82	51.9	66.67	57.98	36.17	61.8	SOK,SOK,79.2=19,29=35=93,0.392@40.19,116.81	SOK,SOK,75.5=19,31=35=67,0.584@43.89,89.11	LOW,LOW,11.1=19,8=6=15,0.814@9.23,19.77	OK,OK,51.6=19,19=22=19,0.425@31.14,28.86	OK,OK,75.5=19,31=33=16,0.584@53.34,26.66	OK,OK,77.4=19,25=44=25,0.214@54.5,39.5	LOW,LOW,29.5=19,6=11=15,0.091@11.57,20.43	OK,OK,44.2=19,24=31=17,0.911@44.5,27.5
AT3G09600	RVE8	AthINT0101283	chr3:2946638-2946924	287	IR		sr45sap18_up		45.87	53.72	74.01	68.6	66.72	73.4	44.6	75.62	OK,OK,10.7=151,20=24=27,0.601@34.35,40.54	VLOW,VLOW,6.5=151,14=13=12,0.608@22.04,18.99	N,N,5.1=151,2=19=4,0.0221@20.4,7.17	OK,OK,13.2=151,20=54=18,0.021@68.26,31.24	OK,OK,15.1=151,25=40=17,0.325@58.49,29.17	OK,OK,17.6=151,40=30=13,0.717@64.04,23.21	VLOW,VLOW,2.1=151,8=12=13,0.122@15.58,19.35	LOW,LOW,4.6=151,15=15=5,0.367@28.04,9.04
AT5G47010	UPF1	AthALTA0045432-1/2	chr5:19078448-19078561	0	Alt3		sr45sap18_up		48.24	39.67	65.31	36.78	71.72	69.57	37.21	50.53	SOK,SOK,100.00,6=109=0,C2@52.58,56.42	OK,SOK,100.00,3=76=0,C2@30.15,45.85	VLOW,OK,100.00,2=19=0,C3@12.41,6.59	OK,OK,100.00,2=57=0,C2@20.96,36.04	OK,SOK,100.00,13=95=0,C3@68.13,26.87	OK,SOK,100.00,7=56=0,C3@38.96,17.04	LOW,OK,100.00,1=28=0,C2@10.42,17.58	OK,SOK,100.00,3=50=0,C3@25.26,24.74
AT3G47680		AthINT0028359	chr3:17578779-17579312	534	IR		sr45sap18_up		37.06	35.63	33.33	55.88	55	62.67	65.22	24.14	OK,OK,22.7=151,23=30=45,0.993@36.32,61.68	OK,OK,14.1=151,5=26=28,0.0862@21.02,37.98	VLOW,VLOW,4.4=151,5=8=13,0.76@8.67,17.33	LOW,LOW,12.3=151,10=28=15,0.459@29.62,23.38	OK,OK,28.5=151,34=32=27,0.999@51.15,41.85	LOW,LOW,15.5=151,11=36=14,0.272@38.23,22.77	LOW,LOW,5.8=151,10=20=8,0.354@24.78,13.22	OK,OK,10.7=151,0=14=22,0.009@8.69,27.31
AT1G22790		AthALTA0001954-6/9	chr1:8070159-8070851	149	Alt3		sr45sap18_up		36.84	29.41	0	25	70.83	66.67	100	0	LOW,LOW,100.00,14=38=0,S@14.00,24.00	VLOW,VLOW,100.00,5=17=0,S@5.00,12.00	N,N,100.00,0=4=0,S@0.00,4.00	N,N,100.00,2=8=0,S@2.00,6.00	VLOW,VLOW,100.00,17=24=0,S@17.00,7.00	VLOW,VLOW,100.00,12=18=0,S@12.00,6.00	N,N,100.00,2=2=0,S@2.00,0.00	N,N,100.00,0=1=0,S@0.00,1.00
AT5G16450		AthALTA0016499-1/5	chr5:5374344-5374540	0	Alt3		sr45sap18_up		45	26.67	100	83.33	56.25	80	100	80	VLOW,VLOW,100.00,9=20=0,S@9.00,11.00	VLOW,VLOW,100.00,4=15=0,S@4.00,11.00	N,N,100.00,4=4=0,S@4.00,0.00	N,N,100.00,5=6=0,S@5.00,1.00	VLOW,VLOW,100.00,9=16=0,S@9.00,7.00	VLOW,VLOW,100.00,12=15=0,S@12.00,3.00	N,N,100.00,3=3=0,S@3.00,0.00	N,N,100.00,8=10=0,S@8.00,2.00
AT4G38570	PIS2	AthINT0094136	chr4:18033170-18033351	182	IR		sr45sap18_up		28.36	31.91	50	50	57.58	90.48	40	75	OK,OK,5.5=133,9=10=24,0.857@12.19,30.81	LOW,LOW,3.2=133,9=6=16,0.537@9.89,21.11	N,N,0.8=133,2=0=1,0.51@1.5,1.5	N,N,2.9=133,5=3=4,0.831@6,6	VLOW,VLOW,4.7=133,10=9=7,0.762@14.97,11.03	VLOW,VLOW,4.7=133,9=10=1,0.762@18.1,1.9	N,N,2.1=133,2=2=3,0.927@2.8,4.2	N,N,1.8=133,0=6=1,0.133@5.25,1.75
AT5G62980	FOLB2	AthINT0075556	chr5:25276581-25276884	304	IR		sr45sap18_up		40.34	32.05	60.87	58.62	59.12	68.42	66.67	77.64	SOK,SOK,17.4=151,50=46=71,0.334@67.37,99.63	SOK,SOK,9.7=151,17=33=53,0.279@33.01,69.99	LOW,LOW,7.2=151,14=42=18,0.0155@45.04,28.96	SOK,SOK,13.2=151,33=69=36,0.00552@80.9,57.1	SOK,SOK,19.5=151,44=63=37,0.169@85.13,58.87	SOK,SOK,17.6=151,30=61=21,0.155@76.63,35.37	SOK,SOK,15.8=151,36=60=24,0.09@80,40	SOK,SOK,16.7=151,47=78=18,0.0117@111.03,31.97
AT4G27435		AthINT0036779	chr4:13724296-13724646	351	IR		sr45sap18_up		27.27	13.21	100	61.54	48.84	38.46	5.88	54.55	OK,OK,1.6=151,8=10=24,0.289@11.45,30.55	OK,OK,0.0=151,4=3=23,0.26@3.96,26.04	N,N,0.2=151,1=0=0,0.714@1,0	N,N,1.6=151,7=9=5,0.351@12.92,8.08	VLOW,VLOW,1.9=151,4=17=11,0.0602@15.63,16.37	VLOW,VLOW,1.6=151,4=11=12,0.235@10.38,16.62	N,N,0.0=151,0=1=8,0.714@0.53,8.47	N,N,0.0=151,3=9=5,0.0484@9.27,7.73
AT4G25500	RS40	AthEX0030022	chr4:13025600-13025856	257	ES		sr45sap18_up		25.19	23.46	30	39.42	100	52.81	100	100	OK,SOK,41=15=14,OK,S@17.63,52.37	VLOW,OK,21=8=8,OK,S@8.68,28.32	N,N,1=3=1,B1,S@1.50,3.50	VLOW,OK,14=8=3,OK,S@9.86,15.14	VLOW,LOW,14=13=0,OK,S@27.00,0.00	VLOW,VLOW,8=14=2,B1,S@12.67,11.33	N,N,4=2=0,OK,S@6.00,0.00	VLOW,VLOW,6=15=0,B1,S@21.00,0.00
AT4G35140		AthEX0010292	chr4:16724433-16724502	70	ES		sr45sap18_up		5.08	8.7	7.69	21.05	35	20	0	0	OK,OK,2=1=28,OK,S@1.57,29.43	OK,OK,4=0=21,Bn,S@2.17,22.82	VLOW,VLOW,2=0=12,Bn,S@1.08,12.92	LOW,LOW,8=0=15,Bn,S@4.84,18.16	VLOW,VLOW,14=0=13,Bl,S@9.45,17.55	VLOW,VLOW,7=0=14,Bn,S@4.20,16.80	OK,OK,0=0=28,Bn,S@0.00,28.00	N,N,0=0=2,Bn,S@0.00,2.00
AT1G07728		AthINT0001421	chr1:2396435-2396528	94	IR		sr45sap18_up		24.79	17.86	16.67	25.58	38.89	50.94	0	26.67	OK,OK,16.3=45,13=16=44,0.981@18.1,54.9	OK,OK,3.9=45,5=5=23,0.918@5.89,27.11	VLOW,VLOW,3.1=45,0=4=10,0.26@2.33,11.67	LOW,LOW,4.7=45,8=3=16,0.611@6.91,20.09	VLOW,VLOW,3.9=45,6=8=11,0.76@9.72,15.28	LOW,LOW,17.9=45,12=15=13,0.94@20.38,19.62	N,N,0.0=45,0=0=8,1@0,8	VLOW,VLOW,6.2=45,3=5=11,0.762@5.07,13.93
AT1G65540		AthINT0011075	chr1:24364270-24364430	161	IR		sr45sap18_up		40.62	38.46	100	84	100	89.47	69.23	100	LOW,LOW,7.8=112,14=12=19,0.852@18.28,26.72	VLOW,VLOW,2.8=112,6=9=12,0.537@10.38,16.62	N,N,2.8=112,4=3=0,0.892@7,0	VLOW,VLOW,8.8=112,13=8=2,0.884@19.32,3.68	OK,OK,15.9=112,18=24=0,0.959@42,0	LOW,LOW,12.5=112,14=20=2,0.903@32.21,3.79	N,N,2.8=112,0=9=2,0.0484@7.62,3.38	VLOW,VLOW,7.5=112,6=11=0,0.814@17,0
AT1G70620		AthINT0012095	chr1:26628898-26629001	104	IR		sr45sap18_up		13.45	6.67	70.83	38.7	32.69	56.04	67.11	51.64	OK,OK,7.6=55,2=14=50,0.122@9.07,58.4	OK,OK,3.2=55,2=3=34,0.855@2.67,37.33	N,N,3.2=55,1=4=1,0.558@4.27,1.76	VLOW,VLOW,7.0=55,7=6=10,0.951@9.01,14.28	OK,OK,12.1=55,6=18=24,0.449@15.92,32.78	VLOW,VLOW,12.7=55,6=15=8,0.608@16.38,12.85	N,N,13.4=55,1=20=5,0.00802@17.55,8.6	N,N,2.5=55,3=10=6,0.466@9.86,9.23
AT3G61010		AthINT0031025	chr3:22573529-22573636	108	IR		sr45sap18_up		55.22	61.4	100	100	90.91	100	100	100	LOW,LOW,9.5=59,27=10=15,0.396@28.71,23.29	VLOW,VLOW,8.3=59,28=7=11,0.176@28.24,17.76	N,N,1.2=59,1=0=0,0.714@1,0	N,N,4.8=59,8=3=0,0.611@11,0	VLOW,VLOW,5.3=59,14=6=1,0.529@19.09,1.91	VLOW,VLOW,14.2=59,14=11=0,0.969@25,0	N,N,1.2=59,2=0=0,0.51@2,0	N,N,1.2=59,2=0=0,0.51@2,0
AT4G10060		AthINT0033202	chr4:6292601-6292735	135	IR		sr45sap18_up		44.91	50.78	74.17	71.49	100	91	67.74	88.76	LOW,LOW,18.3=86,14=15=17,0.988@21.96,26.94	VLOW,VLOW,12.6=86,14=5=9,0.472@15.31,14.84	N,N,4.5=86,6=6=2,0.82@10.94,3.81	VLOW,VLOW,9.4=86,10=11=4,0.965@18.81,7.5	VLOW,VLOW,11.8=86,10=8=0,0.913@18.94,0	VLOW,VLOW,10.6=86,12=9=1,0.931@21.13,2.09	N,N,4.9=86,2=7=2,0.501@7.71,3.67	N,N,7.7=86,3=14=1,0.24@16.31,2.07
AT4G13150		AthINT0033810	chr4:7651163-7651262	100	IR		sr45sap18_up		15.29	7.32	66.67	76	38.46	48.84	23.53	41.67	OK,OK,7.5=51,7=6=36,0.926@7.49,41.51	LOW,LOW,2.1=51,0=3=19,0.364@1.61,20.39	N,N,7.5=51,5=7=3,0.863@10,5	VLOW,VLOW,12.3=51,11=8=3,0.913@16.72,5.28	LOW,LOW,17.8=51,13=7=16,0.575@13.85,22.15	VLOW,VLOW,15.8=51,8=13=11,0.775@15.63,16.37	VLOW,VLOW,11.0=51,7=1=13,0.102@4.94,16.06	N,N,3.4=51,0=10=7,0.0346@7.08,9.92
AT4G13150		AthINT0033813	chr4:7650718-7650790	73	IR		sr45sap18_up		26	38.9	100	82.89	74.5	69.53	62.86	63.51	OK,OK,42.3=24,9=14=32,0.0533@15.02,42.76	LOW,LOW,27.7=24,11=10=16,0.56@15.01,23.57	N,N,24.8=24,2=10=0,0.00771@12.61,0	VLOW,VLOW,33.5=24,11=9=2,0.249@18.79,3.88	VLOW,VLOW,36.5=24,11=13=4,0.272@21.63,7.4	VLOW,VLOW,30.6=24,13=6=4,0.0639@16.41,7.19	N,N,26.2=24,8=6=4,0.15@11.7,6.91	VLOW,VLOW,49.6=24,11=14=7,0.0421@21.13,12.14
AT4G29900	ACA10	AthINT0053422	chr4:14614699-14614846	148	IR		sr45sap18_up		11.82	6.49	15.41	45.11	19.54	51	100	3.14	OK,OK,2.1=99,3=5=29,0.679@4.47,33.38	OK,OK,1.1=99,1=2=21,0.802@1.6,23.02	N,N,1.4=99,2=1=8,0.802@1.73,9.5	VLOW,VLOW,6.4=99,13=9=13,0.715@15.96,19.42	OK,OK,5.3=99,11=5=32,0.706@9.56,39.38	VLOW,VLOW,5.7=99,5=10=7,0.762@11.33,10.88	N,N,3.2=99,0=11=0,0.0247@11,0	LOW,LOW,0.3=99,0=1=15,0.714@0.52,15.92
AT1G53780	RPT1B	AthINT0100831	chr1:20075863-20075939	77	IR		sr45sap18_up		12.45	7.51	44.46	44.85	42.37	48.22	64.02	43.1	OK,OK,10.0=28,8=3=39,0.466@6.24,43.85	OK,OK,5.0=28,2=2=25,0.679@2.18,26.88	N,N,10.0=28,4=7=7,0.631@8.09,10.11	VLOW,VLOW,21.2=28,7=9=10,0.429@11.78,14.48	LOW,LOW,37.5=28,10=16=18,0.152@18.84,25.63	VLOW,VLOW,28.8=28,10=12=12,0.42@16.56,17.79	N,N,12.5=28,3=4=2,0.34@5.84,3.28	N,N,18.8=28,6=3=6,0.0886@6.5,8.59
AT5G63460		AthINT0051078	chr5:25414327-25414412	86	IR		sr45sap18_up		25.14	25.09	49.26	20.16	47.06	63.09	46.09	43.96	OK,OK,19.9=37,11=10=33,0.785@14.56,43.37	OK,OK,12.3=37,5=9=21,0.766@9.4,28.08	VLOW,VLOW,15.1=37,4=17=10,0.367@16.29,16.78	OK,OK,18.0=37,7=9=30,0.687@10.48,41.52	LOW,LOW,32.2=37,14=17=17,0.865@24.93,28.04	OK,OK,45.4=37,17=33=14,0.767@43.64,25.53	N,N,12.3=37,5=8=8,0.766@10.25,11.99	VLOW,LOW,24.6=37,9=15=14,0.68@18.61,23.73
AT2G26540	UROS	AthINT0111292	chr2:11288815-11289194	380	IR		sr45sap18_up		5.26	8.02	15.01	14.63	35.5	19.54	17.23	15.18	OK,OK,1.4=151,1=3=35,0.677@2.11,37.92	OK,OK,0.7=151,0=7=39,0.0949@3.78,43.37	VLOW,VLOW,0.2=151,0=4=11,0.26@2.3,13.02	LOW,LOW,0.9=151,0=6=17,0.133@3.44,20.06	LOW,LOW,1.9=151,2=15=15,0.0969@11.52,20.92	LOW,LOW,3.2=151,4=5=18,0.831@5.38,22.15	N,N,0.0=151,3=0=7,0.364@1.76,8.45	LOW,LOW,0.0=151,6=1=19,0.133@4.03,22.53
AT5G37370	ATSRL1	AthEX0016893	chr5:14815172-14815283	112	ES		sr45sap18_up		24.86	35.09	65.22	65.71	45.28	57.45	93.33	18.37	SOK,SOK,14=31=68,B1,C1@28.09,84.91	OK,OK,15=25=37,OK,C1@27.02,49.98	N,N,6=9=4,OK,C2@12.39,6.61	VLOW,VLOW,8=15=6,OK,C1@19.06,9.94	OK,OK,16=32=29,OK,C1@34.87,42.13	LOW,LOW,10=17=10,OK,C2@21.26,15.74	N,N,4=24=1,B2,C2@27.07,1.93	OK,OK,0=9=20,Bn,S@5.33,23.67
AT2G45380		AthINT0020976	chr2:18701146-18701536	391	IR		sr45sap18_up		42.31	57.5	62.5	65.96	72.48	80	20	61.9	SOK,SOK,16.9=151,29=37=45,0.738@46.96,64.04	OK,OK,11.8=151,30=16=17,0.577@36.22,26.78	N,N,1.6=151,5=5=3,0.679@8.12,4.88	LOW,LOW,6.0=151,15=16=8,0.554@25.72,13.28	OK,OK,17.9=151,49=30=15,0.439@68.13,25.87	LOW,LOW,8.3=151,16=16=4,0.775@28.8,7.2	N,N,4.9=151,0=3=6,0.186@1.8,7.2	N,N,2.1=151,10=3=4,0.289@10.52,6.48
AT3G02070		AthINT0021700	chr3:361908-362015	108	IR		sr45sap18_up		44.55	34.62	61.54	60.87	50.62	72.73	75	50	OK,OK,28.5=59,19=26=28,0.972@32.52,40.48	LOW,LOW,17.2=59,10=8=17,0.732@12.12,22.88	N,N,8.3=59,7=9=5,0.943@12.92,8.08	LOW,LOW,16.6=59,12=16=9,0.954@22.52,14.48	OK,OK,33.8=59,25=16=20,0.759@30.88,30.12	LOW,LOW,23.7=59,16=16=6,0.959@27.64,10.36	N,N,4.8=59,9=3=2,0.537@10.5,3.5	N,N,8.3=59,7=5=6,0.863@9,9
AT5G11700		AthINT0041586	chr5:3764880-3764981	102	IR		sr45sap18_up		17.82	19.22	54.97	56.37	39.38	43.18	39.15	37.04	OK,OK,16.5=53,12=17=68,0.94@17.37,80.13	OK,OK,11.9=53,12=11=49,0.986@13.9,58.42	N,N,4.6=53,5=7=5,0.903@9.46,7.75	LOW,LOW,15.2=53,13=20=13,0.921@26.26,20.33	OK,OK,24.4=53,20=26=36,0.986@32.59,50.17	LOW,LOW,19.8=53,15=12=18,0.903@19.58,25.77	N,N,6.6=53,0=10=8,0.0346@7.16,11.13	N,N,4.0=53,0=8=7,0.0678@5.64,9.59
AT5G65440		AthINT0051409	chr5:26154951-26155056	106	IR		sr45sap18_up		3.51	2.33	33.33	34.62	27.27	30.23	0	12.5	OK,OK,0.6=57,0=4=55,0.26@2.07,56.93	OK,OK,0.6=57,0=1=21,0.714@0.51,21.49	N,N,1.2=57,0=3=3,0.364@2,4	LOW,LOW,9.2=57,9=9=17,0.985@12.12,22.88	OK,OK,11.7=57,14=10=32,0.946@15.27,40.73	LOW,LOW,7.4=57,8=5=15,0.863@8.46,19.54	N,N,0.0=57,0=0=1,1@0,1	N,N,1.2=57,2=0=7,0.51@1.12,7.88
AT3G52840	BGAL2	AthINT0062213	chr3:19582505-19583151	647	IR		sr45sap18_up		7.67	13.32	40.52	53.15	57.82	43.39	30.51	20.96	OK,OK,0.9=151,2=5=43,0.452@3.85,46.3	OK,OK,0.2=151,1=5=20,0.186@3.48,22.66	N,N,0.2=151,1=3=3,0.364@2.87,4.22	LOW,LOW,3.0=151,12=17=13,0.109@22.59,19.91	LOW,LOW,7.4=151,13=22=13,0.342@28.13,20.52	LOW,LOW,3.2=151,6=18=16,0.0886@17.59,22.94	VLOW,VLOW,0.5=151,2=10=14,0.0346@8.02,18.27	OK,OK,0.0=151,2=13=29,0.0126@9.3,35.08
AT3G48110	GLYRS-2	AthINT0077910	chr3:17768471-17768640	170	IR		sr45sap18_up		9.31	14.48	50.55	42.16	37.66	47.04	61.36	55.82	OK,OK,4.9=121,1=10=55,0.133@6.17,60.12	OK,OK,3.2=121,5=6=33,0.762@6.4,37.78	N,N,3.8=121,2=6=4,0.588@6.16,6.02	LOW,LOW,9.0=121,12=11=16,0.95@16.58,22.74	OK,OK,11.3=121,11=21=27,0.79@22.45,37.17	OK,OK,12.7=121,11=29=23,0.48@30.04,33.82	VLOW,VLOW,8.7=121,11=14=8,0.909@20.5,12.91	VLOW,VLOW,6.9=121,3=29=13,0.00674@25.6,20.26
AT2G32700	LUH	AthINT0084021	chr2:13870262-13870342	81	IR		sr45sap18_up		55.69	64.15	65.22	65.43	81.68	87.8	92	73.33	SOK,SOK,74.4=32,57=36=37,0.857@72.4,57.6	OK,OK,56.9=32,33=35=19,0.963@55.81,31.19	N,N,14.2=32,11=4=4,0.382@12.39,6.61	OK,OK,50.3=32,33=20=14,0.56@43.84,23.16	SOK,SOK,91.9=32,72=35=12,0.444@97.2,21.8	OK,OK,44.8=32,50=22=5,0.697@67.61,9.39	N,N,10.9=32,20=3=1,0.0714@22.08,1.92	N,N,7.7=32,3=8=2,0.611@9.53,3.47
AT4G13350	NIG	AthINT0088649	chr4:7772040-7772206	167	IR		sr45sap18_up		38.46	39.62	83.33	43.48	57.5	68.12	57.89	28.57	OK,OK,10.1=118,18=27=36,0.5@31.15,49.85	LOW,LOW,4.8=118,8=13=16,0.588@14.66,22.34	N,N,2.7=118,2=8=1,0.422@9.17,1.83	VLOW,VLOW,4.2=118,7=13=13,0.439@14.35,18.65	OK,OK,11.3=118,15=31=17,0.442@36.22,26.78	OK,OK,12.2=118,20=27=11,0.691@39.51,18.49	VLOW,VLOW,5.0=118,8=14=8,0.529@17.37,12.63	OK,OK,2.7=118,0=16=20,0.00459@10.29,25.71
AT5G04510	PDPK1	AthINT0092462	chr5:1288698-1288771	74	IR		sr45sap18_up		14.59	23.11	34.65	47.51	50.65	42.64	75.91	22.15	OK,OK,19.6=25,7=5=36,0.239@7.05,41.26	LOW,LOW,9.8=25,4=7=19,0.631@7.03,23.39	N,N,8.4=25,0=3=3,0.0678@2.14,4.04	N,N,26.6=25,6=8=8,0.127@10.68,11.8	LOW,LOW,30.8=25,17=13=15,0.712@23.19,22.6	LOW,LOW,33.6=25,10=13=16,0.249@16.97,22.82	N,N,12.6=25,2=10=2,0.153@11.09,3.52	OK,OK,14.0=25,9=6=27,0.662@9.38,32.98
AT2G45190	YAB1	AthINT0114040	chr2:18629354-18629928	575	IR		sr45sap18_up		30.83	29.41	57.14	60.34	50.23	52.86	44.12	51.81	SOK,SOK,23.6=151,31=43=83,0.924@48.4,108.6	OK,OK,16.2=151,18=22=48,0.975@25.88,62.12	VLOW,VLOW,7.4=151,3=29=12,0.00866@25.14,18.86	OK,OK,17.4=151,21=49=23,0.362@56.12,36.88	SOK,SOK,34.8=151,29=78=53,0.415@80.37,79.63	SOK,SOK,26.2=151,20=54=33,0.442@56.56,50.44	LOW,LOW,8.6=151,2=28=19,0.00341@21.62,27.38	OK,OK,15.1=151,14=29=20,0.776@32.64,30.36
AT5G58560		AthINT0050097	chr5:23671917-23672055	139	IR		sr45sap18_up		21.52	10.71	21.43	27.66	34.78	39.53	18.18	4.23	OK,OK,6.6=90,8=9=31,0.943@10.33,37.67	OK,OK,2.3=90,3=3=25,0.855@3.32,27.68	VLOW,VLOW,2.7=90,5=1=11,0.452@3.64,13.36	LOW,LOW,3.5=90,10=3=17,0.466@8.3,21.7	LOW,LOW,6.2=90,10=6=15,0.857@10.78,20.22	VLOW,VLOW,5.4=90,7=10=13,0.762@11.86,18.14	N,N,0.4=90,2=2=9,0.51@2.36,10.64	OK,OK,0.0=90,2=1=34,0.51@1.57,35.43
AT5G53180	ATPTB2	AthINT0060302	chr5:21569612-21569998	387	IR		sr45sap18_up		13.96	3.23	20.09	7.34	38.6	23.48	66.88	39.29	OK,OK,3.2=151,3=6=28,0.762@5.18,31.91	LOW,LOW,1.4=151,0=1=15,0.714@0.52,15.48	VLOW,VLOW,0.5=151,1=4=10,0.26@3.02,12.01	VLOW,VLOW,1.2=151,2=0=13,0.51@1.11,13.95	VLOW,VLOW,3.2=151,3=12=12,0.34@10.46,16.63	LOW,LOW,1.6=151,7=2=15,0.501@5.68,18.52	N,N,1.2=151,4=8=3,0.223@10.11,5.01	N,N,0.5=151,2=7=7,0.0949@6.31,9.75
AT1G28490	SYP61	AthINT0106723	chr1:10016681-10016868	188	IR		sr45sap18_up		13.33	3.7	16.67	16.98	30.77	38.89	75	60	OK,OK,4.0=139,6=10=52,0.631@9.06,58.94	OK,OK,1.0=139,1=1=26,0.918@1.04,26.96	VLOW,VLOW,1.8=139,3=1=10,0.677@2.33,11.67	OK,OK,2.3=139,5=4=22,0.679@5.26,25.74	OK,OK,5.0=139,11=13=27,0.588@15.69,35.31	VLOW,VLOW,3.0=139,5=9=11,0.537@9.72,15.28	N,N,0.5=139,1=5=1,0.186@5.25,1.75	N,N,3.3=139,1=11=4,0.102@9.6,6.4
AT1G15240		AthINT0002884	chr1:5246469-5246928	460	IR		sr45sap18_up		40.98	50.94	80	62.79	71.83	69.7	100	93.94	LOW,LOW,7.7=151,15=10=18,0.815@17.62,25.38	VLOW,VLOW,5.6=151,18=9=13,0.449@20.38,19.62	N,N,1.2=151,7=1=1,0.285@7.2,1.8	VLOW,VLOW,3.9=151,19=8=8,0.17@21.98,13.02	OK,OK,12.5=151,33=18=10,0.555@43.82,17.18	VLOW,VLOW,3.9=151,14=9=5,0.382@19.52,8.48	N,N,0.9=151,16=3=0,0.0256@19,0	VLOW,VLOW,0.9=151,26=5=1,0.00134@30.06,1.94
AT1G20540		AthINT0004059	chr1:7114022-7114224	203	IR		sr45sap18_up		10.28	7.69	29.41	35.14	18.99	41.46	50	34.48	OK,OK,4.6=151,7=4=48,0.82@6.07,52.93	OK,OK,1.6=151,5=1=36,0.452@3.23,38.77	N,N,1.2=151,2=3=6,0.677@3.24,7.76	VLOW,VLOW,3.9=151,6=7=12,0.82@8.79,16.22	OK,OK,4.4=151,11=4=32,0.565@8.93,38.07	VLOW,VLOW,4.4=151,12=5=12,0.501@12.02,16.98	N,N,2.5=151,0=6=3,0.133@4.5,4.5	LOW,LOW,6.5=151,7=13=19,0.715@13.45,25.55
AT1G21580		AthINT0004311	chr1:7560001-7560092	92	IR		sr45sap18_up		19.44	20.24	57.87	40.9	64.6	77.72	61.4	75.28	OK,OK,4.9=43,9=3=26,0.466@7.49,31.05	OK,OK,5.7=43,3=9=24,0.537@7.32,28.86	N,N,3.3=43,4=4=3,0.892@6.51,4.74	VLOW,VLOW,8.9=43,10=6=12,0.814@11.7,16.91	VLOW,VLOW,8.1=43,9=16=7,0.775@21.02,11.52	LOW,LOW,16.3=43,15=12=4,0.966@24.8,7.11	N,N,5.7=43,12=0=4,0.0126@10.27,6.46	N,N,6.5=43,3=9=2,0.537@10.68,3.51
AT1G33270		AthINT0006493	chr1:12068655-12068828	174	IR		sr45sap18_up		21.43	16.98	52	44	34.29	56.76	61.7	55.1	OK,OK,6.4=125,8=10=33,0.857@10.93,40.07	OK,OK,3.1=125,5=4=22,0.831@5.26,25.74	N,N,4.5=125,4=9=6,0.697@9.88,9.12	VLOW,VLOW,7.6=125,13=9=14,0.884@15.84,20.16	OK,OK,9.5=125,14=10=23,0.946@16.12,30.88	VLOW,VLOW,8.7=125,6=15=8,0.608@16.46,12.54	N,N,9.2=125,3=26=9,0.018@23.45,14.55	LOW,LOW,7.8=125,11=16=11,0.775@20.94,17.06
AT1G49050		AthINT0007975	chr1:18152416-18152504	89	IR		sr45sap18_up		17.65	20.75	55.56	83.33	62.5	50	75	52.17	OK,OK,11.4=40,11=4=35,0.565@8.82,41.17	OK,OK,14.9=40,5=6=21,0.472@6.64,25.36	N,N,5.2=40,1=4=2,0.452@3.89,3.11	VLOW,VLOW,18.4=40,13=7=2,0.575@18.33,3.67	OK,OK,31.5=40,19=21=12,0.934@32.5,19.5	VLOW,VLOW,16.6=40,7=13=10,0.625@15,15	N,N,6.1=40,3=3=1,0.762@5.25,1.75	VLOW,VLOW,12.2=40,12=12=11,0.993@18.26,16.74
AT1G49980		AthINT0008121	chr1:18511963-18512089	127	IR		sr45sap18_up		27.37	16.97	84.92	44.01	47.61	39.48	9.33	50.3	LOW,LOW,3.1=78,10=2=16,0.289@7.68,20.38	VLOW,VLOW,1.8=78,1=3=10,0.677@2.39,11.7	N,N,4.5=78,2=9=1,0.351@10.42,1.85	N,N,6.3=78,9=5=9,0.815@10.19,12.96	VLOW,VLOW,4.5=78,12=6=10,0.501@13.41,14.76	VLOW,VLOW,5.8=78,2=12=11,0.19@10.01,15.34	N,N,0.5=78,0=1=5,0.714@0.56,5.47	N,N,3.1=78,7=5=6,0.687@9.13,9.02
AT3G06550		AthINT0022637	chr3:2040745-2040844	100	IR		sr45sap18_up		6.9	11.11	25	60	41.46	22.58	23.53	52.38	OK,OK,2.1=51,1=3=27,0.677@2.14,28.86	LOW,LOW,4.1=51,0=4=16,0.26@2.22,17.78	N,N,3.4=51,1=3=6,0.677@2.5,7.5	N,N,8.2=51,9=3=4,0.537@9.6,6.4	VLOW,VLOW,12.3=51,13=4=12,0.439@12.02,16.98	VLOW,VLOW,4.1=51,3=4=12,0.892@4.29,14.71	VLOW,VLOW,6.2=51,4=4=13,0.873@4.94,16.06	N,N,9.6=51,6=5=5,0.762@8.38,7.62
AT3G58760		AthINT0030531	chr3:21730574-21730684	111	IR		sr45sap18_up		41.94	29.82	46.15	67.74	57.89	74.47	81.82	100	OK,OK,20.9=62,10=29=27,0.42@27.68,38.32	OK,OK,9.0=62,10=7=20,0.918@11.03,25.97	N,N,5.7=62,7=5=7,0.903@8.77,10.23	VLOW,VLOW,11.3=62,11=10=5,0.982@17.61,8.39	OK,OK,40.1=62,16=50=24,0.264@52.1,37.9	VLOW,VLOW,14.1=62,9=26=6,0.436@30.53,10.47	N,N,6.2=62,6=3=1,0.762@8.18,1.82	VLOW,VLOW,14.7=62,8=20=0,0.594@28,0
AT4G05090		AthINT0032599	chr4:2609719-2609782	64	IR		sr45sap18_up		16.36	10	42.86	46.15	45.45	55.56	100	33.33	OK,OK,16.3=15,4=5=23,0.283@5.24,26.76	LOW,LOW,7.0=15,1=3=18,0.285@2.2,19.8	N,N,16.3=15,3=3=4,0.164@4.29,5.71	N,N,18.7=15,2=10=7,0.0367@8.77,10.23	LOW,LOW,32.7=15,8=17=15,0.132@18.18,21.82	VLOW,VLOW,35.0=15,8=12=8,0.0972@15.56,12.44	N,N,2.3=15,0=1=0,0.51@1,0	N,N,4.7=15,1=1=2,0.452@1.33,2.67
AT5G05310		AthINT0040271	chr5:1574159-1574254	96	IR		sr45sap18_up		23.12	28.07	40.68	43.1	42.01	68.15	39.94	52.36	OK,OK,14.2=47,8=6=23,0.662@8.62,28.66	VLOW,VLOW,8.9=47,9=2=14,0.351@7.04,18.05	N,N,10.4=47,3=3=4,0.466@4.22,6.15	VLOW,VLOW,10.4=47,5=11=10,0.706@11.45,15.11	LOW,LOW,18.6=47,7=17=16,0.525@17.04,23.52	VLOW,VLOW,14.2=47,13=10=5,0.946@19.34,9.04	VLOW,VLOW,14.9=47,11=5=11,0.472@11.2,16.84	N,N,7.5=47,2=7=4,0.501@6.86,6.24
AT5G38360		AthINT0045953	chr5:15332489-15332555	67	IR		sr45sap18_up		66.27	59.18	100	100	89.67	88.39	93.41	100	LOW,LOW,54.4=18,16=15=8,0.129@26.14,13.3	VLOW,VLOW,19.4=18,10=10=7,0.82@16.15,11.14	N,N,17.5=18,3=8=0,0.109@11.24,0	LOW,LOW,29.2=18,10=23=0,0.42@33.68,0	LOW,LOW,44.7=18,14=37=3,0.252@49.4,5.69	LOW,LOW,33.1=18,15=15=2,0.721@28.67,3.77	LOW,LOW,42.8=18,16=12=1,0.169@27.42,1.93	VLOW,VLOW,42.8=18,9=28=0,0.0452@37.82,0
AT5G63460		AthINT0051077	chr5:25414449-25414573	125	IR		sr45sap18_up		39.3	38.95	61.65	52.75	66.75	54.22	46.23	86.98	OK,OK,10.1=76,11=19=26,0.668@23.63,36.5	VLOW,VLOW,6.5=76,7=9=14,0.814@12.41,19.45	N,N,4.1=76,2=9=4,0.235@10.4,6.47	N,VLOW,6.9=76,7=9=8,0.888@13.64,12.22	LOW,LOW,10.6=76,10=15=7,0.852@23.43,11.67	VLOW,VLOW,5.5=76,5=10=7,0.647@13.16,11.11	N,N,3.7=76,6=5=7,0.873@8.8,10.23	VLOW,VLOW,6.5=76,5=18=2,0.174@24.98,3.74
AT5G65685		AthINT0051477	chr5:26274059-26274149	91	IR		sr45sap18_up		11.26	15.66	100	64.71	70.59	49.15	57.89	60	OK,OK,16.7=42,5=12=67,0.367@9.46,74.54	OK,OK,8.3=42,6=7=35,0.926@7.52,40.48	N,N,5.8=42,2=6=0,0.588@8,0	VLOW,VLOW,15.8=42,10=12=6,0.906@18.12,9.88	VLOW,VLOW,17.5=42,9=15=5,0.78@20.47,8.53	LOW,LOW,22.5=42,16=13=15,0.902@21.63,22.37	N,N,9.2=42,2=9=4,0.351@8.68,6.32	N,N,17.5=42,7=8=5,0.575@12,8
AT2G33820	BAC1	AthINT0061531	chr2:14306616-14306703	88	IR		sr45sap18_up		20.83	17.24	0	29.73	49.02	37.14	52.38	60	OK,OK,9.9=39,11=9=38,0.965@12.08,45.92	OK,OK,3.6=39,3=7=24,0.687@5.86,28.14	N,N,0.0=39,0=0=2,1@0,2	VLOW,VLOW,3.6=39,7=4=13,0.82@7.14,16.86	LOW,LOW,12.6=39,15=10=13,0.928@18.63,19.37	VLOW,VLOW,10.8=39,3=10=11,0.4@8.91,15.09	N,N,9.0=39,5=6=5,0.815@8.38,7.62	N,N,5.4=39,7=2=3,0.501@7.2,4.8
AT4G27760	FEY	AthINT0074871	chr4:13845913-13846033	121	IR		sr45sap18_up		15.38	12.73	57.14	31.03	42.11	31.82	50	0	OK,OK,5.3=72,7=5=33,0.903@6.92,38.08	OK,OK,3.9=72,4=3=24,0.892@3.95,27.05	N,N,2.9=72,5=3=3,0.831@6.29,4.71	VLOW,VLOW,2.9=72,5=4=10,0.831@5.9,13.1	VLOW,VLOW,9.2=72,11=5=11,0.706@11.37,15.63	LOW,LOW,3.9=72,9=5=15,0.697@9.23,19.77	N,N,3.4=72,4=8=6,0.611@9,9	VLOW,VLOW,1.9=72,0=0=11,0.51@0,11
AT3G10160	FPGS2	AthINT0075614	chr3:3140825-3140917	93	IR		sr45sap18_up		28.79	36.59	68.42	60.78	77.46	51.11	100	100	OK,OK,18.3=44,25=13=47,0.83@24.47,60.53	OK,OK,16.7=44,20=10=26,0.785@20.49,35.51	N,N,4.8=44,9=4=3,0.697@10.95,5.05	LOW,LOW,19.1=44,15=16=10,0.983@24.92,16.08	OK,OK,22.3=44,26=29=8,0.991@48.8,14.2	VLOW,VLOW,11.1=44,14=9=11,0.909@17.38,16.62	N,N,4.8=44,19=1=0,0.0108@20,0	N,N,8.0=44,8=7=0,0.962@15,0
AT5G14270	GTE9	AthINT0078632	chr5:4607509-4607596	88	IR		sr45sap18_up		11.69	12.82	100	60	45.95	18.75	0	53.33	OK,OK,5.4=39,6=3=34,0.762@5.03,37.97	LOW,LOW,4.5=39,3=2=17,0.77@2.82,19.18	N,N,0.0=39,2=0=0,0.51@2,0	N,N,3.6=39,4=2=2,0.77@4.8,3.2	VLOW,VLOW,10.8=39,10=7=10,0.888@12.41,14.59	VLOW,VLOW,4.5=39,2=4=13,0.77@3.56,15.44	VLOW,VLOW,0.0=39,0=0=12,1@0,12	N,N,2.7=39,3=13=7,0.287@12.27,10.73
AT5G08185	MIR162A	AthINT0085693	chr5:2634873-2634973	101	IR		sr45sap18_up		35.14	28.57	77.78	37.93	42.11	72.73	90.91	76.47	VLOW,VLOW,10.8=52,4=9=12,0.565@8.79,16.22	VLOW,VLOW,4.0=52,2=6=10,0.588@5.14,12.86	N,N,4.7=52,5=9=2,0.815@12.44,3.56	N,N,8.1=52,2=9=9,0.351@7.59,12.41	VLOW,VLOW,12.1=52,4=12=11,0.501@11.37,15.63	VLOW,VLOW,10.8=52,5=11=3,0.706@13.82,5.18	VLOW,VLOW,13.5=52,11=9=1,0.931@19.09,1.91	N,N,5.4=52,2=11=2,0.235@11.47,3.53
AT2G42810	PAPP5	AthINT0091639	chr2:17814219-17814557	339	IR		sr45sap18_up		5.87	6.17	44.74	42.15	36.89	29.17	44.74	26.7	OK,OK,0.9=151,1=4=39,0.558@2.64,42.41	OK,OK,0.2=151,3=2=37,0.364@2.65,40.37	N,N,0.9=151,8=2=6,0.223@7.24,8.94	VLOW,VLOW,4.2=151,6=9=10,0.697@10.66,14.63	OK,OK,2.8=151,12=12=20,0.34@16.43,28.1	VLOW,VLOW,3.5=151,8=3=13,0.611@7.1,17.25	N,N,1.6=151,9=6=9,0.351@10.86,13.41	N,N,0.7=151,0=6=8,0.133@3.8,10.43
AT1G12350	PPCS1	AthINT0095672	chr1:4200107-4200190	84	IR		sr45sap18_up		42.91	44.52	67.78	78.99	66.37	78.54	68.13	85.96	OK,OK,23.0=35,18=10=20,0.826@21.48,28.58	VLOW,VLOW,13.0=35,10=9=13,0.961@15.08,18.79	N,N,11.0=35,9=3=3,0.565@10.59,5.03	N,N,9.0=35,9=5=2,0.894@13.46,3.58	LOW,OK,23.0=35,15=17=9,0.949@29.55,14.97	LOW,LOW,22.0=35,16=11=4,0.902@26.13,7.14	N,N,8.0=35,8=4=3,0.863@10.78,5.04	N,N,15.0=35,5=6=1,0.472@11.38,1.86
AT5G14220	PPOX2	AthINT0095793	chr5:4584995-4585121	127	IR		sr45sap18_up		15.74	38.49	53.19	56.15	56.67	52.86	40.83	100	OK,OK,4.9=78,3=7=27,0.687@6.01,32.17	LOW,LOW,7.2=78,9=12=17,0.853@15.16,24.23	N,N,3.6=78,3=6=4,0.762@7.17,6.31	N,N,9.0=78,16=4=8,0.24@16.46,12.86	LOW,LOW,12.1=78,13=18=12,0.923@25.31,19.36	VLOW,VLOW,7.6=78,6=14=9,0.662@15.88,14.16	VLOW,VLOW,4.9=78,6=9=11,0.815@11,15.95	N,N,1.8=78,6=2=0,0.588@8.42,0
AT1G07745	RAD51D	AthINT0097728	chr1:2401104-2401187	84	IR		sr45sap18_up		14.75	25	28	37.93	53.49	61.11	66.67	39.62	OK,OK,10.0=35,1=8=26,0.133@5.16,29.84	VLOW,VLOW,6.0=35,3=5=12,0.762@5,15	N,N,4.0=35,3=4=9,0.892@4.48,11.52	N,N,8.0=35,7=4=9,0.76@7.59,12.41	VLOW,VLOW,16.0=35,10=13=10,0.906@17.65,15.35	VLOW,VLOW,14.0=35,9=13=7,0.909@17.72,11.28	VLOW,VLOW,25.0=35,5=19=6,0.103@20,10	LOW,LOW,14.0=35,2=19=16,0.0367@14.66,22.34
AT2G22970	SCPL11	AthINT0102101	chr2:9776866-9777050	185	IR		sr45sap18_up		17.65	15.38	50	16.67	47.06	40.54	55.56	15.79	VLOW,VLOW,2.3=136,5=1=14,0.452@3.53,16.47	VLOW,VLOW,1.0=136,1=3=11,0.677@2.31,12.69	N,N,2.3=136,3=3=3,0.855@4.5,4.5	VLOW,VLOW,1.0=136,1=3=10,0.677@2.33,11.67	VLOW,VLOW,3.9=136,5=11=9,0.565@11.77,13.23	VLOW,VLOW,4.9=136,4=11=11,0.565@10.54,15.46	N,N,2.3=136,10=0=4,0.0346@7.78,6.22	LOW,LOW,1.3=136,3=3=16,0.677@3.47,18.53
AT2G36680	VPS37-2	AthINT0112414	chr2:15369367-15369448	82	IR		sr45sap18_up		32	33.96	61.82	56.87	77.27	46.34	28.81	53.13	OK,OK,31.8=33,14=17=32,0.678@20.46,43.48	LOW,LOW,18.0=33,7=11=17,0.575@12.06,23.44	N,N,12.7=33,2=8=3,0.153@8.09,5	VLOW,VLOW,24.4=33,12=7=7,0.302@14.9,11.3	LOW,LOW,39.2=33,13=22=5,0.345@31.02,9.13	VLOW,VLOW,20.1=33,5=11=9,0.239@11.71,13.56	N,N,5.3=33,3=2=6,0.679@3.22,7.96	N,N,19.1=33,8=6=6,0.4@10.72,9.46
AT3G43540		AthINT0027563	chr3:15431018-15431094	77	IR		sr45sap18_up		47.83	39.13	35.48	46.34	61.45	65.85	100	70.83	OK,OK,33.8=28,21=23=24,0.955@32.52,35.48	OK,OK,23.8=28,10=17=21,0.626@18.78,29.22	VLOW,VLOW,11.2=28,3=8=10,0.4@7.45,13.55	VLOW,VLOW,18.8=28,11=8=11,0.641@13.9,16.1	OK,OK,36.2=28,29=22=16,0.955@41.17,25.83	LOW,LOW,21.2=28,12=15=7,0.88@22.39,11.61	VLOW,VLOW,23.8=28,9=13=0,0.522@22,0	VLOW,VLOW,27.5=28,5=29=7,0.0487@29.04,11.96
AT4G28300		AthINT0036959	chr4:14015016-14015395	380	IR		sr45sap18_up		24.1	23.71	25	40.54	30.56	62.16	38.46	6.12	SOK,SOK,6.3=151,13=27=63,0.127@24.82,78.18	OK,OK,3.9=151,12=11=37,0.501@14.23,45.77	N,N,0.5=151,1=3=6,0.364@2.5,7.5	VLOW,VLOW,2.5=151,4=11=11,0.4@10.54,15.46	OK,OK,6.3=151,14=8=25,0.662@14.36,32.64	VLOW,VLOW,3.7=151,9=14=7,0.382@18.65,11.35	N,N,1.2=151,3=2=4,0.677@3.46,5.54	OK,OK,0.0=151,1=2=23,0.51@1.59,24.41
AT2G43430	GLX2-1	AthINT0077818	chr2:18037622-18038001	380	IR		sr45sap18_up		2.1	0	0	3.23	33.33	21.43	0	4	OK,OK,1.6=151,1=2=70,0.802@1.53,71.47	OK,OK,0.7=151,0=0=32,0.714@0,32	N,N,0.5=151,0=0=4,1@0,4	LOW,LOW,0.7=151,1=0=15,0.714@0.52,15.48	VLOW,VLOW,1.4=151,6=7=13,0.285@8.67,17.33	VLOW,VLOW,0.9=151,3=3=11,0.677@3.64,13.36	N,N,0.0=151,0=0=9,1@0,9	VLOW,VLOW,2.1=151,0=1=12,0.51@0.52,12.48
AT5G17440		AthALTA0016594-1/2	chr5:5752627-5752673	0	Alt3		sr45sap18_up		17.65	22.22	57.14	21.74	38.1	57.14	38.46	22.73	VLOW,VLOW,56.67,3=17=13,S@3.00,14.00	VLOW,VLOW,66.67,4=18=9,S@4.00,14.00	N,N,100.00,4=7=0,S@4.00,3.00	VLOW,VLOW,71.88,5=23=9,S@5.00,18.00	VLOW,VLOW,84.00,8=21=4,S@8.00,13.00	VLOW,VLOW,100.00,12=21=0,S@12.00,9.00	N,N,92.86,5=13=1,S@5.00,8.00	VLOW,VLOW,95.65,5=22=1,S@5.00,17.00
AT3G29185		AthALTD0005952-1/2	chr3:11156879-11156888	0	Alt5		sr45sap18_up		2.27	3.03	12.5	38.89	8.7	44.44	25	80	OK,OK,100.00,1=44=0,S@1.00,43.00	LOW,LOW,100.00,1=33=0,S@1.00,32.00	N,N,100.00,1=8=0,S@1.00,7.00	VLOW,VLOW,100.00,7=18=0,S@7.00,11.00	VLOW,VLOW,100.00,2=23=0,S@2.00,21.00	VLOW,VLOW,100.00,8=18=0,S@8.00,10.00	N,N,100.00,2=8=0,S@2.00,6.00	N,N,100.00,8=10=0,S@8.00,2.00
AT2G38330	DTX44	AthALTD0016269-3/3	chr2:16065542-16065681	40	Alt5		sr45sap18_up		13.56	12.12	11.76	31.03	33.33	33.33	30.77	39.13	OK,OK,100.00,8=59=0,S@8.00,51.00	LOW,LOW,100.00,4=33=0,S@4.00,29.00	VLOW,VLOW,100.00,2=17=0,S@2.00,15.00	LOW,LOW,100.00,9=29=0,S@9.00,20.00	VLOW,VLOW,100.00,8=24=0,S@8.00,16.00	VLOW,VLOW,100.00,5=15=0,S@5.00,10.00	N,N,100.00,4=13=0,S@4.00,9.00	VLOW,VLOW,100.00,9=23=0,S@9.00,14.00
AT4G23940		AthALTA0013696-3/3	chr4:12440374-12440533	73	Alt3		sr45sap18_up		10.81	4	0	9.09	38.1	27.78	66.67	0	LOW,LOW,100.00,4=37=0,S@4.00,33.00	LOW,LOW,100.00,1=25=0,S@1.00,24.00	N,N,100.00,0=3=0,S@0.00,3.00	N,N,100.00,1=11=0,S@1.00,10.00	OK,OK,100.00,16=42=0,S@16.00,26.00	VLOW,VLOW,100.00,5=18=0,S@5.00,13.00	N,N,100.00,4=6=0,S@4.00,2.00	N,N,100.00,0=14=0,S@0.00,14.00
AT4G12460	ORP2B	AthALTA0036394-4/4	chr4:7394386-7394557	33	Alt3		sr45sap18_up		0	4	0	25	24.14	23.81	50	0	LOW,LOW,100.00,0=30=0,S@0.00,30.00	LOW,LOW,100.00,1=25=0,S@1.00,24.00	N,N,100.00,0=1=0,S@0.00,1.00	VLOW,VLOW,100.00,6=24=0,S@6.00,18.00	LOW,LOW,96.47,7=29=1,S@7.00,22.00	VLOW,VLOW,100.00,5=21=0,S@5.00,16.00	N,N,100.00,2=4=0,S@2.00,2.00	N,N,90.00,0=9=1,S@0.00,9.00
AT3G25840		AthALTD0005784-2/3	chr3:9454344-9454496	4	Alt5		sr45sap18_up		13.6	8.85	16.26	16.26	21.12	45.92	0	10.25	OK,OK,100.00,6=43=0,S@5.85,37.15	VLOW,VLOW,100.00,2=22=0,S@1.95,20.05	N,N,100.00,2=12=0,S@1.95,10.05	VLOW,VLOW,100.00,3=18=0,S@2.93,15.07	LOW,LOW,100.00,8=37=0,S@7.81,29.19	VLOW,VLOW,100.00,7=15=0,S@6.89,8.11	N,N,100.00,0=12=0,S@0.00,12.00	VLOW,VLOW,100.00,2=19=0,S@1.95,17.05
AT3G58760		AthALTD0006614-4/4	chr3:21729816-21730063	127	Alt5		sr45sap18_up		6.48	5.4	39.29	26.68	47.94	20.59	0	15	VLOW,VLOW,100.00,1=15=0,S@0.97,14.03	VLOW,VLOW,100.00,1=18=0,S@0.97,17.03	N,N,100.00,2=5=0,S@1.96,3.04	N,N,100.00,3=11=0,S@2.93,8.07	LOW,LOW,100.00,18=37=0,S@17.74,19.26	VLOW,VLOW,100.00,4=19=0,C1@3.91,15.09	N,N,100.00,0=6=0,S@0.00,6.00	N,N,100.00,2=13=0,S@1.95,11.05
AT5G24000		AthALTD0009772-2/2	chr5:8111782-8111945	53	Alt5		sr45sap18_up		76.99	67.31	100	80.46	87.81	100	67.31	93.92	VLOW,VLOW,100.00,13=17=0,S@13.09,3.91	VLOW,VLOW,100.00,10=15=0,S@10.10,4.90	N,N,100.00,5=5=0,S@5.00,0.00	N,N,100.00,4=5=0,S@4.02,0.98	VLOW,VLOW,100.00,14=16=0,S@14.05,1.95	VLOW,VLOW,94.28,16=16=1,S@16.00,0.00	N,N,85.95,4=6=1,S@4.04,1.96	VLOW,VLOW,100.00,15=16=0,S@15.03,0.97
AT4G32320	APX6	AthALTD0012779-4/4	chr4:15603897-15604013	66	Alt5		sr45sap18_up		20.67	14.85	34.83	43.75	38.14	50	52.38	35.71	OK,OK,100.00,11=53=0,S@10.96,42.04	VLOW,VLOW,100.00,3=20=0,C1@2.97,17.03	N,N,100.00,3=9=0,C1@3.13,5.87	VLOW,VLOW,100.00,7=16=0,S@7.00,9.00	LOW,LOW,100.00,14=37=0,C1@14.11,22.89	VLOW,VLOW,100.00,12=24=0,S@12.00,12.00	VLOW,VLOW,100.00,11=21=0,S@11.00,10.00	N,N,100.00,5=14=0,S@5.00,9.00
AT4G33530	POT13	AthALTD0022207-3/3	chr4:16128238-16128339	42	Alt5		sr45sap18_up		37.5	35.9	62.5	38.1	45.45	68.75	20	60	VLOW,VLOW,100.00,9=24=0,S@9.00,15.00	LOW,LOW,100.00,14=39=0,S@14.00,25.00	N,N,100.00,5=8=0,S@5.00,3.00	VLOW,VLOW,100.00,8=21=0,S@8.00,13.00	LOW,LOW,100.00,15=33=0,S@15.00,18.00	VLOW,VLOW,100.00,11=16=0,S@11.00,5.00	N,N,100.00,1=5=0,S@1.00,4.00	N,N,82.50,3=5=1,S@3.00,2.00
AT1G16610	SR45	AthALTA0042881-1/2	chr1:5677200-5677355	0	Alt3		sr45sap18_up		22.22	13.51	0	50	48	33.33	22.22	15.38	OK,OK,100.00,14=63=0,S@14.00,49.00	LOW,LOW,100.00,5=37=0,S@5.00,32.00	N,N,100.00,0=3=0,S@0.00,3.00	VLOW,VLOW,100.00,10=20=0,S@10.00,10.00	LOW,LOW,100.00,12=25=0,S@12.00,13.00	VLOW,VLOW,100.00,7=21=0,S@7.00,14.00	N,N,100.00,2=9=0,S@2.00,7.00	N,N,100.00,2=13=0,S@2.00,11.00
AT3G55630	FPGS3	AthALTD0017180-1/2	chr3:20637575-20637592	0	Alt5		sr45sap18_up		0	0	22.34	27.13	12.89	28.07	14.31	0	OK,OK,100.00,0=55=0,S@0.00,55.00	LOW,LOW,100.00,0=32=0,S@0.00,32.00	N,N,100.00,1=11=0,C1@2.46,8.54	OK,OK,100.00,4=42=0,C1@11.39,30.61	OK,OK,100.00,2=45=0,S@5.80,39.20	LOW,OK,100.00,3=30=0,C2@8.42,21.58	VLOW,VLOW,100.00,1=19=0,C1@2.72,16.28	N,N,100.00,0=7=0,S@0.00,7.00
AT1G53430		AthALTA0003491-2/2	chr1:19939540-19939661	3	Alt3		sr45sap18_up		63.16	70.21	100	100	100	100	61.11	100	OK,OK,100.00,48=50=0,C2@31.58,18.42	LOW,OK,100.00,33=34=0,C2@23.87,10.13	N,N,100.00,8=8=0,S@8.00,0.00	VLOW,LOW,100.00,24=24=0,S@24.00,0.00	OK,OK,100.00,41=41=0,S@41.00,0.00	LOW,OK,100.00,33=33=0,S@33.00,0.00	VLOW,OK,100.00,22=23=0,C2@14.06,8.94	N,N,100.00,4=4=0,S@4.00,0.00
AT5G42320		AthALTA0018007-1/3	chr5:16920315-16920452	0	Alt3		sr45sap18_up		72.66	57.06	100	86.11	86.66	93	100	37.13	VLOW,VLOW,100.00,18=24=0,S@17.44,6.56	VLOW,VLOW,100.00,9=15=0,S@8.56,6.44	N,N,100.00,2=2=0,S@2.00,0.00	N,N,100.00,7=8=0,S@6.89,1.11	LOW,LOW,100.00,22=25=0,S@21.66,3.34	VLOW,VLOW,100.00,15=16=0,S@14.88,1.12	N,N,100.00,5=5=0,C2@5.00,0.00	N,N,100.00,4=10=0,S@3.71,6.29
AT2G33820	BAC1	AthALTA0024008-3/3	chr2:14306963-14307061	12	Alt3		sr45sap18_up		50	56	50	50	73.33	85	42.86	0	LOW,LOW,100.00,19=38=0,S@19.00,19.00	LOW,LOW,100.00,14=25=0,S@14.00,11.00	N,N,100.00,2=4=0,S@2.00,2.00	N,N,100.00,7=14=0,S@7.00,7.00	VLOW,VLOW,100.00,11=15=0,S@11.00,4.00	VLOW,VLOW,100.00,17=20=0,S@17.00,3.00	N,N,100.00,6=14=0,S@6.00,8.00	N,N,100.00,0=7=0,S@0.00,7.00
AT1G32070	NSI	AthALTA0035952-2/2	chr1:11536101-11536177	3	Alt3		sr45sap18_up		25.53	36.36	33.33	42.86	55.56	75	0	85.71	OK,OK,100.00,12=47=0,S@12.00,35.00	VLOW,VLOW,100.00,8=22=0,S@8.00,14.00	N,N,100.00,2=6=0,S@2.00,4.00	N,N,100.00,3=7=0,S@3.00,4.00	VLOW,VLOW,100.00,10=18=0,S@10.00,8.00	VLOW,VLOW,100.00,15=20=0,S@15.00,5.00	N,N,100.00,0=4=0,S@0.00,4.00	N,N,100.00,6=7=0,S@6.00,1.00
AT4G23430	TIC32	AthALTA0044083-3/6	chr4:12230527-12230680	41	Alt3		sr45sap18_up		61.92	68.26	100	83.77	100	84.58	100	100	VLOW,LOW,100.00,18=23=0,S@14.24,8.76	VLOW,LOW,100.00,20=23=0,S@15.70,7.30	N,N,100.00,1=1=0,S@1.00,0.00	VLOW,VLOW,100.00,16=17=0,S@14.24,2.76	VLOW,LOW,100.00,24=24=0,S@24.00,0.00	VLOW,VLOW,100.00,17=18=0,S@15.22,2.78	N,N,100.00,10=10=0,S@10.00,0.00	N,N,100.00,11=11=0,S@11.00,0.00
AT5G67610		AthALTD0011477-2/3	chr5:26962314-26962406	10	Alt5		sr45sap18_up		40	20	83.33	35.71	52.78	50	62.5	37.14	LOW,LOW,100.00,10=25=0,S@10.00,15.00	VLOW,VLOW,100.00,3=15=0,S@3.00,12.00	N,N,100.00,5=6=0,S@5.00,1.00	N,N,100.00,5=14=0,S@5.00,9.00	LOW,LOW,100.00,19=36=0,S@19.00,17.00	VLOW,VLOW,100.00,12=24=0,S@12.00,12.00	N,N,100.00,5=8=0,S@5.00,3.00	LOW,LOW,100.00,13=35=0,S@13.00,22.00
AT3G16120		AthINT0024515	chr3:5465173-5465251	79	IR			triple_down	23.91	22.49	0	11.17	22.76	0	0	0	LOW,LOW,4.7=30,3=7=15,0.687@6.19,19.71	VLOW,VLOW,7.0=30,4=4=13,0.82@4.9,16.89	N,N,0.0=30,0=0=5,1@0,5.3	LOW,LOW,3.5=30,1=3=15,0.558@2.22,17.69	N,N,3.5=30,1=4=8,0.558@3.07,10.42	N,N,0.0=30,0=0=9,1@0,9.55	VLOW,VLOW,0.0=30,0=0=14,1@0,14.85	VLOW,VLOW,0.0=30,0=0=14,1@0,14.85
AT5G14100	ABCI11	AthINT0053282	chr5:4549785-4550002	218	IR			triple_down	29.74	39.44	23.42	5.96	32.1	14.41	7.34	10.14	LOW,LOW,3.9=151,7=8=18,0.76@9.88,23.35	VLOW,VLOW,3.0=151,10=8=14,0.466@12.71,19.52	N,N,1.4=151,1=2=5,0.802@1.89,6.17	LOW,LOW,0.5=151,1=1=16,0.714@1.07,16.95	VLOW,VLOW,4.2=151,5=8=14,0.76@8.74,18.49	N,N,1.9=151,2=1=9,0.802@1.73,10.3	VLOW,VLOW,0.9=151,0=2=13,0.51@1.11,13.95	OK,OK,1.6=151,7=0=31,0.0949@3.85,34.15
AT2G22980	SCPL13	AthEX0030418	chr2:9780817-9780903	87	ES			triple_down	98.55	98.75	89.15	89.68	93.52	88.24	60.8	65.71	SOK,SOK,627=450=8,OK,C2@1069.27,15.73	SOK,SOK,344=282=4,OK,C2@622.12,7.87	OK,OK,43=39=5,OK,C2@77.56,9.44	SOK,SOK,110=82=11,OK,C2@182.05,20.95	SOK,SOK,176=141=11,OK,C2@306.75,21.25	SOK,SOK,104=122=15,OK,C3@212.66,28.34	OK,OK,19=24=14,OK,C2@34.66,22.34	OK,OK,21=37=15,OK,C3@47.97,25.03
AT2G22980	SCPL13	AthEX0030419	chr2:9780991-9781059	69	ES			triple_down	98.32	98.73	91.32	89.14	94.5	88.88	60.22	76.05	SOK,SOK,447=839=11,OK,S@1275.21,21.79	SOK,SOK,281=492=5,OK,S@768.12,9.88	SOK,SOK,38=89=6,B1,S@121.46,11.54	SOK,SOK,79=153=14,OK,S@219.28,26.72	SOK,SOK,140=273=12,OK,S@401.62,23.38	SOK,SOK,118=189=19,OK,S@289.75,36.25	OK,OK,17=47=21,B1,C1@51.19,33.81	SOK,SOK,35=75=17,B1,C1@96.58,30.42
AT1G30590		AthEX0001723	chr1:10837705-10837773	69	ES			triple_down	87.57	92.98	46.15	68	95.6	80.33	80.95	56.52	SOK,SOK,77=78=11,OK,S@145.37,20.63	SOK,SOK,50=56=4,OK,S@102.28,7.72	N,N,7=5=7,OK,S@8.77,10.23	OK,OK,17=34=12,OK,S@42.84,20.16	OK,OK,28=59=2,B1,S@85.08,3.92	OK,OK,16=33=6,B1,S@44.18,10.82	LOW,LOW,10=24=4,B1,S@30.76,7.24	VLOW,VLOW,7=19=10,B1,S@20.35,15.65
AT4G12020	WRKY19	AthEX0034083	chr4:7208516-7208563	48	ES			triple_down	100	100	100	88.55	65.26	100	73.48	86.5	VLOW,OK,8=29=0,OK,S@37.00,0.00	VLOW,OK,6=29=0,OK,S@35.00,0.00	N,N,1=21=0,B2,S@22.00,0.00	VLOW,OK,8=24=1,OK,S@29.22,3.78	LOW,OK,11=25=5,OK,S@26.76,14.24	VLOW,OK,5=20=0,OK,S@25.00,0.00	LOW,OK,11=18=3,OK,S@23.51,8.49	VLOW,OK,5=25=1,OK,S@26.82,4.19
AT4G38960	BBX19	AthEX6058195	chr4:18162056-18162168	113	ES			triple_down	45.96	45.58	76.33	50.12	51.31	68.58	37.14	13.04	VLOW,VLOW,9=10=13,OK,C3@14.71,17.29	VLOW,VLOW,7=9=11,OK,C3@12.31,14.69	N,N,1=18=3,B2,C1@16.79,5.21	N,N,3=4=4,OK,C3@5.51,5.49	VLOW,VLOW,6=13=10,OK,C3@14.88,14.12	N,N,5=2=2,B1,C3@6.17,2.83	VLOW,VLOW,0=13=11,Bl,C2@8.91,15.09	VLOW,VLOW,0=3=10,Bn,C3@1.70,11.30
AT3G12685		AthEX0006495	chr3:4029759-4029796	38	ES			triple_down	95.55	100	100	80.54	68.77	87.59	85.56	66.4	OK,OK,23=15=1,OK,S@37.26,1.74	VLOW,VLOW,13=11=0,OK,S@24.00,0.00	VLOW,VLOW,5=16=0,B1,S@21.00,0.00	VLOW,VLOW,10=12=3,OK,C1@20.14,4.86	OK,OK,18=21=10,OK,C1@33.70,15.30	VLOW,LOW,16=9=2,OK,C1@23.65,3.35	LOW,OK,14=28=4,OK,C1@39.36,6.64	VLOW,VLOW,5=16=6,B1,C2@17.93,9.07
AT2G35510	SRO1	AthINT0105383	chr2:14917433-14917722	290	IR			triple_down	30.91	33.33	29.41	14.05	15.04	16.67	10.11	5.08	OK,OK,11.1=151,14=20=38,0.853@22.26,49.74	OK,OK,8.3=151,7=18=25,0.575@16.66,33.34	VLOW,VLOW,3.7=151,2=8=12,0.422@6.47,15.53	OK,OK,3.5=151,9=8=52,0.537@9.69,59.31	OK,OK,6.7=151,7=10=48,0.918@9.78,55.22	OK,OK,7.2=151,5=7=30,0.903@7,35	OK,OK,1.6=151,1=8=40,0.223@4.95,44.05	OK,OK,3.9=151,0=6=56,0.133@3.15,58.85
AT4G32060		AthEX0010098	chr4:15502412-15502446	35	ES			triple_down	50.93	55.56	68.18	42.24	52.01	44.06	10.84	6.36	SOK,SOK,5=186=115,B2,S@155.85,150.15	SOK,SOK,4=134=69,B2,S@115.01,91.99	N,N,0=24=7,B3,S@21.14,9.86	SOK,SOK,4=51=47,B2,S@43.08,58.92	SOK,SOK,8=103=64,B2,S@91.02,83.98	SOK,SOK,0=63=50,B3,S@49.79,63.21	OK,OK,1=6=36,B2,S@4.66,38.34	OK,OK,0=5=46,Bn,S@3.24,47.76
AT1G18070		AthINT0003484	chr1:6216870-6217080	211	IR			triple_down	25	20	25	33.33	16.67	26.67	0	3.85	OK,OK,9.0=151,9=13=33,0.931@13.75,41.25	OK,OK,2.8=151,5=5=20,0.831@6,24	N,N,1.4=151,1=5=9,0.452@3.75,11.25	N,N,1.4=151,2=2=4,0.802@2.67,5.33	VLOW,VLOW,1.2=151,3=1=10,0.677@2.33,11.67	VLOW,VLOW,2.1=151,1=7=11,0.285@5.07,13.93	LOW,LOW,0.0=151,0=0=18,1@0,18	OK,OK,0.5=151,2=0=25,0.51@1.04,25.96
AT3G55080		AthINT0029832	chr3:20412400-20412581	182	IR			triple_down	21.24	19.54	7.49	4.19	1.45	23.61	0	0	OK,OK,5.5=133,8=6=25,0.926@8.49,31.47	LOW,LOW,2.1=133,3=5=16,0.679@4.78,19.69	N,N,0.3=133,0=1=6,0.714@0.54,6.64	OK,OK,1.1=133,1=1=22,0.918@1.04,23.83	OK,OK,0.5=133,0=1=33,0.714@0.51,34.46	VLOW,VLOW,1.6=133,4=3=11,0.77@4.33,14	LOW,LOW,0.0=133,0=0=17,1@0,17.5	OK,OK,0.0=133,0=0=22,1@0,22.65
AT3G61860	RS31	AthEX0030016	chr3:22901376-22901768	393	ES			triple_down	34.81	34.48	17.95	29.63	21.43	34.12	2.22	3.7	SOK,SOK,56=7=59,B2,S@42.47,79.53	OK,OK,39=1=38,B2,S@26.89,51.11	LOW,LOW,7=0=16,Bn,S@4.13,18.87	LOW,LOW,6=10=19,OK,S@10.37,24.63	OK,OK,22=2=44,B2,S@14.57,53.43	OK,OK,23=6=28,B1,S@19.45,37.55	OK,OK,1=0=22,Bn,S@0.51,22.49	VLOW,VLOW,1=0=13,Bn,S@0.52,13.48
AT1G11790	ADT1	AthINT0054294	chr1:3983742-3983824	83	IR			triple_down	26.01	15.31	40.18	7.8	4.17	22.8	0	0	VLOW,VLOW,7.2=34,6=1=10,0.285@4.43,12.6	LOW,LOW,4.1=34,1=5=17,0.452@3.54,19.6	N,N,3.1=34,3=1=3,0.677@2.82,4.2	VLOW,VLOW,1.0=34,1=1=12,0.918@1.09,12.94	OK,OK,6.2=34,2=0=23,0.133@1.04,23.96	VLOW,VLOW,7.2=34,4=3=12,0.687@4.35,14.74	LOW,LOW,0.0=34,0=0=17,1@0,17	VLOW,VLOW,0.0=34,0=0=11,1@0,11
AT1G01020	ARV1	AthINT0058344	chr1:7988-8235	248	IR			triple_down	33.33	31.71	42.86	30.77	27.27	24.14	0	0	OK,OK,5.8=151,18=4=22,0.203@14.67,29.33	VLOW,VLOW,5.6=151,10=3=14,0.466@8.56,18.44	N,N,2.1=151,7=2=6,0.501@6.43,8.57	N,N,4.6=151,6=2=9,0.588@5.23,11.77	OK,OK,4.6=151,8=7=20,0.863@9.54,25.46	VLOW,VLOW,2.8=151,3=4=11,0.892@4.35,13.65	VLOW,VLOW,0.0=151,0=0=11,1@0,11	LOW,LOW,2.3=151,0=0=18,0.51@0,18
AT5G19000	BPM1	AthINT0063439	chr5:6343726-6344088	363	IR			triple_down	26.19	24.59	10	13.73	24	22.58	4	6.25	OK,OK,3.5=151,7=15=31,0.199@13.88,39.12	OK,OK,3.7=151,3=12=23,0.34@9.34,28.66	N,N,1.9=151,0=2=9,0.51@1.1,9.9	OK,OK,2.8=151,1=6=22,0.36@3.98,25.02	LOW,LOW,3.5=151,3=9=19,0.537@7.44,23.56	VLOW,VLOW,2.3=151,2=5=12,0.679@4.29,14.71	VLOW,VLOW,1.9=151,1=0=12,0.51@0.52,12.48	LOW,LOW,0.5=151,2=0=15,0.51@1.06,15.94
AT1G54340	ICDH	AthINT0080597	chr1:20285692-20285796	105	IR			triple_down	19.84	34.24	46.03	9.93	14.87	12.92	2.56	5.88	OK,OK,10.0=56,2=12=24,0.19@8.9,35.95	VLOW,VLOW,5.0=56,3=9=10,0.697@8.74,16.78	N,N,1.9=56,1=5=3,0.452@4.67,5.48	VLOW,LOW,1.9=56,1=2=12,0.802@1.82,16.49	OK,OK,8.8=56,2=12=34,0.19@8.53,48.82	LOW,OK,4.4=56,2=4=18,0.77@3.74,25.19	LOW,OK,0.0=56,1=0=19,0.714@0.64,24.36	LOW,OK,1.2=56,2=0=16,0.51@1.32,21.18
AT5G58970	PUMP2	AthINT0096879	chr5:23809037-23809538	502	IR			triple_down	30.65	27.84	32.04	12.39	32.04	28.21	0	4.73	LOW,LOW,2.8=151,10=5=16,0.466@9.8,22.17	VLOW,VLOW,1.4=151,2=7=11,0.285@5.75,14.91	N,N,0.9=151,2=2=4,0.802@2.64,5.6	VLOW,VLOW,2.8=151,0=3=10,0.364@1.69,11.92	OK,OK,4.6=151,3=18=21,0.109@13.86,29.41	LOW,LOW,2.3=151,4=11=18,0.235@9.62,24.47	VLOW,VLOW,1.2=151,0=0=12,0.714@0,12.73	LOW,OK,4.9=151,0=2=19,0.186@1.05,21.1
AT2G27190	PAP12	AthINT0091447	chr2:11622890-11623051	162	IR			triple_down	29.63	30.77	60	21.43	59.09	35.48	8	2.22	LOW,LOW,3.4=113,7=9=19,0.537@10.37,24.63	LOW,LOW,1.9=113,6=10=18,0.289@10.46,23.54	N,N,0.9=113,0=3=1,0.364@2.4,1.6	VLOW,VLOW,1.9=113,1=5=11,0.452@3.64,13.36	VLOW,VLOW,5.6=113,8=18=9,0.449@20.68,14.32	VLOW,VLOW,2.2=113,5=6=10,0.588@7.45,13.55	OK,OK,1.2=113,0=4=23,0.26@2.16,24.84	OK,OK,0.3=113,0=1=22,0.714@0.51,22.49
AT2G47370		AthINT0021302	chr2:19439761-19439839	79	IR			triple_down	39.83	29.73	65.53	53.28	44.4	19.71	4.74	19.26	LOW,LOW,21.0=30,7=15=19,0.655@17.59,26.57	VLOW,VLOW,9.3=30,2=7=12,0.351@6.59,15.57	N,N,7.0=30,3=7=3,0.76@9.44,4.97	N,N,4.7=30,3=7=5,0.76@8.74,7.66	N,N,5.8=30,1=12=9,0.0594@10.38,13	VLOW,VLOW,9.3=30,2=4=14,0.351@4.11,16.76	VLOW,VLOW,1.2=30,0=1=11,0.714@0.57,11.52	LOW,LOW,8.2=30,2=6=19,0.422@5.4,22.66
AT5G53170	FTSH11	AthINT0075894	chr5:21563173-21563281	109	IR			triple_up	7.69	9.23	21.82	27.07	18.41	17.39	39.45	40.31	SOK,SOK,23.3=60,17=26=258,0.957@23.15,277.85	SOK,SOK,18.7=60,16=19=172,0.99@19.11,187.89	SOK,SOK,22.8=60,20=28=86,0.982@29.24,104.76	SOK,SOK,42.0=60,34=64=132,0.925@62.26,167.74	SOK,SOK,50.8=60,41=61=226,0.996@60.38,267.62	SOK,SOK,32.7=60,24=40=152,0.954@37.56,178.44	SOK,SOK,41.4=60,35=51=66,0.994@59.96,92.04	SOK,SOK,56.6=60,30=101=97,0.0881@91.91,136.09
AT4G24630	PAT08	AthINT0091831	chr4:12716515-12716646	132	IR			triple_up	7.69	8.47	30.77	23.48	16.57	19.3	40.74	38.33	SOK,SOK,5.5=83,8=9=102,0.815@9.15,109.85	OK,OK,1.7=83,5=5=54,0.679@5.42,58.58	OK,OK,5.9=83,8=16=27,0.554@15.69,35.31	OK,OK,7.6=83,10=17=44,0.732@16.67,54.33	SOK,SOK,7.6=83,16=13=73,0.775@16.9,85.1	OK,OK,8.4=83,6=16=46,0.554@13.12,54.88	OK,OK,8.9=83,14=19=24,0.741@23.22,33.78	OK,OK,13.5=83,14=32=37,0.593@31.81,51.19
AT4G18230		AthINT0035077	chr4:10080698-10080874	177	IR			triple_up	12.9	18.99	36.17	30	13.79	21.88	39.53	42.03	OK,OK,4.1=128,7=9=54,0.697@9.03,60.97	OK,OK,3.8=128,4=11=32,0.565@8.93,38.07	LOW,LOW,4.1=128,4=13=15,0.439@11.57,20.43	OK,OK,3.0=128,6=12=21,0.34@11.7,27.3	OK,OK,2.2=128,2=6=25,0.588@4.55,28.45	OK,OK,3.3=128,2=12=25,0.19@8.53,30.47	VLOW,VLOW,1.4=128,5=12=13,0.0781@11.86,18.14	OK,OK,3.8=128,4=25=20,0.0532@20.59,28.41
AT2G30600		AthINT0018119	chr2:13040279-13040370	92	IR			triple_up	12.26	11.66	25.41	32.71	31.69	29.07	33.02	40.08	SOK,SOK,169.3=43,72=125=705,0.701@110.59,791.41	SOK,SOK,129.4=43,60=82=538,0.852@79.29,600.71	SOK,SOK,48.8=43,27=35=91,0.927@38.88,114.12	SOK,SOK,114.0=43,50=90=144,0.738@92.9,191.1	SOK,SOK,223.8=43,85=160=264,0.366@161.3,347.7	SOK,SOK,123.7=43,45=96=172,0.321@90.99,222.01	SOK,SOK,53.7=43,27=43=71,0.858@46.56,94.44	SOK,SOK,66.7=43,26=69=71,0.448@66.53,99.47
AT5G32450		AthINT0045198	chr5:12080298-12080369	72	IR			triple_up	17.02	11.93	40	26.32	23.85	37.65	26.32	53.62	SOK,SOK,85.2=23,29=35=156,0.265@37.44,182.56	SOK,SOK,44.1=23,17=12=107,0.15@16.22,119.78	LOW,LOW,21.3=23,11=9=15,0.655@14,21	OK,OK,48.7=23,16=14=42,0.165@18.95,53.05	SOK,SOK,65.4=23,28=24=83,0.42@32.2,102.8	SOK,SOK,85.2=23,32=32=53,0.43@44.05,72.95	OK,OK,28.9=23,6=9=21,0.091@9.48,26.52	LOW,LOW,56.3=23,19=18=16,0.252@28.42,24.58
AT1G60260	BGLU5	AthINT0062683	chr1:22219276-22219353	78	IR			triple_up	24.47	19.14	47.03	33.61	35.39	39.36	49.31	45.72	OK,SOK,53.1=29,21=22=55,0.544@26.77,82.61	OK,OK,20.5=29,8=12=35,0.547@11.91,50.33	OK,OK,39.8=29,13=32=21,0.315@33.08,37.26	SOK,SOK,54.3=29,27=28=45,0.858@36.74,72.57	SOK,SOK,74.8=29,28=44=54,0.426@48.74,88.98	OK,OK,47.1=29,21=26=30,0.715@32.75,50.46	OK,OK,60.3=29,20=34=23,0.284@40.32,41.44	OK,OK,55.5=29,26=35=30,0.776@44.44,52.76
AT4G25170		AthINT0036369	chr4:12910841-12910929	89	IR			triple_up	21.68	24.59	40.8	36.4	35.09	37.04	57.97	64.56	SOK,SOK,88.4=40,69=50=215,0.98@72.41,261.59	SOK,SOK,61.2=40,47=43=138,0.998@56.07,171.93	OK,OK,32.4=40,21=30=37,0.97@35.9,52.1	SOK,SOK,73.5=40,49=54=90,0.997@70.25,122.75	SOK,SOK,83.1=40,72=48=111,0.982@81.06,149.94	SOK,SOK,55.1=40,40=40=68,0.998@54.82,93.18	SOK,SOK,42.9=40,37=43=29,1@63.19,45.81	SOK,SOK,56.9=40,42=60=28,0.998@83.93,46.07
AT3G26085		AthINT0026105	chr3:9531522-9531616	95	IR			triple_up	5.86	7.21	27.44	21.36	14.07	11.94	28.05	31.88	OK,OK,3.0=46,3=5=68,0.831@4.48,71.99	OK,OK,3.0=46,2=4=41,0.77@3.42,43.96	VLOW,VLOW,3.0=46,1=6=10,0.285@4.82,12.74	OK,OK,9.1=46,7=9=31,0.918@10.22,37.62	OK,OK,13.7=46,5=8=42,0.529@7.84,47.91	OK,OK,4.6=46,4=8=47,0.697@7.13,52.62	OK,OK,11.4=46,7=10=23,0.888@11.48,29.45	OK,OK,18.3=46,17=5=24,0.32@14.81,31.65
AT5G58040	FIPS5	AthINT0075207	chr5:23493015-23493210	196	IR			triple_up	6.43	9.52	38.46	16.92	10.18	26.83	40.35	32.56	OK,OK,2.4=147,4=7=80,0.501@5.85,85.15	OK,OK,1.2=147,5=3=38,0.452@4.38,41.62	VLOW,VLOW,3.8=147,4=11=12,0.565@10.38,16.62	OK,OK,2.4=147,4=7=27,0.501@6.43,31.57	OK,OK,5.2=147,10=7=75,0.762@9.37,82.63	OK,OK,4.8=147,8=14=30,0.529@13.95,38.05	LOW,LOW,5.7=147,14=9=17,0.662@16.14,23.86	OK,OK,6.2=147,8=20=29,0.354@18.56,38.44
AT1G27460	NPGR1	AthALTA0035784-3/6	chr1:9537219-9537561	72	Alt3			triple_up	3.14	4.8	18.31	23.94	18.28	18.35	31.7	50.96	SOK,SOK,100.00,4=124=0,S@3.89,120.11	OK,OK,100.00,4=81=0,S@3.89,77.11	VLOW,VLOW,100.00,3=16=0,S@2.93,13.07	OK,OK,100.00,11=45=0,S@10.77,34.23	SOK,SOK,100.00,20=107=0,S@19.56,87.44	OK,OK,100.00,18=96=0,S@17.62,78.38	OK,OK,100.00,19=59=0,S@18.70,40.30	LOW,LOW,100.00,18=35=0,S@17.84,17.16
AT2G24600		AthINT0016998	chr2:10452301-10452420	120	IR			triple_up	41.54	32.2	52.73	50	37.3	38	59.74	68.85	LOW,LOW,7.9=71,19=8=19,0.641@19.11,26.89	OK,OK,7.4=71,13=6=20,0.715@12.56,26.44	LOW,LOW,13.8=71,14=15=13,0.993@22.15,19.85	OK,OK,16.8=71,20=26=23,0.957@34.5,34.5	SOK,SOK,26.6=71,42=27=58,0.979@47.37,79.63	OK,OK,12.8=71,29=9=31,0.32@26.22,42.78	SOK,SOK,35.5=71,45=47=31,0.998@73.48,49.52	SOK,SOK,33.0=71,62=22=19,0.364@70.92,32.08
AT4G00060	MEE44	AthINT0085279	chr4:28282-28372	91	IR			triple_up	17.71	7.49	26.17	23.65	20.18	21.29	30.71	37.83	OK,OK,10.0=42,9=11=48,0.95@12.16,56.51	OK,OK,2.5=42,2=3=32,0.855@2.78,34.4	OK,OK,7.5=42,5=14=28,0.472@12.52,35.33	OK,OK,10.0=42,14=9=38,0.946@14.56,46.99	OK,OK,16.7=42,12=13=51,0.954@15.5,61.29	OK,OK,7.5=42,5=6=21,0.863@6.89,25.47	OK,OK,18.3=42,16=15=36,0.993@20.85,47.05	OK,OK,19.2=42,10=25=30,0.5@25.16,41.35
AT4G20380	LSD1	AthALTA0033576-3/7	chr4:11005022-11005150	37	Alt3			triple_up	69.03	74.29	76.34	72.5	68.25	58.33	100	100	SOK,SOK,100.00,78=113=0,S@78.00,35.00	OK,OK,100.00,52=70=0,S@52.00,18.00	VLOW,VLOW,100.00,13=17=0,S@12.98,4.02	OK,OK,100.00,29=40=0,S@29.00,11.00	OK,OK,100.00,43=63=0,S@43.00,20.00	LOW,LOW,100.00,21=36=0,S@21.00,15.00	VLOW,VLOW,100.00,15=15=0,S@15.00,0.00	VLOW,VLOW,100.00,16=16=0,S@16.00,0.00
AT3G59060	PIF5	AthALTA0037839-2/2	chr3:21829825-21829913	11	Alt3			triple_up	13.61	13.95	13.04	1.96	4	3.92	50	25	SOK,SOK,99.30,20=147=1,S@20.01,126.99	OK,OK,98.82,12=86=1,S@12.00,74.00	VLOW,VLOW,100.00,3=23=0,S@3.00,20.00	OK,OK,100.00,1=51=0,S@1.00,50.00	OK,OK,100.00,3=75=0,S@3.00,72.00	OK,OK,100.00,2=51=0,S@2.00,49.00	LOW,LOW,100.00,13=26=0,S@13.00,13.00	VLOW,VLOW,100.00,5=20=0,S@5.00,15.00
AT4G04810	MSRB4	AthINT0087001	chr4:2442304-2442402	99	IR			triple_up	10.6	9.03	83.61	33.47	20.74	29.45	38.74	28.69	OK,OK,4.2=50,6=3=35,0.873@5.74,48.39	OK,OK,1.4=50,4=1=22,0.558@2.98,29.98	N,N,7.7=50,4=6=1,0.697@11.71,2.29	LOW,OK,4.2=50,7=9=16,0.439@13.43,26.7	OK,OK,9.8=50,6=8=27,0.766@10.66,40.75	OK,OK,12.6=50,9=11=24,0.851@16.21,38.83	LOW,OK,17.5=50,14=11=19,0.979@20.84,32.95	OK,OK,9.8=50,8=9=21,0.884@13.59,33.78
AT1G63880		AthINT0010766	chr1:23713690-23713790	101	IR			triple_up	34.15	41.28	38.46	61.76	50.79	57.58	100	47.62	SOK,SOK,26.9=52,27=29=54,0.999@37.56,72.44	OK,OK,20.2=52,27=18=32,0.965@31.79,45.21	N,N,2.0=52,1=4=4,0.558@3.46,5.54	OK,OK,24.2=52,24=18=13,0.984@33.97,21.03	OK,OK,30.3=52,29=35=31,0.999@48.25,46.75	OK,OK,20.9=52,16=22=14,0.975@29.94,22.06	VLOW,VLOW,14.1=52,17=6=0,0.5@23,0	VLOW,VLOW,7.4=52,6=14=11,0.662@14.76,16.24
AT2G42040		AthINT0020425	chr2:17544485-17544587	103	IR			triple_up	32.86	38.01	53.85	44.68	50.41	60.47	78.57	54.72	SOK,SOK,48.6=54,25=68=95,0.409@61.78,126.22	SOK,SOK,29.2=54,24=41=53,0.945@44.85,73.15	N,N,9.1=54,2=12=6,0.19@10.77,9.23	VLOW,VLOW,5.8=54,2=19=13,0.0367@15.19,18.81	OK,OK,31.1=54,20=41=30,0.809@45.87,45.13	LOW,LOW,20.1=54,11=41=17,0.151@41.72,27.28	VLOW,VLOW,9.1=54,10=12=3,0.95@19.64,5.36	LOW,LOW,10.4=54,15=14=12,0.928@22.44,18.56
AT5G26030	HEM15	AthINT0079392	chr5:9098296-9098433	138	IR			triple_up	0	3.85	0	1.59	2.14	0	29.57	48.04	OK,OK,0.0=89,0=0=31,1@0,31	OK,OK,0.8=89,2=0=25,0.51@1.04,25.96	LOW,LOW,0.0=89,0=0=16,1@0,16	OK,OK,0.4=89,1=0=31,0.714@0.51,31.49	OK,OK,0.4=89,0=2=47,0.51@1.05,48.01	OK,OK,0.0=89,0=0=31,1@0,31	OK,OK,5.1=89,2=16=22,0.0766@11.97,28.5	LOW,LOW,5.1=89,9=20=16,0.204@21.9,23.69
AT3G49530	NAC062	AthINT0087524	chr3:18362843-18362960	118	IR			triple_up	1.05	0	4	2.65	3.23	1.23	26.04	24.89	OK,OK,0.5=69,0=1=47,0.714@0.5,47.5	OK,OK,0.0=69,0=0=43,1@0,43	OK,OK,1.0=69,0=2=24,0.51@1.04,24.96	OK,OK,1.5=69,0=3=55,0.364@1.54,56.46	OK,OK,2.0=69,2=2=60,0.927@2.07,61.93	OK,OK,0.5=69,1=0=40,0.714@0.5,40.5	SOK,SOK,22.3=69,25=25=71,0.998@31.51,89.49	SOK,SOK,25.4=69,19=40=89,0.779@36.84,111.16
AT4G12720	NUDT7	AthINT0089935	chr4:7489237-7489335	99	IR			triple_up	1.18	3.09	0	0.54	0.67	0	23.81	26.44	OK,OK,2.1=50,1=1=84,0.802@1.01,84.99	OK,OK,0.0=50,1=2=47,0.51@1.54,48.45	OK,OK,0.0=50,0=0=50,1@0,50	OK,OK,0.0=50,1=0=92,0.714@0.5,92.5	SOK,SOK,1.4=50,2=0=149,0.51@1.01,149.99	OK,OK,0.0=50,0=0=82,1@0,82	SOK,SOK,35.7=50,23=47=112,0.824@43.33,138.67	SOK,SOK,34.3=50,36=33=96,1@43.63,121.37
AT2G33480	ANAC041	AthINT0056493	chr2:14181790-14181878	89	IR			triple_up	52.14	48.18	70.5	57.09	49.76	42.74	84.5	67.82	SOK,SOK,46.4=40,32=43=35,0.993@58.01,53.25	OK,OK,21.9=40,16=26=23,0.92@31.69,34.08	VLOW,VLOW,15.8=40,5=23=6,0.124@24.45,10.23	LOW,LOW,20.1=40,14=20=13,0.95@27.17,20.42	SOK,SOK,42.9=40,31=43=38,0.994@56.36,56.9	OK,OK,18.4=40,7=28=24,0.151@25.57,34.25	OK,OK,34.1=40,16=48=6,0.29@60.34,11.07	OK,OK,38.5=40,24=34=14,0.969@49.51,23.49
AT4G34150		AthINT0038266	chr4:16356819-16356917	99	IR			triple_up	1.29	1.42	2.03	1.05	0.32	0.82	21.53	23.67	SOK,SOK,4.9=50,5=3=306,0.831@4.05,309.95	SOK,SOK,3.5=50,4=2=209,0.77@3.05,211.95	SOK,SOK,0.7=50,1=8=217,0.223@4.59,221.41	SOK,SOK,3.5=50,0=10=472,0.0346@5.06,476.94	SOK,SOK,1.4=50,2=1=466,0.802@1.5,467.5	SOK,SOK,2.8=50,2=4=361,0.77@3.01,363.99	SOK,SOK,73.5=50,65=109=317,0.995@105.71,385.29	SOK,SOK,87.5=50,115=117=374,1@143.44,462.56
AT1G20510	4CLL5	AthINT0051931	chr1:7103868-7103942	75	IR			triple_up	0	0	11.11	3.45	0	3.23	31.03	18.18	OK,OK,0.0=26,0=0=20,1@0,20	VLOW,VLOW,0.0=26,0=0=14,1@0,14	VLOW,VLOW,5.4=26,1=2=12,0.452@1.67,13.33	VLOW,VLOW,1.4=26,0=1=14,0.714@0.52,14.48	OK,OK,0.0=26,0=0=37,1@0,37	LOW,LOW,1.4=26,1=0=15,0.714@0.52,15.48	OK,OK,13.5=26,8=10=20,0.884@11.79,26.21	LOW,LOW,10.8=26,1=7=18,0.102@4.73,21.27
AT1G19380		AthINT0003820	chr1:6698345-6698434	90	IR			triple_up	8.4	6.5	27.59	15.29	11.18	14.16	41.67	42.61	SOK,SOK,17.9=41,14=17=169,0.979@16.8,183.2	SOK,SOK,11.9=41,5=11=115,0.647@8.52,122.49	OK,OK,11.1=41,4=12=21,0.501@10.21,26.79	OK,OK,7.7=41,1=12=36,0.0781@7.49,41.51	SOK,SOK,23.1=41,13=25=151,0.83@21.13,167.87	SOK,SOK,21.3=41,14=17=94,0.95@17.7,107.3	OK,OK,35.0=41,12=38=35,0.294@35.42,49.58	OK,OK,34.1=41,20=29=33,0.934@34.94,47.06
AT1G11870	ATSRS	AthINT0060595	chr1:4006191-4006280	90	IR			triple_up	5.48	4.17	12.5	11.93	18.37	15.29	20	32.73	OK,OK,6.0=41,3=5=69,0.762@4.22,72.78	OK,OK,2.6=41,1=3=46,0.677@2.08,47.91	OK,OK,1.7=41,3=3=21,0.855@3.38,23.62	OK,OK,6.0=41,4=9=48,0.697@7.28,53.72	OK,OK,19.6=41,10=17=60,0.785@15.98,71.02	OK,OK,8.5=41,6=7=36,0.894@7.49,41.51	LOW,LOW,6.0=41,3=5=16,0.762@4.8,19.2	OK,OK,26.5=41,14=22=37,0.858@23.89,49.11
AT4G23180	CRK10	AthINT0068120	chr4:12140387-12140462	76	IR			triple_up	1.54	0	1.33	0	1.16	1.05	15.32	29.51	OK,OK,1.3=27,2=0=64,0.51@1.02,64.98	OK,OK,0.0=27,0=0=31,1@0,31	OK,OK,0.0=27,0=1=37,0.714@0.51,37.49	OK,OK,0.0=27,0=0=54,1@0,54	OK,OK,5.2=27,2=0=85,0.186@1.01,85.99	OK,OK,0.0=27,1=0=47,0.714@0.5,47.5	OK,OK,2.6=27,6=11=47,0.4@9.8,54.2	OK,OK,20.7=27,18=18=43,0.994@23.31,55.69
AT3G45640	MPK3	AthINT0086425	chr3:16758225-16758306	82	IR			triple_up	1.61	3.47	7.29	2.52	3.13	2.14	19.23	27.02	SOK,SOK,5.3=33,4=4=244,0.918@4.06,247.94	SOK,SOK,9.6=33,1=12=181,0.0781@6.73,187.27	SOK,SOK,6.4=33,1=13=89,0.0594@7.51,95.49	SOK,SOK,7.4=33,9=4=251,0.697@6.65,257.35	SOK,SOK,10.6=33,10=7=263,0.888@8.76,271.24	SOK,SOK,3.2=33,3=5=183,0.831@4.09,186.91	SOK,SOK,48.8=33,31=49=168,0.982@47.69,200.31	SOK,SOK,109.2=33,56=101=212,0.945@99.7,269.3
AT5G08790	NAC081	AthINT0087538	chr5:2859524-2859614	91	IR			triple_up	5.77	4.92	7.14	10.48	2.4	8.64	40	19.46	OK,OK,2.5=42,1=5=49,0.452@3.17,51.83	OK,OK,0.8=42,1=2=29,0.802@1.57,30.43	OK,OK,3.3=42,4=0=26,0.26@2.14,27.86	OK,OK,5.8=42,5=6=47,0.937@6.08,51.92	OK,OK,0.0=42,0=3=61,0.364@1.54,62.46	OK,OK,0.0=42,0=7=37,0.0949@3.8,40.2	LOW,LOW,5.8=42,5=15=15,0.472@14,21	OK,OK,18.3=42,9=20=60,0.699@17.32,71.68
AT2G40110		AthINT0019999	chr2:16749199-16749269	71	IR			triple_up	8.77	9.09	8.33	10.53	8.82	14.29	28.26	36.67	OK,OK,9.6=22,2=3=26,0.289@2.72,28.28	LOW,LOW,4.8=22,0=3=15,0.186@1.64,16.36	VLOW,VLOW,1.6=22,1=1=11,0.802@1.08,11.92	LOW,LOW,3.2=22,1=3=17,0.677@2.21,18.79	OK,OK,9.6=22,2=4=31,0.289@3.26,33.74	OK,OK,14.3=22,4=4=24,0.382@4.57,27.43	OK,OK,27.1=22,9=17=33,0.396@16.67,42.33	LOW,LOW,25.4=22,11=11=19,0.68@15.03,25.97
AT5G66070	ATL27	AthINT0059811	chr5:26422744-26422910	167	IR			triple_up	4.92	0	0	4.55	3.7	8.33	21.62	54.55	OK,OK,0.9=118,2=1=29,0.802@1.57,30.43	OK,OK,0.0=118,0=0=22,1@0,22	VLOW,VLOW,0.0=118,0=0=12,1@0,12	OK,OK,0.6=118,2=0=21,0.51@1.05,21.95	OK,OK,0.6=118,2=0=26,0.51@1.04,26.96	OK,OK,0.6=118,4=0=22,0.26@2.17,23.83	OK,OK,3.6=118,7=9=29,0.697@9.73,35.27	LOW,LOW,8.6=118,24=12=15,0.522@27.82,23.18
AT1G73540	NUDT21	AthINT0089849	chr1:27646283-27646377	95	IR			triple_up	2.52	1.27	10.34	11.11	5.51	15.49	26.13	21.05	OK,OK,2.3=46,1=2=58,0.802@1.54,59.46	OK,OK,0.8=46,1=0=39,0.714@0.51,39.49	VLOW,VLOW,0.0=46,2=1=13,0.51@1.65,14.35	OK,OK,3.0=46,2=7=36,0.501@5,40	OK,OK,5.3=46,3=4=60,0.831@3.69,63.31	OK,OK,4.6=46,1=10=30,0.133@6.35,34.65	SOK,SOK,29.7=46,30=28=82,1@36.58,103.42	SOK,SOK,21.3=46,20=28=90,0.982@29.05,108.95
AT3G52400	SYP122	AthINT0106627	chr3:19426290-19426461	172	IR			triple_up	0	1.59	6.67	5.88	1.49	0	26.19	31.25	OK,OK,0.3=123,0=0=42,1@0,42	OK,OK,0.3=123,1=0=31,0.714@0.51,31.49	VLOW,VLOW,0.6=123,1=1=14,0.918@1.07,14.93	LOW,LOW,0.6=123,0=2=16,0.51@1.06,16.94	OK,OK,0.3=123,0=1=33,0.714@0.51,33.49	LOW,LOW,0.0=123,0=0=19,1@0,19	OK,OK,6.5=123,3=19=31,0.0886@13.88,39.12	OK,OK,4.5=123,12=8=22,0.647@13.12,28.88
AT1G18300	NUDT4	AthINT0089911	chr1:6300032-6300366	335	IR			triple_up	4	5.88	17.65	0	12.5	3.03	30.53	31.34	OK,OK,0.2=151,1=1=24,0.714@1.04,24.96	LOW,LOW,0.2=151,0=2=16,0.51@1.06,16.94	N,N,0.0=151,1=2=7,0.51@1.76,8.23	VLOW,VLOW,0.2=151,0=0=14,1@0,14	N,N,0.0=151,0=2=7,0.51@1.12,7.88	LOW,LOW,0.7=151,1=0=16,0.714@0.52,16.48	OK,OK,3.7=151,4=25=33,0.0532@18.93,43.07	OK,OK,6.0=151,17=25=46,0.175@27.58,60.42
AT5G62130		AthINT0050839	chr5:24950972-24951050	79	IR			triple_up	13.24	7.27	12.78	27.77	16.28	18.26	22.79	44.05	OK,OK,15.2=30,11=8=63,0.815@10.89,71.35	OK,OK,2.3=30,2=4=39,0.77@3.28,41.84	OK,OK,2.3=30,6=3=31,0.588@5.12,34.96	OK,OK,36.2=30,23=15=50,0.621@24.56,63.88	OK,OK,22.2=30,7=17=63,0.384@14.24,73.25	OK,OK,18.7=30,12=7=43,0.525@11.36,50.85	OK,OK,28.0=30,17=7=41,0.176@14.86,50.35	VLOW,VLOW,16.3=30,6=11=11,0.554@12.48,15.85
AT1G14900	HMGA	AthINT0079763	chr1:5139196-5139269	74	IR			triple_up	17.81	11.86	25.93	30.77	16.33	18.52	42.86	35	OK,OK,19.6=25,11=15=60,0.853@15.32,70.68	OK,OK,12.6=25,8=6=52,0.715@7.83,58.17	VLOW,VLOW,9.8=25,2=5=10,0.289@4.41,12.59	LOW,LOW,14.0=25,7=9=18,0.77@10.46,23.54	OK,OK,14.0=25,9=7=41,0.77@9.31,47.69	OK,OK,11.2=25,2=8=22,0.235@5.93,26.07	VLOW,VLOW,21.0=25,7=8=10,0.429@10.71,14.29	OK,OK,49.0=25,30=12=39,0.0777@28.35,52.65
AT1G07020		AthINT0001282	chr1:2155756-2155877	122	IR			triple_up	3.94	9.33	0	13.64	11.11	10.71	15	39.39	OK,OK,1.4=73,1=4=61,0.558@2.6,63.4	OK,OK,2.4=73,0=7=34,0.0949@3.83,37.17	N,N,0.0=73,0=0=8,1@0,8	LOW,LOW,1.9=73,4=2=19,0.77@3.41,21.59	OK,OK,3.4=73,3=5=32,0.831@4.44,35.56	OK,OK,2.9=73,4=2=25,0.77@3.32,27.68	LOW,LOW,2.9=73,6=0=17,0.133@3.45,19.55	VLOW,VLOW,2.4=73,9=4=10,0.351@9.06,13.94
AT4G30910		AthINT0037445	chr4:15043339-15043407	69	IR			triple_up	20	5.88	43.75	5.88	21.43	25.49	57.58	42.86	OK,OK,21.0=15,8=7=30,0.429@9,36	OK,OK,4.7=15,0=3=24,0.186@1.59,25.41	N,N,4.7=15,9=5=9,0.815@10.06,12.94	LOW,LOW,0.0=15,0=2=16,0.51@1.06,16.94	OK,OK,18.7=15,4=8=22,0.17@7.29,26.71	LOW,LOW,7.0=15,2=11=19,0.235@8.16,23.84	VLOW,VLOW,25.7=15,5=14=7,0.0862@14.97,11.03	VLOW,VLOW,16.3=15,17=4=14,0.24@15,20
AT2G32530	CSLB3	AthINT0068761	chr2:13812721-13812920	200	IR			triple_up	13.02	10.99	22.76	7.28	6.76	5.25	29.67	42.15	OK,OK,3.9=151,9=11=63,0.565@11.3,75.51	OK,OK,1.4=151,3=8=42,0.223@6.1,49.44	N,N,0.9=151,2=3=8,0.677@3.07,10.42	OK,OK,1.6=151,6=4=60,0.588@5.36,68.28	OK,OK,0.9=151,3=3=39,0.677@3.2,44.16	LOW,LOW,0.5=151,0=2=17,0.51@1.05,18.98	LOW,OK,3.2=151,13=4=19,0.287@11.02,26.13	VLOW,VLOW,1.2=151,6=11=11,0.102@12.08,16.58
AT1G50630		AthINT0008258	chr1:18751791-18751874	84	IR			triple_up	11.11	15.15	36.84	22.45	11.69	26.09	45.1	29.03	OK,OK,5.0=35,5=1=24,0.452@3.33,26.67	VLOW,VLOW,2.0=35,2=3=14,0.855@2.88,16.12	N,N,3.0=35,2=5=6,0.679@4.79,8.21	LOW,LOW,8.0=35,3=8=19,0.611@6.74,23.27	OK,OK,6.0=35,0=9=34,0.0484@5.03,37.97	LOW,LOW,10.0=35,5=7=17,0.762@7.57,21.43	VLOW,VLOW,9.0=35,9=14=14,0.909@16.69,20.31	VLOW,VLOW,6.0=35,3=6=11,0.762@5.81,14.19
AT3G12710		AthINT0023801	chr3:4041059-4041153	95	IR			triple_up	0	6.25	0	2.56	10	17.65	45	16.13	OK,OK,0.0=46,0=0=24,1@0,24	LOW,LOW,1.5=46,1=1=15,0.802@1.06,15.94	N,N,0.0=46,0=0=5,1@0,5	LOW,LOW,0.8=46,1=0=19,0.714@0.51,19.49	LOW,LOW,1.5=46,3=1=18,0.677@2.2,19.8	N,N,2.3=46,1=2=7,0.802@1.76,8.23	VLOW,VLOW,8.4=46,3=15=11,0.199@13.05,15.95	VLOW,VLOW,2.3=46,5=0=13,0.186@2.9,15.1
AT3G42150		AthEX0007401	chr3:14310554-14310616	63	ES			triple_up	79.27	78.33	79.11	81.87	65.81	63.65	100	100	SOK,SOK,101=49=20,OK,S@134.76,35.24	OK,OK,53=25=11,OK,S@69.71,19.29	VLOW,VLOW,10=12=3,OK,S@19.78,5.22	OK,OK,42=20=7,OK,S@56.49,12.51	SOK,SOK,55=28=22,OK,S@69.10,35.90	OK,OK,31=17=14,OK,S@39.46,22.54	OK,OK,23=24=0,OK,S@47.00,0.00	OK,OK,30=24=0,OK,S@54.00,0.00
AT5G24735		AthALTD0009809-6/10	chr5:8469020-	92	Alt5			triple_up	65.38	66.26	79.58	75.22	76.58	74.55	83.33	90	SOK,SOK,100.00,323=494=0,S@322.98,171.02	SOK,SOK,100.00,216=326=0,S@216.01,109.99	SOK,SOK,100.00,113=142=0,S@113.00,29.00	SOK,SOK,100.00,170=226=0,S@170.00,56.00	SOK,SOK,100.00,291=380=0,S@291.00,89.00	SOK,SOK,100.00,167=224=0,S@166.99,57.01	SOK,SOK,100.00,145=174=0,S@144.99,29.01	SOK,SOK,100.00,225=250=0,S@225.00,25.00
AT1G55310	SCL33	AthINT0102061	chr1:20631120-20631686	567	IR			triple_up	52.02	43.82	68.86	66.59	64.11	68.07	74.21	65.29	SOK,SOK,20.2=151,30=47=40,0.359@65.92,60.8	OK,OK,16.0=151,14=22=26,0.833@29.16,37.39	N,N,4.4=151,2=13=4,0.0766@14.94,6.75	VLOW,VLOW,10.0=151,8=33=12,0.0428@39.84,19.99	OK,OK,14.8=151,21=27=15,0.721@43.97,24.62	VLOW,VLOW,7.9=151,7=26=9,0.111@32.25,15.13	OK,OK,7.7=151,18=28=9,0.113@45.11,15.68	OK,OK,9.3=151,21=20=12,0.522@37.31,19.83
AT4G15540		AthINT0034317	chr4:8874349-8874446	98	IR			triple_up	3.48	2.57	5.58	3.29	7.6	5.95	25.08	23.88	SOK,SOK,7.9=49,8=3=135,0.611@5.69,157.73	OK,OK,3.6=49,0=5=84,0.186@2.57,97.27	OK,OK,2.9=49,1=3=30,0.677@2.11,35.76	OK,OK,2.1=49,0=5=65,0.186@2.58,75.81	OK,OK,5.7=49,5=8=70,0.863@6.99,85.04	OK,OK,5.0=49,1=6=49,0.36@3.71,58.61	OK,OK,17.9=49,6=25=41,0.175@19.38,57.91	OK,OK,12.1=49,11=6=24,0.766@10.53,33.57
AT5G66210	CPK28	AthINT0067716	chr5:26457109-26457213	105	IR			triple_up	5.12	0	12.72	4	4.86	3.35	72.4	42.45	OK,OK,3.1=56,4=1=45,0.558@2.63,48.7	OK,OK,0.0=56,0=0=24,1@0,24.71	OK,OK,3.1=56,1=5=20,0.452@3.38,23.21	OK,OK,3.8=56,0=3=35,0.26@1.56,37.47	OK,OK,3.8=56,1=3=38,0.558@2.1,41.02	OK,OK,1.2=56,0=2=28,0.51@1.03,29.79	LOW,LOW,16.9=56,15=12=5,0.954@23.27,8.87	OK,OK,24.4=56,22=19=27,0.991@29.2,39.59
AT5G66210	CPK28	AthINT0067717	chr5:26456840-26456934	95	IR			triple_up	0	4.85	13.51	14.67	11.7	10.92	36.3	33.62	OK,OK,0.0=46,0=0=86,1@0,86	OK,OK,3.0=46,2=3=49,0.855@2.62,51.38	OK,OK,5.3=46,6=9=48,0.815@8.51,54.49	OK,OK,16.7=46,6=16=64,0.5@12.62,73.38	SOK,SOK,14.5=46,8=14=83,0.852@12.29,92.72	OK,OK,6.1=46,7=6=53,0.951@7.21,58.79	OK,OK,29.7=46,21=28=43,0.982@33.4,58.6	SOK,SOK,35.0=46,16=62=77,0.0702@52.11,102.89
AT4G12720	NUDT7	AthINT0089934	chr4:7489042-7489124	83	IR			triple_up	0.98	0	2.05	0	1.15	1.5	33.27	10.55	OK,OK,0.0=34,0=1=40,0.714@0.52,52.36	OK,OK,1.0=34,0=0=24,0.714@0,31.11	OK,OK,1.0=34,1=0=23,0.714@0.64,30.43	OK,OK,0.0=34,0=0=28,1@0,36.3	OK,OK,0.0=34,0=1=34,0.714@0.52,44.58	OK,OK,1.0=34,0=1=26,0.714@0.52,34.21	LOW,OK,18.5=34,4=19=19,0.239@16.36,32.82	OK,OK,5.2=34,5=7=44,0.903@7.44,63.06
AT4G12790		AthINT0033737	chr4:7518334-7518476	143	IR			triple_up	4.35	0.9	8.93	5.63	3.54	8.81	32.99	14.11	OK,OK,2.6=94,3=3=65,0.94@3.18,69.82	OK,OK,0.7=94,1=0=55,0.714@0.52,57.13	LOW,LOW,1.1=94,1=2=15,0.802@1.65,16.82	OK,OK,3.0=94,8=0=67,0.0678@4.35,72.86	OK,OK,3.4=94,2=3=67,0.855@2.62,71.41	OK,OK,3.7=94,5=4=46,0.918@4.98,51.52	VLOW,VLOW,4.8=94,5=6=11,0.937@7.41,15.06	OK,OK,4.8=94,6=6=36,0.937@6.95,42.29
AT3G57530	CPK32	AthINT0067757	chr3:21297638-21297739	102	IR			triple_up	0	1.96	0	0	4.11	0	36.84	7.69	OK,OK,0.0=53,0=0=66,1@0,66	OK,OK,0.0=53,0=1=25,0.714@0.51,25.49	LOW,LOW,0.0=53,0=0=19,1@0,19	OK,OK,0.0=53,0=0=38,1@0,38	OK,OK,2.0=53,2=1=35,0.802@1.56,36.44	OK,OK,0.0=53,0=0=22,1@0,22	VLOW,VLOW,4.0=53,4=10=12,0.631@9.58,16.42	LOW,LOW,2.0=53,1=2=18,0.802@1.61,19.39
AT4G12720	NUDT7	AthINT0089933	chr4:7488905-7489006	102	IR			triple_up	0	0	0	5.06	0	2.06	27.15	32.99	LOW,OK,0.0=53,0=0=18,1@0,22.5	VLOW,LOW,0.0=53,0=0=12,1@0,15	VLOW,VLOW,0.0=53,0=0=10,1@0,12.5	LOW,LOW,1.3=53,2=0=15,0.51@1.05,19.7	OK,OK,0.0=53,0=0=39,1@0,48.75	LOW,OK,0.7=53,1=0=19,0.714@0.51,24.24	VLOW,VLOW,5.3=53,4=5=11,0.873@6.52,17.48	VLOW,LOW,13.9=53,6=8=13,0.662@10.64,21.61
AT3G13062		AthINT0023879	chr3:4186009-4186167	159	IR			triple_up	18.01	19.28	31.43	23.38	28.51	26.06	58.21	29.35	SOK,SOK,29.6=110,35=52=198,0.955@51.33,233.67	SOK,SOK,21.0=110,24=40=134,0.875@38.17,159.83	OK,OK,7.3=110,10=12=24,0.853@14.46,31.54	SOK,SOK,15.9=110,18=29=77,0.884@28.99,95.01	SOK,SOK,18.1=110,26=37=79,0.799@40.48,101.52	SOK,SOK,12.4=110,20=23=61,0.826@27.1,76.9	OK,OK,8.9=110,17=22=14,0.611@30.85,22.15	SOK,SOK,20.4=110,18=41=71,0.688@38.16,91.84
AT4G25170		AthINT0036368	chr4:12910458-12910596	139	IR			triple_up	4.04	6.46	1.15	5.2	5.58	5.26	13.68	40.21	SOK,SOK,8.2=90,13=5=214,0.588@9.37,222.63	SOK,SOK,5.1=90,6=11=123,0.706@9.04,130.96	OK,OK,0.4=90,1=0=43,0.714@0.51,43.49	OK,OK,2.7=90,3=6=82,0.762@4.73,86.27	SOK,SOK,2.7=90,5=8=110,0.611@6.86,116.14	OK,OK,5.1=90,2=6=72,0.588@4.21,75.79	OK,OK,2.3=90,6=7=41,0.501@7.39,46.61	OK,OK,6.2=90,14=25=29,0.175@27.34,40.66
AT5G01960		AthINT0039624	chr5:371716-371871	156	IR			triple_up	32.31	41.86	84.21	27.93	44.44	26.79	70.91	49.37	OK,OK,12.4=107,18=24=44,0.795@27.79,58.21	OK,OK,12.4=107,17=19=25,0.923@25.53,35.47	LOW,LOW,8.5=107,13=19=3,0.641@29.47,5.53	OK,OK,12.8=107,17=14=40,0.973@19.83,51.17	SOK,SOK,23.2=107,20=44=40,0.734@46.22,57.78	OK,OK,8.5=107,16=14=41,0.775@19.02,51.98	LOW,LOW,10.5=107,13=26=8,0.542@33.33,13.67	OK,OK,9.5=107,18=21=20,0.655@29.13,29.87
AT1G19050	ARR7	AthINT0058328	chr1:6578334-6578426	93	IR			triple_up	4.43	10.75	9.98	9.48	10.42	7.17	40.51	18.03	SOK,SOK,9.6=44,8=4=122,0.631@6.26,135.13	SOK,SOK,15.9=44,9=14=90,0.851@12.73,105.72	LOW,LOW,4.8=44,4=0=17,0.186@2.2,19.83	OK,OK,8.0=44,6=2=36,0.422@4.38,41.8	OK,SOK,15.1=44,6=13=77,0.608@10.49,90.18	OK,OK,8.0=44,3=7=61,0.611@5.36,69.34	LOW,LOW,16.7=44,12=14=18,0.954@18.27,26.82	OK,OK,11.1=44,9=19=60,0.741@16.52,75.11
AT4G26555	FKBP16-1	AthINT0075272	chr4:13404860-13404951	92	IR			triple_up	9.31	11.8	20.59	16.99	17.78	21.08	28.78	33.49	SOK,SOK,26.9=43,10=25=174,0.5@19.53,190.21	SOK,SOK,17.1=43,7=21=107,0.384@16,119.61	OK,OK,22.8=43,9=23=63,0.522@19.7,75.98	SOK,SOK,47.2=43,26=34=149,0.926@35.68,174.32	SOK,SOK,57.0=43,22=45=158,0.5@40.24,186.08	SOK,SOK,31.7=43,13=32=86,0.555@27.81,104.13	SOK,SOK,46.4=43,24=56=101,0.609@52.57,130.08	SOK,SOK,61.0=43,32=56=89,0.911@59.83,118.82
AT1G20020	LFNR2	AthINT0083225	chr1:6944047-6944163	117	IR			triple_up	11.41	12.51	17.18	25.93	17.09	18.62	40.88	28.09	SOK,SOK,61.8=68,60=58=445,1@65.73,510.36	SOK,SOK,49.9=68,45=38=282,0.999@46.7,326.6	SOK,SOK,23.2=68,22=19=96,0.993@24.02,115.8	SOK,SOK,47.4=68,60=38=136,0.989@61.71,176.29	SOK,SOK,53.0=68,62=42=245,0.996@60.88,295.33	SOK,SOK,52.5=68,47=26=155,0.854@43.3,189.26	SOK,SOK,74.6=68,75=56=92,1@92.27,133.44	SOK,SOK,62.3=68,70=41=138,0.978@71.08,181.97
AT1G32070	NSI	AthINT0089591	chr1:11535341-11535457	117	IR			triple_up	10.02	11.18	19.44	22.5	20.59	21.02	43.14	32.31	SOK,SOK,16.5=68,15=30=202,0.81@24.75,222.25	SOK,SOK,8.2=68,11=23=135,0.455@18.89,150.11	OK,OK,6.7=68,7=7=29,0.976@8.36,34.64	OK,OK,12.9=68,15=21=62,0.921@22.05,75.95	SOK,SOK,16.5=68,14=42=108,0.335@33.77,130.23	OK,OK,16.0=68,8=25=62,0.37@19.97,75.03	OK,OK,14.9=68,17=27=29,0.882@31.49,41.51	OK,OK,15.4=68,13=29=44,0.702@27.79,58.21
AT3G53500	RS2Z32	AthINT0100938	chr3:19835756-19835872	117	IR			triple_up	29.33	31.1	43.61	44.39	39.42	43.65	62.32	40.8	SOK,SOK,38.6=68,35=43=91,1@51.81,124.83	SOK,SOK,33.5=68,23=34=61,0.987@38.28,84.81	LOW,LOW,12.9=68,10=14=15,0.969@17.67,22.85	OK,OK,23.2=68,21=37=35,0.945@42.79,53.6	SOK,SOK,44.3=68,37=56=69,0.997@66.39,102.03	OK,OK,25.2=68,25=31=35,0.997@41.31,53.33	LOW,LOW,23.2=68,10=35=13,0.302@37.01,22.38	OK,OK,25.2=68,28=20=34,0.971@34.99,50.77
AT3G12620		AthINT0023784	chr3:4010062-4010211	150	IR			triple_up	15.14	13.5	40.12	13.6	13.02	10.34	37.61	39.52	OK,OK,5.9=101,8=15=67,0.554@13.76,77.15	OK,OK,3.1=101,4=8=40,0.611@7.09,45.4	N,N,1.7=101,11=1=9,0.102@8.45,12.61	OK,OK,1.7=101,3=4=23,0.77@4.11,26.13	OK,OK,4.8=101,11=6=58,0.706@9.81,65.55	OK,OK,1.4=101,3=5=36,0.452@4.58,39.72	LOW,LOW,2.4=101,7=15=19,0.0766@15.76,26.15	LOW,LOW,4.8=101,9=10=15,0.706@13.68,20.93
AT3G43610		AthINT0027593	chr3:15519113-15519299	187	IR			triple_up	1.89	0	34	14.66	6.79	7.32	14.81	30.81	OK,OK,0.0=138,0=1=26,0.714@0.51,26.49	LOW,LOW,0.0=138,0=0=15,1@0,15	N,N,1.0=138,2=2=4,0.802@2.76,5.36	LOW,LOW,1.3=138,3=3=18,0.677@3.55,20.64	OK,OK,0.8=138,1=2=21,0.802@1.63,22.43	LOW,LOW,1.0=138,0=3=19,0.364@1.61,20.39	OK,OK,2.0=138,0=8=23,0.0678@4.59,26.41	OK,OK,4.1=138,8=12=23,0.501@13.4,30.09
AT4G26630		AthINT0036620	chr4:13432601-13432799	199	IR			triple_up	16.05	10.09	41.94	24.24	24.7	25	44.44	24.71	OK,OK,4.2=150,4=9=34,0.697@7.54,39.46	OK,OK,3.0=150,5=6=49,0.762@6.05,53.95	N,N,4.0=150,4=9=9,0.697@9.23,12.77	OK,OK,4.4=150,6=10=25,0.631@9.94,31.06	OK,OK,8.4=150,7=17=36,0.625@14.97,45.63	OK,OK,4.9=150,7=7=21,0.903@8.75,26.25	LOW,LOW,5.8=150,4=20=15,0.142@17.33,21.67	OK,OK,4.0=150,3=18=32,0.109@13.1,39.9
AT1G47490	RBP47C	AthINT0098090	chr1:17426097-17426209	113	IR			triple_up	19.14	18.54	36.13	34.89	30.03	36.93	62.69	78.36	OK,SOK,21.9=64,16=24=38,0.934@26.79,113.18	OK,OK,9.8=64,7=19=26,0.384@17.54,77.05	VLOW,LOW,6.0=64,5=10=6,0.647@11.55,20.42	LOW,OK,16.4=64,6=29=15,0.0365@27.11,50.59	SOK,SOK,32.3=64,23=49=38,0.637@53.02,123.54	LOW,OK,10.9=64,10=16=10,0.88@20.04,34.23	LOW,LOW,21.3=64,11=26=5,0.577@34.17,20.33	OK,OK,21.9=64,16=32=3,0.738@48.43,13.37
AT4G26860		AthINT0036643	chr4:13504148-13504225	78	IR			triple_up	8.36	6.33	19.71	16.96	12.28	13.19	37.74	33.77	SOK,SOK,68.8=29,20=28=263,0.122@26,285	SOK,SOK,31.4=29,8=17=185,0.175@13.29,196.71	OK,OK,30.2=29,10=17=55,0.382@16.16,65.84	SOK,SOK,48.3=29,13=25=93,0.131@22.22,108.78	SOK,SOK,68.8=29,15=27=150,0.0168@23.58,168.42	SOK,SOK,37.4=29,9=22=102,0.115@17.54,115.46	OK,OK,38.6=29,21=19=33,0.804@27.55,45.45	SOK,SOK,65.2=29,17=34=50,0.0705@34.11,66.89
AT4G00780		AthINT0031600	chr4:335265-335348	84	IR			triple_up	11.27	8.63	23.42	10.98	12.53	16.27	20.28	54.38	SOK,SOK,21.0=35,17=17=130,0.989@18.91,148.91	OK,OK,8.0=35,6=8=72,0.926@7.6,80.51	OK,OK,12.0=35,12=5=27,0.647@10.49,34.3	SOK,SOK,15.0=35,8=13=82,0.815@11.66,94.5	SOK,SOK,16.0=35,7=16=78,0.675@12.94,90.35	OK,OK,17.0=35,11=11=55,0.925@12.79,65.83	OK,OK,7.0=35,6=5=21,0.903@6.61,26	VLOW,VLOW,19.0=35,9=18=11,0.741@20.84,17.48
AT5G03830		AthINT0039979	chr5:1019593-1019687	95	IR			triple_up	18.18	23.71	25	11.63	15.6	35.71	60	39.62	OK,OK,12.9=46,17=11=63,0.925@16.54,74.46	OK,OK,9.9=46,14=9=37,0.909@14.23,45.77	LOW,LOW,3.0=46,8=2=15,0.422@6.25,18.75	LOW,LOW,3.0=46,3=2=19,0.855@2.79,21.21	OK,OK,4.6=46,6=11=46,0.706@9.83,53.17	LOW,LOW,10.7=46,9=11=18,0.965@13.57,24.43	VLOW,VLOW,7.6=46,5=10=5,0.762@12,8	LOW,LOW,6.8=46,8=13=16,0.814@14.66,22.34
AT5G46490		AthINT0047643	chr5:18852513-18852635	123	IR			triple_up	14.88	12.01	11.83	20.28	25.11	15.25	43.4	27.28	OK,SOK,14.2=74,15=14=35,0.979@18.92,108.25	OK,OK,5.7=74,6=8=22,0.857@9.06,66.35	LOW,OK,4.3=74,1=9=17,0.102@6.87,51.18	OK,OK,9.9=74,21=9=24,0.709@19.77,77.71	OK,SOK,17.0=74,22=18=25,0.98@28.24,84.22	OK,OK,9.5=74,18=3=23,0.17@12.84,71.36	VLOW,LOW,11.8=74,22=5=7,0.236@20.72,27.02	OK,OK,9.9=74,23=15=21,0.626@27,71.97
AT5G51730		AthINT0048806	chr5:21012721-21012807	87	IR			triple_up	7.2	13.43	2.7	8.57	7.02	9.89	30.43	41.46	OK,OK,3.7=38,5=4=58,0.918@4.82,62.18	OK,OK,6.5=38,5=4=29,0.873@5.1,32.9	LOW,LOW,0.0=38,0=1=18,0.714@0.51,18.49	OK,OK,5.5=38,2=4=32,0.588@3.26,34.74	OK,OK,7.4=38,3=5=53,0.687@4.28,56.72	OK,OK,9.2=38,5=4=41,0.697@4.95,45.05	LOW,LOW,9.2=38,6=8=16,0.894@9.13,20.87	VLOW,VLOW,8.3=38,12=5=12,0.647@12.02,16.98
AT4G04040	PFP-BETA2	AthINT0093233	chr4:1941075-1941155	81	IR			triple_up	5.66	11.4	17.07	13.38	10.75	19.75	30.02	40.09	OK,OK,7.7=32,2=5=60,0.422@3.8,63.4	OK,OK,7.7=32,2=5=28,0.422@4.01,31.19	VLOW,VLOW,5.5=32,2=2=10,0.679@2.41,11.71	OK,OK,14.2=32,3=6=30,0.24@5.25,34.01	OK,OK,12.0=32,5=6=47,0.647@6.27,52.05	OK,OK,16.4=32,5=6=23,0.418@6.78,27.54	VLOW,VLOW,13.1=32,3=7=12,0.287@6.69,15.6	VLOW,VLOW,19.7=32,9=4=10,0.142@9.37,14.01
AT5G24160	SQE6	AthINT0105053	chr5:8183814-8183897	84	IR			triple_up	13.13	15.15	34.88	19.35	15.79	31.03	37.78	33.33	OK,OK,7.0=35,5=8=43,0.863@7.35,48.65	OK,OK,7.0=35,4=11=42,0.565@8.64,48.36	VLOW,VLOW,3.0=35,2=13=14,0.153@10.12,18.88	OK,OK,10.0=35,5=7=25,0.762@7.16,29.84	OK,OK,6.0=35,3=9=32,0.537@6.95,37.05	OK,OK,8.0=35,10=8=20,0.955@11.79,26.21	VLOW,VLOW,11.0=35,8=9=14,0.936@11.71,19.29	OK,OK,7.0=35,6=14=20,0.662@13.33,26.67
AT1G17970		AthINT0003451	chr1:6186336-6186659	324	IR			triple_up	14.93	5.45	45.45	38.78	36.96	16.88	32.08	57.89	OK,OK,4.2=151,9=11=57,0.565@11.5,65.5	OK,OK,3.5=151,3=3=52,0.94@3.16,54.84	N,N,1.4=151,4=6=6,0.36@7.27,8.73	LOW,LOW,3.0=151,8=11=15,0.4@13.19,20.81	OK,OK,7.0=151,13=21=29,0.429@23.28,39.72	OK,OK,3.7=151,5=8=32,0.76@7.6,37.4	LOW,LOW,3.9=151,4=13=18,0.439@11.23,23.77	VLOW,VLOW,2.5=151,11=11=8,0.4@17.37,12.63
AT5G10070		AthINT0041240	chr5:3149023-3149126	104	IR			triple_up	27.03	17.86	18.04	25.49	19.51	27.27	45.83	47.83	OK,OK,14.0=55,12=8=27,0.852@12.7,34.3	OK,OK,5.1=55,4=6=23,0.873@5.89,27.11	N,N,2.5=55,1=3=9,0.677@2.36,10.73	LOW,LOW,6.4=55,4=9=19,0.697@8.16,23.84	OK,OK,14.6=55,11=5=33,0.472@9.56,39.44	OK,OK,19.7=55,14=7=28,0.476@13.36,35.64	VLOW,VLOW,15.3=55,9=13=13,0.882@16.04,18.96	VLOW,VLOW,14.0=55,8=14=12,0.852@16.26,17.74
AT5G27730		AthINT0044812	chr5:9822401-9822494	94	IR			triple_up	18.75	21.21	33.33	25.64	35.9	22.81	47.37	50	OK,OK,14.8=45,7=11=39,0.724@10.69,46.31	OK,OK,8.6=45,5=9=26,0.815@8.48,31.52	N,N,6.2=45,2=4=6,0.588@4,8	OK,OK,17.9=45,5=15=29,0.32@12.56,36.44	OK,OK,20.2=45,12=16=25,0.903@19.03,33.97	OK,OK,10.1=45,5=8=22,0.762@7.98,27.02	VLOW,VLOW,11.7=45,8=10=10,0.913@13.26,14.74	VLOW,VLOW,8.6=45,7=15=11,0.724@16.5,16.5
AT1G02120	VAD1	AthINT0111504	chr1:397099-397702	604	IR			triple_up	10.06	27.3	69.03	34.49	27.06	20.67	35.3	53.4	OK,OK,1.4=151,9=2=48,0.173@6.08,54.39	OK,OK,0.5=151,8=8=21,0.0678@10.33,27.52	N,N,3.9=151,3=6=2,0.762@7.76,3.48	VLOW,VLOW,5.1=151,9=6=14,0.815@10.2,19.38	OK,OK,7.2=151,9=15=32,0.724@15.53,41.85	LOW,LOW,3.7=151,5=4=17,0.918@5.5,21.12	VLOW,VLOW,0.9=151,3=8=10,0.223@7.6,13.93	VLOW,VLOW,3.2=151,13=8=9,0.287@16.29,14.21
AT5G59710	VIP2	AthINT0112040	chr5:24060517-24060667	151	IR			triple_up	22.22	9.43	14.29	25	20.69	16.67	37.14	34.88	OK,OK,4.5=102,13=3=28,0.287@9.78,34.22	OK,OK,1.0=102,1=4=24,0.558@2.73,26.27	N,N,0.0=102,1=1=6,0.714@1.14,6.86	VLOW,VLOW,1.7=102,3=5=12,0.679@5,15	OK,OK,3.1=102,7=5=23,0.687@7.24,27.76	LOW,LOW,1.7=102,1=5=15,0.452@3.5,17.5	VLOW,VLOW,1.7=102,11=2=11,0.235@8.91,15.09	VLOW,VLOW,5.2=102,8=7=14,0.863@10.12,18.88
AT5G49555		AthINT0048328	chr5:20108074-20108135	62	IR			triple_up	6.49	5.41	24.46	42.15	15.97	19.54	38.84	57.19	OK,OK,10.8=13,1=2=21,0.102@1.6,23.02	LOW,LOW,0.0=13,0=2=17,0.51@1.05,18.45	LOW,LOW,8.1=13,5=5=15,0.863@6.22,19.22	N,N,13.5=13,6=3=6,0.287@6.4,8.78	OK,OK,10.8=13,1=8=23,0.102@5.22,27.46	VLOW,VLOW,2.7=13,6=1=14,0.36@4.18,17.23	VLOW,VLOW,29.6=13,6=11=13,0.0764@11.8,18.58	VLOW,VLOW,35.0=13,8=14=8,0.0972@17.29,12.94
AT1G14030	LSMT-L	AthINT0083939	chr1:4806405-4806519	115	IR			triple_up	28.89	26.61	57.14	44	32.5	33.33	46.67	54.93	OK,OK,18.0=66,17=22=48,0.985@25.13,61.87	OK,OK,9.0=66,15=14=40,0.882@18.36,50.64	N,N,3.7=66,4=4=3,0.952@6.29,4.71	VLOW,VLOW,8.0=66,8=14=14,0.852@15.84,20.16	OK,OK,12.2=66,14=12=27,0.983@17.23,35.78	VLOW,VLOW,4.8=66,6=8=14,0.863@9.33,18.67	VLOW,VLOW,12.7=66,8=13=12,0.884@15.4,17.6	LOW,LOW,13.3=66,26=13=16,0.8@30.21,24.79
AT4G36410	UBC17	AthINT0110108	chr4:17202537-17202618	82	IR			triple_up	16.81	15.07	52.94	26.67	22.22	35	32	40	OK,OK,17.0=33,11=8=47,0.732@11.09,54.91	OK,OK,10.6=33,5=6=31,0.706@6.33,35.67	N,N,8.5=33,4=5=4,0.76@6.88,6.12	VLOW,VLOW,12.7=33,2=6=11,0.153@5.07,13.93	OK,OK,19.1=33,4=8=21,0.17@7.33,25.67	VLOW,VLOW,11.7=33,6=8=13,0.766@9.45,17.55	LOW,LOW,12.7=33,11=5=17,0.588@10.56,22.44	VLOW,VLOW,26.5=33,11=5=12,0.0715@11.2,16.8
AT3G47550		AthINT0028323	chr3:17524895-17524964	70	IR			triple_up	7.5	7.41	9.09	30	34.88	30.43	37.14	35.29	OK,OK,11.7=21,3=3=37,0.34@3.23,39.77	OK,OK,3.3=21,1=3=25,0.677@2.15,26.85	N,N,0.0=21,0=1=5,0.714@0.55,5.45	N,N,10.0=21,2=4=7,0.289@3.9,9.1	VLOW,VLOW,21.7=21,6=9=14,0.272@10.12,18.88	N,N,10.0=21,0=7=8,0.0346@4.56,10.44	VLOW,VLOW,15.0=21,3=10=11,0.199@8.91,15.09	VLOW,VLOW,16.7=21,2=10=11,0.0602@8.12,14.88
AT3G63520	CCD1	AthINT0065066	chr3:23453837-23453921	85	IR			triple_up	10.78	14.04	43.04	40.87	35.5	30.56	50.39	45.95	SOK,SOK,50.6=36,27=25=209,0.832@28.8,238.35	SOK,SOK,35.0=36,20=19=116,0.888@22.24,136.17	N,N,14.6=36,7=7=9,0.724@10.01,13.25	OK,OK,20.4=36,13=24=26,0.856@26.06,37.7	OK,OK,48.6=36,29=22=45,0.724@34.55,62.77	OK,OK,36.0=36,24=5=32,0.0113@18.93,43.01	VLOW,VLOW,26.2=36,10=13=11,0.542@17.3,17.03	VLOW,VLOW,15.6=36,10=11=12,0.906@15.33,18.03
AT3G18500	CCR4-3	AthINT0065137	chr3:6353337-6353501	165	IR			triple_up	70.83	69.81	33.33	84.21	75	72.73	93.55	100	LOW,LOW,9.3=116,12=22=7,0.611@29.04,11.96	LOW,LOW,10.0=116,13=24=8,0.626@31.41,13.59	N,N,0.6=116,2=0=2,0.51@1.33,2.67	LOW,LOW,9.7=116,10=22=3,0.709@29.47,5.53	VLOW,VLOW,10.6=116,9=27=6,0.396@31.5,10.5	N,N,4.8=116,2=14=3,0.122@13.82,5.18	LOW,LOW,11.5=116,14=15=1,0.957@28.07,1.94	VLOW,VLOW,6.0=116,6=19=0,0.4@25,0
AT1G80840	WRKY40	AthINT0113047	chr1:30384673-30384767	95	IR			triple_up	0	0	0	6.67	0	0	41.07	30.14	VLOW,VLOW,0.0=46,0=0=10,1@0,10	VLOW,VLOW,0.0=46,0=0=10,1@0,10	N,N,0.0=46,0=0=2,1@0,2	N,N,0.0=46,0=1=7,0.714@0.53,7.47	VLOW,VLOW,0.0=46,0=0=11,1@0,11	N,N,0.0=46,0=0=3,1@0,3	OK,OK,26.6=46,22=24=33,0.995@32.45,46.55	OK,OK,22.1=46,20=24=51,0.995@28.63,66.37
AT3G03040		AthINT0021882	chr3:685618-685712	95	IR			triple_up	68.32	46.15	87.5	80.77	73.58	80	100	81.82	OK,OK,33.5=46,32=37=16,0.999@58.07,26.93	VLOW,VLOW,16.0=46,8=16=14,0.775@17.54,20.46	N,N,10.7=46,12=2=1,0.19@13.12,1.88	OK,OK,20.5=46,17=25=5,0.967@37.96,9.04	OK,OK,26.6=46,20=19=7,0.978@33.85,12.15	LOW,LOW,14.5=46,14=18=4,0.979@28.8,7.2	VLOW,VLOW,9.1=46,12=5=0,0.647@17,0	LOW,LOW,20.5=46,12=24=4,0.795@32.73,7.27
AT3G15770		AthINT0024438	chr3:5340248-5340482	235	IR			triple_up	27.69	47.13	46.34	46.81	46.15	44.58	54.55	79.49	OK,OK,10.4=151,16=20=47,0.785@22.98,60.02	OK,OK,7.4=151,20=21=23,0.429@30.16,33.84	VLOW,VLOW,4.6=151,9=10=11,0.762@13.9,16.1	OK,OK,9.7=151,21=23=25,0.668@32.3,36.7	SOK,SOK,14.8=151,30=42=42,0.417@52.61,61.39	OK,OK,8.6=151,15=22=23,0.611@26.75,33.25	VLOW,VLOW,4.4=151,4=20=10,0.142@18.55,15.45	VLOW,VLOW,4.6=151,5=26=4,0.0862@27.82,7.18
AT1G68190		AthINT0011703	chr1:25559792-25560074	283	IR			triple_up	10.4	16.93	26.67	27.42	23.98	25.81	42.86	42.86	SOK,SOK,15.8=151,33=22=237,0.788@30.37,261.63	SOK,SOK,10.2=151,31=22=130,0.345@30.98,152.02	OK,OK,4.2=151,3=13=22,0.287@10.13,27.87	OK,OK,8.8=151,14=20=45,0.699@21.66,57.34	SOK,SOK,11.8=151,22=19=65,0.854@25.42,80.58	OK,OK,10.7=151,14=18=46,0.904@20.13,57.87	OK,OK,5.8=151,9=21=20,0.311@21.43,28.57	OK,OK,5.3=151,17=16=22,0.367@23.57,31.43
AT1G53160	SPL4	AthINT0104739	chr1:19806777-19806854	78	IR			triple_up	10.73	16.33	16.98	17.24	19.1	16.67	46.15	22.73	OK,OK,12.1=29,8=11=79,0.913@10.52,87.48	OK,OK,13.3=29,6=10=41,0.715@9.31,47.69	OK,OK,6.0=29,2=7=22,0.501@5.26,25.74	OK,OK,8.4=29,9=6=36,0.894@8.79,42.21	SOK,SOK,22.9=29,10=24=72,0.626@20.25,85.75	OK,OK,3.6=29,4=10=35,0.631@8.17,40.83	VLOW,VLOW,7.2=29,11=13=14,0.814@17.54,20.46	LOW,LOW,6.0=29,5=5=17,0.937@6.14,20.86
AT2G29910		AthINT0018021	chr2:12751809-12751894	86	IR			triple_up	21.84	25	17.65	10.71	21.67	17.65	30.67	70.59	OK,OK,8.5=37,11=8=34,0.936@11.58,41.42	LOW,LOW,8.5=37,3=7=15,0.537@6.25,18.75	N,N,0.9=37,2=1=7,0.802@1.76,8.23	OK,OK,2.8=37,4=2=25,0.77@3.32,27.68	OK,OK,15.1=37,14=12=47,0.976@15.82,57.18	OK,OK,6.6=37,4=5=21,0.82@5.29,24.71	OK,OK,14.2=37,14=9=26,0.909@15.03,33.97	VLOW,VLOW,14.2=37,14=10=5,0.946@20.47,8.53
AT1G78510	SPS1	AthINT0104900	chr1:29536823-29536976	154	IR			triple_up	3.23	15	6.67	0	10.2	24.44	37.14	21.74	OK,OK,1.3=105,2=1=45,0.802@1.55,46.45	LOW,LOW,1.3=105,4=2=17,0.558@3.45,19.55	N,N,0.7=105,0=1=7,0.714@0.53,7.47	OK,OK,0.0=105,0=0=21,1@0,21	OK,OK,1.7=105,2=3=22,0.855@2.75,24.25	LOW,LOW,2.0=105,3=8=17,0.422@6.84,21.16	VLOW,VLOW,4.0=105,4=9=11,0.697@8.91,15.09	LOW,LOW,2.3=105,6=4=18,0.588@6.09,21.91
AT3G16220		AthINT0024528	chr3:5497794-5497926	133	IR			triple_up	40.19	31.76	39.39	56.25	55.56	48.48	96.08	46.15	SOK,SOK,22.1=84,28=58=64,0.472@60.28,89.72	OK,OK,7.1=84,8=19=29,0.525@17.79,38.21	VLOW,VLOW,2.9=84,3=10=10,0.466@9.06,13.94	SOK,SOK,17.9=84,21=51=28,0.38@56.25,43.75	OK,OK,16.7=84,19=36=22,0.766@42.78,34.22	LOW,LOW,7.1=84,1=31=17,0.000291@23.76,25.24	LOW,LOW,13.8=84,13=36=1,0.446@48.04,1.96	VLOW,VLOW,3.3=84,12=12=14,0.34@17.54,20.46
AT3G26100		AthINT0026111	chr3:9538282-9538376	95	IR			triple_up	72.97	59.42	100	78.57	95.92	52.38	100	100	OK,OK,28.1=46,26=28=10,0.999@46.7,17.3	OK,OK,16.0=46,20=21=14,0.982@32.68,22.32	N,N,1.5=46,1=2=0,0.802@3,0	VLOW,VLOW,11.4=46,12=10=3,0.973@19.64,5.36	OK,OK,17.5=46,17=30=1,0.903@46.04,1.96	VLOW,VLOW,12.9=46,12=10=10,0.961@16.76,15.24	VLOW,VLOW,10.7=46,5=13=0,0.588@18,0	VLOW,VLOW,15.2=46,13=9=0,0.882@22,0
AT1G03210		AthINT0000430	chr1:783176-783317	142	IR			triple_up	40.91	43.59	50	39.39	38.78	77.78	69.7	100	VLOW,VLOW,4.5=93,10=8=13,0.762@12.68,18.32	VLOW,VLOW,5.3=93,4=13=11,0.439@12.21,15.79	N,N,2.3=93,3=3=3,0.855@4.5,4.5	VLOW,VLOW,3.4=93,3=10=10,0.466@9.06,13.94	LOW,LOW,4.5=93,7=12=15,0.647@13.19,20.81	N,N,3.8=93,7=7=2,0.82@12.44,3.56	VLOW,VLOW,7.2=93,14=9=5,0.77@19.52,8.48	VLOW,VLOW,7.2=93,13=5=0,0.588@18,0
AT1G72640		AthALTA0004791-1/4	chr1:27346746-27346899	0	Alt3			triple_up	38.33	40	48.65	40	37.96	45.07	45.05	73.75	SOK,SOK,100.00,46=120=0,S@46.00,74.00	OK,OK,100.00,28=70=0,S@28.00,42.00	LOW,LOW,100.00,18=37=0,S@18.00,19.00	OK,OK,100.00,26=65=0,S@26.00,39.00	SOK,SOK,100.00,41=108=0,S@41.00,67.00	OK,OK,100.00,32=71=0,S@32.00,39.00	OK,OK,100.00,41=91=0,S@41.00,50.00	OK,OK,100.00,59=80=0,S@59.00,21.00
AT3G19720	ARC5	AthALTA0022436-1/2	chr3:6852212-6852267	0	Alt3			triple_up	7.37	1.85	6.25	13.04	0	2.13	32	20.83	OK,OK,100.00,7=95=0,S@7.00,88.00	OK,OK,100.00,1=54=0,S@1.00,53.00	VLOW,VLOW,100.00,1=16=0,S@1.00,15.00	OK,OK,100.00,6=46=0,S@6.00,40.00	OK,OK,100.00,0=72=0,S@0.00,72.00	OK,OK,100.00,1=47=0,S@1.00,46.00	LOW,LOW,100.00,8=25=0,S@8.00,17.00	VLOW,VLOW,100.00,5=24=0,S@5.00,19.00
AT5G14220	PPOX2	AthALTA0038647-1/2	chr5:4584147-4584173	0	Alt3			triple_up	0	0	11.86	0	12.96	16.67	44.68	22.58	OK,OK,100.00,0=73=0,S@0.00,73.00	LOW,LOW,100.00,0=31=0,S@0.00,31.00	N,N,100.00,1=14=0,S@1.66,12.34	VLOW,VLOW,100.00,0=22=0,S@0.00,22.00	OK,OK,100.00,4=51=0,S@6.61,44.39	LOW,OK,100.00,4=39=0,S@6.50,32.50	VLOW,VLOW,100.00,6=19=0,S@8.49,10.51	LOW,LOW,86.11,4=28=5,S@6.32,21.68
AT5G03345		AthALTA0015348-1/2	chr5:814374-814422	0	Alt3			triple_up	31.58	34.09	50	52.63	44.44	39.13	66.67	39.29	LOW,SOK,100.00,12=38=0,C2@12.00,26.00	OK,SOK,100.00,15=44=0,C2@15.00,29.00	N,OK,100.00,5=10=0,C2@5.00,5.00	LOW,SOK,100.00,20=38=0,C3@20.00,18.00	OK,SOK,100.00,24=54=0,C2@24.00,30.00	VLOW,SOK,100.00,9=23=0,C2@9.00,14.00	VLOW,SOK,100.00,10=15=0,C3@10.00,5.00	LOW,SOK,100.00,11=28=0,C2@11.00,17.00
AT5G14850		AthALTA0016375-1/2	chr5:4802304-4802464	0	Alt3			triple_up	0	5.56	0	0	6.9	5	30.3	16.67	VLOW,VLOW,100.00,0=24=0,S@0.00,24.00	VLOW,VLOW,100.00,1=18=0,S@1.00,17.00	N,N,88.89,0=8=1,S@0.00,8.00	N,N,100.00,0=12=0,S@0.00,12.00	LOW,LOW,100.00,2=29=0,S@2.00,27.00	VLOW,VLOW,100.00,1=20=0,S@1.00,19.00	LOW,LOW,100.00,10=33=0,S@10.00,23.00	LOW,LOW,100.00,5=30=0,S@5.00,25.00
AT4G27120		AthALTD0007904-2/2	chr4:13603447-13603629	73	Alt5			triple_up	12.5	12.5	50	33.33	33.33	29.41	42.86	36	VLOW,VLOW,100.00,3=24=0,S@3.00,21.00	VLOW,VLOW,100.00,2=16=0,S@2.00,14.00	N,N,100.00,1=2=0,S@1.00,1.00	N,N,100.00,2=6=0,S@2.00,4.00	VLOW,VLOW,100.00,8=24=0,S@8.00,16.00	VLOW,VLOW,100.00,5=17=0,S@5.00,12.00	VLOW,VLOW,100.00,9=21=0,S@9.00,12.00	LOW,LOW,100.00,9=25=0,S@9.00,16.00
AT5G02830		AthALTA0015317-2/3	chr5:645750-645847	17	Alt3			triple_up	13.51	0	4.76	8.93	10.71	0	35.71	25	LOW,LOW,100.00,5=37=0,S@5.00,32.00	LOW,LOW,100.00,0=27=0,S@0.00,27.00	VLOW,VLOW,100.00,1=21=0,S@1.00,20.00	OK,OK,100.00,5=56=0,S@5.00,51.00	OK,OK,100.00,6=56=0,S@6.00,50.00	LOW,LOW,100.00,0=34=0,S@0.00,34.00	LOW,LOW,100.00,10=28=0,S@10.00,18.00	LOW,LOW,100.00,7=28=0,S@7.00,21.00
AT3G26085		AthALTD0005797-2/3	chr3:9530808-9530915	4	Alt5			triple_up	56.92	48.89	69.83	56.7	66.34	51.6	77.27	97.44	OK,OK,100.00,37=65=0,S@37.00,28.00	OK,OK,100.00,22=45=0,S@22.00,23.00	VLOW,VLOW,100.00,16=23=0,C1@16.06,6.94	OK,OK,100.00,26=46=0,C1@26.08,19.92	OK,OK,100.00,41=62=0,C1@41.13,20.87	LOW,LOW,100.00,18=35=0,C1@18.06,16.94	VLOW,VLOW,100.00,17=22=0,S@17.00,5.00	LOW,OK,100.00,38=39=0,S@38.00,1.00
AT2G26930	ISPE	AthALTA0032598-3/4	chr2:11492602-11492655	36	Alt3			triple_up	3.97	3.24	6.08	3.6	8.29	8.47	43.4	27.98	OK,OK,98.05,2=49=1,S@1.95,47.05	LOW,LOW,96.86,1=30=1,S@0.97,29.03	VLOW,VLOW,100.00,1=16=0,S@0.97,15.03	LOW,LOW,96.52,1=27=1,S@0.97,26.03	OK,OK,100.00,4=47=0,S@3.90,43.10	VLOW,VLOW,100.00,2=23=0,S@1.95,21.05	VLOW,LOW,100.00,3=22=0,C2@9.55,12.45	LOW,LOW,100.00,10=35=0,S@9.79,25.21
AT2G30170		AthALTA0006889-4/4	chr2:12881021-12881116	54	Alt3			triple_up	44.07	29.55	54.55	45	51.22	42.86	81.82	66.67	OK,OK,100.00,26=59=0,S@26.00,33.00	OK,OK,100.00,13=44=0,S@13.00,31.00	N,N,100.00,6=11=0,S@6.00,5.00	VLOW,VLOW,95.24,9=20=1,S@9.00,11.00	OK,OK,100.00,21=41=0,S@21.00,20.00	VLOW,VLOW,95.45,9=21=1,S@9.00,12.00	VLOW,VLOW,95.65,18=22=1,S@18.00,4.00	VLOW,VLOW,100.00,12=18=0,S@12.00,6.00
AT5G03345		AthALTD0008728-2/2	chr5:-814272	4	Alt5			triple_up	31.58	34.09	50	52.63	44.44	39.13	66.67	39.29	LOW,SOK,100.00,12=38=0,C2@12.00,26.00	OK,SOK,100.00,15=44=0,C2@15.00,29.00	N,OK,100.00,5=10=0,C2@5.00,5.00	LOW,SOK,100.00,20=38=0,C3@20.00,18.00	OK,SOK,100.00,24=54=0,C2@24.00,30.00	VLOW,SOK,100.00,9=23=0,C2@9.00,14.00	VLOW,SOK,100.00,10=15=0,C3@10.00,5.00	LOW,SOK,100.00,11=28=0,C2@11.00,17.00
AT3G62910	APG3	AthALTD0012682-2/2	chr3:23259233-23259282	4	Alt5			triple_up	29.63	38.18	67.31	53.66	39.98	25.55	69.04	48.55	LOW,LOW,100.00,9=31=0,S@9.19,21.81	VLOW,VLOW,100.00,6=16=0,S@6.11,9.89	N,N,100.00,6=9=0,S@6.06,2.94	VLOW,VLOW,100.00,9=17=0,S@9.12,7.88	LOW,LOW,100.00,11=28=0,S@11.19,16.81	VLOW,VLOW,100.00,6=24=0,S@6.13,17.87	VLOW,VLOW,100.00,13=19=0,S@13.12,5.88	VLOW,VLOW,100.00,11=23=0,S@11.17,11.83
AT1G02410	COX11	AthALTA0026539-2/2	chr1:491881-491943	26	Alt3			triple_up	0	0	0	0	0	0	35	7.14	LOW,LOW,100.00,0=38=0,S@0.00,38.00	LOW,LOW,100.00,0=35=0,S@0.00,35.00	N,N,100.00,0=14=0,S@0.00,14.00	LOW,LOW,100.00,0=25=0,S@0.00,25.00	VLOW,VLOW,100.00,0=15=0,S@0.00,15.00	N,N,100.00,0=13=0,S@0.00,13.00	VLOW,VLOW,100.00,7=20=0,S@7.00,13.00	LOW,LOW,100.00,2=28=0,S@2.00,26.00
AT5G62100	BAG2	AthALTA0024015-4/4	chr5:24941466-	45	Alt3			triple_up	14.29	10	24.39	12.16	12.94	4.48	58.54	27.08	OK,OK,100.00,13=88=0,C1@12.58,75.42	OK,OK,100.00,6=60=0,S@6.00,54.00	OK,OK,100.00,10=41=0,S@10.00,31.00	OK,OK,100.00,9=74=0,S@9.00,65.00	OK,OK,100.00,11=85=0,S@11.00,74.00	OK,OK,100.00,3=67=0,S@3.00,64.00	OK,OK,100.00,24=41=0,S@24.00,17.00	OK,OK,100.00,13=48=0,S@13.00,35.00
AT2G32870		AthALTA0007122-2/5	chr2:-13945133	58	Alt3			triple_up	2.85	1.71	0	2.3	3.67	4.76	26.32	21.05	SOK,SOK,100.00,7=246=0,S@7.01,238.99	SOK,SOK,100.00,3=175=0,S@2.99,172.01	LOW,LOW,100.00,0=26=0,S@0.00,26.00	OK,OK,100.00,2=87=0,S@2.00,85.00	SOK,SOK,100.00,4=109=0,S@4.00,105.00	OK,OK,100.00,3=63=0,S@3.00,60.00	VLOW,VLOW,100.00,5=19=0,S@5.00,14.00	VLOW,VLOW,100.00,4=19=0,S@4.00,15.00
AT1G09280	STR6	AthALTD0025075-2/2	chr1:2999023-2999120	5	Alt5			triple_up	16.1	16.84	52.24	32.71	29.32	21.47	52.24	28.09	OK,OK,100.00,10=67=0,S@10.79,56.21	LOW,LOW,100.00,5=32=0,S@5.39,26.61	N,N,100.00,5=10=0,S@5.22,4.78	LOW,LOW,100.00,8=26=0,S@8.50,17.50	OK,OK,100.00,11=40=0,S@11.73,28.27	VLOW,VLOW,100.00,4=20=0,S@4.29,15.71	LOW,LOW,100.00,15=30=0,S@15.67,14.33	VLOW,VLOW,100.00,5=19=0,S@5.34,13.66
AT1G05970		AthALTA0000486-1/2	chr1:-1816402	0	Alt3			triple_up	51.56	47.06	42.11	40	49.21	48	91.3	76	OK,OK,100.00,33=64=0,S@33.00,31.00	OK,OK,100.00,24=51=0,S@24.00,27.00	VLOW,VLOW,100.00,8=19=0,S@8.00,11.00	LOW,LOW,100.00,14=35=0,S@14.00,21.00	OK,OK,100.00,31=63=0,S@31.00,32.00	OK,OK,100.00,24=50=0,S@24.00,26.00	VLOW,VLOW,100.00,21=23=0,S@21.00,2.00	OK,OK,100.00,38=50=0,S@38.00,12.00
AT1G02960		AthALTA0000179-1/2	chr1:667391-667437	0	Alt3			triple_up	27.03	18.18	30	22.73	32.35	23.53	53.33	54.17	LOW,LOW,100.00,10=37=0,S@10.00,27.00	VLOW,VLOW,95.65,4=22=1,S@4.00,18.00	N,N,100.00,3=10=0,S@3.00,7.00	VLOW,VLOW,100.00,5=22=0,S@5.00,17.00	LOW,LOW,97.14,11=34=1,S@11.00,23.00	VLOW,VLOW,100.00,4=17=0,S@4.00,13.00	VLOW,VLOW,100.00,8=15=0,S@8.00,7.00	VLOW,VLOW,92.31,13=24=2,S@13.00,11.00
AT2G04845		AthALTD0003279-1/2	chr2:1702692-1702824	0	Alt5			triple_up	71.43	70.59	90	92.86	93.1	88.24	95.83	95.45	VLOW,VLOW,100.00,15=21=0,S@15.00,6.00	VLOW,VLOW,100.00,12=17=0,S@12.00,5.00	N,N,100.00,9=10=0,S@9.00,1.00	N,VLOW,100.00,13=14=0,S@13.00,1.00	LOW,LOW,100.00,27=29=0,S@27.00,2.00	VLOW,VLOW,100.00,15=17=0,S@15.00,2.00	VLOW,LOW,100.00,23=24=0,S@23.00,1.00	VLOW,VLOW,100.00,21=22=0,S@21.00,1.00
AT5G01260		AthALTD0008622-2/2	chr5:106021-106476	23	Alt5			triple_up	76.47	79.17	91.67	95.24	92.68	94.29	100	100	LOW,LOW,100.00,26=34=0,C1@26.00,8.00	VLOW,VLOW,100.00,19=24=0,S@19.00,5.00	N,N,100.00,11=12=0,S@11.00,1.00	OK,OK,100.00,40=42=0,S@40.00,2.00	OK,OK,100.00,38=41=0,S@38.00,3.00	LOW,LOW,100.00,33=35=0,S@33.00,2.00	VLOW,VLOW,100.00,18=18=0,S@18.00,0.00	VLOW,VLOW,100.00,19=19=0,S@19.00,0.00
AT3G61420	TFB1-3	AthALTA0043855-1/2	chr3:22728606-22728733	0	Alt3			triple_up	34.92	28.57	33.33	52.08	47.92	35	70	61.29	OK,SOK,100.00,22=63=0,S@22.00,41.00	OK,SOK,100.00,14=49=0,S@14.00,35.00	LOW,OK,100.00,10=30=0,S@10.00,20.00	OK,SOK,100.00,25=48=0,S@25.00,23.00	OK,SOK,100.00,23=48=0,S@23.00,25.00	VLOW,OK,100.00,7=20=0,S@7.00,13.00	VLOW,OK,100.00,14=20=0,S@14.00,6.00	LOW,OK,100.00,19=31=0,S@19.00,12.00
AT1G59750	ARF1	AthALTA0022463-2/2	chr1:21983072-21983541	9	Alt3			triple_up	51.68	54.24	74.03	58.11	62.77	57.99	88.05	68.28	SOK,SOK,100.00,57=109=0,C2@56.33,52.67	OK,OK,100.00,49=89=0,C2@48.27,40.73	LOW,LOW,100.00,20=27=0,C2@19.99,7.01	OK,OK,100.00,33=56=0,C2@32.54,23.46	OK,OK,100.00,40=63=0,C1@39.55,23.45	OK,OK,100.00,37=63=0,C2@36.53,26.47	LOW,LOW,100.00,30=34=0,C2@29.94,4.06	OK,OK,100.00,43=62=0,C2@42.33,19.67
AT1G19350	BZR2	AthALTA0025007-1/4	chr1:6688834-6689104	0	Alt3			triple_up	34.55	39.31	22.22	35.26	45.45	35.08	51.13	64.65	OK,OK,100.00,19=54=0,C2@18.66,35.34	LOW,LOW,100.00,14=35=0,C1@13.76,21.24	VLOW,VLOW,100.00,5=22=0,C2@4.89,17.11	LOW,LOW,100.00,14=39=0,C2@13.75,25.25	OK,OK,100.00,30=65=0,C2@29.54,35.46	OK,OK,100.00,15=42=0,C2@14.73,27.27	LOW,LOW,100.00,14=27=0,C1@13.81,13.19	OK,OK,100.00,32=49=0,C2@31.68,17.32
AT3G16850		AthALTD0005472-1/3	chr3:-5748703	0	Alt5			triple_up	70.18	66.67	93.33	66.67	71.11	68.33	95.92	88.24	SOK,SOK,100.00,80=114=0,S@80.01,33.99	OK,OK,100.00,64=96=0,S@64.00,32.00	VLOW,VLOW,100.00,14=15=0,S@14.00,1.00	OK,OK,100.00,32=48=0,S@32.00,16.00	OK,OK,100.00,64=90=0,S@64.00,26.00	OK,OK,100.00,41=60=0,S@41.00,19.00	OK,OK,100.00,47=49=0,S@47.00,2.00	LOW,LOW,100.00,30=34=0,S@30.00,4.00
AT5G25360		AthALTA0017299-1/2	chr5:8801505-8801749	0	Alt3			triple_up	67.65	57.89	61.54	59.02	65.06	81.82	96.43	75.47	OK,OK,100.00,46=68=0,S@46.00,22.00	LOW,LOW,100.00,22=38=0,S@22.00,16.00	N,N,100.00,8=13=0,S@8.00,5.00	OK,OK,100.00,36=61=0,S@36.00,25.00	OK,OK,100.00,54=83=0,S@54.00,29.00	LOW,LOW,100.00,27=33=0,S@27.00,6.00	LOW,LOW,100.00,27=28=0,S@27.00,1.00	OK,OK,100.00,40=53=0,S@40.00,13.00
AT3G57020	SSL9	AthALTA0043075-5/5	chr3:21099246-21099488	50	Alt3			triple_up	53.85	88.61	86.52	70	89.09	94.23	96.81	98.76	OK,OK,100.00,23=46=0,S@24.77,21.23	OK,OK,100.00,40=46=0,S@40.76,5.24	N,N,100.00,11=13=0,S@11.25,1.75	LOW,LOW,100.00,18=27=0,S@18.90,8.10	LOW,LOW,100.00,28=32=0,S@28.51,3.49	VLOW,VLOW,100.00,14=15=0,S@14.13,0.87	OK,OK,100.00,52=54=0,S@52.28,1.72	OK,OK,100.00,68=69=0,S@68.14,0.86
AT1G22430		AthALTA0001924-2/2	chr1:7920828-7920892	5	Alt3			triple_up	62.26	33.12	22.54	90.2	58.72	61.54	86.49	100	OK,SOK,100.00,33=49=0,C2@30.51,18.49	LOW,SOK,100.00,13=34=0,C3@11.26,22.74	VLOW,SOK,100.00,4=15=0,C3@3.38,11.62	LOW,SOK,100.00,23=25=0,C1@22.55,2.45	LOW,SOK,100.00,16=25=0,C2@14.68,10.32	LOW,SOK,100.00,22=33=0,C2@20.31,12.69	VLOW,SOK,100.00,16=18=0,C1@15.57,2.43	VLOW,SOK,100.00,15=15=0,S@15.00,0.00
AT1G22430		AthALTD0001119-1/2	chr1:7920433-7920498	0	Alt5			triple_up	62.26	33.12	22.54	90.2	58.72	61.54	86.49	100	OK,SOK,100.00,33=49=0,C3@30.51,18.49	LOW,SOK,100.00,13=34=0,C2@11.26,22.74	VLOW,SOK,100.00,4=15=0,C2@3.38,11.62	LOW,SOK,100.00,23=25=0,C3@22.55,2.45	LOW,SOK,100.00,16=25=0,C3@14.68,10.32	LOW,SOK,100.00,22=33=0,C3@20.31,12.69	VLOW,SOK,100.00,16=18=0,C3@15.57,2.43	VLOW,SOK,100.00,15=15=0,C3@15.00,0.00
AT5G47690		AthALTA0018432-3/3	chr5:19325222-19325311	8	Alt3			triple_up	67.9	74.24	100	78.57	74.55	76.67	100	94.12	OK,OK,100.00,55=81=0,S@55.00,26.00	OK,OK,100.00,49=66=0,S@49.00,17.00	N,N,100.00,13=13=0,S@13.00,0.00	OK,OK,100.00,33=42=0,S@33.00,9.00	OK,OK,100.00,41=55=0,S@41.00,14.00	LOW,LOW,100.00,23=30=0,S@23.00,7.00	VLOW,VLOW,100.00,18=18=0,S@18.00,0.00	OK,OK,100.00,48=51=0,S@48.00,3.00
AT1G09230	SNRNP65	AthALTD0024712-2/2	chr1:2980022-2980072	4	Alt5			triple_up	39.22	25	27.91	100	38	45.61	55.07	53.73	OK,SOK,99.09,40=44=1,S@17.26,26.74	LOW,SOK,99.20,31=37=1,S@9.25,27.75	N,OK,100.00,12=14=0,S@3.91,10.09	N,N,100.00,12=12=0,S@12.00,0.00	OK,SOK,100.00,38=42=0,S@15.96,26.04	LOW,OK,100.00,26=28=0,S@12.77,15.23	VLOW,LOW,100.00,19=20=0,S@11.01,8.99	OK,SOK,99.07,54=57=1,S@30.63,26.37
AT4G28706		AthALTA0014083-2/2	chr4:14169762-14169862	3	Alt3			triple_up	44.29	50.61	68.04	43.19	53.35	68.26	74.38	61.45	OK,OK,100.00,23=51=0,S@22.59,28.41	LOW,OK,100.00,18=35=0,S@17.71,17.29	VLOW,VLOW,100.00,11=16=0,S@10.89,5.11	LOW,LOW,100.00,11=25=0,S@10.80,14.20	VLOW,LOW,96.06,13=24=1,S@12.80,11.20	LOW,LOW,100.00,20=29=0,S@19.80,9.20	VLOW,LOW,100.00,18=24=0,S@17.85,6.15	OK,OK,100.00,28=45=0,S@27.65,17.35
AT1G55340		AthALTA0003624-3/4	chr1:20652902-20653172	30	Alt3			triple_up	69.05	73.68	61.54	76	85	77.27	94.12	96	OK,OK,100.00,29=42=0,S@29.00,13.00	LOW,LOW,100.00,28=38=0,S@28.00,10.00	N,N,100.00,8=13=0,S@8.00,5.00	LOW,LOW,100.00,19=25=0,S@19.00,6.00	OK,OK,100.00,34=40=0,S@34.00,6.00	VLOW,VLOW,100.00,17=22=0,S@17.00,5.00	VLOW,VLOW,100.00,16=17=0,C1@16.00,1.00	LOW,LOW,100.00,24=25=0,S@24.00,1.00
AT2G32640		AthALTA0007101-1/2	chr2:13848410-13848443	0	Alt3			triple_up	28.32	42.99	68.09	69.35	54.24	41.56	78.96	52.39	VLOW,VLOW,100.00,5=20=0,C1@5.66,14.34	VLOW,VLOW,95.48,7=18=1,C1@7.74,10.26	N,VLOW,100.00,9=14=0,C1@9.53,4.47	LOW,LOW,100.00,21=32=0,S@22.19,9.81	OK,OK,100.00,22=44=0,S@23.87,20.13	LOW,LOW,100.00,12=32=0,S@13.30,18.70	LOW,LOW,100.00,19=25=0,C2@19.74,5.26	LOW,LOW,100.00,13=27=0,C2@14.15,12.85
AT1G51740	SYP81	AthALTD0025303-1/3	chr1:19189901-19190044	0	Alt5			triple_up	66.67	77.78	100	70	61.54	43.75	91.3	93.33	LOW,LOW,100.00,24=36=0,S@24.00,12.00	LOW,LOW,100.00,21=27=0,S@21.00,6.00	N,N,100.00,3=3=0,S@3.00,0.00	N,N,100.00,7=10=0,S@7.00,3.00	LOW,LOW,100.00,16=26=0,S@16.00,10.00	VLOW,VLOW,100.00,7=16=0,S@7.00,9.00	VLOW,VLOW,100.00,21=23=0,S@21.00,2.00	VLOW,VLOW,100.00,14=15=0,S@14.00,1.00
AT3G53100		AthALTA0011276-3/3	chr3:19685335-19685590	19	Alt3			triple_up	35	68.75	50	66.67	52.94	33.33	90.48	78.57	VLOW,VLOW,100.00,7=20=0,S@7.00,13.00	VLOW,VLOW,100.00,11=16=0,S@11.00,5.00	N,N,100.00,4=8=0,S@4.00,4.00	VLOW,VLOW,100.00,14=21=0,S@14.00,7.00	VLOW,VLOW,100.00,9=17=0,S@9.00,8.00	N,N,100.00,4=12=0,S@4.00,8.00	VLOW,VLOW,100.00,19=21=0,S@19.00,2.00	LOW,LOW,100.00,22=28=0,S@22.00,6.00
AT4G23895		AthALTA0013687-2/4	chr4:12423096-12423201	27	Alt3			triple_up	70	70	75	71.43	63.64	63.64	93.33	100	LOW,LOW,96.77,21=30=1,S@21.00,9.00	VLOW,VLOW,100.00,14=20=0,S@14.00,6.00	N,N,100.00,3=4=0,S@3.00,1.00	N,N,100.00,5=7=0,S@5.00,2.00	VLOW,VLOW,100.00,14=22=0,S@14.00,8.00	N,N,100.00,7=11=0,S@7.00,4.00	VLOW,VLOW,100.00,14=15=0,S@14.00,1.00	VLOW,VLOW,100.00,17=17=0,S@17.00,0.00

## Sheet: GO_DAS
Category	Term	Count	%	PValue	Genes	List Total	Pop Hits	Pop Total	Fold Enrichment	Bonferroni	Benjamini	FDR
GOTERM_BP_DIRECT	GO:0008380~RNA splicing	10	2.75482	0.0047708	AT4G25500, AT3G61860, AT3G25840, AT1G55310, AT5G04430, AT3G53500, AT5G47010, AT5G37370, AT5G53180, AT1G16610	318	108	10676	3.10855	0.963632	1	1
GOTERM_MF_DIRECT	GO:0008080~N-acetyltransferase activity	4	1.10193	0.0102056	AT2G04845, AT1G32070, AT4G19985, AT2G06025	283	15	9085	8.56066	0.964709	1	1
GOTERM_BP_DIRECT	GO:0009415~response to water	6	1.65289	0.0146533	AT1G19380, AT4G04810, AT4G25170, AT3G47550, AT3G12710, AT4G28300	318	49	10676	4.1109	0.999964	1	1
GOTERM_CC_DIRECT	GO:0016607~nuclear speck	8	2.20386	0.0165445	AT4G25500, AT1G21580, AT2G42810, AT3G61860, AT1G55310, AT3G53500, AT5G58040, AT1G16610	347	85	11111	3.01366	0.915336	1	1
GOTERM_BP_DIRECT	GO:0018394~peptidyl-lysine acetylation	3	0.826446	0.0167207	AT1G32070, AT4G19985, AT2G06025	318	7	10676	14.3881	0.999992	1	1
GOTERM_BP_DIRECT	GO:0045892~negative regulation of transcription, DNA-templated	9	2.47934	0.0182577	AT4G38960, AT4G26630, AT5G08790, AT2G46830, AT1G59750, AT1G19350, AT2G32700, AT1G80840, AT5G58040	318	112	10676	2.69778	0.999997	1	1
GOTERM_CC_DIRECT	GO:0005634~nucleus	177	48.7603	0.0256102	AT5G22640, AT4G26630, AT1G12350, AT4G29900, AT2G41600, AT2G42810, AT5G47380, AT3G61420, AT1G22790, AT1G21580, AT2G40110, AT1G80840, AT1G04200, AT1G22430, AT4G12460, AT4G20380, AT1G32070, AT3G05210, AT5G17440, AT3G29760, AT3G25840, AT4G23895, AT5G63460, AT5G14850, AT5G66210, AT3G01770, AT4G28300, AT3G16220, AT1G49980, AT1G52510, AT4G05090, AT1G18070, AT3G15770, AT2G44680, AT2G21385, AT1G20020, AT5…	347	5064	11111	1.11919	0.9785	1	1
GOTERM_CC_DIRECT	GO:0009507~chloroplast	111	30.5785	0.0262375	AT1G33050, AT3G02690, AT5G22640, AT1G33290, AT5G50950, AT1G12350, AT5G14220, AT5G14100, AT3G62910, AT4G20010, AT3G19720, AT1G78510, AT1G08640, AT1G76570, AT4G13150, AT4G30690, AT4G13670, AT1G11790, AT3G27340, AT1G32070, AT4G23895, AT5G63460, AT5G26030, AT3G16220, AT1G49980, AT1G02410, AT1G52510, AT4G05090, AT2G21385, AT1G20020, AT3G43540, AT4G28706, AT5G58560, AT1G33270, AT4G30910, AT5G22620, AT4…	347	3004	11111	1.18317	0.980454	1	1
GOTERM_BP_DIRECT	GO:0006474~N-terminal protein amino acid acetylation	3	0.826446	0.0275623	AT1G32070, AT4G19985, AT2G06025	318	9	10676	11.1908	1	1	1
GOTERM_BP_DIRECT	GO:1900425~negative regulation of defense response to bacterium	3	0.826446	0.0275623	AT5G62570, AT5G66210, AT3G12620	318	9	10676	11.1908	1	1	1
GOTERM_BP_DIRECT	GO:0006508~proteolysis	8	2.20386	0.0291061	AT2G22970, AT4G30910, AT2G22980, AT3G02070, AT5G42320, AT4G23940, AT5G64240, AT5G53170	318	100	10676	2.68579	1	1	1
GOTERM_BP_DIRECT	GO:0036211~protein modification process	16	4.40771	0.0424296	AT3G27260, AT1G07020, AT5G42320, AT5G44090, AT2G36680, AT5G66250, AT1G02960, AT5G13500, AT4G35140, AT1G19380, AT5G64500, AT3G47550, AT3G42150, AT1G22200, AT5G01960, AT4G12020	318	309	10676	1.73837	1	1	1
GOTERM_CC_DIRECT	GO:0031969~chloroplast membrane	9	2.47934	0.0501416	AT3G02690, AT1G01790, AT2G38330, AT4G33520, AT3G02600, AT5G05310, AT1G08640, AT5G26030, AT5G58560	347	130	11111	2.21678	0.999506	1	1
GOTERM_BP_DIRECT	GO:0007623~circadian rhythm	7	1.92837	0.0533323	AT3G19720, AT4G38960, AT2G44680, AT4G00780, AT2G46830, AT1G32070, AT5G58140	318	91	10676	2.58249	1	1	1
GOTERM_BP_DIRECT	GO:0010109~regulation of photosynthesis	3	0.826446	0.055249	AT5G50950, AT1G01790, AT1G80650	318	13	10676	7.74746	1	1	1
GOTERM_BP_DIRECT	GO:0006979~response to oxidative stress	14	3.85675	0.0562793	AT2G35510, AT2G31570, AT4G26860, AT4G04810, AT2G34060, AT1G18300, AT5G26030, AT1G19380, AT3G45640, AT5G01260, AT1G73540, AT4G12720, AT2G32700, AT2G47370	318	268	10676	1.75378	1	1	1
GOTERM_BP_DIRECT	GO:0043069~negative regulation of programmed cell death	3	0.826446	0.0632238	AT4G20380, AT3G52400, AT1G02120	318	14	10676	7.19407	1	1	1
GOTERM_CC_DIRECT	GO:0016021~integral component of membrane	101	27.8237	0.0647765	AT3G02690, AT4G29900, AT2G33820, AT1G11300, AT3G13062, AT4G38570, AT3G62750, AT3G13224, AT1G08640, AT1G76570, AT1G22430, AT4G13150, AT5G62130, AT5G14210, AT5G14850, AT5G26030, AT1G02410, AT3G52720, AT3G52840, AT1G54370, AT5G58560, AT1G22200, AT4G24630, AT3G06550, AT5G67610, AT5G24000, AT3G57020, AT4G23940, AT5G58970, AT5G13500, AT4G38350, AT5G64500, AT1G53430, AT1G49730, AT2G24600, AT5G11160, AT1…	347	2805	11111	1.15295	0.99995	1	1
GOTERM_BP_DIRECT	GO:0009651~response to salt stress	16	4.40771	0.0674686	AT2G35510, AT4G26630, AT3G57530, AT5G49510, AT4G25170, AT1G18300, AT4G21870, AT5G11700, AT1G73660, AT1G19380, AT3G10250, AT1G73540, AT4G12720, AT2G24600, AT2G43430, AT5G37370	318	330	10676	1.62775	1	1	1
GOTERM_MF_DIRECT	GO:0019829~cation-transporting ATPase activity	3	0.826446	0.0683481	AT4G29900, AT4G33520, AT3G52720	283	14	9085	6.8791	1	1	1
GOTERM_MF_DIRECT	GO:0005524~ATP binding	54	14.876	0.0703581	AT1G33290, AT4G29900, AT5G14100, AT4G04040, AT1G11300, AT1G73660, AT4G33520, AT1G07110, AT4G12020, AT3G55630, AT5G21222, AT3G57530, AT3G25840, AT5G14210, AT4G23895, AT5G66210, AT5G26030, AT4G23850, AT1G11870, AT1G55810, AT1G07745, AT1G50410, AT3G45640, AT3G10160, AT3G48110, AT5G05310, AT3G52720, AT5G19450, AT4G23180, AT1G63880, AT4G23940, AT5G46470, AT5G47040, AT3G63340, AT1G49730, AT1G53430, AT4…	283	1404	9085	1.23471	1	1	1
GOTERM_BP_DIRECT	GO:2000024~regulation of leaf development	3	0.826446	0.0715583	AT2G45190, AT2G32700, AT4G27760	318	15	10676	6.71447	1	1	1
GOTERM_CC_DIRECT	GO:0005681~spliceosomal complex	7	1.92837	0.0727637	AT4G25500, AT3G61860, AT1G55310, AT3G53500, AT5G37370, AT1G06960, AT1G16610	347	94	11111	2.38448	0.999986	1	1
GOTERM_BP_DIRECT	GO:1901565~organonitrogen compound catabolic process	9	2.47934	0.0759925	AT2G31570, AT3G12150, AT2G30600, AT3G10250, AT1G25230, AT4G26140, AT2G33480, AT4G23430, AT1G55810	318	149	10676	2.02786	1	1	1
GOTERM_BP_DIRECT	GO:0010017~red or far-red light signaling pathway	3	0.826446	0.0802243	AT2G42810, AT3G17609, AT2G43010	318	16	10676	6.29481	1	1	1
GOTERM_MF_DIRECT	GO:0004712~protein serine/threonine/tyrosine kinase activity	17	4.6832	0.0804452	AT5G19450, AT3G57530, AT4G23180, AT3G25840, AT5G14210, AT3G58760, AT5G66210, AT4G28880, AT1G11300, AT1G73660, AT3G45640, AT1G49730, AT1G53430, AT2G01450, AT5G04510, AT1G61500, AT5G58140	283	351	9085	1.55482	1	1	1
GOTERM_BP_DIRECT	GO:0046901~tetrahydrofolylpolyglutamate biosynthetic process	2	0.550964	0.0864674	AT3G55630, AT3G10160	318	3	10676	22.3816	1	1	1
GOTERM_BP_DIRECT	GO:0009611~response to wounding	18	4.95868	0.0865445	AT1G60260, AT5G23210, AT4G04810, AT1G18300, AT5G11700, AT5G47010, AT5G08790, AT1G19380, AT3G45640, AT1G73540, AT2G24600, AT2G32700, AT2G47370, AT1G80840, AT3G12710, AT1G20510, AT4G12790, AT2G45990	318	399	10676	1.51454	1	1	1
GOTERM_BP_DIRECT	GO:0009416~response to light stimulus	28	7.7135	0.0874857	AT3G49140, AT5G22620, AT4G00780, AT3G57020, AT5G47380, AT3G13062, AT5G08790, AT1G76570, AT4G13670, AT4G12020, AT4G17330, AT3G27340, AT2G31570, AT2G32640, AT3G06880, AT3G63510, AT1G17970, AT4G26140, AT4G23430, AT1G16960, AT1G52510, AT4G12310, AT1G25230, AT4G28706, AT1G80650, AT4G18230, AT1G79790, AT2G45990	318	693	10676	1.35646	1	1	1
GOTERM_BP_DIRECT	GO:0006351~transcription, DNA-templated	9	2.47934	0.0931562	AT2G42040, AT2G31570, AT3G27260, AT1G19350, AT5G24000, AT3G57020, AT5G47380, AT3G61420, AT3G12685	318	156	10676	1.93687	1	1	1
GOTERM_BP_DIRECT	GO:0000398~mRNA splicing, via spliceosome	8	2.20386	0.0980026	AT4G25500, AT1G09230, AT3G61860, AT1G55310, AT3G53500, AT5G37370, AT1G06960, AT1G16610	318	132	10676	2.03469	1	1	1
GOTERM_BP_DIRECT	GO:0046777~protein autophosphorylation	7	1.92837	0.0986694	AT5G19450, AT3G57530, AT2G01450, AT5G04510, AT5G14210, AT5G66210, AT5G58140	318	107	10676	2.19632	1	1	1
