# Supplementary material for: Nucleo-cytoplasmic distribution of SAP18 reveals its dual function in splicing regulation and heat-stress response in Arabidopsis
Source: Plant Commun. 2024 Oct 31;6(1):101180. doi: 10.1016/j.xplc.2024.101180 (PMC11784288; doi:10.1016/j.xplc.2024.101180)
Supplement: Supplemental Table 5. SAP18 interactors – heat shock [file mmc6.xlsx]

## Sheet: SAP18 interactome HS
This is filtered list from exp IID 1192. Only hits apprearing in both experiments, with more than 3 peptides and a Log2(fold change) SAP18-GFP HS/GFP >1 were considered.
			GO cell compartment						GO molecular function
ACCESSION	DESCRIPTION	GENE SYMBOL	N	C	M	Ch	P	E	PB	RB	DB	CA
AT3G01570	Symbols: Oleosin family protein chr3:222152-222778 REVERSE LENGTH=183	-	x	x	x	x	√	x	x	x	x	x
AT3G20550	Symbols: DDL SMAD/FHA domain-containing protein chr3:7174695-7177600 REVERSE LENGTH=314	DDL	√	x	x	x	x	x	√	√	x	x
AT5G40420	Symbols: OLEO2, OLE2 oleosin 2 chr5:16173622-16174740 REVERSE LENGTH=199	-	x	√	x	x	√	x	x	√	x	x
AT4G25140	Symbols: OLEO1, OLE1 oleosin 1 chr4:12900498-12901259 FORWARD LENGTH=173	-	x	x	√	x	x	√	x	x	x	x
AT3G27660	Symbols: OLEO4, OLE3 oleosin 4 chr3:10243851-10244821 FORWARD LENGTH=191	OL2	√	x	x	x	x	x	x	x	x	x
AT3G48120	Symbols: unknown protein; Has 22990 Blast hits to 12942 proteins in 666 species: Archae - 8; Bacteria - 739; Metazoa - 13803; Fungi - 2465; Plants - 1363; Viruses - 116; Other Eukaryotes - 4496 (source: NCBI BLink). chr3:17772137-17774550 FORWARD LENGTH=328	-	√	√	x	x	x	x	x	x	x	x
AT5G08440	Symbols: unknown protein; FUNCTIONS IN: molecular_function unknown; INVOLVED IN: biological_process unknown; LOCATED IN: plasma membrane; EXPRESSED IN: 21 plant structures; EXPRESSED DURING: 13 growth stages; BEST Arabidopsis thaliana protein match is: unknown protein (TAIR:AT5G23490.1); Has 141 Blast hits to 139 proteins in 35 species: Archae - 0; Bacteria - 9; Metazoa - 21; Fungi - 6; Plants - …	-	√	x	x	x	√	x	x	x	x	x
AT4G39680	Symbols: SAP domain-containing protein chr4:18414604-18416938 REVERSE LENGTH=633<|>Symbols: SAP domain-containing protein chr4:18414604-18416938 REVERSE LENGTH=633	ACINUS	√	√	x	x	√	x	x	x	x	x
ATCG00270	Symbols: PSBD photosystem II reaction center protein D chrC:32711-33772 FORWARD LENGTH=353	psbD	x	x	√	√	x	x	√	√	x	√
ATCG00280	Symbols: PSBC photosystem II reaction center protein C chrC:33720-35141 FORWARD LENGTH=473	psbC	x	x	x	√	x	x	√	√	x	√
AT1G16610	Symbols: SR45 arginine/serine-rich 45 chr1:5675925-5678686 REVERSE LENGTH=425	SR45	√	√	x	x	x	x	√	x	x	x
AT5G47870	Symbols: FUNCTIONS IN: molecular_function unknown; INVOLVED IN: biological_process unknown; LOCATED IN: chloroplast; EXPRESSED IN: 22 plant structures; EXPRESSED DURING: 13 growth stages; BEST Arabidopsis thaliana protein match is: cobalt ion binding (TAIR:AT1G71310.1); Has 1807 Blast hits to 1807 proteins in 277 species: Archae - 0; Bacteria - 0; Metazoa - 736; Fungi - 347; Plants - 385; Viruses…	RAD52-2	x	x	x	√	x	x	x	x	x	x
ATCG00540	Symbols: PETA photosynthetic electron transfer A chrC:61657-62619 FORWARD LENGTH=320	petA	x	x	x	√	x	x	x	√	x	√
AT4G17060	Symbols: FIP2 FRIGIDA interacting protein 2 chr4:9593721-9594653 REVERSE LENGTH=310	FIP2	√	x	x	x	x	x	√	x	x	x
AT1G29910	Symbols: CAB3, AB180, LHCB1.2 chlorophyll A/B binding protein 3 chr1:10472443-10473246 REVERSE LENGTH=267<|>Symbols: CAB2, AB165, LHCB1.1 chlorophyll A/B-binding protein 2 chr1:10475089-10475892 REVERSE LENGTH=267	LHCB1.1; LHCB1.2	√	x	√	√	x	x	x	√	x	x
AT5G01530	Symbols: LHCB4.1 light harvesting complex photosystem II chr5:209084-210243 FORWARD LENGTH=290	LHCB4.1	√	√	√	√	√	x	x	√	x	x
AT5G13340	Symbols: unknown protein; FUNCTIONS IN: molecular_function unknown; INVOLVED IN: biological_process unknown; LOCATED IN: chloroplast; BEST Arabidopsis thaliana protein match is: unknown protein (TAIR:AT1G10890.1); Has 1807 Blast hits to 1807 proteins in 277 species: Archae - 0; Bacteria - 0; Metazoa - 736; Fungi - 347; Plants - 385; Viruses - 0; Other Eukaryotes - 339 (source: NCBI BLink). chr5:4…	T31B5_160	√	x	√	x	x	x	x	x	x	x
AT4G04614	Symbols: unknown protein; Has 35333 Blast hits to 34131 proteins in 2444 species: Archae - 798; Bacteria - 22429; Metazoa - 974; Fungi - 991; Plants - 531; Viruses - 0; Other Eukaryotes - 9610 (source: NCBI BLink). chr4:2327308-2327914 REVERSE LENGTH=176	-	√	x	x	x	x	x	x	x	x	x
AT3G21215	Symbols: RNA-binding (RRM/RBD/RNP motifs) family protein chr3:7442873-7445231 REVERSE LENGTH=339	-	√	x	x	x	x	x	√	√	x	x
AT3G52220	Symbols: CONTAINS InterPro DOMAIN/s: Kinase phosphorylation domain (InterPro:IPR019315); Has 8882 Blast hits to 4920 proteins in 346 species: Archae - 10; Bacteria - 184; Metazoa - 3955; Fungi - 1221; Plants - 712; Viruses - 24; Other Eukaryotes - 2776 (source: NCBI BLink). chr3:19369580-19370980 REVERSE LENGTH=237	F4F15.330	√	x	x	x	x	x	x	x	x	x
AT5G51410	Symbols: LUC7 N_terminus domain-containing protein chr5:20881821-20883577 REVERSE LENGTH=334<|>Symbols: LUC7 N_terminus domain-containing protein chr5:20881821-20883577 REVERSE LENGTH=334<|>Symbols: LUC7 N_terminus domain-containing protein chr5:20881821-20883577 REVERSE LENGTH=334	gene1500	√	x	x	x	x	x	x	√	x	x
ATCG00350	Symbols: PSAA Photosystem I, PsaA/PsaB protein chrC:39605-41857 REVERSE LENGTH=750	psaA	x	x	x	√	x	x	x	√	x	x
AT1G28060	Symbols: Pre-mRNA-splicing factor 3 chr1:9779167-9782486 FORWARD LENGTH=786	RDM16	√	x	x	x	x	x	x	x	x	x
AT5G52040	Symbols: ATRSP41, RS41, At-RS41 RNA-binding (RRM/RBD/RNP motifs) family protein chr5:21131081-21133318 FORWARD LENGTH=357	RS41	√	√	x	x	x	x	√	√	x	x
ATCG00680	Symbols: PSBB photosystem II reaction center protein B chrC:72371-73897 FORWARD LENGTH=508	psbB	x	x	x	√	x	x	√	√	x	√
AT1G31330	Symbols: PSAF photosystem I subunit F chr1:11215011-11215939 REVERSE LENGTH=221	PSAF	√	x	x	√	x	x	x	√	x	x
AT3G08940	Symbols: LHCB4.2 light harvesting complex photosystem II chr3:2717717-2718665 FORWARD LENGTH=287	LHCB4.2	x	x	x	√	x	x	x	√	x	x
AT3G62330	Symbols: Zinc knuckle (CCHC-type) family protein chr3:23063329-23065419 REVERSE LENGTH=479	T12C14_30	√	x	x	x	x	x	x	x	x	x
AT3G61860	Symbols: ATRSP31, RSP31, At-RS31, RS31 RNA-binding (RRM/RBD/RNP motifs) family protein chr3:22900311-22902159 REVERSE LENGTH=264	RS31	√	x	x	x	x	x	√	√	x	x
AT5G23490	Symbols: unknown protein; BEST Arabidopsis thaliana protein match is: unknown protein (TAIR:AT5G08440.1); Has 202 Blast hits to 197 proteins in 48 species: Archae - 0; Bacteria - 13; Metazoa - 25; Fungi - 9; Plants - 109; Viruses - 0; Other Eukaryotes - 46 (source: NCBI BLink). chr5:7919831-7926499 FORWARD LENGTH=729	AT5G23500	√	x	x	x	x	x	x	x	x	x
AT4G02720	Symbols: unknown protein; FUNCTIONS IN: molecular_function unknown; INVOLVED IN: biological_process unknown; EXPRESSED IN: 25 plant structures; EXPRESSED DURING: 14 growth stages; CONTAINS InterPro DOMAIN/s: Protein of unknown function DUF926 (InterPro:IPR009269); Has 30201 Blast hits to 17322 proteins in 780 species: Archae - 12; Bacteria - 1396; Metazoa - 17338; Fungi - 3422; Plants - 5037; Vir…	-	√	x	x	x	x	x	x	x	x	x
AT3G59800	Symbols: unknown protein; BEST Arabidopsis thaliana protein match is: unknown protein (TAIR:AT2G43795.2); Has 15361 Blast hits to 8061 proteins in 537 species: Archae - 2; Bacteria - 622; Metazoa - 7561; Fungi - 1246; Plants - 920; Viruses - 49; Other Eukaryotes - 4961 (source: NCBI BLink). chr3:22094597-22096174 REVERSE LENGTH=186	F24G16.70	√	x	x	x	x	x	x	x	x	x
AT1G20920	Symbols: P-loop containing nucleoside triphosphate hydrolases superfamily protein chr1:7285342-7288842 FORWARD LENGTH=1166	RH42	√	x	x	x	x	x	x	x	x	√
AT3G46630	Symbols: Protein of unknown function (DUF3223) chr3:17181138-17182346 REVERSE LENGTH=207	F12A12.150	x	x	x	√	x	x	x	√	x	x
AT1G21200	Symbols: sequence-specific DNA binding transcription factors chr1:7421483-7422814 FORWARD LENGTH=443	-	√	x	x	x	x	x	√	x	x	x
AT1G15200	Symbols: protein-protein interaction regulator family protein chr1:5228477-5231017 REVERSE LENGTH=470	-	√	x	x	x	x	x	√	√	x	x
AT2G24020	Symbols: Uncharacterised BCR, YbaB family COG0718 chr2:10217869-10219269 REVERSE LENGTH=182	STIC2	x	x	x	√	x	x	√	x	√	x
AT4G08350	Symbols: GTA02, GTA2 global transcription factor group A2 chr4:5286351-5292072 FORWARD LENGTH=1041	-	√	x	x	x	x	x	x	√	x	x
AT5G22040	Symbols: unknown protein; FUNCTIONS IN: molecular_function unknown; INVOLVED IN: biological_process unknown; LOCATED IN: cellular_component unknown; Has 30201 Blast hits to 17322 proteins in 780 species: Archae - 12; Bacteria - 1396; Metazoa - 17338; Fungi - 3422; Plants - 5037; Viruses - 0; Other Eukaryotes - 2996 (source: NCBI BLink). chr5:7297154-7298363 REVERSE LENGTH=284<|>Symbols: unknown p…	-	√	x	x	x	x	x	x	x	x	x
AT3G29075	Symbols: glycine-rich protein chr3:11051645-11052629 REVERSE LENGTH=294	-	x	x	x	x	√	x	x	x	x	x
AT2G24060	Symbols: Translation initiation factor 3 protein chr2:10229453-10231390 FORWARD LENGTH=312	IF3-2	x	x	x	√	x	x	x	√	x	x
AT1G10890	Symbols: unknown protein; FUNCTIONS IN: molecular_function unknown; INVOLVED IN: biological_process unknown; LOCATED IN: chloroplast; EXPRESSED IN: petal, flower, leaf; EXPRESSED DURING: LP.04 four leaves visible, 4 anthesis, petal differentiation and expansion stage; BEST Arabidopsis thaliana protein match is: unknown protein (TAIR:AT5G13340.1); Has 11769 Blast hits to 8435 proteins in 698 speci…	-	√	x	√	x	√	x	x	x	x	x
AT2G01530	Symbols: MLP329 MLP-like protein 329 chr2:239815-240349 FORWARD LENGTH=151	MLP329	x	√	x	x	x	x	x	x	x	x
AT4G10340	Symbols: LHCB5 light harvesting complex of photosystem II 5 chr4:6408200-6409496 FORWARD LENGTH=280	LHCB5	x	x	x	√	x	x	√	√	x	x
AT1G15820	Symbols: LHCB6, CP24 light harvesting complex photosystem II subunit 6 chr1:5446685-5447676 REVERSE LENGTH=258	CHLOROPHYLL PROTEIN 24	√	x	x	√	x	x	x	√	x	x
AT5G37370	Symbols: ATSRL1 PRP38 family protein chr5:14812845-14815988 REVERSE LENGTH=393	SRL1	√	x	x	x	x	x	x	x	x	x
AT1G02840	Symbols: SR1, ATSRP34, SRP34, SR34, At-SR34 RNA-binding (RRM/RBD/RNP motifs) family protein chr1:626918-629583 FORWARD LENGTH=303<|>Symbols: SR1, ATSRP34, SRP34, SR34, At-SR34 RNA-binding (RRM/RBD/RNP motifs) family protein chr1:626918-629583 FORWARD LENGTH=303	SR34	√	√	x	x	x	x	√	√	x	x
AT2G44730	Symbols: Alcohol dehydrogenase transcription factor Myb/SANT-like family protein chr2:18437447-18438565 REVERSE LENGTH=372	-	√	x	x	x	x	x	x	x	√	x
AT4G21750	Symbols: ATML1 Homeobox-leucine zipper family protein / lipid-binding START domain-containing protein chr4:11556965-11560243 FORWARD LENGTH=762<|>Symbols: ATML1 Homeobox-leucine zipper family protein / lipid-binding START domain-containing protein chr4:11556965-11560243 FORWARD LENGTH=762	ATML1	√	x	x	x	x	x	√	x	√	x
AT4G39520	Symbols: GTP-binding protein-related chr4:18371329-18374000 REVERSE LENGTH=369	DRG3	x	√	x	x	x	x	x	x	x	x
AT4G36690	Symbols: ATU2AF65A U2 snRNP auxilliary factor, large subunit, splicing factor chr4:17294139-17297609 REVERSE LENGTH=573	U2AF65A	√	x	x	x	x	x	√	√	x	x
AT2G29210	Symbols: splicing factor PWI domain-containing protein chr2:12558156-12562168 FORWARD LENGTH=878	-	√	x	x	x	x	x	√	x	x	x
AT4G28750	Symbols: PSAE-1 Photosystem I reaction centre subunit IV / PsaE protein chr4:14202951-14203888 REVERSE LENGTH=143	PSAE1	x	x	x	√	√	x	x	√	x	x
AT1G28420	Symbols: HB-1 homeobox-1 chr1:9979936-9987460 FORWARD LENGTH=1705	RLT1	√	x	x	x	x	x	√	x	x	x
AT2G06210	Symbols: ELF8, VIP6 binding chr2:2429108-2436588 REVERSE LENGTH=1091	VIP6	√	x	x	x	x	x	√	x	x	x
AT1G31340	Symbols: RUB1, NEDD8, ATRUB1 related to ubiquitin 1 chr1:11218076-11219417 REVERSE LENGTH=156	RUB1	√	√	x	x	√	x	√	√	x	x
AT5G24520	Symbols: TTG1, TTG Transducin/WD40 repeat-like superfamily protein chr5:8371708-8372733 REVERSE LENGTH=341<|>Symbols: TTG1, TTG, URM23, ATTTG1 Transducin/WD40 repeat-like superfamily protein chr5:8371708-8372733 REVERSE LENGTH=341<|>Symbols: TTG1, TTG Transducin/WD40 repeat-like superfamily protein chr5:8371708-8372733 REVERSE LENGTH=341	TTG1	√	√	x	x	x	x	√	x	√	x
AT1G05010	Symbols: EFE, ACO4, EAT1 ethylene-forming enzyme chr1:1431419-1432695 REVERSE LENGTH=323	ACO4	x	√	x	x	x	√	x	x	x	√
AT1G50140	Symbols: P-loop containing nucleoside triphosphate hydrolases superfamily protein chr1:18569921-18578663 REVERSE LENGTH=1003	-	x	x	√	x	x	x	x	x	x	x
AT2G41370	Symbols: BOP2 Ankyrin repeat family protein / BTB/POZ domain-containing protein chr2:17238019-17240203 REVERSE LENGTH=491	NPR5	√	√	x	x	x	x	√	x	√	x
AT1G44575	Symbols: NPQ4, PSBS Chlorophyll A-B binding family protein chr1:16871768-16873194 FORWARD LENGTH=265	PSBS	√	x	x	√	x	x	x	√	x	x
AT5G19370	Symbols: rhodanese-like domain-containing protein / PPIC-type PPIASE domain-containing protein chr5:6524247-6526629 REVERSE LENGTH=299	-	x	x	x	√	x	x	x	x	x	√
AT2G25450	Symbols: 2-oxoglutarate (2OG) and Fe(II)-dependent oxygenase superfamily protein chr2:10830286-10831563 REVERSE LENGTH=359	GSL-OH	x	√	x	x	x	x	x	x	x	√
AT3G26070	Symbols: Plastid-lipid associated protein PAP / fibrillin family protein chr3:9526904-9528199 FORWARD LENGTH=242	PAP4	x	x	x	√	x	x	x	x	x	x
AT2G26250	Symbols: FDH, KCS10 3-ketoacyl-CoA synthase 10 chr2:11170799-11173059 REVERSE LENGTH=550	FDH	x	√	x	x	x	x	x	x	x	x
AT5G53440	Symbols: unknown protein; FUNCTIONS IN: molecular_function unknown; INVOLVED IN: biological_process unknown; LOCATED IN: cytosol; EXPRESSED IN: 25 plant structures; EXPRESSED DURING: 15 growth stages; Has 1807 Blast hits to 1807 proteins in 277 species: Archae - 0; Bacteria - 0; Metazoa - 736; Fungi - 347; Plants - 385; Viruses - 0; Other Eukaryotes - 339 (source: NCBI BLink). chr5:21683679-21687…	MYN8.5	√	x	x	x	x	x	x	x	x	x
AT3G47120	Symbols: RNA recognition motif (RRM)-containing protein chr3:17351334-17352769 REVERSE LENGTH=352	-	√	√	x	x	x	x	√	x	√	x
AT3G22660	Symbols: rRNA processing protein-related chr3:8016237-8017118 REVERSE LENGTH=293	EBP2	√	x	x	x	x	x	√	√	x	x
AT3G63400	Symbols: Cyclophilin-like peptidyl-prolyl cis-trans isomerase family protein chr3:23412449-23415435 FORWARD LENGTH=570<|>Symbols: Cyclophilin-like peptidyl-prolyl cis-trans isomerase family protein chr3:23412449-23415435 FORWARD LENGTH=570	CYP63	x	√	x	x	x	x	√	x	x	√
AT1G48920	Symbols: ATNUC-L1, PARL1, NUC-L1 nucleolin like 1 chr1:18098186-18101422 FORWARD LENGTH=557	NUCL1	√	x	√	x	x	x	√	√	x	x
AT2G45620	Symbols: Nucleotidyltransferase family protein chr2:18792943-18795750 FORWARD LENGTH=764	URT1	√	x	x	x	x	x	√	√	x	√
AT3G03340	Symbols: UNE6 LUC7 related protein chr3:786439-789762 FORWARD LENGTH=402	UNE6	√	x	x	x	x	x	x	√	x	x
AT5G09880	Symbols: Splicing factor, CC1-like chr5:3081646-3085179 REVERSE LENGTH=527	MYH9.9	√	x	x	x	x	x	x	x	x	x
AT1G54410	Symbols: dehydrin family protein chr1:20310305-20310601 REVERSE LENGTH=98	HIRD11	√	x	x	x	x	x	√	√	x	x
AT1G68830	Symbols: STN7 STT7 homolog STN7 chr1:25872654-25875473 REVERSE LENGTH=562	STN7	x	x	x	√	x	x	√	x	x	√
AT2G05830	Symbols: NagB/RpiA/CoA transferase-like superfamily protein chr2:2229759-2231839 FORWARD LENGTH=374	-	x	√	√	x	x	√	x	x	x	√
AT1G20330	Symbols: SMT2, CVP1, FRL1 sterol methyltransferase 2 chr1:7038968-7040053 REVERSE LENGTH=361	SMT2	√	x	x	x	x	x	x	x	x	x
AT5G13650	Symbols: elongation factor family protein chr5:4397821-4402364 FORWARD LENGTH=676	SVR3	x	x	x	√	x	x	x	√	x	x
AT4G26630	Symbols: DEK domain-containing chromatin associated protein chr4:13430873-13434877 REVERSE LENGTH=763<|>Symbols: DEK domain-containing chromatin associated protein chr4:13430873-13434877 REVERSE LENGTH=763	DEK3	√	x	x	x	x	x	√	x	x	x
AT5G02130	Symbols: NDP1 Tetratricopeptide repeat (TPR)-like superfamily protein chr5:419747-421958 REVERSE LENGTH=420	NDP1	x	x	√	x	x	x	x	x	x	x
AT4G03280	Symbols: PETC, PGR1 photosynthetic electron transfer C chr4:1440314-1441717 FORWARD LENGTH=229	petC	x	x	√	√	√	x	√	√	x	√
AT3G49240	Symbols: emb1796 Pentatricopeptide repeat (PPR) superfamily protein chr3:18256086-18257975 FORWARD LENGTH=629	EMB1796	x	x	√	√	x	x	√	√	x	x
AT2G03550	Symbols: alpha/beta-Hydrolases superfamily protein chr2:1077080-1078018 FORWARD LENGTH=312	CXE7	x	√	x	x	x	x	x	x	x	x
AT5G27120	Symbols: NOP56-like pre RNA processing ribonucleoprotein chr5:9541287-9543684 FORWARD LENGTH=533	NOP5-1	√	x	x	x	x	x	x	√	x	x
AT5G09450	Symbols: Tetratricopeptide repeat (TPR)-like superfamily protein chr5:2941864-2943324 FORWARD LENGTH=409	-	x	x	√	x	x	x	x	x	x	x
AT1G01610	Symbols: ATGPAT4, GPAT4 glycerol-3-phosphate acyltransferase 4 chr1:221950-224255 REVERSE LENGTH=503	GPAT4	x	x	x	√	x	x	x	x	x	x
AT5G48620	Symbols: Disease resistance protein (CC-NBS-LRR class) family chr5:19717406-19720932 FORWARD LENGTH=908	RPP8L4	x	√	x	x	√	x	x	x	x	x
AT1G60900	Symbols: U2 snRNP auxilliary factor, large subunit, splicing factor chr1:22424008-22427806 FORWARD LENGTH=589	U2AF65B	√	x	x	x	x	x	√	√	x	x
AT2G42220	Symbols: Rhodanese/Cell cycle control phosphatase superfamily protein chr2:17592105-17593305 FORWARD LENGTH=234	STR9	x	x	x	√	x	x	x	x	x	x
AT5G13490	Symbols: AAC2 ADP/ATP carrier 2 chr5:4336034-4337379 FORWARD LENGTH=385<|>Symbols: AAC2 ADP/ATP carrier 2 chr5:4336034-4337379 FORWARD LENGTH=385	AAC2	x	x	x	√	x	x	√	x	x	x
AT4G23890	Symbols: unknown protein; FUNCTIONS IN: molecular_function unknown; INVOLVED IN: biological_process unknown; LOCATED IN: chloroplast thylakoid membrane, chloroplast; EXPRESSED IN: 22 plant structures; EXPRESSED DURING: 13 growth stages; CONTAINS InterPro DOMAIN/s: Protein of unknown function DUF3252 (InterPro:IPR021659); Has 287 Blast hits to 287 proteins in 81 species: Archae - 0; Bacteria - 118…	ndhS	x	x	x	√	x	x	x	x	x	x
AT2G21660	Symbols: ATGRP7, CCR2, GR-RBP7, GRP7 cold, circadian rhythm, and rna binding 2 chr2:9265477-9266316 REVERSE LENGTH=176	RBG7	√	x	x	√	x	√	√	√	√	x
AT3G13200	Symbols: EMB2769 Cwf15 / Cwc15 cell cycle control family protein chr3:4242239-4243976 FORWARD LENGTH=230	EMB2769	√	x	x	x	x	x	√	√	x	x
AT1G80070	Symbols: SUS2, EMB33, EMB177, EMB14 Pre-mRNA-processing-splicing factor chr1:30118052-30127574 FORWARD LENGTH=2359	PRP8A	√	x	√	x	x	x	√	√	x	√
AT1G74850	Symbols: PTAC2 plastid transcriptionally active 2 chr1:28119237-28122314 REVERSE LENGTH=862	PTAC2	x	x	x	√	x	x	x	x	x	x
AT4G04830	Symbols: ATMSRB5, MSRB5 methionine sulfoxide reductase B5 chr4:2445902-2446872 FORWARD LENGTH=139	MSRB5	x	√	x	√	x	x	x	x	x	√
AT1G44910	Symbols: ATPRP40A, PRP40A pre-mRNA-processing protein 40A chr1:16975930-16982818 FORWARD LENGTH=958	PRP40A	√	x	x	x	x	x	√	√	x	x
AT5G57370	Symbols: unknown protein; CONTAINS InterPro DOMAIN/s: Protein of unknown function DUF1777 (InterPro:IPR013957); Has 30201 Blast hits to 17322 proteins in 780 species: Archae - 12; Bacteria - 1396; Metazoa - 17338; Fungi - 3422; Plants - 5037; Viruses - 0; Other Eukaryotes - 2996 (source: NCBI BLink). chr5:23244811-23245470 FORWARD LENGTH=219	MSF19.3	√	√	x	x	x	x	x	x	x	x
ATCG00130	Symbols: ATPF ATPase, F0 complex, subunit B/B', bacterial/chloroplast chrC:11529-12798 REVERSE LENGTH=184	atpF	x	x	x	√	x	x	√	x	x	√
AT1G22060	Symbols: LOCATED IN: vacuole; EXPRESSED IN: 23 plant structures; EXPRESSED DURING: 13 growth stages; BEST Arabidopsis thaliana protein match is: FBD, F-box and Leucine Rich Repeat domains containing protein (TAIR:AT1G22000.1); Has 84739 Blast hits to 38714 proteins in 2257 species: Archae - 1436; Bacteria - 11314; Metazoa - 40747; Fungi - 7706; Plants - 4675; Viruses - 308; Other Eukaryotes - 185…	-	x	√	x	x	x	x	x	x	x	x
AT5G63120	Symbols: P-loop containing nucleoside triphosphate hydrolases superfamily protein chr5:25318967-25322071 REVERSE LENGTH=591	RH30	√	x	x	x	x	x	x	√	x	√
AT1G48410	Symbols: AGO1 Stabilizer of iron transporter SufD / Polynucleotidyl transferase chr1:17886285-17891892 REVERSE LENGTH=1050<|>Symbols: AGO1 Stabilizer of iron transporter SufD / Polynucleotidyl transferase chr1:17886285-17891892 REVERSE LENGTH=1050	-	√	√	x	x	x	x	√	√	x	√
AT2G26430	Symbols: RCY1, ATRCY1 arginine-rich cyclin 1 chr2:11243433-11245504 REVERSE LENGTH=416	CYCL1-1	√	x	x	x	x	x	x	x	x	x
AT3G23450	Symbols: unknown protein; FUNCTIONS IN: molecular_function unknown; INVOLVED IN: biological_process unknown; LOCATED IN: endomembrane system; EXPRESSED IN: 14 plant structures; EXPRESSED DURING: 8 growth stages; Has 694543 Blast hits to 47111 proteins in 2535 species: Archae - 1794; Bacteria - 163056; Metazoa - 258989; Fungi - 49151; Plants - 70496; Viruses - 8919; Other Eukaryotes - 142138 (sour…	-	x	x	x	x	x	√	x	√	x	x
AT2G40620	Symbols: Basic-leucine zipper (bZIP) transcription factor family protein chr2:16954804-16956872 REVERSE LENGTH=367	BZIP18	√	√	x	x	x	x	√	x	√	x
AT4G35000	Symbols: APX3 ascorbate peroxidase 3 chr4:16665007-16667541 REVERSE LENGTH=287	APX3	x	√	√	√	√	x	√	x	x	√
AT4G02770	Symbols: PSAD-1 photosystem I subunit D-1 chr4:1229247-1229873 REVERSE LENGTH=208	psaD1	x	x	x	√	x	x	√	√	x	x
AT5G09230	Symbols: SRT2 sirtuin 2 chr5:2871559-2873613 FORWARD LENGTH=376	-	√	√	√	x	x	x	√	x	x	√
AT5G04280	Symbols: RNA-binding (RRM/RBD/RNP motifs) family protein with retrovirus zinc finger-like domain chr5:1192461-1195413 FORWARD LENGTH=310	RZ1C	√	x	x	x	√	x	x	√	√	x
AT3G60240	Symbols: EIF4G, CUM2 eukaryotic translation initiation factor 4G chr3:22261842-22268295 FORWARD LENGTH=1727	EIF4G	x	√	x	x	x	√	x	√	x	x
AT3G01540	Symbols: DRH1, ATDRH1 DEAD box RNA helicase 1 chr3:213077-216142 REVERSE LENGTH=619<|>Symbols: DRH1, ATDRH1 DEAD box RNA helicase 1 chr3:213077-216142 REVERSE LENGTH=619<|>Symbols: DRH1, ATDRH1 DEAD box RNA helicase 1 chr3:213077-216142 REVERSE LENGTH=619	RH14	√	√	x	x	x	x	√	√	x	√
AT3G03950	Symbols: ECT1 evolutionarily conserved C-terminal region 1 chr3:1021502-1023767 FORWARD LENGTH=428	ECT1	√	√	x	x	x	x	√	√	x	x
AT2G43970	Symbols: RNA-binding protein chr2:18205535-18208031 REVERSE LENGTH=545	LARP6B	√	x	x	x	x	x	x	√	x	x
AT1G47260	Symbols: APFI, GAMMA CA2 gamma carbonic anhydrase 2 chr1:17321384-17323347 REVERSE LENGTH=278	GAMMACA2	√	√	√	x	x	x	√	x	x	√
AT5G38600	Symbols: Proline-rich spliceosome-associated (PSP) family protein / zinc knuckle (CCHC-type) family protein chr5:15457386-15460466 FORWARD LENGTH=532	MBB18.15	√	x	x	x	x	x	x	√	x	x
AT4G16150	Symbols: calmodulin binding;transcription regulators chr4:9148225-9153048 FORWARD LENGTH=923	CAMTA5	√	x	x	x	x	x	x	x	√	x
AT4G32260	Symbols: ATPase, F0 complex, subunit B/B', bacterial/chloroplast chr4:15573859-15574586 REVERSE LENGTH=219	PDE334	x	x	x	√	√	x	x	√	x	x
AT1G27090	Symbols: glycine-rich protein chr1:9404041-9406098 REVERSE LENGTH=420	-	√	x	x	√	x	x	x	√	x	x
AT5G62190	Symbols: PRH75 DEAD box RNA helicase (PRH75) chr5:24980542-24983879 REVERSE LENGTH=671	RH7	√	x	x	x	x	x	√	√	x	√
AT5G18110	Symbols: NCBP novel cap-binding protein chr5:5989105-5990588 REVERSE LENGTH=221	NCBP	√	√	x	x	x	x	√	√	x	x
AT3G05070	Symbols: CONTAINS InterPro DOMAIN/s: mRNA splicing factor, Cwf18 (InterPro:IPR013169); Has 292 Blast hits to 292 proteins in 153 species: Archae - 0; Bacteria - 0; Metazoa - 118; Fungi - 83; Plants - 38; Viruses - 11; Other Eukaryotes - 42 (source: NCBI BLink). chr3:1416480-1417533 FORWARD LENGTH=144	-	√	x	x	x	x	x	x	x	x	x
AT5G08050	Symbols: Protein of unknown function (DUF1118) chr5:2578418-2578964 FORWARD LENGTH=158	F13G24.250	x	x	x	√	√	x	x	x	x	x
AT2G34970	Symbols: Trimeric LpxA-like enzyme chr2:14746340-14748532 FORWARD LENGTH=730	-	x	√	x	x	x	x	√	x	x	x
AT2G33340	Symbols: MAC3B MOS4-associated complex 3B chr2:14126584-14131000 REVERSE LENGTH=525<|>Symbols: MAC3B MOS4-associated complex 3B chr2:14126584-14131000 REVERSE LENGTH=525	PRP19B	√	√	x	x	x	√	x	x	x	√
AT2G41100	Symbols: TCH3 Calcium-binding EF hand family protein chr2:17138131-17139406 FORWARD LENGTH=324<|>Symbols: TCH3, ATCAL4 Calcium-binding EF hand family protein chr2:17138131-17139406 FORWARD LENGTH=324	CML12	x	x	√	√	x	x	√	√	x	x
AT2G26280	Symbols: CID7 CTC-interacting domain 7 chr2:11188143-11190579 REVERSE LENGTH=567	CID7	√	x	x	√	x	x	√	√	x	x
AT5G16780	Symbols: DOT2, MDF SART-1 family chr5:5517784-5521566 REVERSE LENGTH=820	DOT2	√	x	x	x	x	x	x	x	x	x
AT2G42520	Symbols: P-loop containing nucleoside triphosphate hydrolases superfamily protein chr2:17705382-17708744 FORWARD LENGTH=633	RH37	√	√	x	√	x	x	x	√	x	√
AT3G58510	Symbols: DEA(D/H)-box RNA helicase family protein chr3:21640608-21643464 FORWARD LENGTH=612<|>Symbols: DEA(D/H)-box RNA helicase family protein chr3:21640608-21643464 FORWARD LENGTH=612<|>Symbols: DEA(D/H)-box RNA helicase family protein chr3:21640608-21643464 FORWARD LENGTH=612	RH11	√	√	x	x	x	x	x	√	x	√
AT1G56500	Symbols: haloacid dehalogenase-like hydrolase family protein chr1:21159775-21167092 FORWARD LENGTH=1055	SOQ1	√	√	x	√	x	x	x	x	x	x
AT3G06980	Symbols: DEA(D/H)-box RNA helicase family protein chr3:2201531-2204662 FORWARD LENGTH=781	RH50	√	x	x	√	x	x	x	√	x	√
AT1G24460	Symbols: unknown protein; FUNCTIONS IN: molecular_function unknown; INVOLVED IN: biological_process unknown; LOCATED IN: cellular_component unknown; EXPRESSED IN: 23 plant structures; EXPRESSED DURING: 14 growth stages; BEST Arabidopsis thaliana protein match is: unknown protein (TAIR:AT4G31570.1); Has 181008 Blast hits to 85359 proteins in 3551 species: Archae - 3290; Bacteria - 48304; Metazoa -…	TNO1	√	√	x	x	x	x	√	x	x	x
AT1G14710	Symbols: hydroxyproline-rich glycoprotein family protein chr1:5062168-5064697 REVERSE LENGTH=601<|>Symbols: hydroxyproline-rich glycoprotein family protein chr1:5062168-5064697 REVERSE LENGTH=601	-	√	x	x	x	x	x	x	√	x	√
AT1G53720	Symbols: ATCYP59, CYP59 cyclophilin 59 chr1:20057012-20059508 FORWARD LENGTH=506	CYP59	√	x	x	x	x	x	√	√	x	√
AT1G55860	Symbols: UPL1 ubiquitin-protein ligase 1 chr1:20879900-20895393 REVERSE LENGTH=3930	-	√	√	√	x	x	x	x	x	x	√
AT5G17440	Symbols: LUC7 related protein chr5:5749849-5753415 FORWARD LENGTH=404	-	√	x	x	x	x	x	x	√	x	x
AT5G45510	Symbols: Leucine-rich repeat (LRR) family protein chr5:18444798-18449071 FORWARD LENGTH=1222	-	√	x	x	x	√	x	x	x	x	x
AT1G29400	Symbols: AML5, ML5 MEI2-like protein 5 chr1:10290393-10293696 REVERSE LENGTH=800<|>Symbols: AML5, ML5 MEI2-like protein 5 chr1:10290393-10293696 REVERSE LENGTH=800	ML5	√	x	x	x	x	x	x	√	x	x
AT5G61790	Symbols: CNX1, ATCNX1 calnexin 1 chr5:24827394-24829642 REVERSE LENGTH=530	CNX1	x	x	√	√	x	x	√	x	x	x
AT4G19190	Symbols: zinc knuckle (CCHC-type) family protein chr4:10493323-10495969 FORWARD LENGTH=595	-	√	x	x	x	x	x	x	x	x	x
AT2G36870	Symbols: XTH32 xyloglucan endotransglucosylase/hydrolase 32 chr2:15472869-15474630 REVERSE LENGTH=299	XTH32	x	x	x	√	x	√	x	x	x	x
AT5G15610	Symbols: Proteasome component (PCI) domain protein chr5:5079579-5081929 FORWARD LENGTH=442	-	x	√	x	x	x	x	x	x	x	x
AT3G57150	Symbols: NAP57, AtNAP57, CBF5, AtCBF5 homologue of NAP57 chr3:21154255-21155952 REVERSE LENGTH=565	NAP57	√	x	x	x	x	x	x	x	x	√
AT3G25840	Symbols: Protein kinase superfamily protein chr3:9452993-9457446 REVERSE LENGTH=935	-	√	x	x	x	x	x	x	x	x	√
AT1G51805	Symbols: Leucine-rich repeat protein kinase family protein chr1:19221187-19225590 REVERSE LENGTH=884	-	√	x	x	x	x	x	x	x	x	√
AT1G55670	Symbols: PSAG photosystem I subunit G chr1:20802874-20803356 REVERSE LENGTH=160	PSAG	√	x	x	√	x	x	x	x	x	x
AT3G14067	Symbols: Subtilase family protein chr3:4658421-4660754 REVERSE LENGTH=777	SBT1.4	x	√	x	x	x	√	x	x	x	√
AT4G31580	Symbols: SRZ-22, SRZ22, RSZP22, RSZ22, At-RSZ22 serine/arginine-rich 22 chr4:15306983-15308064 FORWARD LENGTH=200<|>Symbols: SRZ-22, SRZ22, RSZP22, RSZ22, At-RSZ22 serine/arginine-rich 22 chr4:15306983-15308064 FORWARD LENGTH=200	RSZ22	√	x	x	x	√	x	√	√	x	x
AT5G60030	Symbols: unknown protein; BEST Arabidopsis thaliana protein match is: unknown protein (TAIR:AT1G75335.1); Has 1807 Blast hits to 1807 proteins in 277 species: Archae - 0; Bacteria - 0; Metazoa - 736; Fungi - 347; Plants - 385; Viruses - 0; Other Eukaryotes - 339 (source: NCBI BLink). chr5:24172082-24172960 REVERSE LENGTH=292	MGO3.1	√	x	x	x	x	x	x	x	x	x
AT3G18165	Symbols: MOS4 modifier of snc1,4 chr3:6223248-6225076 FORWARD LENGTH=253	MOS4	√	x	x	x	x	x	√	x	x	x
AT3G52340	Symbols: SPP2 sucrose-6F-phosphate phosphohydrolase 2 chr3:19407412-19409182 FORWARD LENGTH=423<|>Symbols: SPP2, ATSPP2 sucrose-6F-phosphate phosphohydrolase 2 chr3:19407412-19409182 FORWARD LENGTH=423<|>Symbols: SPP2 sucrose-6F-phosphate phosphohydrolase 2 chr3:19407412-19409182 FORWARD LENGTH=423	SPP3B	x	x	x	√	x	x	x	x	x	x
AT2G43160	Symbols: ENTH/VHS family protein chr2:17948884-17953267 FORWARD LENGTH=895<|>Symbols: ENTH/VHS family protein chr2:17948884-17953267 FORWARD LENGTH=895<|>Symbols: ENTH/VHS family protein chr2:17948884-17953267 FORWARD LENGTH=895	EPSIN2	x	√	x	x	x	x	√	x	x	x
AT2G30930	Symbols: unknown protein; FUNCTIONS IN: molecular_function unknown; INVOLVED IN: biological_process unknown; LOCATED IN: chloroplast, plasma membrane, membrane; EXPRESSED IN: 24 plant structures; EXPRESSED DURING: 14 growth stages; BEST Arabidopsis thaliana protein match is: unknown protein (TAIR:AT1G06540.1); Has 194 Blast hits to 176 proteins in 78 species: Archae - 0; Bacteria - 101; Metazoa -…	-	x	x	x	x	√	x	x	x	x	x
AT1G06220	Symbols: MEE5, CLO, GFA1 Ribosomal protein S5/Elongation factor G/III/V family protein chr1:1900524-1904583 FORWARD LENGTH=987<|>Symbols: MEE5 Ribosomal protein S5/Elongation factor G/III/V family protein chr1:1900524-1904583 FORWARD LENGTH=987	CLO	√	√	x	x	x	√	√	√	x	x
AT5G13300	Symbols: SFC, VAN3, AGD3 ARF GTPase-activating protein chr5:4255923-4262018 REVERSE LENGTH=827	AGD3	√	√	x	x	√	x	√	x	x	x
AT4G21670	Symbols: CPL1, FRY2, ATCPL1 C-terminal domain phosphatase-like 1 chr4:11511511-11516922 FORWARD LENGTH=967	CPL1	√	x	x	x	x	x	√	x	x	√
AT5G35980	Symbols: YAK1 yeast YAK1-related gene 1 chr5:14128551-14135984 FORWARD LENGTH=956	YAK1	√	√	x	x	x	√	√	x	x	√
AT2G27200	Symbols: P-loop containing nucleoside triphosphate hydrolases superfamily protein chr2:11625449-11627959 FORWARD LENGTH=537	LSG1-1	√	x	x	x	x	x	x	x	x	x
AT1G10580	Symbols: Transducin/WD40 repeat-like superfamily protein chr1:3491560-3493665 REVERSE LENGTH=573	-	√	x	x	x	x	√	x	√	x	x
AT4G31200	Symbols: SWAP (Suppressor-of-White-APricot)/surp RNA-binding domain-containing protein chr4:15162323-15164568 REVERSE LENGTH=650<|>Symbols: SWAP (Suppressor-of-White-APricot)/surp RNA-binding domain-containing protein chr4:15162323-15164568 REVERSE LENGTH=650<|>Symbols: SWAP (Suppressor-of-White-APricot)/surp RNA-binding domain-containing protein chr4:15162323-15164568 REVERSE LENGTH=650	-	√	√	x	x	x	x	√	√	x	x
AT5G55660	Symbols: DEK domain-containing chromatin associated protein chr5:22539375-22543142 FORWARD LENGTH=778	DEK4	√	x	√	x	x	x	√	x	x	x
AT2G34680	Symbols: AIR9 Outer arm dynein light chain 1 protein chr2:14616947-14628300 REVERSE LENGTH=1708	AIR9	√	√	x	x	√	x	√	x	x	x
AT5G22650	Symbols: HD2B, HDT02, HDT2, ATHD2B, HDA4, HD2, ATHD2 histone deacetylase 2B chr5:7534120-7536054 FORWARD LENGTH=306	HDT2	√	x	√	x	x	x	√	x	x	√
AT1G80930	Symbols: MIF4G domain-containing protein / MA3 domain-containing protein chr1:30405774-30409499 REVERSE LENGTH=900	-	√	x	x	x	x	x	x	√	x	x
AT4G01150	Symbols: unknown protein; FUNCTIONS IN: molecular_function unknown; INVOLVED IN: biological_process unknown; LOCATED IN: thylakoid, chloroplast thylakoid membrane, chloroplast, plastoglobule, chloroplast envelope; EXPRESSED IN: 23 plant structures; EXPRESSED DURING: 14 growth stages; BEST Arabidopsis thaliana protein match is: unknown protein (TAIR:AT4G38100.1); Has 323 Blast hits to 323 proteins…	CURT1A	x	x	x	√	x	x	√	x	x	x
AT4G30010	Symbols: unknown protein; FUNCTIONS IN: molecular_function unknown; INVOLVED IN: biological_process unknown; LOCATED IN: mitochondrion, plastid; EXPRESSED IN: 26 plant structures; EXPRESSED DURING: 15 growth stages; Has 39 Blast hits to 39 proteins in 18 species: Archae - 0; Bacteria - 0; Metazoa - 0; Fungi - 0; Plants - 39; Viruses - 0; Other Eukaryotes - 0 (source: NCBI BLink). chr4:14672947-14…	-	x	x	√	x	√	x	x	x	x	x
AT1G77180	Symbols: SKIP chromatin protein family chr1:28999791-29001632 REVERSE LENGTH=613<|>Symbols: SKIP chromatin protein family chr1:28999791-29001632 REVERSE LENGTH=613	SKIP	√	x	√	x	x	x	√	√	x	x
AT4G17600	Symbols: LIL3:1 Chlorophyll A-B binding family protein chr4:9803759-9804714 FORWARD LENGTH=262	LIL3.1	x	x	x	√	x	x	√	x	x	x
AT2G27100	Symbols: SE C2H2 zinc-finger protein SERRATE (SE) chr2:11572587-11576357 FORWARD LENGTH=720	SE	√	x	x	x	x	x	√	x	√	x
AT1G24706	Symbols: THO2 THO2 chr1:8742210-8755250 FORWARD LENGTH=1823	THO2	√	x	x	x	x	x	x	√	x	x
AT2G15430	Symbols: RBP36A, RPB35.5A, NRPB3, NRPD3, NRPE3A DNA-directed RNA polymerase family protein chr2:6733661-6735482 FORWARD LENGTH=319	NRPB3	√	√	x	x	x	x	√	x	√	√
AT1G61520	Symbols: LHCA3 photosystem I light harvesting complex gene 3 chr1:22700152-22701149 FORWARD LENGTH=273<|>Symbols: LHCA3 photosystem I light harvesting complex gene 3 chr1:22700152-22701149 FORWARD LENGTH=273	LHCA3	√	x	x	√	x	x	√	√	x	x
AT5G35680	Symbols: Nucleic acid-binding, OB-fold-like protein chr5:13858085-13858589 REVERSE LENGTH=150	MXH1.2	√	√	x	x	x	x	x	√	x	x
AT3G62240	Symbols: RING/U-box superfamily protein chr3:23033592-23036653 REVERSE LENGTH=812	T17J13.200	√	x	x	x	x	x	x	√	√	√
AT3G06480	Symbols: DEAD box RNA helicase family protein chr3:1985697-1989666 REVERSE LENGTH=1088	RH40	√	√	x	x	x	x	x	√	x	√
ATCG00190	Symbols: RPOB RNA polymerase subunit beta chrC:23111-26329 REVERSE LENGTH=1072	rpoB	x	x	x	√	x	x	√	√	x	√
AT2G22870	Symbols: EMB2001 P-loop containing nucleoside triphosphate hydrolases superfamily protein chr2:9739476-9740921 FORWARD LENGTH=300	EMB2001	x	x	x	√	x	x	x	x	x	x
AT2G24820	Symbols: TIC55-II translocon at the inner envelope membrane of chloroplasts 55-II chr2:10575038-10576829 FORWARD LENGTH=539	TIC55	x	√	x	√	x	x	x	x	x	√
AT5G06600	Symbols: UBP12 ubiquitin-specific protease 12 chr5:2019545-2027834 REVERSE LENGTH=1116	UBP12	√	√	x	x	x	x	√	x	x	√
AT3G54230	Symbols: SUA suppressor of abi3-5 chr3:20073872-20080142 FORWARD LENGTH=1008	-	√	x	x	x	x	x	√	√	x	x
AT2G16940	Symbols: Splicing factor, CC1-like chr2:7342869-7347052 REVERSE LENGTH=610	-	√	x	x	x	x	x	√	x	x	x
AT1G18150	Symbols: ATMPK8 Protein kinase superfamily protein chr1:6244641-6247582 REVERSE LENGTH=589<|>Symbols: ATMPK8 Protein kinase superfamily protein chr1:6244641-6247582 REVERSE LENGTH=589<|>Symbols: ATMPK8 Protein kinase superfamily protein chr1:6244641-6247582 REVERSE LENGTH=589	MPK8	√	√	x	x	x	x	√	x	x	√
AT4G27430	Symbols: CIP7 COP1-interacting protein 7 chr4:13718817-13722736 FORWARD LENGTH=1058<|>Symbols: CIP7 COP1-interacting protein 7 chr4:13718817-13722736 FORWARD LENGTH=1058	CIP7	√	x	x	x	x	√	√	x	x	x
AT2G20950	Symbols: Arabidopsis phospholipase-like protein (PEARLI 4) family chr2:9003295-9005354 FORWARD LENGTH=520	-	√	√	x	x	x	x	x	x	x	x
AT5G59420	Symbols: ORP3C OSBP(oxysterol binding protein)-related protein 3C chr5:23961731-23964623 FORWARD LENGTH=457	ORP3C	√	√	x	x	x	x	x	x	x	x
AT1G08720	Symbols: EDR1, ATEDR1 Protein kinase superfamily protein chr1:2774089-2779077 FORWARD LENGTH=933	EDR1	√	√	x	x	√	x	√	x	x	√
AT5G11060	Symbols: KNAT4 KNOTTED1-like homeobox gene 4 chr5:3510408-3512967 FORWARD LENGTH=393	KNAT4	√	√	x	x	x	x	x	x	√	x
AT1G22360	Symbols: AtUGT85A2, UGT85A2 UDP-glucosyl transferase 85A2 chr1:7895068-7897527 REVERSE LENGTH=481	UGT85A2	√	√	x	x	x	x	x	x	x	x
AT1G77760	Symbols: NIA1, GNR1, NR1 nitrate reductase 1 chr1:29236005-29239367 REVERSE LENGTH=917	NIA1	x	x	x	√	x	x	√	x	x	√
AT2G26990	Symbols: FUS12, ATCSN2, COP12, CSN2 proteasome family protein chr2:11519684-11522412 REVERSE LENGTH=439	CSN2	√	x	x	x	x	x	√	x	x	x
AT1G73110	Symbols: P-loop containing nucleoside triphosphate hydrolases superfamily protein chr1:27494344-27496844 REVERSE LENGTH=432	-	x	x	√	√	x	x	x	x	x	x
AT1G64370	Symbols: unknown protein; Has 773 Blast hits to 375 proteins in 118 species: Archae - 0; Bacteria - 97; Metazoa - 421; Fungi - 108; Plants - 31; Viruses - 0; Other Eukaryotes - 116 (source: NCBI BLink). chr1:23888967-23889503 FORWARD LENGTH=178	-	x	√	x	x	x	x	x	√	x	x
AT1G04510	Symbols: MAC3A MOS4-associated complex 3A chr1:1226749-1230592 FORWARD LENGTH=523	PRP19A	√	√	x	x	x	x	x	x	x	√
AT5G51280	Symbols: DEAD-box protein abstrakt, putative chr5:20841456-20843645 FORWARD LENGTH=591	RH35	√	x	x	x	x	x	x	√	x	√
AT3G15730	Symbols: PLDALPHA1, PLD phospholipase D alpha 1 chr3:5330835-5333474 FORWARD LENGTH=810	PLDALPHA1	√	√	√	√	√	x	√	x	x	x
AT3G13224	Symbols: RNA-binding (RRM/RBD/RNP motifs) family protein chr3:4254848-4256621 FORWARD LENGTH=358	-	x	x	x	x	x	√	x	√	x	x
AT3G20810	Symbols: JMJD5 2-oxoglutarate (2OG) and Fe(II)-dependent oxygenase superfamily protein chr3:7275814-7278144 FORWARD LENGTH=429	JMJ30	√	√	x	x	x	x	√	x	√	√
AT5G17920	Symbols: ATCIMS, ATMETS, ATMS1 Cobalamin-independent synthase family protein chr5:5935771-5939195 FORWARD LENGTH=765<|>Symbols: ATCIMS Cobalamin-independent synthase family protein chr5:5935771-5939195 FORWARD LENGTH=765	MS1	x	√	x	√	√	√	√	√	x	x
AT5G21160	Symbols: LA RNA-binding protein chr5:7198817-7203879 REVERSE LENGTH=833	LARP1a	x	√	x	x	x	x	√	√	x	x
AT5G40200	Symbols: DegP9 DegP protease 9 chr5:16070402-16073101 FORWARD LENGTH=592	DEGP9	√	x	x	x	x	x	√	x	x	√
AT1G47500	Symbols: ATRBP47C', RBP47C' RNA-binding protein 47C' chr1:17432682-17434805 FORWARD LENGTH=434	RBP47C'	√	√	x	√	x	x	x	√	x	x
AT3G24490	Symbols: Alcohol dehydrogenase transcription factor Myb/SANT-like family protein chr3:8911022-8912023 FORWARD LENGTH=333	-	√	x	x	x	x	x	√	x	√	x
AT1G23860	Symbols: SRZ-21, SRZ21, RSZP21, RSZ21, At-RSZ21 RS-containing zinc finger protein 21 chr1:8428091-8429164 REVERSE LENGTH=187<|>Symbols: SRZ-21, SRZ21, RSZ21, At-RSZ21 RS-containing zinc finger protein 21 chr1:8428091-8429164 REVERSE LENGTH=187	RSZ21	√	x	x	x	x	x	√	√	x	x
AT5G41770	Symbols: crooked neck protein, putative / cell cycle protein, putative chr5:16718021-16720936 FORWARD LENGTH=705	-	√	x	x	x	x	x	x	x	x	x
AT5G28460	Symbols: Pentatricopeptide repeat (PPR) superfamily protein chr5:10374927-10377227 FORWARD LENGTH=766	-	x	√	√	x	x	x	x	√	x	x
AT4G34980	Symbols: SLP2 subtilisin-like serine protease 2 chr4:16656929-16659223 REVERSE LENGTH=764	SBT1.6	x	x	x	x	√	√	x	x	x	√
AT1G75660	Symbols: XRN3, AtXRN3 5'-3' exoribonuclease 3 chr1:28408289-28414825 FORWARD LENGTH=1020	XRN3	√	x	x	x	x	x	x	√	x	√
AT5G58470	Symbols: TAF15b TBP-associated factor 15B chr5:23638566-23640854 REVERSE LENGTH=422<|>Symbols: TAF15b TBP-associated factor 15B chr5:23638566-23640854 REVERSE LENGTH=422	TAF15B	x	x	x	√	x	x	x	x	x	x
AT1G13190	Symbols: RNA-binding (RRM/RBD/RNP motifs) family protein chr1:4499633-4501354 FORWARD LENGTH=573	-	√	x	x	x	x	x	x	√	x	x
AT2G46820	Symbols: PTAC8, TMP14, PSAP, PSI-P photosystem I P subunit chr2:19243729-19244870 FORWARD LENGTH=174<|>Symbols: PTAC8, TMP14, PSAP, PSI-P photosystem I P subunit chr2:19243729-19244870 FORWARD LENGTH=174	CURT1B	x	x	x	√	x	x	√	x	√	x
AT1G63940	Symbols: MDAR6 monodehydroascorbate reductase 6 chr1:23730095-23733534 FORWARD LENGTH=493	MDAR5	√	√	√	√	x	x	x	x	x	√
AT1G76880	Symbols: Duplicated homeodomain-like superfamily protein chr1:28865594-28867931 FORWARD LENGTH=603	DF1	√	x	x	x	x	x	√	x	√	x
AT1G32900	Symbols: UDP-Glycosyltransferase superfamily protein chr1:11920582-11923506 REVERSE LENGTH=610	GBSS1	x	x	x	√	x	x	√	x	x	x
AT1G33790	Symbols: jacalin lectin family protein chr1:12256990-12260432 FORWARD LENGTH=745	JAL4	x	√	x	x	x	x	x	x	x	x
AT1G73990	Symbols: SPPA, SPPA1 signal peptide peptidase chr1:27824465-27828807 FORWARD LENGTH=677	SPPA	x	x	√	√	x	x	x	x	x	√
AT2G38400	Symbols: AGT3 alanine:glyoxylate aminotransferase 3 chr2:16083779-16086115 FORWARD LENGTH=493	AGT3	x	x	x	√	x	x	√	x	x	x
AT5G46800	Symbols: BOU Mitochondrial substrate carrier family protein chr5:18988779-18989810 REVERSE LENGTH=300	BOU	x	x	√	√	x	x	x	x	x	x
AT2G03820	Symbols: nonsense-mediated mRNA decay NMD3 family protein chr2:1165149-1166699 REVERSE LENGTH=516	NMD3	√	√	x	x	x	x	x	√	x	x
AT1G69830	Symbols: ATAMY3, AMY3 alpha-amylase-like 3 chr1:26288518-26293003 REVERSE LENGTH=887	AMY3	x	x	x	√	x	√	x	x	x	x
AT5G20490	Symbols: XIK, ATXIK, XI-17 Myosin family protein with Dil domain chr5:6927064-6936825 REVERSE LENGTH=1545	-	x	√	x	x	x	x	√	x	x	x
AT2G30620	Symbols: winged-helix DNA-binding transcription factor family protein chr2:13045360-13046267 FORWARD LENGTH=273	-	√	x	√	x	x	x	x	x	√	x
AT3G59350	Symbols: Protein kinase superfamily protein chr3:21932930-21934883 FORWARD LENGTH=408<|>Symbols: Protein kinase superfamily protein chr3:21932930-21934883 FORWARD LENGTH=408	PTI13	√	√	x	x	√	x	√	x	x	√
AT5G53170	Symbols: FTSH11 FTSH protease 11 chr5:21563023-21567922 REVERSE LENGTH=806	FTSH11	x	x	√	√	x	x	x	x	x	√
AT1G30680	Symbols: toprim domain-containing protein chr1:10881665-10886060 FORWARD LENGTH=709	-	x	x	√	x	x	x	√	x	√	√
AT1G27650	Symbols: ATU2AF35A U2 snRNP auxiliary factor small subunit, putative chr1:9615152-9616042 FORWARD LENGTH=296	U2AF35A	√	x	x	x	x	x	√	√	x	x
AT4G21660	Symbols: proline-rich spliceosome-associated (PSP) family protein chr4:11506259-11509772 REVERSE LENGTH=598	-	√	√	x	x	x	x	√	√	x	x
AT2G28290	Symbols: SYD, CHR3 P-loop containing nucleoside triphosphate hydrolases superfamily protein chr2:12056771-12072950 FORWARD LENGTH=3574	SYD	√	x	x	x	x	x	√	x	√	x
AT3G08580	Symbols: AAC1 ADP/ATP carrier 1 chr3:2605706-2607030 REVERSE LENGTH=381<|>Symbols: AAC1 ADP/ATP carrier 1 chr3:2605706-2607030 REVERSE LENGTH=381	AAC1	x	x	√	√	√	x	√	√	x	x
AT5G19760	Symbols: Mitochondrial substrate carrier family protein chr5:6679591-6681845 REVERSE LENGTH=298	DTC	x	x	√	√	x	x	x	x	x	x
AT1G02150	Symbols: Tetratricopeptide repeat (TPR)-like superfamily protein chr1:408779-410433 FORWARD LENGTH=524	-	x	x	√	√	x	x	x	√	x	x
AT3G59770	Symbols: SAC9 sacI homology domain-containing protein / WW domain-containing protein chr3:22079281-22085674 REVERSE LENGTH=1646	SAC9	x	√	x	√	x	x	x	x	x	x
AT5G14040	Symbols: PHT3;1 phosphate transporter 3;1 chr5:4531059-4532965 REVERSE LENGTH=375	MPT3	x	x	√	√	x	x	x	√	x	x
AT2G20860	Symbols: LIP1 lipoic acid synthase 1 chr2:8979636-8980983 FORWARD LENGTH=374	LIP1	x	x	√	√	x	x	x	x	x	x
AT5G06140	Symbols: SNX1, ATSNX1 sorting nexin 1 chr5:1856212-1858752 REVERSE LENGTH=402	SNX1	x	x	x	√	√	x	√	x	x	x
AT3G23900	Symbols: RNA recognition motif (RRM)-containing protein chr3:8631941-8635852 REVERSE LENGTH=987<|>Symbols: RNA recognition motif (RRM)-containing protein chr3:8631941-8635852 REVERSE LENGTH=987	-	√	x	x	x	x	x	x	√	x	x
AT1G15690	Symbols: AVP1, ATAVP3, AVP-3, AtVHP1;1 Inorganic H pyrophosphatase family protein chr1:5399115-5402185 FORWARD LENGTH=770	AVP1	x	x	√	√	√	√	x	√	x	x
AT1G26110	Symbols: DCP5 decapping 5 chr1:9024616-9027556 REVERSE LENGTH=611	DCP5	√	√	x	x	x	x	√	√	x	x
AT3G18640	Symbols: Zinc finger C-x8-C-x5-C-x3-H type family protein chr3:6413617-6415829 REVERSE LENGTH=676	-	√	x	x	x	x	x	x	x	x	x
AT2G24590	Symbols: RSZ22a, At-RSZ22a RNA recognition motif and CCHC-type zinc finger domains containing protein chr2:10449837-10450860 FORWARD LENGTH=196	RSZ22A	√	x	x	x	x	x	√	√	x	x
AT5G40490	Symbols: RNA-binding (RRM/RBD/RNP motifs) family protein chr5:16225483-16227423 FORWARD LENGTH=423	MNF13.1	√	x	x	x	x	x	x	√	x	x
AT4G28660	Symbols: PSB28 photosystem II reaction center PSB28 protein chr4:14150008-14150933 FORWARD LENGTH=198	PSB28	x	x	x	√	√	x	x	x	x	x
AT5G02960	Symbols: Ribosomal protein S12/S23 family protein chr5:693280-694396 REVERSE LENGTH=142	RPS23B	x	√	x	x	√	x	x	√	x	x
AT5G08450	Symbols: CONTAINS InterPro DOMAIN/s: Histone deacetylation protein Rxt3 (InterPro:IPR013951); Has 30201 Blast hits to 17322 proteins in 780 species: Archae - 12; Bacteria - 1396; Metazoa - 17338; Fungi - 3422; Plants - 5037; Viruses - 0; Other Eukaryotes - 2996 (source: NCBI BLink). chr5:2727970-2732572 REVERSE LENGTH=918<|>Symbols: CONTAINS InterPro DOMAIN/s: Histone deacetylation protein Rxt3 (…	HDC1	√	x	x	x	x	x	√	x	x	√
AT3G62030	Symbols: ROC4 rotamase CYP 4 chr3:22973004-22975139 FORWARD LENGTH=313	ROC4	x	√	x	√	x	√	√	√	x	√
AT5G47430	Symbols: DWNN domain, a CCHC-type zinc finger chr5:19235819-19240596 REVERSE LENGTH=892	-	√	x	x	x	x	x	x	x	x	√
ATCG01130	Symbols: YCF1.2 Ycf1 protein chrC:123884-129244 REVERSE LENGTH=1786	-	x	x	x	√	x	x	x	x	x	x
AT1G65440	Symbols: GTB1 global transcription factor group B1 chr1:24306945-24314327 REVERSE LENGTH=1647	SPT6	√	x	x	x	x	x	√	x	x	x
AT1G27430	Symbols: GYF domain-containing protein chr1:9521045-9526928 REVERSE LENGTH=1492	-	x	x	x	x	x	x	x	x	x	x
AT4G30530	Symbols: Class I glutamine amidotransferase-like superfamily protein chr4:14920605-14922286 FORWARD LENGTH=250	GGP1	x	√	x	x	√	x	x	x	x	√
AT3G03780	Symbols: ATMS2, MS2 methionine synthase 2 chr3:957602-960740 FORWARD LENGTH=765<|>Symbols: ATMS2, MS2 methionine synthase 2 chr3:957602-960740 FORWARD LENGTH=765<|>Symbols: ATMS2, MS2 methionine synthase 2 chr3:957602-960740 FORWARD LENGTH=765	MS2	x	√	x	√	√	√	x	√	x	x
AT1G48760	Symbols: delta-ADR delta-adaptin chr1:18036652-18039261 REVERSE LENGTH=869<|>Symbols: delta-ADR delta-adaptin chr1:18036652-18039261 REVERSE LENGTH=869<|>Symbols: delta-ADR delta-adaptin chr1:18036652-18039261 REVERSE LENGTH=869	DELTA-ADR	√	√	x	x	x	x	√	x	x	x
AT3G62530	Symbols: ARM repeat superfamily protein chr3:23132219-23133121 FORWARD LENGTH=221	-	x	x	√	√	x	x	x	x	x	√
AT4G20260	Symbols: ATPCAP1, PCAP1 plasma-membrane associated cation-binding protein 1 chr4:10941593-10943227 FORWARD LENGTH=226	-	x	√	x	x	√	x	√	x	x	x
AT4G27500	Symbols: PPI1 proton pump interactor 1 chr4:13743614-13745900 FORWARD LENGTH=612	PPI1	√	√	x	x	√	x	√	√	x	x
AT5G15680	Symbols: ARM repeat superfamily protein chr5:5101188-5110793 REVERSE LENGTH=2153	-	x	√	√	x	x	x	x	x	x	x
AT2G18040	Symbols: PIN1AT peptidylprolyl cis/trans isomerase, NIMA-interacting 1 chr2:7842346-7843537 FORWARD LENGTH=119	PIN1	√	x	√	√	x	x	√	x	x	√
AT3G49430	Symbols: SRp34a, SR34a, At-SR34a SER/ARG-rich protein 34A chr3:18332668-18334829 FORWARD LENGTH=300<|>Symbols: SRp34a, SR34a, At-SR34a SER/ARG-rich protein 34A chr3:18332668-18334829 FORWARD LENGTH=300	SR34A	√	x	x	x	x	x	x	√	x	x
AT5G45680	Symbols: ATFKBP13, FKBP13 FK506-binding protein 13 chr5:18530894-18532128 FORWARD LENGTH=208	FKBP13	x	x	x	√	x	x	√	x	x	√
AT5G19940	Symbols: Plastid-lipid associated protein PAP / fibrillin family protein chr5:6739693-6740661 FORWARD LENGTH=239	PAP8	x	x	x	√	x	x	√	x	x	x
AT3G50670	Symbols: U1-70K, U1SNRNP U1 small nuclear ribonucleoprotein-70K chr3:18826476-18829492 REVERSE LENGTH=427	RNU1	√	x	x	x	x	x	√	√	x	x
AT5G27470	Symbols: seryl-tRNA synthetase / serine--tRNA ligase chr5:9695087-9697154 FORWARD LENGTH=451	-	x	√	x	x	x	x	x	√	x	√
AT5G02940	Symbols: Protein of unknown function (DUF1012) chr5:684671-689674 REVERSE LENGTH=813	-	x	x	√	√	x	x	x	x	x	x
AT3G23940	Symbols: dehydratase family chr3:8648780-8652323 FORWARD LENGTH=608	DHAD	x	x	x	√	x	x	x	x	x	√
AT5G65020	Symbols: ANNAT2 annexin 2 chr5:25973915-25975554 FORWARD LENGTH=317	ANN2	x	√	x	√	√	x	x	x	x	x
AT1G55325	Symbols: GCT RNA polymerase II transcription mediators chr1:20637594-20647714 FORWARD LENGTH=2001	-	√	x	x	x	x	x	x	x	x	x
AT4G27640	Symbols: ARM repeat superfamily protein chr4:13798013-13802976 REVERSE LENGTH=1048	-	√	√	x	x	x	x	√	x	x	x
AT4G22010	Symbols: sks4 SKU5 similar 4 chr4:11663429-11666463 FORWARD LENGTH=541	sks4	x	x	x	x	x	√	x	x	x	√
AT1G03910	Symbols: EXPRESSED IN: 24 plant structures; EXPRESSED DURING: 13 growth stages; CONTAINS InterPro DOMAIN/s: Cactin protein, cactus-binding domain, C-terminal (InterPro:IPR019134), Cactin, central region (InterPro:IPR018816); BEST Arabidopsis thaliana protein match is: unknown protein (TAIR:AT2G36815.2). chr1:996432-1000231 FORWARD LENGTH=716	CTN	√	√	x	x	x	x	x	x	x	x
AT5G12350	Symbols: Regulator of chromosome condensation (RCC1) family with FYVE zinc finger domain chr5:3995789-4000545 FORWARD LENGTH=1075	-	√	x	x	x	√	x	x	x	x	x
AT3G13570	Symbols: SCL30A, At-SCL30A SC35-like splicing factor 30A chr3:4429564-4431602 REVERSE LENGTH=262	SCL30A	√	x	x	x	√	x	√	√	x	x
AT5G63610	Symbols: HEN3, CDKE;1, ATCDK8 cyclin-dependent kinase E;1 chr5:25463645-25465057 REVERSE LENGTH=470	CDKE-1	√	x	x	x	x	x	√	x	x	√
AT2G37220	Symbols: RNA-binding (RRM/RBD/RNP motifs) family protein chr2:15634980-15636331 REVERSE LENGTH=289	CP29B	x	x	x	√	x	x	x	√	x	x
AT5G13680	Symbols: ELO2, ABO1 IKI3 family protein chr5:4410522-4415471 REVERSE LENGTH=1319	ELP1	√	x	x	x	x	x	√	√	x	x
AT5G18660	Symbols: PCB2 NAD(P)-binding Rossmann-fold superfamily protein chr5:6220872-6222125 REVERSE LENGTH=417	DVR	x	x	√	√	x	x	x	x	x	√
AT1G09770	Symbols: ATCDC5, CDC5, ATMYBCDC5 cell division cycle 5 chr1:3162002-3165122 FORWARD LENGTH=844	CDC5	√	x	x	x	x	√	√	x	x	x
AT3G19130	Symbols: ATRBP47B, RBP47B RNA-binding protein 47B chr3:6611398-6613823 REVERSE LENGTH=435	RBP47B	√	√	x	x	x	x	√	√	x	x
AT2G39260	Symbols: binding;RNA binding chr2:16392288-16399588 REVERSE LENGTH=1181	UPF2	√	√	x	x	x	x	√	√	x	x
AT1G79920	Symbols: Heat shock protein 70 (Hsp 70) family protein chr1:30058935-30062224 REVERSE LENGTH=831	HSP70-15	√	√	√	x	√	x	x	x	x	x
AT2G19870	Symbols: tRNA/rRNA methyltransferase (SpoU) family protein chr2:8576034-8577803 FORWARD LENGTH=589	-	x	x	√	√	x	x	x	√	x	√
AT1G70770	Symbols: Protein of unknown function DUF2359, transmembrane chr1:26688622-26691185 REVERSE LENGTH=610<|>Symbols: Protein of unknown function DUF2359, transmembrane chr1:26688622-26691185 REVERSE LENGTH=610	F15H11.2	√	x	x	x	√	x	x	√	x	x
AT5G26742	Symbols: emb1138 DEAD box RNA helicase (RH3) chr5:9285540-9288871 REVERSE LENGTH=748	RH3	√	√	x	√	x	x	x	√	x	√
AT5G28740	Symbols: Tetratricopeptide repeat (TPR)-like superfamily protein chr5:10780774-10783772 FORWARD LENGTH=917	T32B20.g	√	x	x	x	x	x	x	x	x	x
AT3G50370	Symbols: unknown protein; FUNCTIONS IN: molecular_function unknown; INVOLVED IN: biological_process unknown; LOCATED IN: cellular_component unknown; EXPRESSED IN: 26 plant structures; EXPRESSED DURING: 15 growth stages; Has 27734 Blast hits to 16708 proteins in 1259 species: Archae - 81; Bacteria - 3434; Metazoa - 10876; Fungi - 2514; Plants - 987; Viruses - 212; Other Eukaryotes - 9630 (source: …	-	x	√	x	√	x	x	x	√	x	x
AT1G70830	Symbols: MLP28 MLP-like protein 28 chr1:26710203-26711395 REVERSE LENGTH=335	MLP28	√	√	√	√	x	x	x	x	x	x
AT1G31970	Symbols: STRS1 DEA(D/H)-box RNA helicase family protein chr1:11479921-11482707 FORWARD LENGTH=537	RH5	√	x	x	x	x	x	x	√	x	√
AT5G08610	Symbols: P-loop containing nucleoside triphosphate hydrolases superfamily protein chr5:2790341-2794059 FORWARD LENGTH=850	RH26	x	x	√	√	x	x	x	√	x	√
AT2G17560	Symbols: HMGB4, NFD4, NFD04 high mobility group B4 chr2:7642486-7643468 REVERSE LENGTH=138<|>Symbols: HMGB4, NFD4, NFD04 high mobility group B4 chr2:7642486-7643468 REVERSE LENGTH=138	HMGB4	√	√	x	x	x	x	x	x	√	x
AT1G77490	Symbols: TAPX thylakoidal ascorbate peroxidase chr1:29117688-29120046 FORWARD LENGTH=426	APXT	x	x	√	√	x	x	x	x	x	√
AT3G47450	Symbols: ATNOS1, NOS1, ATNOA1, NOA1, RIF1 P-loop containing nucleoside triphosphate hydrolases superfamily protein chr3:17483195-17486249 REVERSE LENGTH=561	NOS1	x	x	√	√	x	x	x	x	x	x
AT3G48750	Symbols: CDKA;1, CDC2AAT, CDK2, CDC2, CDC2A, CDKA1 cell division control 2 chr3:18072238-18074296 FORWARD LENGTH=294	CDKA-1	√	√	x	x	x	x	√	x	x	√
AT2G23670	Symbols: YCF37 homolog of Synechocystis YCF37 chr2:10063307-10063810 REVERSE LENGTH=167	YCF37	x	x	x	√	x	x	x	x	x	x
AT2G20960	Symbols: pEARLI4 Arabidopsis phospholipase-like protein (PEARLI 4) family chr2:9007089-9009611 FORWARD LENGTH=748	pEARLI4	√	x	x	x	x	x	x	x	x	x
AT5G23880	Symbols: EMB1265, CPSF100, ESP5, ATCPSF100 cleavage and polyadenylation specificity factor 100 chr5:8052550-8058147 FORWARD LENGTH=739	CPSF100	√	√	x	x	x	x	√	√	√	x
AT2G34470	Symbols: UREG, PSKF109 urease accessory protein G chr2:14530900-14532411 REVERSE LENGTH=276	UREG	x	√	x	x	x	x	x	x	x	x
AT5G20980	Symbols: ATMS3, MS3 methionine synthase 3 chr5:7124397-7128353 REVERSE LENGTH=812<|>Symbols: ATMS3, MS3 methionine synthase 3 chr5:7124397-7128353 REVERSE LENGTH=812	MS3	x	x	x	√	x	x	x	x	x	x
AT5G44200	Symbols: CBP20, ATCBP20 CAP-binding protein 20 chr5:17802062-17803875 REVERSE LENGTH=257<|>Symbols: CBP20, ATCBP20 CAP-binding protein 20 chr5:17802062-17803875 REVERSE LENGTH=257	CBP20	√	x	x	x	x	x	√	√	x	x
AT4G36360	Symbols: BGAL3 beta-galactosidase 3 chr4:17176840-17181143 REVERSE LENGTH=856	BGAL3	x	x	x	x	√	√	x	x	x	x
AT1G71500	Symbols: Rieske (2Fe-2S) domain-containing protein chr1:26936084-26937331 FORWARD LENGTH=287	PSB33	x	x	√	√	x	x	x	x	x	√
AT5G02310	Symbols: PRT6 proteolysis 6 chr5:474279-482552 FORWARD LENGTH=2006	PRT6	√	√	x	x	x	x	x	x	x	√
AT3G04910	Symbols: WNK1, ZIK4, ATWNK1 with no lysine (K) kinase 1 chr3:1355084-1358057 FORWARD LENGTH=700	WNK1	√	√	x	x	x	x	x	x	x	√
AT3G48930	Symbols: EMB1080 Nucleic acid-binding, OB-fold-like protein chr3:18141017-18142189 REVERSE LENGTH=160	RPS11A	x	√	x	x	x	x	x	√	x	x
AT4G27000	Symbols: ATRBP45C RNA-binding (RRM/RBD/RNP motifs) family protein chr4:13554983-13557763 REVERSE LENGTH=415	RBP45C	√	√	x	x	x	x	x	√	x	x
AT3G50590	Symbols: Transducin/WD40 repeat-like superfamily protein chr3:18771292-18779220 FORWARD LENGTH=1614	AT3G50600	x	x	x	x	√	x	x	x	x	x
AT3G16830	Symbols: TPR2 TOPLESS-related 2 chr3:5731709-5737531 FORWARD LENGTH=1131	TPR2	x	√	x	x	x	x	√	x	x	x
AT5G48790	Symbols: Domain of unknown function (DUF1995) chr5:19780010-19781977 REVERSE LENGTH=316	-	x	x	x	√	x	x	x	x	x	x
AT4G12830	Symbols: alpha/beta-Hydrolases superfamily protein chr4:7531189-7533327 FORWARD LENGTH=393	-	x	x	x	√	x	x	x	x	x	x
AT4G27440	Symbols: PORB protochlorophyllide oxidoreductase B chr4:13725648-13727107 FORWARD LENGTH=401<|>Symbols: PORB protochlorophyllide oxidoreductase B chr4:13725648-13727107 FORWARD LENGTH=401	PORB	x	x	x	√	x	x	√	√	x	√
AT4G17610	Symbols: tRNA/rRNA methyltransferase (SpoU) family protein chr4:9805652-9814910 REVERSE LENGTH=1850	-	x	x	x	√	x	x	x	√	x	√
AT3G19450	Symbols: CAD4, ATCAD4, CAD, CAD-C GroES-like zinc-binding alcohol dehydrogenase family protein chr3:6744859-6747005 FORWARD LENGTH=365	CAD4	x	√	x	x	x	x	x	x	x	√
