# Supplementary material for: Nucleo-cytoplasmic distribution of SAP18 reveals its dual function in splicing regulation and heat-stress response in Arabidopsis
Source: Plant Commun. 2024 Oct 31;6(1):101180. doi: 10.1016/j.xplc.2024.101180 (PMC11784288; doi:10.1016/j.xplc.2024.101180)
Supplement: Supplemental Table 8. List of differentially expressed genes and alternative splicing events detected in sap18 mutant [file mmc9.xlsx]

## Sheet: cRPKMs_DEGs
Locus	GENE	SR45-regulated	SR45SAP18-regulated	Seedlings_11dLD_WT_a	Seedlings_11dLD_WT_b	Seedlings_11dLD_sr45_a	Seedlings_11dLD_sr45_b	Seedlings_11dLD_sap18_a	Seedlings_11dLD_sap18_b
AT1G11930	NA	sr45_down	sap18_down	57.9205	61.9888	12.3082	14.3418	28.1455	31.1105
AT1G27520	MNS5	sr45_down	sap18_down	40.5559	36.1413	10.2254	8.6044	13.8389	15.5227
AT1G53480	MRD1	sr45_down	sap18_down	73.3681	72.0115	5.73238	2.83225	2.85633	4.36041		Abbreviations:
AT3G62750	BGLU8	sr45_down	sap18_down	105.265	98.2372	26.8578	26.5598	30.6462	32.4234		d: days
AT4G39460	SAMC1	sr45_down	sap18_down	89.5413	75.2543	26.8984	28.5724	29.2048	30.402		LD: long days
AT3G01345	NA	sr45_down	sap18_down	189.102	161.132	1.2896	3.78613	0.383872	0.291304
AT4G13575	NA	sr45_down	sap18_down	125.563	142.878	7.13737	7.61391	47.2187	42.5676
AT5G05600	NA	sr45_down	sap18_down	7.59044	11.0342	2.02216	1.41409	4.35757	3.63892
AT1G69750	COX19-2	sr45_down	sap18_down	36.5582	28.4391	4.19756	2.97609	5.18228	6.07402
AT2G39340	NA	sr45_down	sap18_down	26.9915	21.4899	5.85652	8.09461	11.1187	10.653
AT5G47240	NUDT8	sr45_down	sap18_down	8.76565	11.3515	0.94042	1.23913	3.9928	4.22966
AT1G78450	NA	sr45_down	sap18_down	16.0903	20.2175	5.61523	6.6922	8.2251	6.98597
AT1G58180	BCA6	sr45_down	sap18_down	71.9337	103.155	23.4124	28.3676	40.0165	45.9225
AT3G29100	VTI13	sr45_down	sap18_down	8.28352	9.21848	3.16033	2.26847	2.58161	4.33222
AT1G74890	ARR15	sr45_down	sap18_down	26.827	22.761	4.69684	5.44087	11.4196	6.42012
AT4G08035	NA	sr45_down	sap18_down	80.0431	79.759	23.7083	26.3256	30.3377	37.6222
AT4G13493	MIR850A	sr45_down	sap18_down	125.681	128.078	26.8243	44.2078	54.7817	56.6183
AT1G65370	NA	sr45_down	sap18_down	89.4015	94.7785	11.9839	17.5639	22.4787	26.4376
AT1G65040	HRD1B	sr45_down	sap18_down	29.0444	35.8344	6.01139	6.79783	5.62672	7.76928
AT3G62740	BGLU7	sr45_down	sap18_down	7.61605	6.39174	1.7279	0.641739	2.35952	2.46998
AT1G10940	SRK2A	sr45_down	sap18_down	63.9119	77.0904	19.8137	17.2224	21.6273	24.9342
AT5G59780	MYB59	sr45_down	sap18_down	87.466	93.7112	36.7252	38.7199	40.2772	41.2919
AT1G60270	BGLU6	sr45_down	sap18_down	36.0152	33.5561	9.52358	9.00604	14.3018	18.1317
AT2G21385	NA	sr45_down	sap18_down	89.4015	97.1617	26.4687	31.9994	45.5668	43.3329
AT2G29890	VLN1	sr45_down	sap18_down	9.30621	7.9	3.52326	4.36168	4.09693	3.84565
AT3G14150	GLO3	sr45_down	sap18_down	44.9333	44.4482	13.647	13.3091	16.3856	16.0568
AT3G59320	NA	sr45_down	sap18_down	14.3613	14.4937	3.92455	6.54476	2.96845	6.9371
AT4G13495	NA	sr45_down	sap18_down	1447.85	1729	276.532	358.795	486.547	500.847
AT5G39790	NA	sr45_down	sap18_down	20.8758	19.1999	6.96606	7.90715	8.13997	8.67015
AT4G31000	CBP60F	sr45_down	sap18_down	17.6176	14.3365	2.5087	3.12783	7.75587	6.26283
AT5G45760	NA	sr45_down	sap18_down	14.2309	17.7172	6.18828	8.21974	7.22023	6.40331
AT4G19540	INDL	sr45_down	sap18_down	24.7822	23.713	8.30953	7.58506	7.99013	7.96229
AT1G28610	NA	sr45_down	sap18_down	21.6641	22.1082	5.16672	6.57131	9.23313	9.80626
AT1G03550	SCAMP2	sr45_down	sap18_down	13.9504	15.9815	8.22903	5.84391	6.453	7.30324
AT1G34210	SERK2	sr45_down	sap18_down	28.8764	27.3017	7.88879	11.5551	10.0761	10.5789
AT4G13560	UNE15	sr45_down	sap18_down	11.9239	11.8209	0.544122	0.611499	2.1058	2.00391
AT3G16700	NA	sr45_down	sap18_down	9.15459	11.8057	3.62442	3.6113	4.18353	4.22084
AT5G63970	NA	sr45_down	sap18_down	10.1403	12.8274	2.68343	3.78088	2.8987	2.36619
AT1G69526	NA	sr45_down	sap18_down	10.093	11.2512	3.09543	5.1174	3.62583	3.55108
AT5G46500	NA	sr45_down	sap18_down	9.6566	8.67465	2.23729	4.89769	2.13193	3.45739
AT3G58820	NA	sr45_down	sap18_down	7.89957	8.42951	2.40617	2.92087	2.63043	3.89967
AT1G06265	NA	sr45_down	sap18_down	6.00152	7.07521	2.35504	3.2012	2.59152	3.08634
AT1G19050	ARR7	sr45_down	sap18_down	60.4664	74.2581	21.9363	20.3989	25.8359	26.9127
AT1G12880	NUDT12	sr45_down	sap18_down	19.8659	32.033	8.89421	8.09461	6.88627	5.82258
AT2G40670	ARR16	sr45_down	sap18_down	5.78565	8.65366	3.31792	1.68865	2.43843	1.49022
AT2G06050	OPR3	sr45_down	sap18_down	54.7235	57.6213	24.684	19.3523	25.7222	27.2304
AT5G66480	NA	sr45_down	sap18_down	8.46355	8.98404	2.95952	2.30884	3.00281	3.38107
AT2G01450	MPK17	sr45_down	sap18_down	149.262	130.857	38.9225	54.9163	66.6162	63.1671
AT4G25280	UMK2	sr45_down	sap18_down	42.9902	47.5484	10.1574	11.168	17.2109	22.1947
AT5G62920	ARR6	sr45_down	sap18_down	25.0508	28.4029	8.63002	11.7376	14.0417	12.1841
AT4G04620	ATG8B	sr45_down	sap18_down	36.6821	44.8448	17.0159	14.17	19.4078	19.4146
AT1G60610	NA	sr45_down	sap18_down	8.19478	8.60321	4.51347	3.65801	4.449	3.88974
AT2G43200	NA	sr45_down	sap18_down	7.78097	6.61432	2.84085	3.07976	2.69756	4.08229
AT4G01593	NA	sr45_down	sap18_down	52.3649	56.9653	16.3731	21.9191	24.4766	25.7363
AT5G38140	NFYC10	sr45_down	sap18_down	68.4373	60.2497	22.3437	22.8756	27.8854	28.2171
AT4G26255	NA	sr45_down	sap18_down	6.48023	7.37599	2.02216	2.16426	2.65401	2.00391
AT1G15960	NRAMP6	sr45_down	sap18_down	8.29501	8.57352	2.46919	2.58216	3.13696	3.3586
AT4G12840	NA	sr45_down	sap18_down	5.67701	7.13884	2.86616	2.98571	2.75065	2.36619
AT4G35420	TKPR1	sr45_down	sap18_down	25.2603	29.908	12.4708	13.3481	12.7883	13.148
AT5G01175	NA	sr45_down	sap18_down	12.0035	14.1833	6.68	3.7927	7.27431	4.43367
AT2G43530	ATTI3	sr45_down	sap18_down	101.803	146.259	43.4786	42.2016	49.9686	54.4317
AT5G20450	NA	sr45_down	sap18_down	12.268	10.6093	5.06726	6.08917	4.37097	5.68349
AT1G60260	BGLU5	sr45_down	sap18_down	70.4177	68.7683	25.1052	30.8411	32.6719	32.3483
AT4G35060	HIPP25	sr45_down	sap18_down	5.6977	7.30913	2.95952	3.46719	3.58324	2.77826
AT1G61240	NA	sr45_down	sap18_down	14.6154	13.1333	6.7127	5.2243	6.24981	6.77717
AT5G40550	NA	sr45_down	sap18_down	6.93526	6.20875	3.24043	2.33891	2.69756	2.40677
AT5G27860	NA	sr45_down	sap18_down	82.8847	90.4846	33.9015	48.3131	35.3678	43.8774
AT1G68862	NA	sr45_down	sap18_down	11.2565	13.8691	5.53841	6.48559	5.14804	6.64157
AT1G16610	SR45	sr45_down		23.1154	19.3841	5.39078	4.98367	20.8956	23.1123
AT1G73260	ATKTI1	sr45_down		5.84778	6.58348	1.60435	2.43383	9.20727	10.0116
AT2G22400	NA	sr45_down		10.6346	10.093	4.87338	5.2687	5.46655	6.36642
AT2G31570	GPX2	sr45_down		121.49	125.877	56.096	66.7899	91.3793	88.9707
AT2G36390	SBE2.1	sr45_down		19.1211	16.8274	5.4387	4.93391	8.2417	9.76251
AT3G63520	CCD1	sr45_down		242.03	208.903	100.207	108.586	185.607	197.654
AT4G29890	NA	sr45_down		18.577	19.8176	6.77826	6.60455	10.8064	10.1359
AT4G30690	NA	sr45_down		93.2613	108.626	29.2163	40.2115	52.159	52.0239
AT5G04360	PU1	sr45_down		9.01282	5.63913	2.18851	2.3587	3.85905	4.59152
AT5G57550	XTH25	sr45_down		6.1513	6.89708	1.39591	0.931151	4.20835	3.94979
AT2G45660	SOC1	sr45_down		48.6724	60.4418	16.8987	22.2894	38.6886	38.654
AT3G49620	DIN11	sr45_down		5.40867	7.26368	3.12017	2.09295	5.63581	4.64
AT3G46370	NA	sr45_down		8.40435	5.44674	3.08441	2.29864	4.13975	4.98303
AT4G16870	NA	sr45_down		11.5504	11.5594	3.53697	3.87714	12.4431	15.1854
AT2G32160	NA	sr45_down		15.5719	24.3073	6.48628	8.74284	17.7973	16.3927
AT4G35770	STR15	sr45_down		200.43	222.362	98.5101	112.103	214.562	201.932
AT1G11260	STP1	sr45_down		156.43	161.59	83.8048	60.8815	170.519	188.84
AT2G22980	SCPL13	sr45_down		128.774	135.75	37.2656	42.9086	66.2424	77.0904
AT5G20250	RFS6	sr45_down		204.918	178.71	74.5865	68.8388	219.569	231.995
AT1G22400	UGT85A1	sr45_down		8.6587	5.71223	3.24043	1.50565	8.76346	7.85931
AT1G02660	NA	sr45_down		10.9726	11.223	6.14244	4.65433	17.036	17.5996
AT3G47010	NA	sr45_down		7.59044	6.42401	3.20698	3.2012	6.37305	5.43722
AT5G41080	GDPD2	sr45_down		13.7411	10.2661	3.38816	4.18063	17.9794	14.5692
AT2G15960	NA	sr45_down		344.728	475.619	174.445	222.362	215.673	196.223
AT5G06690	WCRKC1	sr45_down		14.318	17.3843	6.58348	5.68826	15.0025	15.4979
AT3G30775	POX1	sr45_down		45.9533	39.5752	11.3045	11.6535	48.9419	46.0701
AT3G53800	Fes1B	sr45_down		17.8393	22.9489	8.02151	7.35438	15.7354	15.5361
AT1G34760	GRF11	sr45_down		29.2592	40.0999	12.8945	14.6922	26.6088	25.3136
AT2G15890	MEE14	sr45_down		59.9136	69.6087	25.2414	28.1309	49.5755	50.4832
AT1G29395	COR413IM1	sr45_down		16.9165	17.6431	7.03978	8.3	11.0766	11.8842
AT2G31010	NA	sr45_down		5.68691	5.46672	2.00171	2.71066	3.5956	4.27652
AT2G30600	NA	sr45_down		84.9856	79.6687	15.0178	17.2661	55.4181	56.7912
AT5G44510	TAO1	sr45_down		15.4861	11.458	5.65507	6.87526	10.3816	12.1561
AT4G36850	NA	sr45_down		185.062	170.519	65.222	76.694	139.235	135.962
AT2G29670	NA	sr45_down		118.345	102.532	58.4238	49.0124	93.4259	96.332
AT1G05805	BHLH128	sr45_down		24.3545	24.9129	10.8102	12.2036	16.0073	16.4409
AT4G31050	LIP2P	sr45_down		8.00502	8.47306	2.77263	4.5613	5.78457	5.11419
AT2G38400	AGT3	sr45_down		26.6985	24.763	11.7472	11.5551	13.2924	16.696
AT1G14250	APY5	sr45_down		15.0571	19.0267	1.70096	2.51451	11.57	10.5361
AT5G22920	NA	sr45_down		151.507	162.208	62.5423	69.5262	126.034	123.053
AT3G61060	PP2A13	sr45_down		77.9087	92.4694	33.9234	32.2657	57.1589	58.739
AT1G70820	NA	sr45_down		34.668	27.2627	11.6947	11.404	23.6957	21.3526
AT4G20260	PCAP1	sr45_down		282.001	331.909	133.191	137.913	279.213	262.901
AT1G32370	TOM2B	sr45_down		25.8066	29.5911	8.05217	8.8159	13.9009	16.4687
AT5G57940	CNGC5	sr45_down		29.3844	25.9855	16.326	9.9601	19.0407	20.9153
AT2G32150	NA	sr45_down		137.199	144.626	73.1299	60.2848	93.9606	115.642
AT1G51940	LYK3	sr45_down		8.43263	8.83006	3.8224	4.69848	7.46634	8.9237
AT1G13390	NA	sr45_down		61.4833	44.7121	24.6368	21.2974	23.4708	31.4551
AT3G57520	RFS2	sr45_down		36.9846	30.321	13.9572	11.9511	33.445	31.415
AT3G57470	NA	sr45_down		40.3168	31.0526	9.98819	12.5763	17.3787	19.931
AT4G31290	NA	sr45_down		138.059	138.816	72.2866	62.1337	89.4308	88.3769
AT5G05440	PYL5	sr45_down		20.5547	19.2239	11.137	7.33217	20.9153	25.5169
AT5G41260	NA	sr45_down		17.2015	14.5114	9.22915	6.48559	11.6577	10.5715
AT1G55810	UKL3	sr45_down		31.7742	35.3296	16.2547	13.001	21.9697	23.6335
AT5G26240	CLC-D	sr45_down		14.0822	14.6765	6.633	7.2787	7.67567	7.78863
AT4G10910	NA	sr45_down		7.34553	8.48955	3.46191	2.03882	6.15474	3.53147
AT2G01530	MLP329	sr45_down		5.58911	9.24381	1.82198	1.9613	9.66405	6.99498
AT3G56200	NA	sr45_down		13.5001	16.9874	6.40998	5.68826	10.3398	9.99005
AT1G01790	KEA1	sr45_down		39.4884	36.7476	19.3903	16.905	37.5323	41.8558
AT1G01920	NA	sr45_down		10.5987	9.98646	4.61	5.2687	5.79969	6.45354
AT1G51110	PAP12	sr45_down		151.324	148.256	52.159	66.3591	83.586	88.6579
AT2G25605	NA	sr45_down		56.6542	54.3339	19.47	24.1538	27.4643	31.0793
AT2G37025	TRFL8	sr45_down		14.8378	18.3266	4.77146	6.88535	9.13696	10.352
AT3G01420	DOX1	sr45_down		8.12808	7.86107	3.16998	2.67154	11.8491	16.5261
AT3G25770	AOC2	sr45_down		86.241	99.4694	37.6275	34.1435	61.6872	66.0316
AT3G48360	BT2	sr45_down		111.992	116.116	53.1209	50.7239	112.103	114.56
AT3G55630	FPGS3	sr45_down		67.9749	70.2791	26.0634	28.4628	35.8913	40.0089
AT3G60810	NA	sr45_down		41.4498	37.0605	16.8539	21.1484	23.5813	24.9743
AT4G10060	NA	sr45_down		59.4902	53.8241	26.0634	27.8454	45.0875	49.9061
AT4G24350	NA	sr45_down		48.6966	50.2873	21.037	19.664	26.4083	24.549
AT5G04900	NOL	sr45_down		17.7154	20.8487	11.599	6.81	19.8946	18.0754
AT5G13980	NA	sr45_down		43.1201	45.3013	21.089	20.3535	30.429	34.3998
AT5G19220	ADG2	sr45_down		211.563	225.834	91.8809	108.48	180.785	190.98
AT5G22620	NA	sr45_down		49.2689	48.0591	20.7479	22.1803	31.2804	32.2807
AT5G35170	NA	sr45_down		191.957	177.943	86.646	89.8518	127.482	147.573
AT5G60640	PDIL1-4	sr45_down		59.1213	55.4915	25.6747	27.0343	42.1493	45.4372
AT5G64460	NA	sr45_down		83.0322	88.3229	37.318	32.0761	54.4468	55.5277
AT1G29600	NA	sr45_down		13.2533	16.1056	2.59862	2.75065	6.66349	8.08522
AT1G22530	PATL2	sr45_down		27.4209	28.2368	10.6863	11.0946	24.0726	24.959
AT2G34770	FAH1	sr45_down		85.7934	82.4211	32.711	34.0254	59.7022	59.9952
AT1G68870	ATSOFL2	sr45_down		10.9726	9.55458	6.16814	3.69957	7.03513	7.78863
AT2G42540	COR15A	sr45_down		39.1604	47.7456	15.5505	22.2894	37.3274	34.8612
AT3G24518	NA	sr45_down		13.0514	12.1447	7.36331	3.87714	8.76346	8.08522
AT1G44350	ILL6	sr45_down		16.1466	19.3451	8.47	7.33217	11.2686	11.7874
AT5G42250	NA	sr45_down		13.6381	15.6637	5.05317	4.30358	7.85435	7.57327
AT3G45970	EXLA1	sr45_down		25.9156	22.9976	10.7005	9.47609	19.4324	22.4353
AT4G12680	NA	sr45_down		11.5286	9.26219	3.44673	4.37042	5.60394	5.30197
AT4G26530	NA	sr45_down		736.98	580.702	358.795	274.401	495.896	552.007
AT1G02610	NA	sr45_down		21.8213	18.3428	7.58776	11.4488	15.5124	14.8431
AT1G03410	2A6	sr45_down		18.1636	14.66	6.633	6.49469	16.7269	16.4543
AT2G32550	NA	sr45_down		8.62065	10.0648	5.63739	2.25015	9.5095	10.1671
AT5G22300	NIT4	sr45_down		13.3502	17.6567	7.5184	6.41545	14.7347	12.2551
AT2G25010	NA	sr45_down		12.7344	12.5818	6.22784	5.25738	6.99557	6.33697
AT1G10020	NA	sr45_down		22.9802	21.3607	12.4996	8.9237	36.2661	39.3617
AT1G48780	NA	sr45_down		12.5494	17.6431	7.65195	4.77923	7.80045	8.47154
AT1G17780	NA	sr45_down		16.2361	18.0345	7.44524	7.20802	8.19192	10.796
AT2G02730	NA	sr45_down		9.09581	11.6395	4.25091	4.5613	4.74567	5.91869
AT2G40260	NA	sr45_down		11.0252	7.97389	5.21548	3.56109	6.62444	7.36271
AT1G21730	NA	sr45_down		6.21175	7.51391	3.03738	3.72731	5.90164	4.86522
AT1G70700	TIFY7	sr45_down		135.127	135.258	45.1673	49.4335	69.9862	73.5294
AT1G19485	NA	sr45_down		19.6748	18.2657	7.55	9.00604	9.44081	9.98322
AT1G63090	PP2A11	sr45_down		28.4696	30.3078	11.7037	15.2607	21.5237	23.4244
AT1G52290	PERK15	sr45_down		19.8946	18.1343	7.96998	8.2882	12.4521	12.7099
AT5G52882	NA	sr45_down		20.8854	16.4586	9.41224	8.43689	20.7287	19.3811
AT5G51460	TPPA	sr45_down		28.3178	26.6915	10.6648	12.6055	22.3959	23.2405
AT3G54500	NA	sr45_down		578.205	560.94	238.908	275.578	278.601	318.482
AT1G50460	HKL1	sr45_down		20.8353	21.4249	10.6553	9.51917	19.1999	21.2575
AT1G63260	TET10	sr45_down		26.5187	33.6274	13.8573	14.428	20.809	24.0699
AT4G38470	NA	sr45_down		70.6594	70.0051	29.5872	29.5187	51.6235	50.1464
AT4G24540	AGL24	sr45_down		29.4511	29.1944	13.2013	13.6146	19.931	20.9153
AT4G23260	CRK18	sr45_down		24.2082	25.3905	10.2382	13.2816	15.5997	16.5712
AT3G12520	SULTR4;2	sr45_down		15.6998	12.0563	5.20261	4.26261	7.44277	8.408
AT3G53830	NA	sr45_down		18.0029	19.6147	9.24282	9.12206	14.0549	14.0048
AT5G24780	VSP1	sr45_down		25.1122	28.8147	9.70174	5.25738	19.359	19.8276
AT5G01870	LTP10	sr45_down		5.96024	8.80631	2.3675	3.37783	7.34452	5.44437
AT4G13494	MIR863A	sr45_down		31.9885	35.5271	8.51671	14.638	10.0059	22.6185
AT5G18770	NA	sr45_down		5.43755	5.83882	3.27512	2.26847	3.19652	2.65909
AT5G16570	GLN1-4	sr45_down		6.0992	5.215	2.3052	2.88325	5.4839	4.42272
AT5G52120	PP2A14	sr45_down		13.7658	13.229	6.04108	6.77435	7.97739	8.15415
AT1G49530	GGPP6	sr45_down		15.0415	15.0585	7.0187	7.72643	5.78457	9.25428
AT2G29170	NA	sr45_down		20.2028	28.5042	12.6783	3.51601	14.0009	13.0607
AT3G54880	NA	sr45_down		83.4073	104.027	43.761	49.3608	56.9558	55.68
AT2G40960	NA	sr45_down		30.9328	35.3724	16.6295	16.207	16.2563	17.7546
AT4G04955	ALN	sr45_down		38.2017	32.0189	15.3233	17.749	23.4492	22.49
AT4G27370	VIII-B	sr45_down		6.57249	7.7243	1.38035	1.75504	3.19652	4.11035
AT4G13800	NA	sr45_down		6.97811	7.39976	2.83413	3.37783	5.41325	2.88118
AT1G69040	ACR4	sr45_down		50.6632	51.6074	19.2998	22.4539	27.5351	26.5156
AT3G49160	PKP4	sr45_down		14.7233	13.8422	6.22784	6.12348	8.58947	7.33217
AT1G75120	RRA1	sr45_down		17.0217	10.882	6.6553	6.21512	7.41195	7.33217
AT4G33770	ITPK2	sr45_down		8.18738	8.22239	4.35228	2.66152	4.12725	4.34935
AT1G54020	NA	sr45_down		5.60502	5.72558	2.05962	2.26847	4.95519	3.473
AT4G18440	NA	sr45_down		77.8654	87.5809	40.2073	31.5809	45.7889	40.3854
AT1G29720	RFK1	sr45_down		5.90699	6.53545	3.18386	2.92087	3.19652	3.3685
AT4G23270	CRK19	sr45_down		7.35893	6.6757	3.33326	3.62442	8.13997	11.7037
AT2G32290	BAM6	sr45_down		5.46885	5.22458	2.85548	1.89303	4.46058	3.1286
AT3G50845	NA	sr45_down		11.1996	10.3209	3.46191	6.57131	5.81018	7.18841
AT5G01015	NA	sr45_down		43.7532	52.194	26.6216	20.19	29.8698	27.1214
AT1G79380	NA	sr45_down		57.9549	56.3994	17.2964	17.3109	30.2992	34.8744
AT2G47880	GRXC13	sr45_down		35.4862	31.1398	17.4652	10.1752	32.0064	25.6951
AT4G38950	NA	sr45_down		45.7075	40.4351	13.1887	19.4465	23.5306	28.074
AT3G05932	NA	sr45_down		20.5415	19.8383	8.56442	8.24957	11.3485	12.0409
AT4G33625	NA	sr45_down		45.6921	59.2728	25.9768	23.5689	32.6118	35.7736
AT5G22700	NA	sr45_down		31.0078	27.9383	13.3061	11.8272	16.5026	16.6199
AT5G03830	NA	sr45_down		35.0978	37.0297	13.4478	21.3548	15.623	20.4506
AT5G48530	NA	sr45_down		13.8288	14.2309	5.50536	6.41545	8.86042	9.31871
AT5G51390	NA	sr45_down		8.85719	14.1074	5.57224	4.68541	10.5285	8.43913
AT1G28560	SRD2	sr45_down		5.16672	6.14019	2.63648	2.46667	3.36564	2.9565
AT5G37850	PK	sr45_down		71.3934	79.0846	32.6915	32.0611	41.806	43.0973
AT1G06620	NA	sr45_down		9.26562	6.07501	3.5696	2.9478	6.62444	5.7033
AT2G16940	NA	sr45_down		69.4066	64.8005	33.6183	32.7273	33.8657	37.9457
AT2G27340	NA	sr45_down		6.41065	8.97501	3.92455	3.2997	5.38548	4.55326
AT2G02960	NA	sr45_down		32.2848	31.0129	13.5259	15.2851	16.5505	17.4652
AT3G12145	FLR1	sr45_down		37.4686	31.0979	19.3811	12.5401	22.3737	23.6124
AT2G21650	RL2	sr45_down		11.5438	16.5663	6.90366	6.6406	8.80617	10.774
AT4G38850	SAUR15	sr45_down		17.3343	19.4409	5.41957	10.3715	15.1001	14.5809
AT1G26208	NA	sr45_down		17.1569	14.358	7.76966	7.35438	9.45562	9.06333
AT5G24770	VSP2	sr45_down		204.29	244.146	80.2497	81.6809	171.66	163.936
AT4G03205	CPX2	sr45_down		21.3441	27.1098	11.1187	12.1722	18.4009	20.6906
AT1G09230	SNRNP65	sr45_down		22.1735	23.6144	10.8102	11.2268	15.78	12.5919
AT3G11110	ATL66	sr45_down		26.0537	17.5996	9.54437	9.21696	22.0322	24.5677
AT3G25760	AOC1	sr45_down		41.4121	47.4796	20.0192	14.1787	29.7107	29.3777
AT3G51450	SSL7	sr45_down		14.018	12.9327	7.12817	3.04686	7.87935	7.34312
AT5G36220	CYP81D1	sr45_down		5.22458	6.59661	3.05958	2.18261	3.49741	4.47628
AT5G40690	NA	sr45_down		6.06404	7.03839	2.7352	1.72783	5.6573	4.34935
AT2G23290	AtMYB70	sr45_down		9.57769	8.99175	4.54342	2.21499	16.3192	17.5796
AT1G64561	NA	sr45_down		8.01509	9.42588	4.11609	2.53214	4.25384	5.09478
AT5G10320	NA	sr45_down		8.89703	10.6557	4.10432	3.37783	6.32239	7.03338
AT2G47230	DUF6	sr45_down		6.7311	6.33627	2.99524	2.16426	4.9203	5.61814
AT4G36980	NA	sr45_down		106.944	84.0791	38.057	41.9272	54.0056	66.3433
AT4G15540	NA	sr45_down		48.5317	43.2114	18.4323	20.3989	24.8809	29.5683
AT2G39090	APC7	sr45_down		8.75442	7.93586	3.77644	3.41208	6.1698	5.50952
AT1G13700	PGL1	sr45_down		17.3023	18.737	9.36352	6.34375	15.617	14.8305
AT1G74320	F1O17.1	sr45_down		18.8446	18.7454	7.8013	8.64599	11.4369	10.8395
AT5G27730	NA	sr45_down		27.9688	27.2254	11.1996	13.0437	16.436	21.1263
AT5G58200	NA	sr45_down		107.547	117.439	46.4953	53.8065	57.387	63.5246
AT4G08170	ITPK3	sr45_down		15.2019	16.3337	8.22903	5.84391	8.13997	10.328
AT3G09160	NA	sr45_down		15.6362	15.0429	5.58396	8.2882	10.6027	12.5847
AT2G45920	PUB37	sr45_down		14.418	15.1954	6.55174	7.26512	9.66405	12.4071
AT5G26610	NA	sr45_down		24.5407	27.7183	14.9734	9.45855	16.2361	16.0903
AT2G46610	RS31A	sr45_down		12.2965	12.0563	6.59661	4.82852	7.05383	7.12474
AT1G14200	NA	sr45_down		11.9532	15.6309	7.61824	5.53083	7.97739	13.7879
AT1G32640	MYC2	sr45_down		25.6775	16.184	10.1726	9.77609	15.5009	18.4405
AT5G56520	NA	sr45_down		18.0297	20.8997	10.5436	8.06068	11.7722	12.6341
AT2G35020	GLCNAC1PUT2	sr45_down		27.7295	22.376	11.599	12.4035	13.9504	13.8325
AT1G19650	SFH4	sr45_down		14.8966	14.481	7.26217	6.88535	10.1081	12.7555
AT1G34340	NA	sr45_down		22.3652	19.0848	9.78743	10.3198	13.9208	14.9908
AT1G70620	NA	sr45_down		49.0892	44.7379	21.9969	23.7804	38.3357	44.1092
AT4G38350	NA	sr45_down		19.8102	19.8176	10.5715	8.73317	11.1187	12.3685
AT2G32415	NA	sr45_down		6.95791	8.31729	3.57957	3.90824	4.19457	4.01677
AT1G52100	NA	sr45_up	sap18_up	6.57249	10.7571	32.7815	27.2499	19.7989	22.9176
AT5G10140	FLC	sr45_up	sap18_up	2.73174	3.92953	57.7871	57.3987	14.4611	16.555
AT1G35710	NA	sr45_up	sap18_up	5.25611	5.20496	10.6372	10.352	12.1664	12.7555
AT5G12940	NA	sr45_up	sap18_up	6.07457	4.97475	17.51	16.1022	12.4521	13.5408
AT3G16530	NA	sr45_up	sap18_up	15.6786	13.1431	32.0028	33.2309	29.2504	34.3791
AT4G30290	XTH19	sr45_up	sap18_up	2.21565	1.43572	11.2553	11.3522	10.362	9.48417
AT3G16670	NA	sr45_up	sap18_up	28.8048	43.4525	79.6297	67.308	94.3465	83.0322
AT2G22500	PUMP5	sr45_up	sap18_up	2.91239	1.94044	7.24465	5.9107	7.97739	5.36627
AT3G14210	ESM1	sr45_up	sap18_up	71.084	71.3598	807.503	748.965	428.722	453.304
AT4G24570	PUMP4	sr45_up	sap18_up	1.45271	1.58652	6.83682	5.57304	10.7879	8.62906
AT5G25190	ERF003	sr45_up	sap18_up	10.1081	8.46355	28.0167	23.5839	22.7742	22.6185
AT4G12310	CYP706A5	sr45_up	sap18_up	5.92435	5.10518	14.3198	15.617	14.8135	13.6583
AT5G20630	GER3	sr45_up	sap18_up	80.7504	63.1499	174.731	155.713	190.633	200.727
AT5G53830	VQ33	sr45_up	sap18_up	2.19801	2.49435	6.11565	7.4413	5.19543	5.25915
AT1G60590	NA	sr45_up		11.3199	11.8209	28.336	24.972	19.0526	18.4405
AT1G67105	NA	sr45_up		0.509462	3.17903	8.55609	6.79783	2.91	5.5193
AT2G27420	NA	sr45_up		3.38343	3.34005	7.93187	5.86326	4.12725	5.1695
AT3G13080	ABCC3	sr45_up		4.24152	4.23456	10.094	10.1102	7.35893	6.44159
AT3G49400	NA	sr45_up		1.79215	1.14957	8.69145	6.99417	2.54957	2.74324
AT2G37640	EXPA3	sr45_up		49.4785	54.465	108.48	100.797	72.0602	77.6042
AT2G38540	LTP1	sr45_up		890.681	957.45	2010.36	1908.81	1138.82	1121.53
AT4G39330	CAD9	sr45_up		87.7243	88.0191	185.344	190.519	109.897	101.455
AT3G20470	GRP-5	sr45_up		27.0282	23.0525	52.159	49.3765	43.966	41.4645
AT5G35480	NA	sr45_up		68.4046	88.198	204.918	288.451	45.9952	37.8375
AT1G65310	XTH17	sr45_up		12.3358	11.3306	24.6003	29.3226	21.4685	19.7977
AT5G05250	NA	sr45_up		12.6375	14.1346	42.5806	26.7397	18.8636	20.4793
AT2G30766	NA	sr45_up		37.4331	27.3488	120.618	132.444	50.1755	55.1716
AT4G04293	NA	sr45_up		5.05913	7.00309	27.6896	34.9687	3.56598	3.35139
AT5G17700	NA	sr45_up		4.28976	6.51782	13.1754	14.2	6.88627	6.26283
AT4G22520	NA	sr45_up		10.7591	6.86543	22.2733	20.0885	12.93	9.66539
AT4G22517	NA	sr45_up		6.51196	8.77014	22.6761	22.8957	11.9535	12.9244
AT5G44582	NA	sr45_up		6.19004	5.81051	15.9553	9.61361	6.05261	4.33222
AT1G04220	KCS17	sr45_up		2.24782	2.79448	8.72196	6.49469	4.9203	4.91501
AT1G49470	NA	sr45_up		3.2997	3.63174	8.72196	7.45425	7.92783	5.39281
AT1G76930	ATEXT4	sr45_up		45.5138	53.4329	120.802	91.6361	65.1154	103.964
AT3G58270	NA	sr45_up		1.00957	1.3287	6.21371	6.60455	1.33348	1.90707
AT5G48412	NA	sr45_up		33.1727	36.2394	66.2424	96.5342	49.4151	48.6373
AT5G65870	PSK5	sr45_up		6.9059	6.95763	20.2524	13.385	5.36589	7.83174
AT4G01870	NA	sr45_up		3.22501	2.22611	7.05548	5.12729	5.61392	5.33176
AT1G11700	NA	sr45_up		12.028	9.68644	29.8199	25.2065	16.0496	17.454
AT5G12170	CLT3	sr45_up		11.5939	10.093	21.9969	23.5839	16.4135	18.8536
AT1G18570	MYB51	sr45_up		3.3075	3.96063	8.93464	10.3615	6.14244	5.97213
AT3G63210	MARD1	sr45_up		24.1337	24.7191	51.5287	50.8616	32.8599	30.2317
AT5G25610	RD22	sr45_up		157.602	168.347	385.781	313.413	247.685	270.923
AT2G05520	GRP3	sr45_up		309.537	357.008	693.196	700.173	558.592	583.361
AT4G16370	ATOPT3	sr45_up		21.4231	18.8942	48.6724	33.9015	30.8813	29.7869
AT3G49110	PER33	sr45_up		12.4622	15.8153	28.6422	34.2567	12.2985	13.1898
AT4G22513	NA	sr45_up		4.1587	5.04417	21.4188	36.0518	7.4331	8.04533
AT2G13420	NA	sr45_up		0.826087	2.99107	6.80775	6.91444	2.148	2.53511
AT3G16660	NA	sr45_up		30.2164	24.8279	57.4945	76.1745	55.2185	35.1171
AT1G77690	LAX3	sr45_up		3.81819	4.01413	7.93187	8.8159	5.89045	6.84377
AT1G32870	NAC13	sr45_up		3.74259	3.20174	7.09285	7.47436	4.02304	4.89217
AT2G38530	LTP2	sr45_up		21.4469	26.4663	71.1396	63.7014	35.5484	55.9698
AT2G25000	WRKY60	sr45_up		2.93351	2.67208	7.33716	6.25732	3.79488	4.01677
AT5G25140	CYP71B13	sr45_up		17.8298	14.7306	32.5523	34.8236	28.117	30.5203
AT2G19650	NA	sr45_up		4.43304	3.66777	9.20428	8.18205	5.35618	6.48832
AT1G68820	NA	sr45_up		10.1081	8.26935	20.0192	18.3465	16.0603	18.2559
AT5G26230	MAKR1	sr45_up		2.22609	3.80435	8.45324	6.55087	5.45505	4.97255
AT5G61520	STP3	sr45_up		3.10522	3.26478	11.1187	7.35438	4.94301	5.03959
AT2G46680	ATHB-7	sr45_up		13.1588	21.1408	36.2537	37.8537	22.8957	23.2875
AT1G47400	NA	sr45_up		5.07328	4.80576	18.4443	15.7655	4.46058	4.00452
AT1G56600	GOLS2	sr45_up		2.04338	2.59569	7.9923	6.60455	2.84739	4.0513
AT5G37260	RVE2	sr45_up		13.8087	18.2947	38.5878	51.7046	21.695	19.6433
AT4G33040	GRXC6	sr45_up		4.19022	3.02784	6.87972	8.02012	6.02998	5.12975
AT2G01860	EMB975	sr45_up		6.23819	6.7176	15.6525	11.8148	12.6961	11.553
AT2G40530	NA	sr45_up		2.59886	1.9878	7.26217	5.81545	4.54563	4.98303
AT2G15080	AtRLP19	sr45_up		16.8183	15.8637	34.1095	36.915	24.118	29.0011
AT5G60040	NRPC1	sr45_up		1.93239	0.80433	5.57224	5.98431	2.49435	2.7208
AT1G47395	NA	sr45_up		10.3658	10.7571	41.3914	38.5398	6.69406	8.23703
AT5G52990	NA	sr45_up		2.36011	2.79448	5.07998	8.2763	2.61344	2.93351
AT3G56980	ORG3	sr45_up		3.40696	2.68377	12.93	11.8797	1.38052	2.01696
AT1G07520	SCL31	sr45_up		2.76127	1.86982	5.05317	5.1674	5.0383	4.51906
AT4G16750	ERF039	sr45_up		2.73174	3.75261	7.37739	6.5078	5.24594	6.3244
AT1G78750	NA	sr45_up		2.27804	3.06524	7.16433	10.931	3.91739	3.99341
AT2G41240	BHLH100	sr45_up		3.15152	4.42166	21.0017	24.2656	3.18024	5.0013
AT5G58570	NA	sr45_up		2.73174	3.41237	9.62546	6.93336	4.64172	5.72127
AT3G27900	NA	sr45_up		2.81933	0.658478	6.98708	6.5078	2.35952	3.86652
AT2G34655	NA	sr45_up		1.26043	1.00917	12.0497	10.6274	2.22471	3.55108
AT1G12010	NA	sr45_up		4.00925	5.29925	9.75459	9.26562	3.77961	5.1695
AT2G21560	NA	sr45_up		4.77923	5.65332	10.4447	10.998	8.68629	8.64218
AT2G47485	NA	sr45_up		5.77257	5.9293	12.5802	11.6535	12.6402	10.0535
AT1G20190	EXPA11	sr45_up		23.4729	26.5549	53.068	51.2549	39.4827	42.5676
AT2G33060	AtRLP27	sr45_up		6.81543	5.31261	10.4728	15.6649	7.19278	9.1642
AT2G38290	AMT2	sr45_up		3.37306	3.64349	9.48213	5.67425	6.28543	5.45565
AT1G27540	NA	sr45_up		6.97045	7.85263	15.6786	17.4124	13.2336	14.3856
AT3G56260	NA	sr45_up		2.16809	2.83435	6.17838	5.06726	2.53799	2.22501
AT1G33340	NA	sr45_up		3.13761	4.24431	6.74205	10.0626	4.05082	4.97255
AT3G14060	NA	sr45_up		4.41877	5.42043	11.5606	10.8335	6.49442	5.1469
AT1G62085	NA	sr45_up		3.64716	2.86348	5.87187	10.0104	5.33939	4.51906
AT3G56275	NA	sr45_up		3.22501	3.91927	7.77845	10.2254	5.4839	4.69785
AT4G32280	IAA29	sr45_up		6.88418	6.65646	15.2105	20.5026	7.21333	6.09522
AT5G04150	BHLH101	sr45_up		3.5013	4.89372	12.5307	13.2034	4.53582	5.0512
AT2G14247	NA	sr45_up		9.54437	15.6804	54.7605	47.6604	10.9323	9.28087
AT3G56970	ORG2	sr45_up		4.05241	3.97281	20.7743	14.3174	2.55751	3.39582
AT4G15248	NA	sr45_up		2.41231	2.05701	9.5071	10.0454	1.29345	1.35827
AT5G35935	NA	sr45_up		0.264783	0.228261	5.34769	5.54217	1.02527	1.11093
AT2G06005	FIP1		sap18_down	7.49066	9.17543	4.37324	4.47795	2.67696	3.85971
AT1G13650	NA		sap18_down	148.928	146.103	76.359	84.812	55.8396	58.2864
AT4G05170	BHLH114		sap18_down	5.88304	7.35282	4.55326	5.68826	1.60042	1.11093
AT1G02820	NA		sap18_down	39.7582	44.1886	23.0272	27.0934	19.5716	21.3793
AT2G45630	NA		sap18_down	8.28352	7.24396	9.49582	8.06068	3.33176	3.26115
AT2G26220	NA		sap18_down	12.9244	13.3959	6.4665	7.36295	5.0898	6.23648
AT1G25175	NA		sap18_down	555.673	711.98	420.896	578.205	249.672	300.694
AT3G30720	QQS		sap18_down	56.4197	61.5287	37.6275	59.5169	20.7459	26.4229
ATMG00650	NAD4L		sap18_down	28.0129	7.09704	4.94048	18.8983	2.97706	3.78351
ATMG00160	COX2		sap18_down	30.6973	8.18088	6.7127	21.0291	4.7613	3.23304
AT4G04330	NA		sap18_down	6.79696	10.6863	5.57224	4.06459	4.10834	4.06582
AT3G29644	NA		sap18_down	14.3011	19.1781	15.0774	12.93	2.76175	2.40677
AT5G10250	DOT3		sap18_down	12.3947	10.7921	7.23232	5.9435	4.28976	5.36627
ATCG00560	PSBL		sap18_down	124.827	28.1141	20.7601	107.982	13.7679	16.8238
AT1G45229	NA		sap18_down	7.40256	12.3339	5.72172	5.09364	4.11764	4.03841
AT2G43465	NA		sap18_down	5.7955	7.88962	3.44673	3.67605	2.02959	2.9466
AT1G25098	NA		sap18_down	912.168	1318.08	661.382	775.639	491.998	506.581
AT2G03530	UPS2		sap18_down	22.9802	18.7903	10.0095	11.0158	9.24577	11.512
AT2G07709	NA		sap18_down	7.08122	5.27476	4.04735	3.11801	2.91897	2.9565
AT2G26810	NA		sap18_down	12.7137	15.7009	7.67816	6.53782	6.39662	7.1789
AT2G14045	NA		sap18_down	115.4	139.235	68.7389	84.1272	59.2854	62.9865
AT5G43822	NA		sap18_down	11.9532	17.5884	6.9166	10.9786	5.42144	6.69998
AT4G33100	NA		sap18_down	16.0568	20.6633	12.5487	14.965	8.00304	7.2361
AT4G18210	PUP10		sap18_down	7.31348	8.42951	6.2965	5.2243	3.16826	3.74131
AT5G18050	SAUR22		sap18_down	11.5028	15.6901	12.6055	16.2756	6.18187	5.81545
AT5G52545	NA		sap18_down	9.2163	8.28352	5.38127	5.47864	4.25384	4.10183
AT4G23980	ARF9		sap18_down	16.7259	14.5461	8.92063	10.5261	7.04221	8.31197
AT3G14130	GLO4		sap18_down	6.20246	7.13884	4.61	3.66426	2.85633	3.72567
AT1G02350	NA		sap18_down	10.0233	14.6864	10.2482	8.68808	5.71695	6.54894
AT1G62310	NA		sap18_up	3.04891	2.05701	2.69183	2.9478	5.23176	7.09104
AT3G02468	CPuORF9		sap18_up	169.045	77.466	223.217	271.186	498.473	560.94
AT1G70850	MLP34		sap18_up	8.43263	8.83006	6.7127	8.74284	30.6683	26.1726
AT1G07135	NA		sap18_up	1.05698	1.79887	1.62556	3.09953	8.43333	6.46379
AT5G37770	CML24		sap18_up	19.1584	24.4204	29.0655	30.3758	45.1894	45.1673
AT5G44568	NA		sap18_up	15.7309	9.9999	21.3234	23.8873	36.171	29.3995
AT3G50060	MYB77		sap18_up	9.6566	11.9466	10.9196	7.74908	20.4703	23.1123
AT1G48750	NA		sap18_up	15.0934	21.1315	37.8537	23.939	42.252	41.3788
AT3G22231	PCC1		sap18_up	9.2556	10.0445	10.602	7.97264	66.7307	57.1951
AT3G22840	ELIP1		sap18_up	4.14879	4.45716	9.05957	7.02328	9.42819	9.82923
AT5G19240	NA		sap18_up	16.9742	23.8786	33.2775	34.2375	39.7899	42.5029
AT2G47440	NA		sap18_up	31.8017	26.7899	32.3809	28.1009	59.4763	66.433
AT2G23130	AGP17		sap18_up	28.3998	22.4098	17.2679	17.2661	62.9552	62.6713
AT3G44260	CAF1-9		sap18_up	3.59347	2.60696	10.309	4.19529	10.5715	10.2726
AT5G57560	XTH22		sap18_up	35.993	31.5719	23.3811	22.2708	83.8048	92.5248
AT2G41060	UBA2B		sap18_up	10.1713	5.31261	9.1761	7.09181	16.2563	15.5361
AT1G19720	DYW7		sap18_up	16.3927	11.5523	21.1198	17.9123	29.9145	31.3615
AT2G45640	SAP18		sap18_up	76.6452	83.7049	75.5906	94.2712	935.716	900.222
AT2G17230	EXL5		sap18_up	15.1079	14.4846	14.6461	9.15978	34.4302	37.1487
AT4G37510	NA		sap18_up	28.3794	23.1496	40.9961	34.5199	50.6455	56.2014
AT1G06290	ACX3		sap18_up	6.273	5.39041	7.822	6.4695	11.7487	13.8325
AT2G13790	SERK4		sap18_up	5.74529	3.47683	6.16814	3.60208	9.04022	10.328
AT4G32620	NA		sap18_up	4.24152	3.28084	6.59661	7.16937	7.93816	7.22304
AT1G19020	NA		sap18_up	1.49056	3.56654	2.09522	1.52471	9.80786	7.70176
AT3G56400	WRKY70		sap18_up	8.25043	7.29518	6.4248	5.46607	17.5992	19.7977
AT1G02900	RALF1		sap18_up	4.62637	4.33513	5.88961	7.95565	11.7236	10.328
AT3G12500	CHI-B		sap18_up	1.93239	2.27068	5.55471	1.97896	5.96605	6.95791
AT2G05440	ATGRP9		sap18_up	26.3063	10.5526	14.5809	18.1932	68.4046	52.3649
AT5G61600	ERF104		sap18_up	1.65077	1.97217	5.56099	4.81463	10.3111	9.71276
AT3G16720	ATL2		sap18_up	2.22609	3.55545	6.95828	3.36642	8.50457	6.24759
AT5G09530	NA		sap18_up	2.60758	4.63275	1.74436	3.72731	11.5826	9.96636
AT4G38080	NA		sap18_up	2.30263	5.51052	3.71686	7.95565	9.73789	11.6926
AT5G37990	NA		sap18_up	2.82957	2.46412	2.49609	3.84174	7.27431	7.12474
AT3G21770	PER30		sap18_up	4.05241	2.88087	6.94826	5.13589	6.93932	9.04152
AT4G02290	AtGH9B13		sap18_up	13.7302	11.7163	20.1633	19.0367	27.0405	26.076
AT5G09480	NA		sap18_up	2.94715	1.90373	2.3675	4.21913	5.42144	8.1237
AT2G38470	WRKY33		sap18_up	6.3829	6.97722	7.20734	7.87347	12.3097	14.605
AT3G58550	NA		sap18_up	2.67295	3.08312	3.94478	3.69957	9.54169	5.52783
AT3G55980	SZF1		sap18_up	6.74439	7.63552	11.105	10.7848	19.9168	18.9855
AT4G27657	NA		sap18_up	2.43444	4.47951	9.42588	5.96116	8.79723	7.02391
AT3G22235	NA		sap18_up	4.38749	3.14151	13.3525	9.00604	23.0644	22.0227
AT2G38380	PER22		sap18_up	4.18063	6.86543	7.00522	8.7087	12.6224	15.3347
AT3G32980	PER32		sap18_up	10.5361	11.3396	12.0896	12.3196	20.9707	27.4985
AT4G19690	IRT1		sap18_up	1.59574	4.05082	1.93977	3.69957	7.10966	15.7241
AT1G73120	NA		sap18_up	6.59913	5.23505	11.1777	9.64886	13.0415	20.7601
AT2G01520	MLP328		sap18_up	6.2917	9.13862	3.5921	6.10444	18.9712	13.7879
AT2G40100	LHCB4.3		sap18_up	39.8165	36.4817	54.3237	49.8847	81.7327	76.4066
AT2G24600	NA		sap18_up	1.60524	1.74935	2.99524	3.6313	5.35618	5.1695
AT4G08950	EXO		sap18_up	14.9282	13.1805	14.2674	10.6274	50.8616	52.3335
AT3G14330	PCMP-H57		sap18_up	4.24152	3.36878	6.80775	6.66709	8.89699	8.47154
AT1G54040	ESP		sap18_up	17.3787	12.8691	33.6835	22.6402	29.0574	32.4912
AT5G38990	NA		sap18_up	8.13572	5.86193	13.6638	8.79087	17.3058	17.1786
AT4G18670	LRX5		sap18_up	14.051	8.56022	28.074	17.3357	23.6144	27.8565
AT5G43580	NA		sap18_up	1.2989	3.64349	3.63954	3.02804	7.80045	5.88609
AT1G66180	NA		sap18_up	19.252	19.4409	23.0741	18.6113	39.6538	39.612
AT2G41410	CML35		sap18_up	31.9807	30.115	47.3452	38.3141	63.941	62.5002
AT4G14400	ACD6		sap18_up	13.588	14.7418	21.1551	20.8467	29.4127	28.293
AT1G20980	SPL14		sap18_up	8.67994	5.77394	10.094	11.0722	14.7347	14.9116
AT1G78830	NA		sap18_up	39.0333	34.0198	48.8482	33.854	72.4581	77.2677
AT3G01290	HIR3		sap18_up	10.1596	11.7289	12.3165	11.6816	24.7021	22.6465
AT3G15010	UBA2C		sap18_up	9.6127	6.7176	12.1786	11.41	16.822	18.8972
AT4G18760	AtRLP51		sap18_up	6.70564	5.16389	12.0206	8.24957	13.5408	12.4641
AT1G21250	WAK1		sap18_up	4.449	4.50498	5.07998	5.2687	10.4783	9.53481
AT4G13340	LRX3		sap18_up	23.9444	27.3246	23.3719	14.4611	54.9277	68.5019
AT4G37260	MYB73		sap18_up	11.5891	10.1448	11.5003	6.53015	27.3668	25.5169
AT3G57160	NA		sap18_up	1.47902	3.4589	2.59862	2.25761	6.66349	5.52783
AT3G59080	NA		sap18_up	2.53249	2.02112	2.23729	2.55196	5.78457	5.61814
AT3G19680	NA		sap18_up	19.6345	16.1056	12.1205	6.40409	51.4149	47.7509
AT2G20870	NA		sap18_up	2.0311	1.94044	3.96589	3.12783	11.3071	5.11419
AT1G21910	ERF012		sap18_up	2.26804	2.85241	3.26608	2.8987	12.4641	12.8553
AT1G35140	EXL1		sap18_up	4.63738	2.32807	2.59862	0.757826	16.4516	19.5037
AT1G67330	NA		sap18_up	1.41454	1.72694	1.65826	1.48844	7.41195	9.1642

## Sheet: PSI
LOCUS	GENE	EVENT	COORD	LENGTH	EVENT TYPE	SR45-regulated	SAP18-regulated	Seedlings_11dLD_WT_a	Seedlings_11dLD_WT_b	Seedlings_11dLD_sr45_a	Seedlings_11dLD_sr45_b	Seedlings_11dLD_sap18_a	Seedlings_11dLD_sap18_b	Seedlings_11dLD_WT_a-Q	Seedlings_11dLD_WT_b-Q	Seedlings_11dLD_sr45_a-Q	Seedlings_11dLD_sr45_b-Q	Seedlings_11dLD_sap18_a-Q	Seedlings_11dLD_sap18_b-Q
AT5G05310		AthEX0010832	chr5:1574042-1574158	117	ES	sr45_down	sap18_down	100	85.54	39.39	39.62	29.03	60	VLOW,VLOW,12=6=0,OK,S@18.00,0.00	OK,OK,30=41=6,OK,S@65.87,11.13	OK,OK,17=9=20,OK,S@18.12,27.88	LOW,LOW,12=9=16,OK,S@14.66,22.34	OK,OK,19=8=33,B1,S@17.42,42.58	LOW,LOW,14=16=10,OK,S@24.00,16.00
AT4G35785		AthEX0010335	chr4:16953854-16953890	37	ES	sr45_down	sap18_down	62.37	47.72	35.57	24.71	36.02	15.22	OK,SOK,15=10=35,B2,S@37.42,22.58	OK,SOK,14=16=63,B2,S@44.38,48.62	OK,OK,5=8=40,B1,S@18.85,34.15	OK,OK,3=0=32,B3,S@8.65,26.35	OK,SOK,11=6=74,B2,S@32.78,58.22	SOK,SOK,2=14=84,OK,S@15.22,84.78
AT1G54730		AthEX0002467	chr1:20428049-20428111	63	ES	sr45_down	sap18_down	64	73.13	52.17	40.54	53.7	41.43	LOW,LOW,17=15=9,OK,S@26.24,14.76	OK,OK,25=24=9,OK,S@42.42,15.58	VLOW,VLOW,14=10=11,OK,S@18.26,16.74	VLOW,VLOW,5=10=11,OK,C1@10.54,15.46	OK,OK,27=31=25,OK,S@44.57,38.43	OK,OK,31=27=41,OK,S@41.02,57.98
AT1G15200		AthINT0002872	chr1:5229052-5229127	76	IR	sr45_down	sap18_down	64.91	52.49	29.93	19.54	13.4	23.38	SOK,SOK,95.9=27,31=63=25,0.174@77.51,41.9	SOK,SOK,125.7=27,58=66=55,0.834@94.54,85.57	OK,OK,29.8=27,9=27=41,0.286@23.39,54.76	OK,OK,22.0=27,8=13=42,0.5@12.55,51.68	SOK,SOK,49.3=27,14=14=88,0.165@15.88,102.6	SOK,SOK,40.2=27,18=29=75,0.717@29,95.03				Abbreviations:
AT5G49230	DI19-7	AthINT0071190	chr5:19959474-19959564	91	IR	sr45_down	sap18_down	42.31	46.27	9.43	31.91	15.25	20	LOW,LOW,11.7=42,14=8=15,0.852@15.65,21.35	LOW,LOW,17.5=42,12=19=18,0.923@22.67,26.33	OK,OK,5.8=42,2=3=24,0.588@2.73,26.27	LOW,LOW,10.8=42,10=5=16,0.706@9.89,21.11	OK,OK,5.8=42,2=7=25,0.501@5.18,28.82	OK,OK,5.0=42,5=7=24,0.903@7.2,28.8				d: days
AT1G76940		AthINT0013290	chr1:28903377-28903456	80	IR	sr45_down	sap18_down	62.5	46.27	5.88	22.58	20	38.03	VLOW,VLOW,19.2=31,11=9=6,0.741@16.25,9.75	LOW,LOW,26.0=31,21=10=18,0.542@22.67,26.33	OK,OK,5.7=31,0=3=24,0.133@1.59,25.41	VLOW,VLOW,7.9=31,7=0=12,0.0678@4.29,14.71	OK,OK,24.8=31,11=11=44,0.68@13.2,52.8	OK,OK,20.3=31,21=6=22,0.311@18.63,30.37				LD: long days
AT2G38570		AthINT0019648	chr2:16137186-16137308	123	IR	sr45_down	sap18_down	42.53	29.77	19.54	12.5	16.15	12.69	VLOW,VLOW,8.5=74,8=7=10,0.943@10.86,14.67	LOW,LOW,5.7=74,3=10=15,0.466@8.49,20.04	VLOW,VLOW,2.8=74,0=5=10,0.186@2.99,12.31	VLOW,VLOW,1.9=74,4=0=14,0.26@2.32,16.21	OK,OK,6.6=74,4=5=23,0.82@5.3,27.5	LOW,LOW,3.3=74,3=2=17,0.855@2.87,19.72
AT1G10910		AthINT0002044	chr1:3643583-3643731	149	IR	sr45_down	sap18_down	40.65	46.94	6.02	13.15	20.57	23.79	SOK,SOK,27.3=100,38=72=78,0.437@77.35,112.94	SOK,SOK,50.4=100,80=144=123,0.218@164.58,186.04	SOK,SOK,2.1=100,4=8=91,0.422@6.36,99.31	SOK,SOK,5.2=100,13=11=77,0.588@13.58,89.69	SOK,SOK,14.0=100,17=39=105,0.431@33.75,130.34	SOK,SOK,21.7=100,35=46=126,0.797@50.13,160.58
AT3G28070		AthINT0026573	chr3:10448170-10448281	112	IR	sr45_down	sap18_down	41.18	22.22	2.33	0	10	11.76	LOW,LOW,5.6=63,11=10=15,0.814@14.82,21.18	VLOW,VLOW,2.8=63,7=1=14,0.285@4.89,17.11	OK,OK,0.0=63,1=0=21,0.714@0.51,21.49	OK,OK,0.0=63,0=0=25,1@0,25	OK,OK,2.2=63,6=2=36,0.588@4.4,39.6	OK,OK,5.0=63,6=6=45,0.937@6.7,50.3
AT5G14260		AthINT0042091	chr5:4604128-4604247	120	IR	sr45_down	sap18_down	40.57	27.13	8.56	11.85	12.66	13.76	OK,OK,16.3=71,19=20=29,0.982@27.83,40.76	SOK,SOK,32.0=71,41=47=120,0.99@56.81,152.6	SOK,SOK,16.8=71,21=24=244,0.967@24.8,264.91	SOK,SOK,20.7=71,12=45=217,0.116@32.63,242.7	SOK,SOK,21.2=71,27=29=196,0.982@32.03,221	SOK,SOK,20.7=71,26=29=175,0.982@31.77,199.11
AT3G59760	OASC	AthINT0090240	chr3:22073654-22073780	127	IR	sr45_down	sap18_down	16.83	30.01	5.41	0	1.95	4.28	OK,OK,2.7=78,6=4=25,0.762@5.91,29.21	LOW,LOW,5.4=78,6=10=19,0.762@10.59,24.7	OK,OK,1.8=78,4=0=35,0.26@2.11,36.89	VLOW,VLOW,0.0=78,0=0=12,1@0,12	OK,OK,0.5=78,1=1=51,0.714@1.03,52	OK,OK,4.0=78,3=3=68,0.892@3.17,70.92
AT2G45023		AthEX0005591	chr2:18571330-18571398	69	ES	sr45_down		100	100	79.59	78.95	95.83	94.29	VLOW,VLOW,14=11=0,OK,C2@25.00,0.00	OK,OK,29=31=0,OK,C3@60.00,0.00	LOW,LOW,29=10=5,B1,C2@35.02,8.98	LOW,LOW,19=11=4,OK,C2@26.84,7.16	OK,OK,29=17=1,OK,C2@45.04,1.96	VLOW,VLOW,25=8=1,B1,C2@32.06,1.94
AT2G07042		AthEX0003931	chr2:2920974-2921107	134	ES	sr45_down		36.39	73.09	30.67	25.38	33.94	56.38	LOW,LOW,7=10=15,OK,C2@11.64,20.36	VLOW,VLOW,6=10=3,OK,C2@13.89,5.11	LOW,LOW,10=5=17,OK,C3@9.81,22.19	LOW,LOW,3=9=18,B1,C2@7.61,22.39	LOW,LOW,1=16=17,B2,C2@11.54,22.46	VLOW,VLOW,8=20=11,B1,C2@21.99,17.01
AT3G29330		AthINT0026833	chr3:11258150-11258756	607	IR	sr45_down		33.33	17.24	3.85	4.35	7.32	4.76	VLOW,VLOW,0.0=151,2=8=10,0.0678@6.67,13.33	VLOW,VLOW,0.0=151,1=4=12,0.26@2.93,14.07	OK,OK,0.0=151,0=2=25,0.51@1.04,25.96	VLOW,VLOW,0.0=151,0=1=11,0.714@0.52,11.48	LOW,LOW,0.7=151,3=0=19,0.364@1.61,20.39	OK,OK,0.0=151,0=4=40,0.26@2.09,41.91
AT3G55080		AthINT0029832	chr3:20412400-20412581	182	IR	sr45_down		31.71	29.03	8.35	4.05	8.85	21.79	VLOW,LOW,3.4=133,3=11=14,0.4@9.22,19.85	LOW,LOW,5.0=133,6=10=19,0.762@10.32,25.24	OK,OK,2.4=133,3=3=32,0.855@3.25,35.69	OK,OK,0.5=133,1=1=23,0.918@1.04,24.64	OK,OK,1.8=133,4=2=30,0.77@3.26,33.62	LOW,LOW,2.6=133,2=8=17,0.422@6.09,21.85
AT5G20200		AthINT0043454	chr5:6820859-6821101	243	IR	sr45_down		20	26.67	0	0	3.92	3.77	VLOW,VLOW,1.2=151,0=5=10,0.186@3,12	VLOW,VLOW,0.5=151,0=8=11,0.0678@5.07,13.93	OK,OK,0.0=151,0=0=28,1@0,28	VLOW,VLOW,0.0=151,0=0=13,1@0,13	OK,OK,0.9=151,0=4=49,0.26@2.08,50.92	OK,OK,0.7=151,2=2=51,0.802@2.07,52.93
AT2G31450	NTH1	AthINT0089635	chr2:13401890-13401986	97	IR	sr45_down		35.29	24	7.69	7.32	9.43	16	VLOW,VLOW,8.8=48,7=5=11,0.815@8.12,14.88	LOW,LOW,9.5=48,2=10=19,0.289@7.44,23.56	LOW,LOW,4.4=48,1=2=18,0.558@1.61,19.39	LOW,LOW,0.0=48,1=2=19,0.51@1.61,20.39	OK,OK,3.6=48,5=0=24,0.186@2.73,26.27	OK,OK,5.8=48,3=5=21,0.762@4.64,24.36
AT2G01420	PIN4	AthINT0093924	chr2:181848-182004	157	IR	sr45_down		31.03	22.22	2.5	2.44	5.39	7.91	VLOW,VLOW,2.3=108,5=4=10,0.679@5.9,13.1	VLOW,VLOW,1.9=108,5=3=14,0.679@4.89,17.11	OK,OK,0.3=108,0=2=39,0.51@1.03,39.98	OK,OK,0.7=108,0=1=20,0.714@0.51,20.49	OK,OK,2.6=108,2=7=79,0.501@4.74,83.26	SOK,SOK,6.5=108,5=12=99,0.647@9.18,106.82
AT5G61530		AthINT0050748	chr5:24744079-24744193	115	IR	sr45_down		34.02	26.32	7.58	5.6	13.58	11.01	OK,OK,14.8=66,14=19=32,0.971@22.11,42.89	OK,OK,14.8=66,12=28=56,0.654@25.27,70.73	OK,OK,2.6=66,4=6=61,0.762@5.38,65.62	OK,OK,0.0=66,4=3=59,0.26@3.7,62.3	OK,OK,9.6=66,11=11=70,0.982@12.49,79.51	SOK,SOK,8.5=66,6=18=97,0.449@13.32,107.68
AT3G06350	EMB3004	AthINT0073349	chr3:1925848-1925984	137	IR	sr45_down		17.42	33.36	1.52	1.69	9.66	7.07	OK,OK,4.0=88,7=8=38,0.697@9.41,44.62	OK,OK,6.8=88,20=8=29,0.476@19.36,38.67	OK,OK,0.4=88,1=1=69,0.714@1.08,70.05	OK,OK,0.8=88,2=0=58,0.51@1.01,58.99	OK,OK,6.0=88,9=7=79,0.894@9.26,86.64	OK,OK,4.0=88,9=2=74,0.351@6.03,79.23
AT1G50410		AthINT0008210	chr1:18676870-18676967	98	IR	sr45_down		43.33	49.09	27.5	16.67	39.13	43.9	LOW,LOW,13.6=49,12=14=17,0.983@18.63,24.37	OK,OK,27.1=49,16=38=28,0.634@40.25,41.75	OK,OK,11.4=49,11=11=29,0.991@14.03,36.98	OK,OK,2.9=49,10=4=35,0.466@8.17,40.83	OK,OK,24.3=49,22=23=35,0.998@31.3,48.7	OK,OK,19.3=49,22=14=23,0.937@25.9,33.1
AT3G26360		AthINT0026133	chr3:9656390-9656461	72	IR	sr45_down		13.43	48.28	7.14	6.12	15.91	6.8	OK,OK,12.2=23,5=4=29,0.501@5.1,32.9	LOW,LOW,33.5=23,9=19=15,0.199@20.76,22.24	OK,OK,4.6=23,0=4=26,0.186@2.14,27.86	OK,OK,3.0=23,0=3=23,0.364@1.59,24.41	OK,OK,18.3=23,3=11=37,0.109@8.11,42.89	OK,OK,9.1=23,4=3=48,0.537@3.74,51.26
AT4G26520		AthINT0036582	chr4:13389038-13389169	132	IR	sr45_down		65.96	70.91	45.02	47.69	62.5	55.48	OK,OK,17.7=83,23=39=16,0.746@51.45,26.55	OK,OK,17.7=83,27=51=16,0.38@66.66,27.34	SOK,SOK,22.8=83,34=61=58,0.459@68.88,84.12	LOW,LOW,7.6=83,14=17=17,0.732@22.89,25.11	SOK,SOK,46.0=83,44=106=45,0.621@121.88,73.12	SOK,SOK,41.3=83,61=96=63,0.676@122.06,97.94
AT3G01150	PTB	AthINT0096592	chr3:53959-54128	170	IR	sr45_down		15.94	35.82	10.09	1.2	12.78	12.31	OK,OK,4.6=121,4=7=29,0.82@6.38,33.62	OK,OK,9.8=121,12=36=43,0.196@32.6,58.4	OK,OK,3.5=121,3=8=49,0.611@6.05,53.95	OK,OK,0.3=121,1=0=41,0.714@0.5,41.5	OK,OK,5.5=121,8=9=58,0.894@9.58,65.41	OK,OK,4.3=121,4=12=57,0.501@8.99,64.01
AT3G52340	SPP3B	AthINT0104827	chr3:19407954-19408044	91	IR	sr45_down		31.34	48.45	17.5	17.78	21.43	28.28	OK,OK,2.5=42,13=8=23,0.153@13.79,30.21	OK,OK,28.3=42,24=23=25,0.996@34.88,37.12	OK,OK,6.7=42,6=8=33,0.926@8.22,38.77	OK,OK,11.7=42,4=12=37,0.501@9.42,43.58	OK,OK,14.2=42,12=12=44,0.983@14.57,53.43	OK,OK,21.7=42,25=16=52,0.948@26.3,66.7
AT1G18773		AthINT0003710	chr1:6475216-6475380	165	IR	sr45_down		26.67	28	5.13	6.25	12.64	10.89	VLOW,VLOW,2.1=115,2=6=11,0.588@5.07,13.93	LOW,LOW,2.4=115,1=13=18,0.0594@8.96,23.04	OK,OK,0.6=115,1=3=37,0.677@2.1,38.9	LOW,LOW,0.0=115,0=2=15,0.51@1.06,15.94	OK,OK,2.1=115,5=6=38,0.588@6.19,42.81	OK,OK,0.9=115,1=10=45,0.133@6.1,49.9
AT5G04740	ACR12	AthINT0053899	chr5:1370442-1370688	247	IR	sr45_down		33.33	45	17.95	11.76	37.78	25.37	VLOW,VLOW,3.9=151,1=11=12,0.102@8,16	VLOW,VLOW,2.3=151,2=16=11,0.0766@13.05,15.95	LOW,LOW,1.6=151,1=6=16,0.36@4.13,18.87	LOW,LOW,1.2=151,0=4=15,0.26@2.23,16.77	VLOW,VLOW,0.5=151,3=14=14,0.009@11.71,19.29	OK,OK,1.6=151,4=13=25,0.153@10.66,31.34
AT1G77080	AGL27	AthINT0054700	chr1:28958392-28958601	210	IR	sr45_down		79.31	64.71	56	37.14	49.23	66.94	OK,OK,16.2=151,27=19=6,0.92@41.24,10.76	OK,OK,22.9=151,42=24=18,0.91@54.36,29.64	VLOW,VLOW,10.9=151,21=7=11,0.429@21.84,17.16	OK,OK,9.5=151,14=12=22,0.946@17.83,30.17	OK,OK,21.6=151,45=19=33,0.638@47.75,49.25	SOK,SOK,25.0=151,56=25=20,0.723@67.61,33.39
AT2G47760	ALG3	AthINT0056109	chr2:19566540-19566634	95	IR	sr45_down		26.67	16.67	3.03	0	11.11	9.09	VLOW,VLOW,5.3=46,4=4=11,0.918@5.07,13.93	LOW,LOW,3.8=46,3=3=15,0.892@3.5,17.5	LOW,LOW,0.0=46,0=1=16,0.714@0.52,16.48	VLOW,VLOW,0.0=46,0=0=12,1@0,12	OK,OK,3.8=46,3=4=28,0.892@3.89,31.11	OK,OK,1.5=46,1=5=30,0.452@3.27,32.73
AT5G62570	CBP60A	AthINT0064808	chr5:25116054-25116217	164	IR	sr45_down		50	35	15.56	18.52	34.48	39.02	VLOW,VLOW,7.0=115,7=13=10,0.814@15,15	VLOW,VLOW,4.9=115,7=7=13,0.903@9.45,17.55	LOW,LOW,2.4=115,2=5=19,0.679@4.05,21.95	OK,OK,3.4=115,5=5=22,0.831@5.93,26.07	OK,OK,12.2=115,23=17=38,0.826@26.89,51.11	OK,OK,12.5=115,16=16=25,0.966@22.24,34.76
AT1G55850	CSLE1	AthINT0068815	chr1:20878002-20878123	122	IR	sr45_down		15.15	40	6.67	0	10.14	17.46	VLOW,VLOW,0.5=73,4=1=14,0.26@2.88,16.12	VLOW,VLOW,3.8=73,7=9=12,0.697@11.2,16.8	OK,OK,0.5=73,1=2=21,0.51@1.6,22.4	LOW,LOW,0.0=73,0=0=16,1@0,16	OK,OK,1.0=73,2=5=31,0.452@3.85,34.15	OK,OK,5.3=73,3=8=26,0.611@6.46,30.54
AT5G23330	RIBF1	AthINT0099296	chr5:7854852-7854985	134	IR	sr45_down		17.39	38.1	9.76	1.69	12.7	10.08	LOW,LOW,1.2=85,4=4=19,0.558@4.7,22.3	VLOW,VLOW,4.1=85,9=7=13,0.697@11.05,17.95	OK,OK,2.1=85,0=8=37,0.0678@4.39,40.61	OK,OK,0.4=85,0=1=29,0.714@0.51,29.49	OK,OK,5.8=85,8=8=55,0.926@9.02,61.98	OK,OK,4.1=85,0=13=58,0.0126@7.16,63.84
AT3G50670	RNU1	AthINT0099613	chr3:18827440-18828348	909	IR	sr45_down		66.63	84.23	51.39	50.63	66.57	64.04	LOW,LOW,33.6=151,18=19=9,0.867@30.83,15.44	LOW,LOW,28.1=151,12=32=4,0.5@40.53,7.59	OK,OK,20.4=151,20=17=17,0.992@28.01,26.49	VLOW,VLOW,26.2=151,8=11=9,0.331@14.31,13.95	SOK,SOK,47.5=151,57=25=20,0.698@68.29,34.3	OK,OK,54.5=151,50=27=21,0.858@63.15,35.46
AT1G75560		AthEX0003441	chr1:28372563-28372748	186	ES	sr45_down		96.04	88.9	83.31	57.51	87.27	86.7	LOW,LOW,10=40=1,B1,S@48.98,2.02	VLOW,VLOW,5=28=2,B2,S@31.12,3.88	OK,OK,24=48=7,OK,S@65.81,13.19	OK,OK,15=24=14,OK,S@30.48,22.52	SOK,SOK,37=76=8,B1,S@105.60,15.40	SOK,SOK,45=49=7,OK,S@87.57,13.43
AT1G30590		AthEX0001723	chr1:10837705-10837773	69	ES	sr45_down		100	95	59.55	68.89	81.61	81.82	SOK,SOK,43=89=0,B1,S@132.00,0.00	SOK,SOK,61=91=4,OK,S@148.20,7.80	OK,OK,17=36=18,B1,S@42.28,28.72	LOW,LOW,13=18=7,OK,S@26.18,11.82	SOK,SOK,58=84=16,OK,S@128.94,29.06	SOK,SOK,53=73=14,OK,S@114.55,25.45
AT2G45023		AthEX0005592	chr2:18571100-18571165	66	ES	sr45_down		93.75	100	74.47	72.22	100	93.33	LOW,LOW,10=20=1,OK,S@29.06,1.94	OK,OK,31=48=0,OK,S@79.00,0.00	VLOW,VLOW,9=26=6,B1,C1@30.53,10.47	LOW,LOW,10=16=5,OK,C1@22.39,8.61	LOW,LOW,18=10=0,OK,S@28.00,0.00	VLOW,VLOW,8=20=1,B1,S@27.07,1.93
AT4G30200	VIL2	AthALTA0045852-2/2	chr4:14787139-14787951	36	Alt3	sr45_up	sap18_up	25	16.67	75.44	40	47.13	36.84	OK,OK,100.00,10=40=0,S@10.00,30.00	VLOW,VLOW,100.00,3=18=0,S@3.00,15.00	OK,OK,100.00,43=57=0,S@43.00,14.00	LOW,LOW,100.00,10=25=0,S@10.00,15.00	OK,OK,100.00,41=87=0,S@41.00,46.00	SOK,SOK,100.00,42=114=0,S@42.00,72.00
AT1G33050		AthALTA0002671-6/7	chr1:11968589-11968744	75	Alt3	sr45_up	sap18_up	54.15	35.56	71.54	64.16	70.89	61.6	OK,SOK,100.00,93=98=0,C2@53.07,44.93	OK,SOK,100.00,73=82=0,C3@29.16,52.84	OK,SOK,100.00,74=80=0,S@57.23,22.77	OK,OK,100.00,47=49=0,C2@31.44,17.56	SOK,SOK,100.00,133=141=0,S@99.95,41.05	SOK,SOK,100.00,114=121=0,C1@74.54,46.46
AT5G49510	PFD3	AthALTA0037505-1/2	chr5:20082449-20082495	0	Alt3	sr45_up	sap18_up	4.32	2.11	33.79	40.22	25.88	23.89	SOK,SOK,100.00,6=139=0,S@6.00,133.00	SOK,SOK,100.00,5=237=0,S@5.00,232.00	SOK,SOK,100.00,49=145=0,S@49.00,96.00	OK,OK,100.00,37=92=0,S@37.00,55.00	SOK,SOK,100.00,44=170=0,S@44.00,126.00	SOK,SOK,100.00,43=180=0,S@43.00,137.00
AT1G53710		AthALTA0003518-2/4	chr1:20053666-20053840	40	Alt3	sr45_up	sap18_up	0	4	23.53	30	10.34	37.93	LOW,LOW,100.00,0=25=0,S@0.00,25.00	LOW,LOW,100.00,1=25=0,S@1.00,24.00	VLOW,VLOW,100.00,4=17=0,S@4.00,13.00	VLOW,VLOW,100.00,6=20=0,S@6.00,14.00	LOW,LOW,100.00,3=29=0,S@3.00,26.00	LOW,LOW,100.00,11=29=0,S@11.00,18.00
AT1G02100		AthALTA0000126-3/4	chr1:391003-391123	57	Alt3	sr45_up	sap18_up	56.1	50	88.89	80.56	70.49	82.09	OK,OK,100.00,23=41=0,S@23.00,18.00	LOW,LOW,100.00,19=38=0,S@19.00,19.00	LOW,LOW,97.30,32=36=1,S@32.00,4.00	LOW,LOW,100.00,29=36=0,S@29.00,7.00	OK,OK,100.00,43=61=0,S@43.00,18.00	OK,OK,98.53,55=67=1,S@55.00,12.00
AT5G20380	ANTR6	AthALTA0022008-1/2	chr5:6891209-6891261	0	Alt3	sr45_up	sap18_up	31.82	50	90.91	75	67.92	69.81	VLOW,VLOW,100.00,7=22=0,S@7.00,15.00	VLOW,VLOW,100.00,8=16=0,S@8.00,8.00	LOW,LOW,100.00,30=33=0,S@30.00,3.00	VLOW,VLOW,100.00,15=20=0,S@15.00,5.00	OK,OK,100.00,36=53=0,S@36.00,17.00	OK,OK,100.00,37=53=0,S@37.00,16.00
AT3G59780		AthALTA0011827-1/2	chr3:22088418-22088532	0	Alt3	sr45_up	sap18_up	35.57	21.66	47.24	64.46	57.2	56.03	SOK,SOK,100.00,122=291=0,S@103.51,187.49	SOK,SOK,100.00,77=290=0,S@62.81,227.19	SOK,SOK,100.00,96=178=0,S@84.09,93.91	SOK,SOK,100.00,83=118=0,S@76.06,41.94	SOK,SOK,100.00,201=316=0,S@180.75,135.25	SOK,SOK,99.74,210=336=1,S@188.26,147.74
AT3G60370	FKBP20-2	AthALTA0029751-1/2	chr3:22315811-22315920	0	Alt3	sr45_up	sap18_up	53.74	65.63	89.62	88.13	90.82	85.03	OK,OK,100.00,23=44=0,S@23.65,20.35	OK,OK,100.00,45=70=0,S@45.94,24.06	OK,OK,100.00,57=64=0,S@57.36,6.64	OK,OK,100.00,56=64=0,S@56.40,7.60	OK,OK,100.00,84=93=0,S@84.46,8.54	OK,OK,100.00,75=89=0,S@75.68,13.32
AT5G19500		AthALTA0016815-2/2	chr5:6580558-6580659	4	Alt3	sr45_up	sap18_up	25	9.52	61.11	85	30.43	61.29	VLOW,VLOW,100.00,5=20=0,S@5.00,15.00	VLOW,VLOW,100.00,2=21=0,S@2.00,19.00	VLOW,VLOW,100.00,11=18=0,S@11.00,7.00	VLOW,VLOW,100.00,17=20=0,S@17.00,3.00	VLOW,VLOW,100.00,7=23=0,S@7.00,16.00	LOW,LOW,96.88,19=31=1,S@19.00,12.00
AT2G16940		AthALTA0005926-5/5	chr2:7344966-7345197	143	Alt3	sr45_up	sap18_up	57.33	62.37	97.14	100	97.45	97.3	LOW,LOW,100.00,19=34=0,S@19.49,14.51	OK,OK,100.00,25=41=0,S@25.57,15.43	LOW,LOW,100.00,32=33=0,S@32.06,0.94	VLOW,VLOW,100.00,21=21=0,S@21.00,0.00	LOW,LOW,100.00,36=37=0,S@36.06,0.94	LOW,LOW,100.00,34=35=0,S@34.05,0.95
AT1G26208		AthALTD0001281-1/3	chr1:9067488-9067837	0	Alt5	sr45_up	sap18_up	30.26	24.75	39.13	70.97	50	48.89	OK,OK,100.00,23=76=0,S@23.00,53.00	SOK,SOK,100.00,25=101=0,S@25.00,76.00	VLOW,VLOW,100.00,9=23=0,S@9.00,14.00	LOW,LOW,100.00,22=31=0,S@22.00,9.00	OK,OK,100.00,29=58=0,S@29.00,29.00	OK,OK,100.00,22=45=0,S@22.00,23.00
AT4G28706		AthALTD0007996-1/2	chr4:14168655-14168667	0	Alt5	sr45_up	sap18_up	0	0	22.58	26.72	25.55	30.17	VLOW,VLOW,100.00,0=18=0,S@0.00,18.00	VLOW,VLOW,100.00,0=21=0,S@0.00,21.00	VLOW,LOW,100.00,1=21=0,S@4.74,16.26	VLOW,VLOW,100.00,1=17=0,S@4.54,12.46	LOW,OK,100.00,2=36=0,S@9.20,26.80	LOW,LOW,100.00,2=29=0,S@8.75,20.25
AT1G78670	GGH3	AthALTD0017604-2/2	chr1:29591828-29591913	5	Alt5	sr45_up	sap18_up	41.67	75	100	100	100	82.72	VLOW,LOW,100.00,15=18=0,S@7.50,10.50	OK,OK,100.00,42=44=0,S@33.00,11.00	OK,OK,100.00,62=62=0,C1@62.00,0.00	LOW,LOW,100.00,32=32=0,C1@32.00,0.00	OK,OK,100.00,53=53=0,C1@53.00,0.00	OK,OK,100.00,67=69=0,S@57.08,11.92
AT1G05870		AthALTD0000255-3/3	chr1:1772309-1772533	47	Alt5	sr45_up	sap18_up	33.33	55.37	83.29	84.83	85.62	82.41	VLOW,VLOW,100.00,5=15=0,S@5.00,10.00	LOW,LOW,100.00,15=27=0,C1@14.95,12.05	VLOW,LOW,100.00,20=24=0,S@19.99,4.01	VLOW,VLOW,100.00,17=20=0,C1@16.97,3.03	LOW,LOW,100.00,30=35=0,C1@29.97,5.03	OK,OK,100.00,42=51=0,C1@42.03,8.97
AT4G04750		AthEX0008733	chr4:2421246-2421289	44	ES	sr45_up	sap18_up	60	61.54	100	84.62	80.65	85.19	VLOW,VLOW,11=7=6,OK,S@14.40,9.60	VLOW,VLOW,11=5=5,B1,S@12.92,8.08	OK,OK,17=24=0,OK,S@41.00,0.00	OK,OK,18=26=4,OK,S@40.62,7.38	OK,OK,22=28=6,OK,S@45.16,10.84	OK,OK,26=20=4,OK,S@42.59,7.41
AT1G55690	SFH13	AthINT0103242	chr1:20808465-20808533	69	IR	sr45_up	sap18_up	66.67	85.25	94.74	100	96.55	96.61	LOW,LOW,26.2=20,17=11=7,0.641@23.33,11.67	SOK,SOK,119.0=20,55=49=9,0.605@96.33,16.67	LOW,LOW,38.5=20,19=17=1,0.708@35.05,1.95	LOW,LOW,35.0=20,14=24=0,0.571@38,0	OK,OK,56.0=20,36=20=1,0.385@55.03,1.97	OK,OK,82.2=20,30=27=1,0.222@56.03,1.97
AT2G30600		AthINT0018119	chr2:13040279-13040370	92	IR	sr45_up	sap18_up	11.76	6.25	31.15	67.35	31.69	28.97	SOK,SOK,26.9=43,10=22=120,0.5@17.88,134.12	SOK,SOK,13.0=43,6=16=165,0.554@11.69,175.31	OK,OK,20.4=43,11=8=21,0.594@12.46,27.54	LOW,LOW,29.3=43,13=20=8,0.702@27.61,13.39	SOK,SOK,99.3=43,45=58=111,0.791@67.82,146.18	SOK,SOK,74.9=43,32=52=103,0.665@54.17,132.83
AT2G35630	MOR1	AthINT0086265	chr2:14978684-14978835	152	IR	sr45_up	sap18_up	7.81	7.36	64.32	54.71	24.91	36.09	OK,OK,3.1=103,3=2=29,0.855@2.73,32.19	OK,OK,0.3=103,1=3=25,0.364@2.2,27.63	OK,OK,22.4=103,25=37=17,0.934@51.83,28.75	OK,OK,16.0=103,24=25=20,0.935@38.47,31.85	OK,OK,10.5=103,17=14=46,0.925@19.62,59.14	OK,OK,16.6=103,20=28=42,0.92@33.22,58.83
AT5G07630		AthINT0040695	chr5:2413194-2413337	144	IR	sr45_up	sap18_up	80.65	56.76	94.12	100	100	85.71	LOW,LOW,8.8=95,10=15=3,0.882@22.58,5.42	VLOW,VLOW,10.7=95,8=13=8,0.884@16.46,12.54	VLOW,VLOW,12.9=95,8=24=1,0.411@31.06,1.94	VLOW,VLOW,8.5=95,7=14=0,0.77@21,0	LOW,LOW,12.9=95,11=18=0,0.904@29,0	OK,OK,19.9=95,17=31=4,0.885@44.57,7.43
AT2G22980	SCPL13	AthINT0102122	chr2:9780268-9780350	83	IR	sr45_up	sap18_up	13.83	16.88	62.92	67.86	56.66	49.63	OK,SOK,41.2=34,6=29=60,0.286@23.98,149.4	SOK,SOK,38.1=34,7=38=60,0.552@31.15,153.41	VLOW,LOW,26.8=34,6=24=5,0.769@30.24,17.82	VLOW,LOW,27.8=34,5=21=4,0.56@26.8,12.7	SOK,SOK,97.8=34,18=75=20,0.532@89.59,68.53	SOK,SOK,128.7=34,23=79=30,0.462@96.75,98.19
AT1G33290		AthALTA0002692-2/3	chr1:12074664-12074872	40	Alt3	sr45_up		51.06	66.67	82.35	93.62	77.65	69.03	OK,OK,100.00,24=47=0,S@24.00,23.00	OK,OK,100.00,32=48=0,S@32.00,16.00	OK,OK,100.00,56=68=0,S@56.00,12.00	OK,OK,100.00,44=47=0,S@44.00,3.00	OK,OK,100.00,66=85=0,S@66.00,19.00	SOK,SOK,100.00,78=113=0,S@78.00,35.00
AT2G43180		AthALTA0007928-1/2	chr2:17954032-17954228	0	Alt3	sr45_up		4.76	12.5	18.75	38.89	22.5	28.89	VLOW,VLOW,100.00,1=21=0,S@1.00,20.00	OK,OK,100.00,5=40=0,S@5.00,35.00	LOW,LOW,100.00,6=32=0,S@6.00,26.00	VLOW,VLOW,100.00,7=18=0,S@7.00,11.00	OK,OK,100.00,9=40=0,S@9.00,31.00	OK,OK,100.00,13=45=0,S@13.00,32.00
AT1G27460	NPGR1	AthALTA0035784-3/6	chr1:9537219-9537561	72	Alt3	sr45_up		2.7	0	24.53	43.77	17.02	16.11	LOW,LOW,100.00,1=36=0,S@0.97,35.03	OK,OK,100.00,0=52=0,S@0.00,52.00	OK,OK,100.00,15=60=0,S@14.72,45.28	LOW,LOW,100.00,16=36=0,S@15.76,20.24	OK,OK,100.00,16=92=0,S@15.66,76.34	OK,OK,100.00,14=85=0,S@13.69,71.31
AT3G56860	UBA2A	AthALTA0044976-2/3	chr3:21049664-21049768	14	Alt3	sr45_up		17.39	27.59	41.74	51.61	42.86	37.75	OK,OK,100.00,16=92=0,S@16.00,76.00	OK,OK,100.00,24=87=0,S@24.00,63.00	SOK,SOK,100.00,48=115=0,S@48.00,67.00	OK,OK,100.00,32=62=0,S@32.00,30.00	SOK,SOK,100.00,87=203=0,S@87.01,115.99	SOK,SOK,100.00,77=204=0,S@77.01,126.99
AT1G02960		AthALTA0000179-2/2	chr1:667391-667464	27	Alt3	sr45_up		65.79	50	80	90	62.86	87.8	LOW,LOW,97.44,25=38=1,S@25.00,13.00	OK,OK,94.55,26=52=3,S@26.00,26.00	LOW,LOW,100.00,20=25=0,S@20.00,5.00	LOW,LOW,93.75,27=30=2,S@27.00,3.00	LOW,LOW,100.00,22=35=0,S@22.00,13.00	OK,OK,100.00,36=41=0,S@36.00,5.00
AT1G15885		AthALTA0001314-2/2	chr1:5460967-5461281	3	Alt3	sr45_up		0	1.05	14.75	29.27	4.94	6.52	OK,OK,100.00,0=46=0,S@0.00,46.00	OK,OK,100.00,1=95=0,S@1.00,94.00	OK,OK,100.00,9=61=0,S@9.00,52.00	OK,OK,100.00,12=41=0,S@12.00,29.00	OK,OK,100.00,4=81=0,S@4.00,77.00	OK,OK,100.00,6=92=0,S@6.00,86.00
AT1G62780		AthALTA0004004-1/2	chr1:23250841-23250887	0	Alt3	sr45_up		77.19	68.09	89.06	97.96	92.86	80.99	OK,OK,100.00,44=57=0,S@44.00,13.00	OK,OK,100.00,32=47=0,S@32.00,15.00	OK,OK,100.00,57=64=0,S@57.00,7.00	OK,OK,100.00,48=49=0,S@48.00,1.00	SOK,SOK,100.00,130=140=0,S@130.00,10.00	SOK,SOK,100.00,115=142=0,S@115.01,26.99
AT4G33000	CBL10	AthALTA0025320-3/3	chr4:15925520-15925556	11	Alt3	sr45_up		81.25	65.91	90.63	97.67	76.27	75.81	LOW,LOW,100.00,26=32=0,S@26.00,6.00	OK,OK,93.62,29=44=3,S@29.00,15.00	LOW,LOW,96.97,29=32=1,S@29.00,3.00	OK,OK,100.00,42=43=0,S@42.00,1.00	OK,OK,93.65,45=59=4,S@45.00,14.00	OK,OK,100.00,47=62=0,S@47.00,15.00
AT1G30590		AthALTA0002530-1/2	chr1:10837482-10837560	0	Alt3	sr45_up		4	2.71	29.38	29.68	22.35	20.03	OK,OK,100.00,2=44=0,S@1.76,42.24	OK,OK,100.00,2=63=0,S@1.71,61.29	LOW,OK,100.00,12=36=0,C2@10.58,25.42	VLOW,VLOW,100.00,5=15=0,C1@4.45,10.55	OK,OK,100.00,15=59=0,C1@13.19,45.81	LOW,OK,100.00,9=39=0,C1@7.81,31.19
AT5G20990	CNX1	AthALTA0026447-1/3	chr5:7131157-7131347	0	Alt3	sr45_up		73.88	70.59	95.77	100	92.35	88.55	VLOW,VLOW,100.00,12=16=0,S@11.82,4.18	LOW,LOW,100.00,28=39=0,S@27.53,11.47	LOW,LOW,100.00,24=25=0,S@23.94,1.06	LOW,LOW,100.00,27=27=0,S@27.00,0.00	OK,OK,100.00,64=69=0,S@63.72,5.28	OK,OK,100.00,41=46=0,S@40.73,5.27
AT1G31410		AthALTA0002581-2/3	chr1:11248222-11248356	14	Alt3	sr45_up		62.5	50	95.24	75	60.53	60.47	VLOW,VLOW,100.00,15=24=0,S@15.00,9.00	VLOW,VLOW,100.00,12=24=0,S@12.00,12.00	VLOW,VLOW,100.00,20=21=0,S@20.00,1.00	VLOW,VLOW,100.00,15=20=0,S@15.00,5.00	LOW,LOW,100.00,23=38=0,S@23.00,15.00	OK,OK,100.00,26=43=0,S@26.00,17.00
AT1G49730		AthALTA0003164-1/2	chr1:18403366-18403455	0	Alt3	sr45_up		59.3	37.95	65.2	84.63	50.79	71.15	VLOW,VLOW,100.00,12=20=0,S@11.86,8.14	OK,OK,100.00,17=44=0,S@16.70,27.30	OK,OK,100.00,27=41=0,S@26.73,14.27	VLOW,VLOW,100.00,17=20=0,S@16.93,3.07	LOW,LOW,100.00,17=33=0,S@16.76,16.24	OK,OK,100.00,33=46=0,S@32.73,13.27
AT3G26910		AthALTA0010367-2/3	chr3:-9915345	16	Alt3	sr45_up		16.67	40.48	52.94	50	20.69	48.39	VLOW,VLOW,100.00,4=24=0,S@4.00,20.00	OK,OK,100.00,17=42=0,S@17.00,25.00	LOW,LOW,100.00,18=34=0,S@18.00,16.00	VLOW,VLOW,100.00,9=18=0,S@9.00,9.00	LOW,LOW,100.00,6=29=0,S@6.00,23.00	LOW,LOW,100.00,15=31=0,S@15.00,16.00
AT5G04710		AthALTA0015479-2/2	chr5:1358949-1359090	5	Alt3	sr45_up		57.89	53.33	77.14	85.71	69.39	70.67	LOW,LOW,100.00,22=38=0,S@22.00,16.00	VLOW,VLOW,100.00,8=15=0,S@8.00,7.00	LOW,LOW,100.00,27=35=0,C1@27.00,8.00	VLOW,VLOW,100.00,18=21=0,S@18.00,3.00	OK,OK,100.00,34=49=0,S@34.00,15.00	OK,OK,100.00,53=75=0,S@53.00,22.00
AT5G61310		AthALTA0019550-1/2	chr5:-24653752	0	Alt3	sr45_up		53.24	55.3	84.94	73.27	58.52	62.2	VLOW,VLOW,100.00,9=17=0,C2@9.05,7.95	LOW,LOW,100.00,20=36=0,C2@19.91,16.09	OK,OK,100.00,34=40=0,C2@33.98,6.02	LOW,LOW,100.00,22=30=0,C1@21.98,8.02	OK,OK,100.00,41=70=0,C2@40.96,29.04	OK,OK,100.00,36=58=0,C2@36.08,21.92
AT5G04740	ACR12	AthALTA0020917-1/2	chr5:1370319-1370441	0	Alt3	sr45_up		80	52.38	94.12	88.24	76.19	91.3	VLOW,VLOW,100.00,12=15=0,S@12.00,3.00	VLOW,VLOW,100.00,11=21=0,S@11.00,10.00	VLOW,VLOW,100.00,16=17=0,S@16.00,1.00	VLOW,VLOW,100.00,15=17=0,S@15.00,2.00	VLOW,VLOW,100.00,16=21=0,S@16.00,5.00	VLOW,VLOW,100.00,21=23=0,S@21.00,2.00
AT5G58240	FHIT	AthALTA0029641-2/2	chr5:23558799-23558977	87	Alt3	sr45_up		25	31.25	45.45	52.63	46.94	31.91	LOW,LOW,100.00,8=32=0,S@8.00,24.00	LOW,LOW,100.00,10=32=0,S@10.00,22.00	LOW,LOW,100.00,15=33=0,S@15.00,18.00	VLOW,VLOW,100.00,10=19=0,S@10.00,9.00	OK,OK,100.00,23=49=0,S@23.00,26.00	OK,OK,100.00,15=47=0,S@15.00,32.00
AT2G41340	NRPD5B	AthALTA0035935-1/2	chr2:17230317-	0	Alt3	sr45_up		81.48	77.14	100	100	96.43	90.48	LOW,LOW,100.00,22=27=0,S@22.00,5.00	LOW,LOW,100.00,27=35=0,S@27.00,8.00	VLOW,VLOW,100.00,19=19=0,S@19.00,0.00	VLOW,VLOW,100.00,23=23=0,S@23.00,0.00	LOW,LOW,100.00,27=28=0,S@27.00,1.00	VLOW,VLOW,100.00,19=21=0,S@19.00,2.00
AT1G32070	NSI	AthALTA0035952-1/2	chr1:11536101-11536174	0	Alt3	sr45_up		64.29	25	75	70.59	71.88	60.98	LOW,LOW,100.00,18=28=0,S@18.00,10.00	VLOW,VLOW,100.00,4=16=0,S@4.00,12.00	VLOW,VLOW,100.00,18=24=0,S@18.00,6.00	VLOW,VLOW,100.00,12=17=0,S@12.00,5.00	LOW,LOW,100.00,23=32=0,S@23.00,9.00	OK,OK,100.00,25=41=0,S@25.00,16.00
AT3G19480	PGDH3	AthALTA0037574-1/2	chr3:6753751-6753842	0	Alt3	sr45_up		11.54	0	17.39	50	2.74	8.33	LOW,LOW,100.00,3=26=0,S@3.00,23.00	VLOW,VLOW,100.00,0=19=0,S@0.00,19.00	OK,OK,100.00,8=46=0,S@8.00,38.00	VLOW,VLOW,100.00,12=24=0,S@12.00,12.00	OK,OK,100.00,2=73=0,S@2.00,71.00	OK,OK,100.00,6=72=0,S@6.00,66.00
AT5G14220	PPOX2	AthALTA0038647-1/2	chr5:4584147-4584173	0	Alt3	sr45_up		0	0	22.01	31.82	12.37	2.98	OK,OK,100.00,0=50=0,S@0.00,50.00	VLOW,VLOW,100.00,0=24=0,S@0.00,24.00	LOW,LOW,100.00,5=36=0,S@7.92,28.08	VLOW,VLOW,100.00,4=19=0,S@6.05,12.95	OK,OK,100.00,5=67=0,S@8.29,58.71	OK,OK,100.00,1=58=0,S@1.73,56.27
AT1G71696	SOL1	AthALTA0042602-2/2	chr1:26969524-26969607	4	Alt3	sr45_up		75	64.29	86.67	100	79.41	75	VLOW,VLOW,100.00,12=16=0,S@12.00,4.00	LOW,LOW,100.00,18=28=0,S@18.00,10.00	VLOW,VLOW,100.00,13=15=0,S@13.00,2.00	VLOW,VLOW,100.00,20=20=0,S@20.00,0.00	LOW,LOW,100.00,27=34=0,S@27.00,7.00	VLOW,VLOW,100.00,18=24=0,S@18.00,6.00
AT5G26667	UMK3	AthALTA0045396-2/3	chr5:9278331-	4	Alt3	sr45_up		33.33	41.55	55.26	78.95	45.92	41.82	LOW,SOK,100.00,10=25=0,C3@8.33,16.67	LOW,SOK,100.00,17=34=0,C3@14.13,19.87	OK,SOK,100.00,28=45=0,C2@24.87,20.13	VLOW,SOK,100.00,15=18=0,C2@14.21,3.79	LOW,SOK,100.00,19=35=0,C3@16.07,18.93	OK,SOK,100.00,23=47=0,C3@19.66,27.34
AT3G10260	RTNLB8	AthALTD0023875-2/2	chr3:3172776-	36	Alt5	sr45_up		73.53	76.09	93.1	96.77	96.97	88.16	LOW,LOW,100.00,25=34=0,S@25.00,9.00	OK,OK,100.00,35=46=0,S@35.00,11.00	LOW,LOW,100.00,27=29=0,S@27.00,2.00	LOW,LOW,100.00,30=31=0,S@30.00,1.00	OK,OK,100.00,64=66=0,S@64.00,2.00	OK,OK,100.00,67=76=0,S@67.00,9.00
AT3G01150	PTB	AthALTD0022580-2/3	chr3:53846-53958	47	Alt5	sr45_up		77.78	75.44	96.08	97.62	93.65	89.23	LOW,LOW,100.00,28=36=0,S@28.00,8.00	OK,OK,100.00,43=57=0,S@43.00,14.00	OK,OK,100.00,49=51=0,S@49.00,2.00	OK,OK,100.00,41=42=0,S@41.00,1.00	OK,OK,100.00,59=63=0,S@59.00,4.00	OK,OK,100.00,58=65=0,S@58.00,7.00
AT4G35450	AKR2	AthALTD0012361-2/2	chr4:-16839746	44	Alt5	sr45_up		13.33	26.32	41.86	38.24	27.03	38.67	LOW,LOW,100.00,4=30=0,S@4.00,26.00	VLOW,VLOW,100.00,5=19=0,S@5.00,14.00	OK,OK,100.00,18=43=0,S@18.00,25.00	LOW,LOW,100.00,13=34=0,S@13.00,21.00	OK,OK,100.00,20=74=0,S@20.00,54.00	OK,OK,100.00,29=75=0,S@29.00,46.00
AT2G33480	ANAC041	AthALTD0012585-2/2	chr2:14181551-14181789	80	Alt5	sr45_up		66.67	78.05	89.66	96.67	89.13	89.66	LOW,LOW,100.00,22=33=0,C1@22.00,11.00	OK,OK,100.00,32=41=0,C1@32.00,9.00	LOW,LOW,100.00,26=29=0,C1@26.00,3.00	LOW,LOW,100.00,29=30=0,S@29.00,1.00	OK,OK,100.00,41=46=0,C1@41.00,5.00	OK,OK,100.00,52=58=0,C1@52.00,6.00
AT4G19160		AthALTD0007617-2/2	chr4:10478244-10478347	26	Alt5	sr45_up		16.87	13.89	37.86	35.59	24.79	24.26	OK,OK,100.00,14=83=0,S@14.00,69.00	OK,OK,100.00,10=72=0,S@10.00,62.00	SOK,SOK,100.00,39=103=0,S@39.00,64.00	OK,OK,100.00,21=59=0,S@21.00,38.00	SOK,SOK,100.00,58=234=0,S@58.01,175.99	SOK,SOK,100.00,57=235=0,S@57.01,177.99
AT4G19985		AthALTD0007643-2/2	chr4:10831166-10831724	30	Alt5	sr45_up		4.6	3.82	17.74	40.29	6.34	6.95	OK,OK,100.00,2=46=0,C1@2.12,43.88	OK,OK,100.00,3=80=0,C2@3.06,76.94	OK,OK,100.00,9=51=0,C2@9.05,41.95	LOW,LOW,100.00,10=25=0,C2@10.07,14.93	OK,OK,100.00,4=64=0,C1@4.06,59.94	OK,OK,100.00,6=88=0,C1@6.12,81.88
AT3G63370	OTP86	AthALTD0021035-4/4	chr3:23405124-23405439	194	Alt5	sr45_up		3.12	0	21.43	37.04	2.63	9.09	LOW,LOW,100.00,1=32=0,S@1.00,31.00	LOW,LOW,100.00,0=28=0,S@0.00,28.00	LOW,LOW,100.00,6=28=0,S@6.00,22.00	LOW,LOW,100.00,10=27=0,S@10.00,17.00	LOW,LOW,100.00,1=38=0,S@1.00,37.00	LOW,LOW,100.00,3=33=0,S@3.00,30.00
AT3G28130		AthALTD0005918-2/2	chr3:10465881-10465988	42	Alt5	sr45_up		20	13.33	41.18	69.23	23.4	18.18	VLOW,VLOW,100.00,4=20=0,S@4.00,16.00	VLOW,VLOW,100.00,2=15=0,S@2.00,13.00	LOW,LOW,100.00,14=34=0,S@14.00,20.00	LOW,LOW,100.00,18=26=0,S@18.00,8.00	OK,OK,100.00,11=47=0,S@11.00,36.00	OK,OK,100.00,8=44=0,S@8.00,36.00
AT5G47720		AthALTD0010535-2/4	chr5:19333920-19334027	22	Alt5	sr45_up		31.82	41.18	59.38	64.71	61.11	45.24	VLOW,VLOW,100.00,7=22=0,S@7.00,15.00	SOK,SOK,100.00,42=102=0,S@42.00,60.00	LOW,LOW,100.00,19=32=0,S@19.00,13.00	LOW,LOW,100.00,22=34=0,S@22.00,12.00	LOW,LOW,100.00,22=36=0,S@22.00,14.00	OK,OK,100.00,19=42=0,S@19.00,23.00
AT5G26667	UMK3	AthALTD0026465-1/2	chr5:9278080-9278137	0	Alt5	sr45_up		33.33	41.38	55.26	78.95	45.76	41.82	LOW,SOK,100.00,10=25=0,C3@8.33,16.67	LOW,SOK,99.71,16=33=1,C3@13.66,19.34	OK,SOK,100.00,28=45=0,C2@24.87,20.13	VLOW,SOK,100.00,15=18=0,C2@14.21,3.79	LOW,SOK,99.71,18=34=1,C3@15.56,18.44	OK,SOK,100.00,23=47=0,C3@19.66,27.34
AT4G24740	AFC2	AthEX0014915	chr4:12756145-12756193	49	ES	sr45_up		70.83	63.08	83.05	100	78.95	68.89	LOW,LOW,12=22=7,OK,C1@29.04,11.96	OK,OK,20=21=12,OK,C2@33.43,19.57	OK,OK,22=27=5,OK,C1@44.85,9.15	OK,OK,21=15=0,OK,S@36.00,0.00	OK,OK,33=27=8,OK,C1@53.69,14.31	OK,OK,37=25=14,OK,C1@52.36,23.64
AT3G56160	BASS4	AthEX0017213	chr3:20839734-20839802	69	ES	sr45_up		76.61	79.73	100	100	90.91	93.81	OK,OK,23=30=4,OK,C3@43.67,13.33	OK,OK,17=21=2,OK,C3@31.89,8.11	OK,OK,20=19=0,OK,C3@39.00,0.00	VLOW,VLOW,7=14=0,OK,C3@21.00,0.00	SOK,SOK,56=64=3,OK,C3@111.82,11.18	SOK,SOK,68=52=4,OK,C3@116.32,7.68
AT1G09160		AthINT0001597	chr1:2953075-2953162	88	IR	sr45_up		58.87	65.5	82.05	93.26	68.5	79.35	SOK,SOK,63.7=39,32=51=29,0.873@65.93,46.07	SOK,SOK,210.9=39,115=166=74,0.996@232.53,122.47	OK,OK,44.9=39,20=44=7,0.707@58.26,12.74	OK,OK,62.8=39,41=42=3,0.994@80.2,5.8	SOK,SOK,72.7=39,38=49=20,0.921@73.3,33.7	SOK,SOK,94.2=39,57=66=16,0.994@110.3,28.7
AT5G63460		AthINT0051078	chr5:25414327-25414412	86	IR	sr45_up		15.81	15.41	36.19	51.26	22.4	24.95	OK,OK,9.5=37,2=7=23,0.351@5.45,29.03	OK,OK,13.2=37,5=10=38,0.715@9.25,50.78	OK,OK,22.7=37,9=18=24,0.756@19.65,34.66	OK,OK,29.3=37,15=22=17,0.946@30.33,28.84	OK,OK,22.7=37,6=13=33,0.342@12.39,42.92	OK,OK,29.3=37,7=17=36,0.229@15.9,47.82
AT1G11300		AthINT0002146	chr1:3800332-3800410	79	IR	sr45_up		10.76	20.85	39.13	32.76	29.7	29.47	LOW,OK,5.8=30,3=2=16,0.588@2.77,22.97	OK,OK,25.7=30,10=18=41,0.542@16.92,64.23	OK,OK,32.7=30,10=25=21,0.279@24.35,37.87	LOW,OK,23.3=30,11=13=19,0.756@15.93,32.7	OK,OK,28.0=30,13=10=21,0.459@14.92,35.31	OK,OK,26.8=30,10=16=24,0.5@16.83,40.28
AT1G56612		AthINT0009655	chr1:21214790-21215106	317	IR	sr45_up		69.81	75	96.49	94.87	90.91	81.44	OK,OK,11.4=151,15=22=8,0.79@31.41,13.59	LOW,LOW,11.8=151,17=19=6,0.923@31.5,10.5	OK,OK,14.1=151,18=37=1,0.5@54.03,1.97	LOW,LOW,15.8=151,18=19=1,0.99@36.05,1.95	OK,OK,16.5=151,40=40=4,0.567@76.36,7.64	OK,OK,21.6=151,34=45=9,0.819@71.67,16.33
AT1G73660		AthINT0012766	chr1:27693203-27693294	92	IR	sr45_up		15.25	2.08	36.67	25.81	14.85	12.99	OK,OK,7.3=43,3=6=25,0.687@5.18,28.82	OK,OK,1.6=43,0=2=47,0.51@1.02,47.98	LOW,LOW,18.7=43,7=15=19,0.525@15.03,25.97	OK,OK,11.4=43,5=11=23,0.706@10.07,28.93	OK,OK,19.5=43,4=11=43,0.142@8.61,49.39	OK,OK,16.3=43,11=9=67,0.851@11.3,75.7
AT2G21385		AthINT0016505	chr2:9150559-9150646	88	IR	sr45_up		22.99	22.82	60.14	45.6	35.97	39.1	OK,SOK,26.0=39,20=18=60,0.973@23.37,78.27	SOK,SOK,44.9=39,26=48=118,0.914@45.45,153.71	LOW,LOW,34.1=39,13=35=15,0.482@38.43,25.47	LOW,LOW,30.5=39,9=23=18,0.255@23.3,27.79	SOK,SOK,49.4=39,23=33=47,0.78@38.07,67.77	SOK,SOK,57.4=39,19=45=47,0.291@44.51,69.33
AT2G30170		AthINT0018051	chr2:12880689-12880777	89	IR	sr45_up		9.77	4.72	26.32	31.34	11.11	17.71	OK,OK,16.6=40,10=3=60,0.134@7.13,65.87	SOK,SOK,8.8=40,5=5=101,0.815@5.24,105.76	OK,OK,32.4=40,12=18=42,0.5@18.95,53.05	OK,OK,19.2=40,7=14=23,0.525@13.79,30.21	SOK,SOK,24.5=40,16=12=112,0.795@15.55,124.45	SOK,SOK,28.9=40,13=18=72,0.702@18.24,84.76
AT2G45990		AthINT0021100	chr2:18920687-18920787	101	IR	sr45_up		21.07	20.11	45.65	44.62	19.87	25.58	SOK,SOK,41.7=52,30=25=103,0.954@33.29,124.71	SOK,SOK,48.5=52,22=53=149,0.614@45.05,178.95	SOK,SOK,61.9=52,33=51=50,0.923@61.17,72.83	SOK,SOK,57.2=52,41=46=54,0.998@62.91,78.09	SOK,SOK,42.4=52,22=37=119,0.877@35.37,142.63	SOK,SOK,61.2=52,28=38=96,0.767@41.44,120.56
AT3G01920		AthINT0021665	chr3:318669-318749	81	IR	sr45_up		3.57	1.86	12.5	36.59	11.11	11.34	OK,OK,4.4=32,1=3=54,0.558@2.07,55.93	OK,OK,5.5=32,3=0=79,0.186@1.53,80.47	OK,OK,17.5=32,8=14=77,0.687@12.38,86.62	OK,OK,20.8=32,8=37=39,0.0708@30.74,53.26	OK,OK,17.5=32,7=9=64,0.575@8.89,71.11	SOK,SOK,20.8=32,13=9=86,0.655@12.25,95.75
AT3G27340		AthINT0026427	chr3:10122419-10122538	120	IR	sr45_up		19.28	30.25	45.25	57.35	29.47	21.4	OK,OK,14.3=71,5=27=67,0.0715@19.09,79.91	SOK,SOK,23.7=71,23=49=83,0.78@46.89,108.11	SOK,SOK,40.9=71,29=52=49,0.939@58.83,71.17	SOK,SOK,34.5=71,26=52=29,0.854@61.36,45.64	SOK,SOK,25.1=71,18=43=73,0.626@39.49,94.51	SOK,SOK,26.6=71,19=30=90,0.956@29.75,109.25
AT3G57470		AthINT0030227	chr3:21269856-21269935	80	IR	sr45_up		7	7.96	37.31	35.29	21.31	16.39	SOK,SOK,13.6=31,6=8=93,0.662@7.49,99.51	SOK,SOK,18.1=31,6=12=104,0.449@9.71,112.29	OK,OK,28.2=31,9=16=21,0.357@17.16,28.84	OK,OK,27.1=31,9=15=22,0.396@16.23,29.77	OK,OK,30.5=31,12=14=48,0.577@15.77,58.23	OK,OK,19.2=31,10=10=51,0.82@11.64,59.36
AT3G61180		AthINT0031053	chr3:22646225-22646424	200	IR	sr45_up		9.68	17.65	40.21	34.83	25	28.89	OK,OK,1.4=151,3=3=28,0.677@3.29,30.71	OK,OK,2.3=151,4=11=35,0.235@8.82,41.17	OK,OK,7.0=151,23=16=29,0.342@27.34,40.66	OK,OK,6.7=151,18=13=29,0.575@20.9,39.1	SOK,SOK,9.5=151,26=26=78,0.542@32.5,97.5	SOK,SOK,12.1=151,20=32=64,0.5@33.51,82.49
AT3G63510		AthINT0031477	chr3:23452442-23452514	73	IR	sr45_up		9.89	8.41	30.91	42.86	13.4	17.07	OK,OK,7.3=24,5=4=41,0.82@4.95,45.05	OK,OK,13.1=24,7=2=49,0.153@4.88,53.12	OK,OK,29.2=24,12=22=38,0.616@22.26,49.74	LOW,LOW,17.5=24,5=22=18,0.174@19.29,25.71	OK,OK,14.6=24,3=10=42,0.199@7.37,47.63	OK,OK,27.7=24,11=10=51,0.459@12.29,59.71
AT4G10970		AthINT0033413	chr4:6720715-6721246	532	IR	sr45_up		25.77	9.77	34.25	52.45	48.47	36.79	OK,OK,3.7=151,3=18=31,0.0886@13.54,38.99	OK,OK,2.8=151,2=9=52,0.351@6.18,57.08	OK,OK,9.5=151,19=20=38,0.748@26.57,51.01	LOW,LOW,3.7=151,10=16=12,0.283@20.18,18.29	OK,OK,10.2=151,12=45=31,0.0473@43.3,46.03	OK,OK,13.9=151,13=36=43,0.411@34.24,58.82
AT4G10970		AthINT0033415	chr4:6720157-6720391	235	IR	sr45_up		28.74	31.58	39.68	61.9	40.95	40.28	OK,OK,7.4=151,21=4=31,0.118@16.09,39.91	SOK,SOK,9.5=151,32=16=52,0.311@31.58,68.42	OK,OK,15.8=151,29=21=38,0.884@34.92,53.08	LOW,LOW,10.4=151,29=10=12,0.42@31.57,19.43	OK,OK,13.2=151,25=18=31,0.83@30.3,43.7	SOK,SOK,15.8=151,44=14=43,0.278@40.68,60.32
AT5G05550		AthINT0040308	chr5:1639552-1639823	272	IR	sr45_up		42.88	47.92	68.23	65.68	54.82	53.92	SOK,SOK,14.4=151,35=42=51,0.335@55.74,74.26	SOK,SOK,24.1=151,46=57=56,0.637@77.18,83.88	SOK,SOK,21.3=151,44=55=23,0.486@84.36,39.28	OK,OK,12.1=151,26=24=13,0.691@42.05,21.97	SOK,SOK,21.6=151,56=41=40,0.472@76.36,62.93	SOK,SOK,19.0=151,51=50=43,0.425@78.88,67.41
AT5G13980		AthINT0042032	chr5:4512586-4512670	85	IR	sr45_up		2.27	1.59	23.64	32	7.83	3.08	OK,OK,1.9=36,0=2=43,0.51@1.02,43.98	OK,OK,1.0=36,0=2=62,0.51@1.02,62.98	OK,OK,12.6=36,4=9=21,0.439@8.04,25.96	LOW,LOW,13.6=36,4=12=17,0.382@10.56,22.44	OK,OK,7.8=36,3=6=53,0.611@4.85,57.15	OK,OK,6.8=36,0=4=63,0.0949@2.06,64.94
AT3G63520	CCD1	AthINT0065067	chr3:23453985-23454208	224	IR	sr45_up		17.46	18.82	56.29	56.52	26.67	25.79	SOK,SOK,14.1=151,20=24=104,0.902@25.84,122.16	SOK,SOK,7.0=151,13=19=69,0.525@19.01,81.99	SOK,SOK,22.0=151,38=47=33,0.774@66.42,51.58	OK,OK,14.1=151,29=23=20,0.776@40.69,31.31	SOK,SOK,25.3=151,47=49=132,0.868@60.81,167.19	SOK,SOK,37.1=151,51=72=177,0.909@77.37,222.63
AT1G07110	FKFBP	AthINT0075384	chr1:2180352-2180576	225	IR	sr45_up		18.5	17.51	46.85	47.98	22.08	21.97	OK,OK,8.6=151,7=17=52,0.575@14.83,65.35	OK,OK,5.3=151,4=20=56,0.118@14.81,69.79	SOK,SOK,17.4=151,22=48=39,0.308@53.54,60.74	OK,OK,15.3=151,17=43=32,0.298@46.32,50.22	SOK,SOK,19.0=151,23=35=100,0.85@36.69,129.49	SOK,SOK,17.1=151,12=54=116,0.0234@42.25,150.05
AT3G10160	FPGS2	AthINT0075614	chr3:3140825-3140917	93	IR	sr45_up		54.22	46.67	69.81	82.35	53.33	58	OK,OK,19.9=44,20=25=19,0.992@34.7,29.3	OK,OK,16.7=44,23=12=20,0.826@25.67,29.33	LOW,LOW,16.7=44,23=14=8,0.921@31.41,13.59	LOW,LOW,18.3=44,15=13=3,0.964@25.53,5.47	OK,OK,33.4=44,25=39=28,0.974@49.06,42.94	OK,OK,33.4=44,22=36=21,0.955@45.82,33.18
AT5G66030	GRIP	AthINT0078279	chr5:26406136-26406264	129	IR	sr45_up		10.81	14.25	25.92	44.32	10.92	23.81	OK,OK,6.1=80,4=6=42,0.873@5.64,46.54	OK,OK,5.7=80,5=10=46,0.762@8.73,52.56	LOW,LOW,3.9=80,3=10=19,0.466@8.37,23.92	LOW,LOW,9.6=80,9=16=16,0.851@18.38,23.09	OK,OK,6.6=80,3=9=50,0.537@6.8,55.47	OK,OK,13.1=80,15=17=52,0.964@20.12,64.38
AT2G01450	MPK17	AthINT0086388	chr2:200793-200947	155	IR	sr45_up		70.3	73.76	90.54	100	81.88	87.94	SOK,SOK,56.8=106,95=118=45,0.894@181.37,76.63	SOK,SOK,49.2=106,62=146=37,0.162@180.71,64.29	SOK,SOK,35.7=106,55=79=7,0.776@127.66,13.34	SOK,SOK,26.4=106,39=62=0,0.631@101,0	SOK,SOK,67.0=106,89=137=25,0.922@205.52,45.48	SOK,SOK,74.0=106,105=143=17,0.968@233.04,31.96
AT1G54370	NHX5	AthINT0088537	chr1:20294733-20294824	92	IR	sr45_up		46.67	23.08	65.62	83.05	45.49	55.68	LOW,LOW,22.0=43,14=14=16,0.937@20.53,23.47	OK,OK,14.7=43,8=10=30,0.815@11.08,36.92	LOW,LOW,27.7=43,17=14=8,0.805@25.67,13.45	LOW,LOW,18.7=43,14=16=3,0.971@27.46,5.6	OK,OK,41.5=43,17=32=29,0.581@35.65,42.72	OK,OK,61.0=43,24=44=27,0.527@52.93,42.13
AT3G16840	RH13	AthINT0098842	chr3:5738851-5738958	108	IR	sr45_up		11.78	6.3	24.46	35.19	7.83	9.16	OK,OK,5.9=59,4=7=40,0.82@6.15,46.03	OK,OK,5.3=59,3=6=65,0.762@4.78,71.13	LOW,LOW,7.1=59,8=4=18,0.76@7.47,23.06	LOW,LOW,6.5=59,4=15=17,0.33@12.84,23.66	OK,OK,4.2=59,2=5=40,0.679@3.77,44.4	OK,OK,8.9=59,2=9=53,0.351@6.01,59.55
AT1G59990	RH22	AthINT0098926	chr1:22090419-22090491	73	IR	sr45_up		4.2	2.17	17.09	35.77	3.88	4.26	OK,OK,2.9=24,3=1=46,0.677@2.1,47.93	SOK,SOK,5.8=24,3=2=114,0.588@2.58,116.48	OK,OK,32.1=24,13=13=64,0.593@15.45,74.94	OK,OK,30.6=24,22=10=29,0.345@21.92,39.37	OK,OK,7.3=24,4=2=75,0.501@3.15,77.91	OK,OK,7.3=24,1=5=69,0.285@3.2,71.95
AT3G09600	RVE8	AthINT0101286	chr3:2947404-2947521	118	IR	sr45_up		16.73	26.07	48.43	54.48	37.66	32.54	OK,OK,3.0=69,4=5=24,0.762@5.63,28.02	OK,OK,7.6=69,11=4=22,0.706@9.78,27.74	OK,OK,21.8=69,30=20=28,0.988@39.03,41.56	LOW,LOW,13.7=69,28=7=15,0.26@27.73,23.17	OK,OK,18.3=69,16=19=31,0.982@25.78,42.67	OK,OK,13.2=69,12=15=30,0.954@19.18,39.76
AT3G01210		AthINT0021506	chr3:72627-72700	74	IR	sr45_up		42.53	49.49	68.63	73.68	65.79	57.75	OK,OK,39.2=25,11=26=25,0.193@26.37,35.63	OK,OK,47.6=25,20=29=25,0.62@36.62,37.38	LOW,LOW,26.6=25,12=23=8,0.691@29.51,13.49	VLOW,VLOW,18.2=25,7=21=5,0.429@24.31,8.69	OK,OK,47.6=25,19=31=13,0.546@41.45,21.55	OK,OK,40.6=25,17=24=15,0.614@32.34,23.66
AT1G48430		AthINT0007805	chr1:17903000-17903107	108	IR	sr45_up		26.56	36.84	65.22	60.87	24.53	28.38	OK,OK,13.1=59,11=23=47,0.756@21.51,59.49	SOK,SOK,27.3=59,28=49=66,0.927@52.68,90.32	OK,OK,32.0=59,21=39=16,0.892@49.57,26.43	VLOW,VLOW,10.7=59,14=14=9,0.969@22.52,14.48	OK,OK,8.9=59,7=19=40,0.525@16.19,49.81	OK,OK,20.2=59,16=26=53,0.935@26.96,68.04
AT1G52510		AthINT0008759	chr1:19564837-19564981	145	IR	sr45_up		31.03	45.1	60.61	61.9	23.93	29.96	OK,OK,11.3=96,13=14=30,0.969@17.69,39.31	VLOW,VLOW,8.8=96,8=15=14,0.815@16.69,20.31	OK,OK,15.7=96,24=16=13,0.959@32.12,20.88	OK,OK,14.6=96,17=22=12,0.96@31.57,19.43	SOK,SOK,14.9=96,16=23=62,0.949@24.17,76.83	SOK,SOK,32.1=96,40=43=97,0.997@53.93,126.07
AT3G06880		AthINT0022721	chr3:2171384-2171497	114	IR	sr45_up		10	4.35	38.1	52.63	16.05	24.05	OK,OK,3.2=65,5=1=27,0.452@3.3,29.7	OK,OK,1.6=65,2=2=44,0.927@2.09,45.91	VLOW,VLOW,7.0=65,6=10=13,0.857@11.05,17.95	VLOW,VLOW,7.5=65,6=14=9,0.662@15.26,13.74	OK,OK,8.1=65,8=5=34,0.863@7.54,39.46	OK,OK,7.5=65,13=6=30,0.715@11.78,37.22
AT3G26100		AthINT0026111	chr3:9538282-9538376	95	IR	sr45_up		50	65.85	74.36	100	66.27	56.44	VLOW,VLOW,12.2=46,10=14=12,0.946@18,18	LOW,LOW,6.8=46,15=12=7,0.724@22.39,11.61	LOW,LOW,16.0=46,11=18=5,0.904@25.28,8.72	VLOW,VLOW,14.5=46,9=15=0,0.882@24,0	OK,OK,29.7=46,19=36=14,0.87@45.73,23.27	OK,OK,32.7=46,23=34=22,0.98@44.59,34.41
AT4G13150		AthINT0033810	chr4:7651163-7651262	100	IR	sr45_up		21.57	9.38	33.33	71.43	25.64	17.39	OK,OK,7.5=51,6=5=20,0.863@6.69,24.31	OK,OK,5.5=51,0=6=29,0.133@3.28,31.72	LOW,LOW,11.7=51,8=7=15,0.853@10,20	VLOW,VLOW,13.0=51,12=8=4,0.884@17.14,6.86	OK,OK,11.0=51,6=14=29,0.662@12.56,36.44	OK,OK,8.2=51,5=11=38,0.706@9.39,44.61
AT4G33760		AthINT0038174	chr4:16190868-16191068	201	IR	sr45_up		14.71	6.25	46.67	34.88	13.13	28.4	OK,OK,1.1=152,3=7=29,0.285@5.74,33.26	OK,OK,0.9=152,2=2=30,0.802@2.12,31.88	VLOW,VLOW,3.5=152,7=14=12,0.24@15.4,17.6	VLOW,VLOW,3.2=152,7=8=14,0.611@10.12,18.88	OK,OK,3.0=152,9=4=43,0.537@7.35,48.65	OK,OK,4.4=152,14=9=29,0.382@14.77,37.23
AT5G15880		AthINT0042441	chr5:5186620-5186711	92	IR	sr45_up		4.55	5.13	14.81	35.48	5.56	8.91	OK,OK,0.8=43,1=1=21,0.918@1.05,21.95	OK,OK,4.9=43,2=2=37,0.679@2.1,38.9	OK,OK,3.3=43,4=4=23,0.892@4.59,26.41	VLOW,VLOW,8.1=43,7=4=10,0.76@7.45,13.55	OK,OK,4.1=43,3=1=34,0.558@2.11,35.89	OK,OK,8.1=43,3=6=46,0.611@4.9,50.1
AT5G47380		AthINT0047783	chr5:19221944-19222083	140	IR	sr45_up		58.05	37.83	67.55	83.07	52.8	56.37	VLOW,VLOW,8.8=91,4=23=10,0.0653@21.87,15.81	OK,OK,11.5=91,9=22=26,0.566@21.81,35.84	OK,OK,12.3=91,18=27=11,0.654@38.36,18.43	LOW,LOW,13.5=91,12=36=5,0.324@44.91,9.15	LOW,LOW,8.5=91,14=19=15,0.594@25.64,22.92	LOW,LOW,9.6=91,13=20=13,0.748@26.26,20.33
AT4G32660	AFC3	AthINT0054378	chr4:15758026-15758154	129	IR	sr45_up		12.82	32	53.19	42.22	10.84	24.19	OK,OK,4.4=80,1=9=34,0.173@5.64,38.36	OK,OK,9.6=80,9=23=34,0.566@21.12,44.88	LOW,LOW,11.4=80,10=15=11,0.928@19.15,16.85	VLOW,VLOW,6.1=80,11=8=13,0.814@13.51,18.49	OK,OK,3.1=80,4=5=37,0.831@4.99,41.01	OK,OK,11.4=80,10=20=47,0.785@18.63,58.37
AT3G56160	BASS4	AthINT0061714	chr3:20839489-20839733	245	IR	sr45_up		10.96	5.49	34.88	41.46	18.38	13.82	OK,OK,2.1=151,5=3=31,0.679@4.44,36.06	OK,OK,2.1=151,0=3=23,0.364@1.58,27.25	VLOW,VLOW,3.9=151,8=7=14,0.76@10.12,18.88	VLOW,VLOW,2.3=151,3=14=12,0.122@12.02,16.98	OK,OK,5.8=151,12=13=54,0.715@14.8,65.7	OK,OK,4.6=151,3=14=53,0.24@9.67,60.33
AT1G59520	CW7	AthINT0069270	chr1:21865372-21865662	291	IR	sr45_up		32.69	29.22	60.71	100	39.96	64.04	VLOW,VLOW,2.5=151,7=5=12,0.687@7.96,16.39	OK,OK,3.9=151,2=15=20,0.0969@10.98,26.6	VLOW,VLOW,7.7=151,6=29=11,0.091@28.12,18.2	VLOW,VLOW,6.0=151,5=18=0,0.32@23,0	OK,OK,8.3=151,21=16=27,0.547@25.89,38.9	N,N,6.7=151,18=4=6,0.203@18.04,10.13
AT4G27760	FEY	AthINT0074871	chr4:13845913-13846033	121	IR	sr45_up		9.52	18.92	28.36	51.22	9.09	20.59	LOW,LOW,1.5=72,3=1=19,0.677@2.19,20.81	LOW,LOW,1.9=72,3=4=15,0.77@4.16,17.84	OK,OK,9.7=72,10=9=24,0.977@12.19,30.81	VLOW,VLOW,8.3=72,10=11=10,0.936@15.88,15.12	OK,OK,5.3=72,4=6=50,0.873@5.45,54.55	OK,OK,4.9=72,8=6=27,0.863@8.44,32.56
AT3G48110	GLYRS-2	AthINT0077910	chr3:17768471-17768640	170	IR	sr45_up		18.54	0	45.97	35.19	22.6	30.46	OK,OK,3.5=121,2=10=27,0.289@7.29,32.01	OK,OK,2.9=121,0=0=21,0.364@0,21	LOW,LOW,9.8=121,7=18=15,0.525@18.63,21.9	VLOW,VLOW,4.9=121,8=7=14,0.863@10.28,18.93	OK,OK,11.3=121,12=15=47,0.957@16.82,57.62	OK,OK,13.9=121,14=23=43,0.902@24.57,56.1
AT1G01790	KEA1	AthINT0082146	chr1:288177-288400	224	IR	sr45_up		18.84	23.08	70	65	23.08	27.36	OK,OK,4.2=151,8=5=28,0.76@7.72,33.28	VLOW,VLOW,3.0=151,2=4=10,0.77@3.69,12.31	LOW,LOW,7.4=151,17=11=6,0.625@23.8,10.2	VLOW,VLOW,6.5=151,8=18=7,0.449@21.45,11.55	SOK,SOK,11.6=151,18=27=75,0.691@27.7,92.3	SOK,SOK,15.8=151,23=32=73,0.815@35.02,92.98
AT1G27520	MNS5	AthINT0086152	chr1:9561440-9561524	85	IR	sr45_up		5	4.03	45.45	31.58	15.07	16	SOK,SOK,2.9=36,3=7=95,0.687@5.25,99.75	SOK,SOK,3.9=36,3=7=119,0.687@5.2,123.8	VLOW,VLOW,16.5=36,3=17=12,0.134@14.54,17.46	VLOW,VLOW,9.7=36,9=3=13,0.466@7.89,17.11	OK,OK,6.8=36,4=7=31,0.82@6.33,35.67	OK,OK,7.8=36,1=15=42,0.034@9.28,48.72
AT2G23420	NAPRT2	AthINT0087901	chr2:9973691-9973795	105	IR	sr45_up		5.56	12.2	32	36.59	15.38	14.75	LOW,LOW,2.5=56,2=0=17,0.51@1.06,17.94	LOW,LOW,1.9=56,2=3=18,0.855@2.81,20.19	LOW,LOW,11.2=56,7=9=17,0.888@10.56,22.44	VLOW,VLOW,9.4=56,4=11=13,0.565@10.25,17.75	OK,OK,5.6=56,2=6=22,0.588@4.61,25.39	OK,OK,10.0=56,4=5=26,0.631@5.16,29.84
AT4G04040	PFP-BETA2	AthINT0093232	chr4:1940932-1941010	79	IR	sr45_up		13.02	10.37	25.63	43.1	17.56	24.13	LOW,LOW,4.7=30,2=3=17,0.679@2.88,19.21	OK,OK,7.0=30,2=3=22,0.501@2.81,24.28	OK,OK,22.2=30,9=8=25,0.5@10.82,31.41	VLOW,VLOW,15.2=30,10=5=10,0.472@10.84,14.31	OK,OK,17.5=30,13=6=45,0.449@11.27,52.91	OK,OK,26.8=30,10=15=40,0.5@15.79,49.65
AT1G47490	RBP47C	AthINT0098090	chr1:17426097-17426209	113	IR	sr45_up		13.65	30.67	63.33	46.82	22.14	34.25	OK,SOK,4.4=64,7=16=33,0.17@14.82,93.77	OK,OK,14.2=64,24=18=21,0.881@30.35,68.61	LOW,LOW,17.5=64,11=27=5,0.5@35.25,20.41	VLOW,OK,9.3=64,9=22=8,0.436@25.85,29.36	OK,SOK,21.3=64,10=36=37,0.133@32.13,112.98	SOK,SOK,33.4=64,17=56=32,0.1@55.95,107.41
AT1G53780	RPT1B	AthINT0100831	chr1:20075863-20075939	77	IR	sr45_up		11.75	13.5	68.78	74.46	21.59	22.36	LOW,LOW,11.2=28,3=2=19,0.235@2.83,21.23	OK,OK,6.2=28,1=6=23,0.36@4.07,26.1	LOW,LOW,32.5=28,11=15=6,0.404@22.31,10.13	VLOW,VLOW,28.8=28,12=11=4,0.52@20.35,6.98	OK,OK,33.8=28,12=6=33,0.0365@11.05,40.13	OK,OK,45.0=28,9=17=46,0.0323@16.21,56.29
AT2G22970	SCPL11	AthINT0102101	chr2:9776866-9777050	185	IR	sr45_up		13.73	6.98	35.48	38.46	16.36	16.98	OK,OK,1.3=136,1=6=22,0.36@3.98,25.02	OK,OK,1.5=136,0=3=20,0.364@1.61,21.39	VLOW,VLOW,3.6=136,6=5=10,0.873@7.45,13.55	VLOW,VLOW,2.3=136,3=12=12,0.19@10.38,16.62	OK,OK,1.5=136,6=3=23,0.588@5.24,26.76	OK,OK,1.3=136,4=5=22,0.452@5.26,25.74
AT5G12370	SEC10	AthINT0102800	chr5:4006045-4006131	87	IR	sr45_up		6.98	0	24.44	29.03	8.24	20.45	OK,OK,1.8=38,2=1=20,0.802@1.61,21.39	VLOW,VLOW,0.0=38,0=0=12,1@0,12	LOW,LOW,1.8=38,1=10=17,0.133@6.84,21.16	VLOW,VLOW,0.0=38,4=5=11,0.186@5.81,14.19	OK,OK,5.5=38,0=7=39,0.0949@3.79,42.21	OK,OK,3.7=38,6=12=35,0.501@10.84,42.16
AT5G13740	ZIF1	AthINT0114325	chr5:4433957-4434145	189	IR	sr45_up		4	3.57	12.2	40.54	4.92	1.45	OK,OK,0.5=140,2=0=24,0.51@1.04,24.96	OK,OK,0.0=140,0=2=27,0.51@1.04,27.96	OK,OK,3.2=140,5=5=36,0.831@5.61,40.39	VLOW,VLOW,4.2=140,9=6=11,0.697@10.54,15.46	OK,OK,1.5=140,1=2=29,0.802@1.57,30.43	OK,OK,1.0=140,1=0=34,0.714@0.51,34.49
AT3G03340	UNE6	AthEX0033395	chr3:788956-788993	38	ES		sap18_down	66.79	57.92	47.62	55.87	51	19.05	OK,SOK,13=6=21,B1,S@26.72,13.28	LOW,OK,16=2=15,OK,S@19.11,13.89	OK,OK,23=2=27,OK,S@24.76,27.24	VLOW,VLOW,4=2=11,B2,S@9.50,7.50	OK,OK,16=4=31,B1,S@26.01,24.99	OK,OK,13=1=56,OK,S@13.34,56.66
AT4G16900		AthEX0009266	chr4:9514398-9514678	281	ES		sap18_down	100	100	80.49	100	78.67	76.21	LOW,LOW,15=17=0,OK,C3@32.00,0.00	LOW,LOW,17=12=0,OK,C3@29.00,0.00	VLOW,VLOW,7=10=2,OK,C3@15.29,3.71	N,N,3=5=0,OK,C3@8.00,0.00	OK,OK,20=18=5,OK,C3@33.83,9.17	LOW,LOW,10=23=5,B1,C3@28.96,9.04
AT1G60270	BGLU6	AthEX0017538	chr1:22223396-22223483	88	ES		sap18_down	85.92	95.65	100	75	71.88	66.29	OK,OK,27=34=5,OK,S@56.71,9.29	OK,OK,24=20=1,OK,S@43.04,1.96	N,N,8=8=0,OK,S@16.00,0.00	N,N,4=2=1,OK,S@5.25,1.75	LOW,LOW,14=32=9,B1,S@39.53,15.47	OK,OK,24=35=15,OK,S@49.05,24.95
AT2G31190	RUS2	AthINT0101188	chr2:13292097-13292192	96	IR		sap18_down	57.89	92	48.15	25	31.34	38.71	VLOW,VLOW,10.4=47,9=13=8,0.931@17.37,12.63	VLOW,VLOW,13.4=47,9=14=1,0.909@22.08,1.92	N,N,8.2=47,4=9=7,0.697@9.63,10.37	N,N,3.0=47,1=1=3,0.677@1.25,3.75	OK,OK,17.1=47,8=13=23,0.732@13.79,30.21	LOW,LOW,8.2=47,11=13=19,0.884@16.65,26.35				d: days
AT2G16940		AthINT0015614	chr2:7345777-7345945	169	IR		sap18_down	81.48	72.16	41.13	93.52	23.8	58.53	OK,OK,25.7=120,23=46=8,0.882@63.88,14.52	OK,OK,28.6=120,29=47=15,0.973@66.93,25.82	LOW,LOW,8.2=120,9=17=19,0.732@18.73,26.81	VLOW,VLOW,9.3=120,14=14=1,0.882@27.91,1.93	OK,OK,14.6=120,8=19=44,0.641@17.01,54.47	OK,OK,23.0=120,21=37=21,0.945@46.98,33.29				WL: white light
AT1G51430		AthINT0008421	chr1:19068613-19068710	98	IR		sap18_down	67.18	94.53	29.06	19.6	55.14	41.91	LOW,OK,37.9=49,34=12=7,0.634@41.92,20.48	LOW,OK,44.3=49,43=13=1,0.595@58.84,3.41	N,VLOW,9.3=49,6=3=7,0.697@6.48,15.81	VLOW,LOW,8.6=49,4=4=11,0.697@5.61,23.02	LOW,LOW,31.4=49,18=11=8,0.782@25.45,20.7	LOW,OK,39.3=49,26=10=16,0.345@28,38.81
AT3G18500	CCR4-3	AthINT0065137	chr3:6353337-6353501	165	IR		sap18_down	100	79.31	66.67	83.33	49.09	67.21	VLOW,VLOW,6.6=116,5=18=0,0.32@23,0	VLOW,VLOW,7.8=116,6=17=3,0.5@20.62,5.38	VLOW,VLOW,9.1=116,8=16=6,0.775@20,10	VLOW,VLOW,2.1=116,6=14=2,0.122@18.33,3.67	VLOW,VLOW,9.7=116,9=18=14,0.78@20.13,20.87	LOW,LOW,13.0=116,11=30=10,0.48@34.28,16.72
AT3G17609	HYH	AthINT0080425	chr3:6024035-6024107	73	IR		sap18_down	64.29	78.26	62.5	64	45.21	39.22	VLOW,VLOW,14.6=24,8=10=5,0.815@14.79,8.21	OK,OK,37.9=24,16=20=5,0.634@32.09,8.91	OK,OK,74.4=24,35=35=21,0.823@56.88,34.12	LOW,LOW,35.0=24,14=18=9,0.571@26.24,14.76	OK,OK,37.9=24,16=17=20,0.634@23.96,29.04	OK,OK,48.1=24,20=20=31,0.62@27.85,43.15
AT2G19540		AthINT0016128	chr2:8462409-8462487	79	IR		sap18_down	35.48	58.82	20.83	20	13.64	23.08	VLOW,VLOW,9.3=30,2=9=10,0.351@7.45,13.55	VLOW,VLOW,23.3=30,9=11=7,0.566@15.88,11.12	LOW,LOW,15.2=30,1=9=19,0.034@6.04,22.96	N,N,2.3=30,1=3=8,0.677@2.4,9.6	OK,OK,12.8=30,7=5=38,0.588@6.82,43.18	OK,OK,18.7=30,6=15=35,0.4@12.92,43.08
AT1G58590		AthINT0009883	chr1:21743610-21743756	147	IR		sap18_down	58.82	48.39	42.47	44.19	31.34	18.68	VLOW,VLOW,5.4=98,9=11=7,0.706@15.88,11.12	OK,OK,13.9=98,13=32=24,0.593@33.39,35.61	OK,OK,10.4=98,11=20=21,0.785@22.08,29.92	OK,OK,14.6=98,23=15=24,0.949@27.4,34.6	OK,OK,6.1=98,8=13=23,0.715@13.79,30.21	OK,OK,5.4=98,8=9=37,0.815@10.09,43.91
AT4G09720	RABG3A	AthINT0097535	chr4:6133274-6133382	109	IR		sap18_down	56.86	73.11	54.8	53.25	39.75	36.09	VLOW,LOW,18.1=60,8=15=11,0.979@22.74,17.26	LOW,LOW,16.9=60,18=12=8,0.5@37.65,13.85	VLOW,VLOW,11.1=60,7=12=10,0.986@18.77,15.48	N,N,7.0=60,2=17=9,0.24@15.71,13.79	LOW,LOW,17.5=60,5=15=18,0.78@16.6,25.15	OK,OK,16.9=60,9=17=29,0.995@22.29,39.46
AT1G14900	HMGA	AthINT0079763	chr1:5139196-5139269	74	IR		sap18_down	38.27	37.25	16.5	16.13	9.64	12.5	OK,OK,33.6=25,13=18=25,0.518@21.43,34.57	LOW,LOW,21.0=25,4=15=16,0.118@13.04,21.96	OK,OK,9.8=25,8=9=43,0.955@9.9,50.1	OK,OK,1.4=25,10=0=26,0.0346@5.81,30.19	OK,OK,19.6=25,6=10=75,0.354@8.77,82.23	SOK,SOK,26.6=25,17=9=91,0.396@14.62,102.38
AT5G36170	PRFB1	AthINT0095935	chr5:14237265-14237340	76	IR		sap18_down	48.89	56.14	29.51	41.46	22.38	30.04	OK,OK,27.2=27,21=23=23,0.992@32.76,34.24	OK,OK,54.4=27,26=38=25,0.817@49.96,39.04	OK,OK,32.4=27,15=21=43,0.752@23.31,55.69	OK,OK,27.2=27,13=21=24,0.769@24.05,33.95	SOK,SOK,60.9=27,32=32=111,0.911@39.16,135.84	SOK,SOK,70.0=27,36=37=85,0.908@47.46,110.54
AT4G20960	PYRD	AthINT0097226	chr4:11212446-11212541	96	IR		sap18_down	14.29	44.44	1.45	14.29	3.64	3.39	LOW,LOW,2.2=47,1=5=18,0.452@3.43,20.57	VLOW,VLOW,1.5=47,10=6=10,0.133@11.55,14.45	OK,OK,0.0=47,0=1=34,0.714@0.51,34.49	N,N,2.2=47,3=0=9,0.364@1.71,10.29	OK,OK,0.7=47,1=3=53,0.677@2.07,54.93	OK,OK,1.5=47,0=4=57,0.26@2.07,58.93
AT5G52380		AthINT0048911	chr5:21261700-21261853	154	IR		sap18_down	42.86	39.47	21.74	53.85	17.95	13.43	VLOW,VLOW,4.7=105,7=8=10,0.863@10.71,14.29	OK,OK,6.3=105,7=23=23,0.236@20.92,32.08	N,N,1.7=105,0=5=9,0.186@3.04,10.96	N,N,2.0=105,3=4=3,0.77@5.38,4.62	LOW,LOW,2.0=105,3=4=16,0.77@4.13,18.87	OK,OK,3.7=105,2=7=29,0.501@5.1,32.9
AT3G04890		AthINT0022254	chr3:1347759-1347831	73	IR		sap18_down	42.22	33.33	8.64	0	12.5	12.5	VLOW,VLOW,21.9=24,12=7=13,0.384@13.51,18.49	LOW,LOW,21.9=24,6=10=16,0.272@10.67,21.33	OK,OK,7.3=24,2=5=37,0.501@3.8,40.2	N,N,0.0=24,0=0=9,1@0,9	OK,OK,14.6=24,6=4=35,0.33@5.62,39.38	OK,OK,13.1=24,8=4=42,0.439@6.75,47.25
AT5G25540	CID6	AthINT0066345	chr5:8891923-8891987	65	IR		sap18_down	59.49	55.08	38.93	38.62	30.77	34.68	SOK,SOK,96.2=16,46=48=32,0.864@74.96,51.04	SOK,SOK,120.3=16,55=75=53,0.822@100.8,82.2	SOK,SOK,109.4=16,39=63=80,0.31@70.85,111.15	SOK,SOK,102.8=16,23=50=58,0.00531@50.59,80.41	SOK,SOK,78.8=16,36=52=99,0.776@57.54,129.46	SOK,SOK,124.7=16,44=59=97,0.262@69.36,130.64
AT3G15760		AthINT0024437	chr3:5337897-5337974	78	IR		sap18_down	31.58	46.34	35.48	14.89	11.83	17.24	VLOW,VLOW,7.2=29,1=11=13,0.102@7.89,17.11	VLOW,VLOW,19.3=29,8=11=11,0.641@13.9,16.1	VLOW,VLOW,9.7=29,4=7=10,0.631@7.45,13.55	OK,OK,6.0=29,6=1=20,0.36@4.02,22.98	OK,OK,9.7=29,4=7=41,0.631@6.15,45.85	OK,OK,15.7=29,12=8=48,0.775@11.72,56.28
AT1G28610		AthINT0005645	chr1:10054511-10054614	104	IR		sap18_down	53.62	66.67	50	0	33.33	39.62	OK,OK,11.4=55,21=16=16,0.823@28.42,24.58	OK,OK,16.6=55,31=29=15,0.885@50,25	N,N,3.8=55,5=7=6,0.82@9,9	N,N,0.0=55,0=0=3,1@0,3	LOW,LOW,5.1=55,7=9=16,0.815@10.67,21.33	LOW,LOW,8.9=55,16=5=16,0.418@14.66,22.34
AT3G61210		AthINT0031060	chr3:22659508-22659656	149	IR		sap18_down	69.52	71.01	61.48	75.9	47.8	45.96	OK,OK,18.6=100,27=46=16,0.608@61.87,27.13	SOK,SOK,23.4=100,35=63=20,0.405@83.79,34.21	SOK,SOK,21.4=100,31=52=26,0.573@67.01,41.99	OK,OK,14.7=100,21=42=10,0.417@55.41,17.59	SOK,SOK,38.1=100,71=92=89,0.609@120.46,131.54	SOK,SOK,42.7=100,65=83=87,0.928@108.01,126.99
AT4G11900		AthINT0033592	chr4:7150781-7151059	279	IR		sap18_down	40.91	56	28.57	52	23.73	27.73	VLOW,VLOW,3.9=151,5=13=13,0.439@12.68,18.32	VLOW,VLOW,5.1=151,6=22=11,0.174@21.84,17.16	OK,OK,2.5=151,7=9=20,0.537@10.29,25.71	N,N,2.5=151,6=7=6,0.687@9.88,9.12	OK,OK,3.9=151,13=15=45,0.33@17.32,55.68	OK,OK,9.0=151,16=17=43,0.817@21.07,54.93
AT4G37520	PER50	AthINT0092769	chr4:17632203-17632275	73	IR		sap18_down	39.83	40.45	17.14	20.04	20.95	14.64	LOW,OK,24.8=24,11=17=4,0.83@25.92,39.16	VLOW,OK,24.8=24,6=22=4,0.111@26.71,39.33	VLOW,OK,14.6=24,10=10=9,0.976@15.27,73.8	N,OK,13.1=24,7=9=6,0.884@12.63,50.41	LOW,SOK,29.2=24,16=18=12,0.965@26.92,101.59	OK,SOK,59.8=24,30=17=25,0.555@34.41,200.6
AT3G53970		AthINT0029607	chr3:19986759-19986879	121	IR		sap18_down	59.09	36.26	36.59	43.4	25	25.93	VLOW,VLOW,10.7=72,9=17=9,0.817@20.68,14.32	OK,OK,16.5=72,19=14=29,0.971@22.48,39.52	OK,OK,16.5=72,13=14=23,0.973@18.44,31.96	LOW,LOW,11.2=72,0=23=15,0.000436@16.49,21.51	OK,OK,11.7=72,9=13=33,0.931@13.75,41.25	OK,OK,15.1=72,11=17=40,0.925@17.63,50.37
AT5G59840		AthINT0050385	chr5:24108110-24108197	88	IR		sap18_down	55.13	26.3	36.36	26.67	19.49	18.27	LOW,LOW,47.6=39,13=30=4,0.131@33.35,27.15	OK,SOK,48.5=39,18=49=23,0.439@42.31,118.56	OK,OK,34.1=39,15=30=9,0.688@30.68,53.7	LOW,OK,23.3=39,14=21=11,0.921@22.17,60.96	LOW,SOK,36.8=39,11=25=17,0.243@21.51,88.86	OK,SOK,39.5=39,19=26=23,0.804@26.61,119.02
AT4G29890		AthINT0037214	chr4:14610145-14610255	111	IR		sap18_down	92.98	90.48	84	50	64.52	76.19	OK,OK,24.8=62,19=34=2,0.905@51.14,3.86	OK,OK,30.5=62,25=51=4,0.832@72.38,7.62	VLOW,VLOW,8.5=62,8=13=2,0.884@19.32,3.68	N,N,6.2=62,6=8=7,0.926@10.5,10.5	OK,OK,18.6=62,18=22=11,0.991@32.91,18.09	LOW,LOW,12.4=62,18=14=5,0.94@28.19,8.81
AT1G05540		AthINT0000928	chr1:1640315-1640385	71	IR		sap18_down	50	60	44.44	59.18	37.78	29.69	LOW,LOW,33.4=22,26=12=19,0.463@28.5,28.5	OK,OK,44.5=22,19=20=13,0.638@31.2,20.8	OK,OK,25.4=22,17=15=20,0.92@23.11,28.89	LOW,LOW,25.4=22,16=13=10,0.83@23.08,15.92	OK,OK,27.1=22,14=20=28,0.833@23.42,38.58	OK,OK,35.0=22,23=15=45,0.655@24.64,58.36
AT4G33500		AthINT0038135	chr4:16114290-16114468	179	IR		sap18_down	42.22	46.34	49.15	60	24.64	22.03	VLOW,VLOW,4.6=130,12=7=13,0.647@13.51,18.49	VLOW,VLOW,2.7=130,15=4=11,0.199@13.9,16.1	LOW,LOW,7.5=130,11=18=15,0.687@21.63,22.37	N,N,2.1=130,7=2=3,0.501@7.2,4.8	OK,OK,6.5=130,5=12=26,0.647@10.6,32.4	OK,OK,7.0=130,15=11=46,0.724@15.86,56.14
AT5G14210		AthINT0042078	chr5:4579356-4579448	93	IR		sap18_down	53.27	50.56	38.78	59.57	35.89	26.72	OK,OK,34.2=44,20=37=25,0.89@43.68,38.32	OK,OK,17.5=44,13=32=22,0.593@33.88,33.12	SOK,SOK,35.0=44,24=33=45,0.984@39.56,62.44	LOW,LOW,33.4=44,13=43=19,0.233@44.68,30.32	SOK,SOK,48.5=44,29=46=67,0.962@50.96,91.04	SOK,SOK,41.4=44,22=40=85,0.894@39.28,107.72
AT5G04510	PDPK1	AthINT0092462	chr5:1288698-1288771	74	IR		sap18_down	41.87	57.99	49.18	52.42	31.63	27.26	LOW,LOW,28.0=25,11=10=15,0.56@15.33,21.28	VLOW,VLOW,18.2=25,10=14=9,0.852@19.63,14.22	LOW,LOW,25.2=25,14=16=16,0.881@23.1,23.87	N,N,15.4=25,8=7=7,0.724@11.75,10.67	OK,OK,28.0=25,19=10=32,0.56@19.49,42.12	OK,OK,32.2=25,14=8=30,0.152@14.31,38.18
AT3G16220		AthINT0024528	chr3:5497794-5497926	133	IR		sap18_down	38.89	55.56	31.91	54.55	23.44	30.12	VLOW,VLOW,4.6=84,5=9=11,0.815@9.72,15.28	VLOW,VLOW,8.3=84,4=21=10,0.118@19.45,15.55	LOW,LOW,5.0=84,8=7=16,0.863@9.89,21.11	LOW,LOW,6.7=84,13=23=15,0.342@27.82,23.18	OK,OK,8.8=84,9=21=49,0.655@18.52,60.48	SOK,SOK,13.8=84,25=25=58,0.881@32.53,75.47
AT2G46640		AthALTA0008185-3/3	chr2:19149947-19150276	61	Alt3		sap18_up	72.73	76	98	87.5	88.89	100	LOW,LOW,100.00,24=33=0,S@24.00,9.00	LOW,LOW,100.00,19=25=0,S@19.00,6.00	OK,OK,100.00,49=50=0,S@49.00,1.00	OK,OK,100.00,35=40=0,S@35.00,5.00	OK,OK,100.00,48=54=0,S@48.00,6.00	LOW,LOW,100.00,31=31=0,S@31.00,0.00
AT1G49630	PREP2	AthALTA0038709-2/3	chr1:-18367826	7	Alt3		sap18_up	77.14	69.05	86.21	82.61	100	86.67	LOW,LOW,100.00,27=35=0,S@27.00,8.00	OK,OK,100.00,29=42=0,S@29.00,13.00	LOW,LOW,100.00,25=29=0,S@25.00,4.00	VLOW,VLOW,100.00,19=23=0,S@19.00,4.00	VLOW,VLOW,100.00,23=23=0,S@23.00,0.00	LOW,LOW,100.00,26=30=0,S@26.00,4.00
AT3G62000		AthALTA0011968-1/2	chr3:22960049-22960116	0	Alt3		sap18_up	41.88	48.09	80.46	80.46	71.56	59.04	VLOW,VLOW,100.00,7=17=0,S@7.12,9.88	VLOW,VLOW,100.00,9=19=0,S@9.14,9.86	VLOW,VLOW,100.00,16=20=0,S@16.09,3.91	N,N,100.00,4=5=0,S@4.02,0.98	LOW,LOW,100.00,22=31=0,S@22.18,8.82	VLOW,VLOW,100.00,14=24=0,S@14.17,9.83
AT4G12790		AthALTA0012820-7/7	chr4:7518848-7519081	170	Alt3		sap18_up	68.42	73.33	66.6	60	86.55	96.08	VLOW,VLOW,100.00,13=19=0,S@13.00,6.00	VLOW,VLOW,100.00,11=15=0,C1@11.00,4.00	LOW,LOW,100.00,20=30=0,S@19.98,10.02	VLOW,VLOW,100.00,9=15=0,S@9.00,6.00	OK,OK,100.00,39=45=0,S@38.95,6.05	OK,OK,100.00,49=51=0,S@49.00,2.00
AT5G51710	KEA5	AthALTA0032900-3/4	chr5:-21004616	9	Alt3		sap18_up	42.86	57.78	67.86	88.89	62.96	78.57	LOW,LOW,100.00,15=35=0,S@15.00,20.00	OK,OK,100.00,26=45=0,S@26.00,19.00	LOW,LOW,100.00,19=28=0,S@19.00,9.00	N,N,100.00,8=9=0,S@8.00,1.00	LOW,LOW,100.00,17=27=0,S@17.00,10.00	LOW,LOW,100.00,22=28=0,S@22.00,6.00
AT4G09970		AthALTA0012607-1/3	chr4:6246881-6246985	0	Alt3		sap18_up	37.5	41.94	68.75	64.29	68.57	52.17	VLOW,VLOW,100.00,6=16=0,S@6.00,10.00	LOW,LOW,100.00,13=31=0,S@13.00,18.00	VLOW,VLOW,100.00,11=16=0,S@11.00,5.00	N,N,100.00,9=14=0,S@9.00,5.00	LOW,LOW,100.00,24=35=0,S@24.00,11.00	VLOW,VLOW,100.00,12=23=0,S@12.00,11.00
AT1G08680	AGD14	AthALTA0021164-1/2	chr1:2766509-2766643	0	Alt3		sap18_up	32.35	11.76	26.67	33.33	48.05	39.76	LOW,LOW,100.00,11=34=0,S@11.00,23.00	VLOW,VLOW,100.00,2=17=0,S@2.00,15.00	OK,OK,100.00,16=60=0,S@16.00,44.00	LOW,LOW,100.00,12=36=0,S@12.00,24.00	OK,OK,100.00,37=77=0,S@37.00,40.00	OK,OK,100.00,33=83=0,S@33.00,50.00
AT4G24540	AGL24	AthALTA0021247-2/2	chr4:12673464-12673684	4	Alt3		sap18_up	76.19	56	91.67	85.71	81.58	94.74	VLOW,VLOW,100.00,16=21=0,S@16.00,5.00	LOW,LOW,100.00,14=25=0,S@14.00,11.00	N,N,100.00,11=12=0,S@11.00,1.00	N,N,100.00,12=14=0,S@12.00,2.00	LOW,LOW,97.44,31=38=1,S@31.00,7.00	LOW,LOW,100.00,36=38=0,S@36.00,2.00
AT2G30170		AthALTA0006889-3/4	chr2:12881021-12881100	38	Alt3		sap18_up	37.5	54.55	60.87	28.57	66.67	69.81	VLOW,VLOW,100.00,9=24=0,S@9.00,15.00	VLOW,VLOW,100.00,12=22=0,S@12.00,10.00	VLOW,VLOW,100.00,14=23=0,S@14.00,9.00	N,N,100.00,2=7=0,S@2.00,5.00	OK,OK,100.00,28=42=0,S@28.00,14.00	OK,OK,98.15,37=53=1,S@37.00,16.00
AT5G36170	PRFB1	AthALTA0038714-1/2	chr5:14236760-14236975	0	Alt3		sap18_up	42.86	60.16	75.86	65.52	76.16	71.36	OK,SOK,100.00,42=98=0,S@42.00,56.00	SOK,SOK,100.00,74=123=0,S@74.00,49.00	SOK,SOK,100.00,88=116=0,S@88.00,28.00	OK,SOK,100.00,38=58=0,S@38.00,20.00	SOK,SOK,99.22,115=151=1,S@115.00,36.00	SOK,SOK,100.00,142=199=0,S@142.01,56.99
AT2G40410	CAN2	AthALTA0025190-2/5	chr2:16874712-16874871	8	Alt3		sap18_up	58.73	54.67	79.17	63.04	84	74.47	OK,OK,100.00,37=63=0,S@37.00,26.00	OK,OK,100.00,41=75=0,S@41.00,34.00	OK,OK,100.00,57=72=0,S@57.00,15.00	OK,OK,100.00,29=46=0,S@29.00,17.00	SOK,SOK,100.00,84=100=0,S@84.00,16.00	OK,OK,100.00,70=94=0,S@70.00,24.00
AT5G04430	BTR1	AthALTA0024961-1/2	chr5:1251460-1251501	0	Alt3		sap18_up	43.75	55.56	67.54	58.75	73.3	71.34	OK,OK,100.00,28=64=0,S@28.00,36.00	OK,OK,100.00,35=63=0,S@35.00,28.00	SOK,SOK,100.00,77=114=0,S@77.00,37.00	OK,OK,100.00,47=80=0,C1@47.00,33.00	SOK,SOK,100.00,129=176=0,S@129.01,46.99	SOK,SOK,100.00,112=157=0,S@112.00,45.00
AT3G25740	MAP1C	AthALTA0033796-2/2	chr3:9399047-9399126	7	Alt3		sap18_up	75	76	100	88.24	100	100	VLOW,VLOW,100.00,15=20=0,S@15.00,5.00	LOW,LOW,100.00,19=25=0,S@19.00,6.00	N,N,100.00,7=7=0,S@7.00,0.00	VLOW,VLOW,100.00,15=17=0,S@15.00,2.00	VLOW,VLOW,100.00,21=21=0,S@21.00,0.00	VLOW,VLOW,100.00,23=23=0,S@23.00,0.00
AT4G12460	ORP2B	AthALTA0036394-3/4	chr4:7394402-7394557	17	Alt3		sap18_up	56.25	71.43	92.86	100	92.31	88.24	VLOW,VLOW,100.00,9=16=0,S@9.00,7.00	VLOW,VLOW,100.00,15=21=0,S@15.00,6.00	N,N,100.00,13=14=0,S@13.00,1.00	N,N,100.00,9=9=0,S@9.00,0.00	LOW,LOW,100.00,24=26=0,S@24.00,2.00	LOW,LOW,100.00,30=34=0,S@30.00,4.00
AT4G01995		AthALTA0012272-1/2	chr4:873501-873529	0	Alt3		sap18_up	52.05	36.82	66.86	41.79	65.02	78.08	LOW,LOW,100.00,19=36=0,S@18.74,17.26	OK,OK,100.00,15=40=0,S@14.73,25.27	OK,OK,100.00,27=40=0,S@26.74,13.26	OK,OK,100.00,17=40=0,S@16.72,23.28	OK,OK,100.00,44=67=0,S@43.56,23.44	OK,OK,100.00,66=84=0,S@65.59,18.41
AT1G10570	ULP1C	AthALTA0045370-1/3	chr1:3489753-3489776	0	Alt3		sap18_up	10.8	44.19	52.9	60.69	58.6	51.12	VLOW,VLOW,82.65,1=18=4,S@1.94,16.06	VLOW,VLOW,100.00,5=18=0,S@7.95,10.05	VLOW,VLOW,85.38,6=17=4,S@8.99,8.01	N,VLOW,71.78,6=14=8,S@8.50,5.50	LOW,LOW,92.80,11=27=3,S@15.82,11.18	VLOW,LOW,84.30,8=23=6,S@11.76,11.24
AT2G02770		AthALTA0005621-1/2	chr2:777267-777313	0	Alt3		sap18_up	5.88	19.05	0	0	38.1	43.48	VLOW,VLOW,100.00,1=17=0,S@1.00,16.00	VLOW,VLOW,100.00,4=21=0,S@4.00,17.00	N,N,100.00,0=2=0,S@0.00,2.00	N,N,100.00,0=9=0,S@0.00,9.00	VLOW,VLOW,100.00,8=21=0,S@8.00,13.00	VLOW,VLOW,100.00,10=23=0,S@10.00,13.00
AT3G52570		AthALTA0011235-2/4	chr3:19501865-19501982	5	Alt3		sap18_up	14.63	54.84	45.43	59.3	61.82	67.79	VLOW,VLOW,100.00,3=20=0,S@2.93,17.07	VLOW,VLOW,100.00,10=18=0,S@9.87,8.13	N,N,100.00,6=13=0,S@5.91,7.09	N,N,100.00,6=10=0,S@5.93,4.07	VLOW,VLOW,100.00,10=16=0,S@9.89,6.11	VLOW,VLOW,100.00,13=19=0,S@12.88,6.12
AT1G18773		AthALTA0001614-2/3	chr1:6475381-	232	Alt3		sap18_up	52.38	36.73	77.78	47.83	76	77.19	VLOW,VLOW,100.00,11=21=0,S@11.00,10.00	OK,OK,100.00,18=49=0,S@18.00,31.00	OK,OK,100.00,35=45=0,S@35.00,10.00	VLOW,VLOW,100.00,11=23=0,S@11.00,12.00	OK,OK,100.00,38=50=0,S@38.00,12.00	OK,OK,100.00,44=57=0,S@44.00,13.00
AT2G40935	PCR10	AthALTD0021427-2/3	chr2:17083144-17083379	33	Alt5		sap18_up	41.18	32.35	50	26.67	51.61	63.16	VLOW,VLOW,100.00,7=17=0,S@7.00,10.00	LOW,LOW,100.00,11=34=0,S@11.00,23.00	VLOW,VLOW,100.00,9=18=0,S@9.00,9.00	VLOW,VLOW,100.00,4=15=0,S@4.00,11.00	LOW,LOW,100.00,16=31=0,S@16.00,15.00	VLOW,VLOW,100.00,12=19=0,S@12.00,7.00
AT3G10060	FKBP16-4	AthALTD0017081-3/6	chr3:3103015-3103072	42	Alt5		sap18_up	63.64	41.85	60	68.18	76.44	70.72	OK,OK,100.00,63=99=0,S@63.00,36.00	SOK,SOK,100.00,77=184=0,S@77.00,107.00	SOK,SOK,100.00,72=120=0,S@72.00,48.00	OK,OK,100.00,45=66=0,S@45.00,21.00	SOK,SOK,100.00,146=191=0,S@146.00,45.00	SOK,SOK,100.00,164=229=0,S@161.95,67.05
AT1G76050		AthALTD0002883-3/5	chr1:28541841-28542015	140	Alt5		sap18_up	62.34	78.7	90.22	85.59	94.44	89.2	VLOW,VLOW,100.00,14=22=0,S@13.71,8.29	VLOW,VLOW,100.00,15=19=0,S@14.95,4.05	VLOW,VLOW,100.00,19=21=0,S@18.95,2.05	VLOW,VLOW,100.00,18=21=0,S@17.97,3.03	LOW,LOW,100.00,35=37=0,S@34.94,2.06	LOW,LOW,100.00,34=38=0,S@33.90,4.10
AT3G25840		AthALTD0005784-1/3	chr3:9454348-9454496	0	Alt5		sap18_up	65.2	73.58	89.18	78.76	89.64	92.15	LOW,LOW,100.00,20=31=0,S@20.21,10.79	LOW,LOW,100.00,19=26=0,S@19.13,6.87	LOW,LOW,100.00,32=36=0,S@32.10,3.90	VLOW,VLOW,100.00,18=23=0,S@18.11,4.89	OK,OK,100.00,42=47=0,S@42.13,4.87	OK,OK,100.00,57=62=0,S@57.13,4.87
AT3G57050	CBL	AthALTD0014546-3/4	chr3:21114162-21114330	54	Alt5		sap18_up	67.65	68	78.43	91.67	96.2	83.91	LOW,LOW,100.00,23=34=0,S@23.00,11.00	LOW,LOW,100.00,17=25=0,S@17.00,8.00	OK,OK,100.00,40=51=0,S@40.00,11.00	LOW,LOW,100.00,33=36=0,S@33.00,3.00	OK,OK,100.00,76=79=0,S@76.00,3.00	OK,OK,100.00,73=87=0,S@73.00,14.00
AT1G71720		AthALTD0002675-4/4	chr1:-26984577	84	Alt5		sap18_up	69.68	51.47	77.66	82.68	87.22	80.45	OK,OK,100.00,39=57=0,S@39.72,17.28	OK,OK,100.00,40=80=0,S@41.18,38.82	OK,OK,100.00,59=77=0,S@59.80,17.20	OK,OK,100.00,36=44=0,S@36.38,7.62	SOK,SOK,100.00,103=119=0,S@103.79,15.21	SOK,SOK,100.00,97=122=0,S@98.15,23.85
AT1G78810		AthALTD0003021-3/3	chr1:29628636-29628756	57	Alt5		sap18_up	16.67	0	27.78	60	29.17	38.1	VLOW,VLOW,100.00,3=18=0,S@3.00,15.00	VLOW,VLOW,100.00,0=24=0,S@0.00,24.00	VLOW,VLOW,100.00,5=18=0,S@5.00,13.00	N,N,100.00,3=5=0,S@3.00,2.00	VLOW,VLOW,100.00,7=24=0,S@7.00,17.00	VLOW,VLOW,100.00,8=21=0,S@8.00,13.00
AT2G27730		AthALTD0003820-1/3	chr2:11821798-	0	Alt5		sap18_up	53.49	64.49	74.56	82.54	85.81	83.01	OK,OK,100.00,23=43=0,S@23.00,20.00	SOK,SOK,100.00,69=107=0,S@69.00,38.00	SOK,SOK,100.00,85=114=0,S@85.00,29.00	OK,OK,100.00,52=63=0,S@52.00,11.00	SOK,SOK,100.00,133=155=0,S@133.01,21.99	SOK,SOK,100.00,127=153=0,S@127.01,25.99
AT4G26070	MKK1	AthALTD0019807-2/2	chr4:13218539-13218763	4	Alt5		sap18_up	50	76.19	81.25	66.67	90.91	88.46	LOW,LOW,100.00,14=28=0,S@14.00,14.00	VLOW,VLOW,100.00,16=21=0,S@16.00,5.00	VLOW,VLOW,100.00,13=16=0,S@13.00,3.00	VLOW,VLOW,100.00,12=18=0,S@12.00,6.00	LOW,LOW,100.00,30=33=0,S@30.00,3.00	LOW,LOW,100.00,23=26=0,S@23.00,3.00
AT2G06025		AthALTD0003305-1/3	chr2:2351401-2351447	0	Alt5		sap18_up	10.14	8.66	24.1	27.27	44.44	28.28	OK,OK,100.00,7=69=0,S@7.00,62.00	SOK,SOK,100.00,11=127=0,S@11.00,116.00	OK,OK,100.00,20=83=0,S@20.00,63.00	LOW,LOW,100.00,9=33=0,S@9.00,24.00	OK,OK,100.00,40=90=0,S@40.00,50.00	OK,OK,100.00,28=99=0,S@28.00,71.00
AT3G53130	CYP97C1	AthALTD0015892-2/2	chr3:19694132-19694233	5	Alt5		sap18_up	76.19	56.25	80	89.47	94.92	94.12	OK,OK,100.00,32=42=0,S@32.00,10.00	LOW,LOW,100.00,18=32=0,S@18.00,14.00	OK,OK,100.00,32=40=0,S@32.00,8.00	LOW,LOW,100.00,34=38=0,S@34.00,4.00	OK,OK,100.00,56=59=0,S@56.00,3.00	OK,OK,100.00,64=68=0,S@64.00,4.00
AT4G13670	PTAC5	AthALTD0022576-2/3	chr4:-7949216	4	Alt5		sap18_up	73.71	40.15	74.82	60.74	84.28	89.47	OK,OK,100.00,56=76=0,S@56.02,19.98	OK,OK,100.00,22=55=0,C1@22.08,32.92	OK,OK,100.00,71=95=0,C1@71.08,23.92	OK,OK,100.00,37=61=0,S@37.05,23.95	SOK,SOK,100.00,91=108=0,S@91.02,16.98	SOK,SOK,100.00,119=133=0,S@119.00,14.00
AT4G14145		AthALTD0007343-2/2	chr4:8152892-8153118	4	Alt5		sap18_up	43.08	81.44	72.44	100	97.24	89.75	VLOW,LOW,100.00,14=17=0,C2@7.32,9.68	LOW,SOK,100.00,25=30=0,C1@24.43,5.57	VLOW,OK,100.00,13=15=0,C1@10.87,4.13	N,OK,100.00,10=10=0,C1@10.00,0.00	VLOW,OK,100.00,21=23=0,C2@22.37,0.63	LOW,SOK,100.00,30=33=0,C1@29.62,3.38
AT4G33760		AthALTD0008277-1/2	chr4:16191173-16191181	0	Alt5		sap18_up	0	0	0	0	28.93	54.69	LOW,LOW,100.00,0=28=0,S@0.00,28.00	LOW,LOW,100.00,0=30=0,S@0.00,30.00	N,N,100.00,0=12=0,S@0.00,12.00	N,N,100.00,0=14=0,S@0.00,14.00	OK,OK,100.00,1=44=0,S@12.73,31.27	LOW,OK,100.00,2=31=0,S@16.95,14.05
AT5G54840	ATSGP1	AthALTD0013556-1/2	chr5:22277975-	0	Alt5		sap18_up	47.06	26.32	64.71	75	96.43	61.36	VLOW,VLOW,100.00,8=17=0,S@8.00,9.00	VLOW,VLOW,100.00,5=19=0,S@5.00,14.00	VLOW,VLOW,100.00,11=17=0,S@11.00,6.00	N,N,100.00,6=8=0,S@6.00,2.00	LOW,LOW,100.00,27=28=0,S@27.00,1.00	OK,OK,100.00,27=44=0,S@27.00,17.00
AT4G39460	SAMC1	AthALTD0023990-1/5	chr4:18358430-18358443	0	Alt5		sap18_up	0	0	17.24	45.45	32.79	56.7	OK,OK,100.00,0=92=0,S@0.00,92.00	OK,OK,100.00,0=72=0,S@0.00,72.00	LOW,LOW,100.00,1=25=0,S@4.31,20.69	N,VLOW,100.00,2=14=0,S@6.36,7.64	OK,OK,100.00,4=45=0,S@14.76,30.24	OK,OK,100.00,11=53=0,S@30.05,22.95
AT1G05900	NTH2	AthEX0026210	chr1:1787792-1787910	119	ES		sap18_up	46.34	48.94	62.5	58.33	74.47	63.64	VLOW,VLOW,5=14=11,B1,S@13.90,16.10	VLOW,VLOW,4=19=12,B1,S@17.13,17.87	VLOW,VLOW,5=15=6,B1,S@16.25,9.75	N,N,9=5=5,OK,S@11.08,7.92	VLOW,VLOW,8=27=6,B1,S@30.53,10.47	VLOW,VLOW,8=20=8,B1,S@22.91,13.09
AT5G37370	ATSRL1	AthEX0016893	chr5:14815172-14815283	112	ES		sap18_up	31.58	26.58	45.16	43.59	55.56	51.72	OK,OK,6=18=26,B1,C1@15.79,34.21	OK,OK,3=18=29,B2,S@13.29,36.71	LOW,LOW,10=18=17,OK,C1@20.32,24.68	OK,OK,13=21=22,OK,C1@24.41,31.59	OK,OK,27=38=26,OK,C1@50.56,40.44	SOK,SOK,30=45=35,OK,C1@56.89,53.11
AT2G30460		AthEX0004748	chr2:12977311-12977443	133	ES		sap18_up	87.27	51.58	100	100	95.88	100	VLOW,VLOW,14=13=2,OK,C1@25.31,3.69	VLOW,VLOW,6=13=9,B1,C2@14.44,13.56	VLOW,VLOW,9=13=0,OK,S@22.00,0.00	N,N,15=3=0,B2,C1@18.00,0.00	OK,OK,18=28=1,OK,S@45.06,1.94	OK,OK,27=17=0,OK,S@44.00,0.00
AT2G38460	IREG1	AthINT0081398	chr2:16105120-16105293	174	IR		sap18_up	2.63	2.07	42.15	0	27.98	16.83	LOW,LOW,0.3=125,1=0=18,0.714@0.51,19.02	OK,OK,0.3=125,0=1=23,0.714@0.51,24.17	N,N,1.4=125,6=0=4,0.133@4.26,5.85	N,N,0.0=125,0=0=6,1@0,6.18	VLOW,VLOW,2.2=125,6=2=10,0.588@5.12,13.18	VLOW,VLOW,1.1=125,2=3=12,0.677@2.92,14.43
AT2G40840	DPE2	AthINT0071488	chr2:17049268-17049397	130	IR		sap18_up	7.89	10.33	23.08	17.65	32.47	26.53	OK,OK,2.6=81,5=1=35,0.452@3.23,37.77	OK,OK,2.6=81,1=5=26,0.452@3.31,28.72	VLOW,VLOW,4.3=81,3=3=10,0.892@3.69,12.31	N,N,2.6=81,3=0=7,0.364@1.76,8.23	OK,OK,9.5=81,15=10=26,0.928@16.56,34.44	LOW,LOW,6.5=81,9=4=18,0.697@8.22,22.78
AT1G55810	UKL3	AthINT0110887	chr1:20862295-20862427	133	IR		sap18_up	11.54	5.88	15.79	5.88	39.29	21.31	OK,OK,2.5=84,1=5=23,0.452@3.35,25.65	LOW,LOW,0.8=84,0=2=16,0.51@1.06,16.94	N,N,1.2=84,1=2=8,0.802@1.74,9.26	N,N,1.2=84,0=1=8,0.714@0.53,8.47	LOW,LOW,9.2=84,13=9=17,0.931@15.32,23.68	OK,OK,6.2=84,7=6=24,0.951@7.88,29.12
AT2G30600		AthINT0018127	chr2:13039014-13039145	132	IR		sap18_up	36.84	31.58	27.27	100	62.96	49.21	LOW,LOW,5.9=83,7=14=18,0.662@14.37,24.63	OK,OK,7.2=83,9=15=26,0.724@15.79,34.21	N,N,0.8=83,0=3=4,0.364@1.91,5.09	N,N,0.8=83,0=4=0,0.26@4,0	VLOW,VLOW,12.2=83,9=25=10,0.479@27.7,16.3	LOW,LOW,11.0=83,11=20=16,0.853@23.13,23.87
AT3G28460		AthINT0026670	chr3:10672882-10672975	94	IR		sap18_up	5.08	1.69	60	52	25	26.67	OK,OK,0.8=45,1=2=28,0.802@1.57,29.43	OK,OK,0.8=45,0=1=29,0.714@0.51,29.49	VLOW,VLOW,20.2=45,9=18=9,0.699@21.6,14.4	N,N,8.6=45,5=8=6,0.815@9.88,9.12	OK,OK,22.6=45,5=21=39,0.147@16.25,48.75	OK,OK,19.4=45,6=18=33,0.4@15.2,41.8
AT2G02770		AthINT0014375	chr2:776427-776487	61	IR		sap18_up	75.72	67.06	88.32	75.98	100	87.87	LOW,OK,20.4=12,14=21=6,0.975@32.88,10.54	OK,OK,64.2=12,23=42=17,0.579@57.81,28.4	N,N,29.2=12,4=25=2,0.0487@28.48,3.77	N,N,8.8=12,3=9=2,0.537@11.13,3.52	LOW,LOW,40.8=12,11=32=0,0.213@45.36,0	OK,OK,23.3=12,24=30=4,0.991@54.46,7.52
AT1G21590		AthINT0004325	chr1:7567351-7567440	90	IR		sap18_up	6.67	7.56	9.09	2.56	28.97	32.96	OK,OK,2.6=41,1=3=28,0.677@2.13,29.87	OK,OK,6.0=41,5=4=55,0.873@4.84,59.16	OK,OK,5.1=41,2=9=55,0.351@6,60	OK,OK,1.7=41,2=0=38,0.51@1.02,38.98	OK,OK,25.6=41,13=18=38,0.8@19.99,49.01	SOK,SOK,41.0=41,15=44=60,0.355@39.22,79.78
AT1G54370	NHX5	AthINT0088536	chr1:20294886-20294971	86	IR		sap18_up	30.23	11.11	37.31	57.53	43.92	45.59	LOW,LOW,14.2=37,4=9=15,0.382@8.46,19.54	OK,OK,5.7=37,0=5=20,0.133@2.78,22.22	LOW,LOW,22.7=37,10=8=15,0.455@12.36,20.76	N,N,12.3=37,7=4=4,0.501@8.66,6.4	OK,OK,51.1=37,13=33=29,0.0897@33.1,42.26	OK,OK,42.6=37,16=26=25,0.467@30.57,36.49
AT4G19540	INDL	AthINT0081009	chr4:10658585-10658670	86	IR		sap18_up	21.05	22.73	46.15	100	50	42.86	LOW,LOW,7.6=37,5=3=15,0.611@4.84,18.16	OK,OK,20.8=37,14=6=34,0.311@12.27,41.73	N,N,11.3=37,7=5=7,0.706@8.77,10.23	N,N,12.3=37,8=6=0,0.766@14,0	VLOW,VLOW,13.2=37,10=8=9,0.884@13.5,13.5	VLOW,VLOW,13.2=37,8=10=12,0.884@12.86,17.14
AT3G60340		AthINT0030901	chr3:22304259-22304387	129	IR		sap18_up	67.74	57.89	68.75	86.67	83.33	93.22	VLOW,VLOW,11.4=80,7=14=5,0.77@17.61,8.39	VLOW,VLOW,8.8=80,6=16=8,0.554@17.37,12.63	VLOW,VLOW,11.8=80,11=11=5,0.986@18.56,8.44	N,N,10.9=80,3=23=2,0.0365@24.27,3.73	OK,OK,25.4=80,23=27=5,0.997@45.83,9.17	OK,OK,24.5=80,21=34=2,0.955@53.14,3.86
AT3G48600		AthINT0028500	chr3:18010306-18010686	381	IR		sap18_up	13.93	8.85	24.46	26.7	41.52	32.69	LOW,LOW,2.1=151,1=4=15,0.558@2.85,17.59	OK,OK,3.2=151,2=3=25,0.855@2.72,28.02	N,N,2.5=151,1=5=9,0.452@3.73,11.53	N,N,3.0=151,0=3=4,0.364@1.9,5.22	VLOW,VLOW,2.5=151,7=12=13,0.34@13.45,18.94	LOW,LOW,3.2=151,4=11=15,0.4@9.95,20.49
AT5G14270	GTE9	AthINT0078632	chr5:4607509-4607596	88	IR		sap18_up	6.25	21.57	24.32	22.73	35.48	44.19	LOW,LOW,0.9=39,0=2=15,0.51@1.06,15.94	OK,OK,6.3=39,6=5=20,0.937@6.69,24.31	VLOW,VLOW,5.4=39,3=6=14,0.762@5.59,17.41	LOW,LOW,6.3=39,3=7=17,0.687@6.14,20.86	OK,OK,17.1=39,17=5=20,0.367@14.9,27.1	VLOW,VLOW,14.4=39,16=3=12,0.164@13.7,17.3
AT3G26920		AthINT0026319	chr3:9921841-9921916	76	IR		sap18_up	23.08	25	13.04	21.74	54.29	47.17	VLOW,VLOW,9.1=27,4=2=10,0.351@3.69,12.31	OK,OK,18.1=27,4=16=30,0.203@12.5,37.5	OK,OK,7.8=27,3=3=20,0.611@3.39,22.61	LOW,LOW,11.7=27,9=1=18,0.0781@6.09,21.91	VLOW,VLOW,18.1=27,8=11=8,0.687@14.66,12.34	VLOW,VLOW,18.1=27,8=17=14,0.687@18.4,20.6
AT2G25970		AthINT0017351	chr2:11072831-11074352	1522	IR		sap18_up	15.38	0	11.11	6.67	40.48	29.31	VLOW,VLOW,4.9=151,1=3=11,0.452@2.31,12.69	VLOW,VLOW,1.6=151,0=0=11,0.51@0,11	OK,OK,6.7=151,5=4=36,0.82@5,40	N,N,6.3=151,0=1=7,0.133@0.53,7.47	OK,OK,21.3=151,21=13=25,0.921@23.88,35.12	OK,OK,26.9=151,28=6=41,0.108@21.98,53.02
AT1G65540		AthINT0011075	chr1:24364270-24364430	161	IR		sap18_up	47.62	48.72	90.48	88.24	74.36	77.22	VLOW,VLOW,5.9=112,3=17=11,0.134@14.76,16.24	VLOW,VLOW,6.2=112,7=12=10,0.766@14.13,14.87	N,N,5.9=112,3=16=1,0.164@18.1,1.9	VLOW,VLOW,5.9=112,5=10=1,0.762@14.12,1.88	OK,OK,19.7=112,34=24=10,0.934@50.56,17.44	OK,OK,23.1=112,34=34=10,0.98@60.25,17.78
AT3G05210	ERCC1	AthINT0073726	chr3:1481267-1481362	96	IR		sap18_up	46.94	55.81	90.48	83.33	80.49	79.59	VLOW,VLOW,16.4=47,5=18=13,0.32@16.9,19.1	LOW,LOW,32.0=47,11=37=19,0.243@37.39,29.61	VLOW,VLOW,18.6=47,6=13=1,0.4@18.1,1.9	N,N,11.9=47,3=7=1,0.34@9.17,1.83	VLOW,VLOW,29.8=47,7=26=4,0.13@29.78,7.22	OK,OK,25.3=47,17=22=5,0.967@35.02,8.98
AT3G29160	KIN11	AthINT0082331	chr3:11130910-11131003	94	IR		sap18_up	0	0	25.76	9.74	30.63	30.81	LOW,LOW,0.0=45,0=0=19,1@0,19.56	VLOW,VLOW,0.0=45,0=0=13,1@0,13.38	N,N,3.9=45,3=2=7,0.77@3.14,9.06	N,N,1.6=45,0=2=9,0.51@1.1,10.17	VLOW,VLOW,4.7=45,5=5=11,0.962@6.53,14.79	VLOW,VLOW,4.7=45,7=4=12,0.82@7.2,16.16
AT1G50260	NTMC2T5.1	AthINT0089659	chr1:18619367-18619551	185	IR		sap18_up	20	22.73	28	36.36	69.7	43.86	VLOW,VLOW,4.1=136,4=3=14,0.892@4.2,16.8	LOW,LOW,3.1=136,3=7=17,0.687@6.14,20.86	N,N,2.3=136,6=1=9,0.36@4.48,11.52	N,N,2.1=136,1=7=7,0.285@5.45,9.55	VLOW,VLOW,7.5=136,14=9=5,0.77@19.52,8.48	LOW,LOW,6.2=136,12=13=16,0.715@17.98,23.02
AT2G47960		AthINT0021403	chr2:19626534-19626611	78	IR		sap18_up	0	0	0	0	28.94	44.79	OK,OK,0.0=29,0=0=30,1@0,37.5	OK,OK,0.0=29,0=0=31,1@0,38.75	OK,OK,0.0=29,0=0=38,1@0,47.5	OK,OK,0.0=29,0=0=26,1@0,32.5	OK,OK,39.8=29,23=13=41,0.315@26.91,66.09	LOW,OK,43.5=29,14=19=18,0.626@26.43,32.57
