# Supplementary material for: Nucleo-cytoplasmic distribution of SAP18 reveals its dual function in splicing regulation and heat-stress response in Arabidopsis
Source: Plant Commun. 2024 Oct 31;6(1):101180. doi: 10.1016/j.xplc.2024.101180 (PMC11784288; doi:10.1016/j.xplc.2024.101180)
Supplement: Supplemental Data 1. IP–MS Experiment ID 1173 (SAP18-GFP in Col-0 vs. SAP18-GFP in sr45 mutant) [file mmc10.zip]

Archive with 1 entries (1 files):
- xplc_101180_mmc10.xlsm
