# Supplementary material for: Nucleo-cytoplasmic distribution of SAP18 reveals its dual function in splicing regulation and heat-stress response in Arabidopsis
Source: Plant Commun. 2024 Oct 31;6(1):101180. doi: 10.1016/j.xplc.2024.101180 (PMC11784288; doi:10.1016/j.xplc.2024.101180)
Supplement: Supplemental Data 1. IP–MS Experiment ID 1173 (SAP18-GFP in Col-0 vs. SAP18-GFP in sr45 mutant) [file mmc10.zip › xplc_101180_mmc10.xlsm]

## Sheet: Main
Main	Experiment ID 1173 (SAP18-GFP in Col vs. SAP18-GFP in sr45 mutant)
#	Contaminant	SAP18	eGFP	Accession	Protein group accessions	Description	Genes	GO Accessions	Pfam IDs	Quantified Peptides	MW[kDa]	20230515_E1_RSLC10_Larran_Dagdas_GMI_ID1173_onbead_30perc_GFP_1A								20230515_E1_RSLC10_Larran_Dagdas_GMI_ID1173_onbead_30perc_GFP_1B								20230515_E1_RSLC10_Larran_Dagdas_GMI_ID1173_onbead_30perc_GFP_1C								20230515_E1_RSLC10_Larran_Dagdas_GMI_ID1173_onbead_30perc_SAP18Col0_2A								20230515_E1_RSLC10_Larran_Dagdas_GMI_ID1173_onbead_30perc_SAP18Col0_2B
												Norm. Area	Area	Coverage	# Peptides	# Unique peptides	# Peptide Isoforms	# Unique Peptide Isoforms	# PSMs	Norm. Area	Area	Coverage	# Peptides	# Unique peptides	# Peptide Isoforms	# Unique Peptide Isoforms	# PSMs	Norm. Area	Area	Coverage	# Peptides	# Unique peptides	# Peptide Isoforms	# Unique Peptide Isoforms	# PSMs	Norm. Area	Area	Coverage	# Peptides	# Unique peptides	# Peptide Isoforms	# Unique Peptide Isoforms	# PSMs	Norm. Area	Area	Coverage	# Peptides	# Unique peptides	# Peptide Isoforms
2898				AT3G19370.3_x000D_; AT3G19370.1_x000D_; AT3G19370.2		Symbols: Plant protein of unknown function (DUF869) chr3:6711046-6713494 FORWARD LENGTH=704<|>Symbols: Plant protein of unknown function (DUF869) chr3:6711046-6713494 FORWARD LENGTH=704<|>Symbols: Plant protein of unknown function (DUF869) chr3:6711046-6713494 FORWARD LENGTH=704			Pf05911	3	81.497	31762	0	0	0	0	0	0	0	38367.5	0	0	0	0	0	0	0	25555.3	0	0	0	0	0	0	0	63401.9	105614	0.0511364	3	3	3	3	3	26631.8	0	0	0	0	0
2938	ü			cont_P13646.4		Keratin, type I cytoskeletal 13	KRT13	[GO:0005198]; GO:0003674_x000D_ [GO:0005829]; GO:0110165; GO:0005737; GO:0005575; GO:0005622_x000D_ [GO:0007010]; GO:0006996; GO:0016043; GO:0071840; GO:0009987; GO:0008150_x000D_ [GO:0030855]; GO:0030154; GO:0060429; GO:0048869; GO:0009888; GO:0009987; GO:0032502; GO:0048856; GO:0008150_x000D_ [GO:0043555]; GO:0006417; GO:0033554; GO:0010556; GO:0010608; GO:0031326; GO:0034248; GO:0051246; GO:00…	Pf00038	3	49.557	31762	0	0.106987	13	0	13	0	26	38367.5	0	0.106987	13	0	13	0	24	25555.3	0	0.106987	10	0	10	0	13	17975	0	0.106987	13	0	13	0	32	189142	117826	0.172489	12	4	12
3				AT3G03150.1		Symbols: unknown protein; FUNCTIONS IN: molecular_function unknown; INVOLVED IN: biological_process unknown; LOCATED IN: mitochondrion; EXPRESSED IN: 22 plant structures; EXPRESSED DURING: 13 growth stages; BEST Arabidopsis thaliana protein match is: unknown protein (TAIR:AT5G17165.1); Has 39 Blast hits to 39 proteins in 11 species: Archae - 0; Bacteria - 0; Metazoa - 0; Fungi - 0; Plants - 39; V…				2	13.308	2.45028e+07	2.20157e+07	0.239669	2	2	2	2	4	2.43482e+07	1.36678e+07	0.239669	2	2	2	2	4	2.79326e+07	2.78354e+07	0.239669	2	2	2	2	4	57927.3	96494.3	0	0	0	0	0	0	26631.8	0	0	0	0	0
2952				AT5G11040.1		Symbols: TRS120, AtTRS120 TRS120 chr5:3495332-3500610 FORWARD LENGTH=1186	TRS120	[GO:0000911]; GO:0000910; GO:0022402; GO:0051301; GO:0009987; GO:0007049; GO:0008150_x000D_ [GO:0000919]; GO:0022402; GO:0022607; GO:0000911; GO:0009987; GO:0007049; GO:0016043; GO:0044085; GO:0000910; GO:0008150; GO:0071840; GO:0051301_x000D_ [GO:0005769]; GO:0005768; GO:0031410; GO:0012505; GO:0097708; GO:0005737; GO:0110165; GO:0031982; GO:0043231; GO:0005622; GO:0005575; GO:0043227; GO:004322…	Pf08626	3	129.513	31762	0	0	0	0	0	0	0	38367.5	0	0	0	0	0	0	0	25555.3	0	0.00927487	1	1	1	1	1	39932.6	66519	0.0354132	3	3	3	3	3	26631.8	0	0	0	0	0
1		ü		AT2G45640_x000D_; AT2G45640.1		SAP18 OS=Arabidopsis thaliana (Thale cress)<|>Symbols: SAP18, ATSAP18 SIN3 associated polypeptide P18 chr2:18799881-18801323 REVERSE LENGTH=152		[GO:0003714]; GO:0003712; GO:0045892; GO:0140110; GO:0006355; GO:1903507; GO:0003674; GO:0006351; GO:0010468; GO:1903506; GO:1902679; GO:0097659; GO:0060255; GO:2001141; GO:0010558; GO:0031327; GO:0051253; GO:0032774; GO:0010467; GO:0019222; GO:0010556; GO:0031326; GO:0051252; GO:0009890; GO:0010605; GO:0031324; GO:0045934; GO:0009059; GO:0016070; GO:0034654; GO:0043170; GO:0050789; GO:0009889; G…	Pf06487	36	17.154	389394	349869	0	0	0	0	0	0	335126	188122	0.0592105	1	1	1	1	1	410284	408855	0	0	0	0	0	0	1.03485e+10	1.72383e+10	0.703947	34	34	40	40	261	5.9351e+09	3.69728e+09	0.671053	30	30	32
12				AT1G16610.3		Symbols: SR45 arginine/serine-rich 45 chr1:5675925-5678686 REVERSE LENGTH=425				9	46.57	108925	97868.9	0	0	0	0	0	0	38367.5	0	0	0	0	0	0	0	25555.3	0	0	0	0	0	0	0	2.30041e+07	3.83197e+07	0.16	10	10	11	11	34	1.32356e+07	8.24515e+06	0.16	8	8	9
18				AT1G15200.3		Symbols: protein-protein interaction regulator family protein chr1:5228477-5231017 REVERSE LENGTH=470		[GO:0003729]; GO:0003723; GO:0003676; GO:0097159; GO:1901363; GO:0005488; GO:0003674_x000D_ [GO:0005634]; GO:0043231; GO:0043227; GO:0043229; GO:0043226; GO:0005622; GO:0110165; GO:0005575_x000D_ [GO:0006397]; GO:0006396; GO:0016071; GO:0016070; GO:0010467; GO:0090304; GO:0043170; GO:0006139; GO:0071704; GO:0006725; GO:0034641; GO:0044238; GO:0046483; GO:1901360; GO:0008152; GO:0044237; GO:000680…	Pf04696	21	54.413	107191	96310.7	0	0	0	0	0	0	38367.5	0	0	0	0	0	0	0	28476.8	28377.6	0	0	0	0	0	0	2.30557e+07	3.84058e+07	0.353191	21	21	22	22	32	1.09242e+07	6.80526e+06	0.317021	19	19	20
27				AT3G03560.1		Symbols: unknown protein; LOCATED IN: plasma membrane; EXPRESSED IN: 22 plant structures; EXPRESSED DURING: 13 growth stages; BEST Arabidopsis thaliana protein match is: unknown protein (TAIR:AT5G23490.1); Has 157 Blast hits to 146 proteins in 38 species: Archae - 3; Bacteria - 14; Metazoa - 8; Fungi - 0; Plants - 120; Viruses - 0; Other Eukaryotes - 12 (source: NCBI BLink). chr3:853153-856486 RE…				15	59.085	37352.8	33561.4	0	0	0	0	0	0	38367.5	0	0	0	0	0	0	0	25555.3	0	0	0	0	0	0	0	1.26964e+07	2.11494e+07	0.383877	16	16	16	16	29	5.70766e+06	3.5556e+06	0.224568	10	10	10
51				AT5G07860.1		Symbols: HXXXD-type acyl-transferase family protein chr5:2511449-2512976 FORWARD LENGTH=454	MXM12.10	[GO:0016740]; GO:0003824; GO:0003674	Pf02458	4	50.401	72250.6	64917	0	0	0	0	0	0	38367.5	0	0.0154185	1	1	1	1	1	157552	157003	0.030837	2	2	2	2	3	1.49508e+07	2.49047e+07	0.0264317	1	1	1	1	1	9.54778e+06	5.9478e+06	0	0	0	0
10				AT5G47870.1		Symbols: FUNCTIONS IN: molecular_function unknown; INVOLVED IN: biological_process unknown; LOCATED IN: chloroplast; EXPRESSED IN: 22 plant structures; EXPRESSED DURING: 13 growth stages; BEST Arabidopsis thaliana protein match is: cobalt ion binding (TAIR:AT1G71310.1); Has 1807 Blast hits to 1807 proteins in 277 species: Archae - 0; Bacteria - 0; Metazoa - 736; Fungi - 347; Plants - 385; Viruses…	RAD52-2	[GO:0000724]; GO:0000725; GO:0006302; GO:0006281; GO:0006310; GO:0006259; GO:0006974; GO:0090304; GO:0033554; GO:0006139; GO:0043170; GO:0006950; GO:0051716; GO:0006725; GO:0034641; GO:0044238; GO:0046483; GO:1901360; GO:0071704; GO:0050896; GO:0009987; GO:0044237; GO:0006807; GO:0008152; GO:0008150_x000D_ [GO:0003677]; GO:0003676; GO:0097159; GO:1901363; GO:0005488; GO:0003674_x000D_ [GO:0009507…		1	21.396	31762	0	0.080402	1	1	1	1	1	38367.5	0	0	0	0	0	0	0	25555.3	0	0	0	0	0	0	0	1.784e+07	2.97176e+07	0.0351759	1	1	1	1	2	1.32385e+07	8.24695e+06	0	0	0	0
68				AT5G08440.1		Symbols: unknown protein; FUNCTIONS IN: molecular_function unknown; INVOLVED IN: biological_process unknown; LOCATED IN: plasma membrane; EXPRESSED IN: 21 plant structures; EXPRESSED DURING: 13 growth stages; BEST Arabidopsis thaliana protein match is: unknown protein (TAIR:AT5G23490.1); Has 141 Blast hits to 139 proteins in 35 species: Archae - 0; Bacteria - 9; Metazoa - 21; Fungi - 6; Plants - …				25	80.512	154837	139121	0	0	0	0	0	0	84650.1	47518	0	0	0	0	0	0	63694.7	63472.9	0	0	0	0	0	0	1.67299e+07	2.78683e+07	0.333333	26	24	26	24	35	7.95455e+06	4.9553e+06	0.263085	21	20	21
158				AT5G08180.1_x000D_; AT5G08180.2		Symbols: Ribosomal protein L7Ae/L30e/S12e/Gadd45 family protein chr5:2631843-2633374 REVERSE LENGTH=156<|>Symbols: Ribosomal protein L7Ae/L30e/S12e/Gadd45 family protein chr5:2631843-2633374 REVERSE LENGTH=156		[GO:0000469]; GO:0090501; GO:0006364; GO:0016070; GO:0090305; GO:0016072; GO:0034470; GO:0042254; GO:0090304; GO:0034660; GO:0006396; GO:0022613; GO:0006139; GO:0043170; GO:0010467; GO:0044085; GO:0006725; GO:0034641; GO:0044238; GO:0046483; GO:1901360; GO:0071704; GO:0071840; GO:0044237; GO:0006807; GO:0008152; GO:0009987; GO:0008150_x000D_ [GO:0003723]; GO:0003676; GO:0097159; GO:1901363; GO:00…	Pf01248	5	16.937	237654	213532	0	0	0	0	0	0	38367.5	0	0.0641026	1	1	1	1	1	81786.5	81501.7	0	0	0	0	0	0	7.48109e+06	1.24619e+07	0.262821	4	4	4	4	4	3.09203e+06	1.92619e+06	0.262821	4	4	4
9				AT3G01570.1		Symbols: Oleosin family protein chr3:222152-222778 REVERSE LENGTH=183		[GO:0009791]; GO:0032501; GO:0007275; GO:0008150; GO:0048856; GO:0032502_x000D_ [GO:0010344]; GO:0022414; GO:0044085; GO:0048316; GO:0008150; GO:0000003; GO:0071840; GO:0009791; GO:0048608; GO:0010154; GO:0009987; GO:0032501; GO:0007275; GO:0003006; GO:0048856; GO:0061458; GO:0032502; GO:0048731_x000D_ [GO:0012511]; GO:0005811; GO:0043232; GO:0043228; GO:0043229; GO:0043226; GO:0005622; GO:011016…	Pf01277	4	19.742	31762	0	0	0	0	0	0	0	38367.5	0	0	0	0	0	0	0	25555.3	0	0	0	0	0	0	0	1.62726e+06	2.71065e+06	0.10929	2	2	2	2	2	1.49838e+06	933419	0.10929	2	2	2
188				AT4G39680.2_x000D_; AT4G39680.1		Symbols: SAP domain-containing protein chr4:18414604-18416938 REVERSE LENGTH=633<|>Symbols: SAP domain-containing protein chr4:18414604-18416938 REVERSE LENGTH=633		[GO:0003676]; GO:0097159; GO:1901363; GO:0005488; GO:0003674_x000D_ [GO:0006807]; GO:0008152; GO:0008150_x000D_ [GO:0043170]; GO:0071704; GO:0008152; GO:0008150_x000D_ [GO:0044238]; GO:0008152; GO:0008150	Pf02037, Pf16294	33	69.4	249786	224432	0	0	0	0	0	0	344354	193302	0	0	0	0	0	0	293570	292548	0	0	0	0	0	0	1.85487e+07	3.0898e+07	0.560821	34	34	34	34	48	7.82108e+06	4.87215e+06	0.417062	25	25	25
4				AT4G25140.1		Symbols: OLEO1, OLE1 oleosin 1 chr4:12900498-12901259 FORWARD LENGTH=173		[GO:0005576]; GO:0110165; GO:0005575_x000D_ [GO:0009791]; GO:0032501; GO:0007275; GO:0008150; GO:0048856; GO:0032502_x000D_ [GO:0009845]; GO:0032501; GO:0090351; GO:0008150; GO:0009791; GO:0007275; GO:0048856; GO:0032502_x000D_ [GO:0010344]; GO:0022414; GO:0044085; GO:0048316; GO:0008150; GO:0000003; GO:0071840; GO:0009791; GO:0048608; GO:0010154; GO:0009987; GO:0032501; GO:0007275; GO:0003006; G…	Pf01277	10	18.558	31762	0	0	0	0	0	0	0	38367.5	0	0	0	0	0	0	0	25555.3	0	0	0	0	0	0	0	3.47702e+06	5.79196e+06	0.202312	5	5	5	5	5	248228	154634	0.0578035	2	2	2
215				AT1G09770.1		Symbols: ATCDC5, CDC5, ATMYBCDC5 cell division cycle 5 chr1:3162002-3165122 FORWARD LENGTH=844	CDC5	[GO:0000398]; GO:0000377; GO:0006397; GO:0000375; GO:0006396; GO:0016071; GO:0008380; GO:0016070; GO:0010467; GO:0090304; GO:0043170; GO:0006139; GO:0071704; GO:0006725; GO:0034641; GO:0044238; GO:0046483; GO:1901360; GO:0008152; GO:0044237; GO:0006807; GO:0008150; GO:0009987_x000D_ [GO:0000974]; GO:0032991; GO:0005575_x000D_ [GO:0003677]; GO:0003676; GO:0097159; GO:1901363; GO:0005488; GO:000367…	Pf11831, Pf13921	20	95.707	31762	0	0	0	0	0	0	0	38367.5	0	0	0	0	0	0	0	16857.4	16798.7	0	0	0	0	0	0	1.6424e+06	2.73588e+06	0.319905	21	21	21	21	23	515305	321010	0.151659	12	12	12
225				AT5G47940.1		Symbols: unknown protein; Has 1807 Blast hits to 1807 proteins in 277 species: Archae - 0; Bacteria - 0; Metazoa - 736; Fungi - 347; Plants - 385; Viruses - 0; Other Eukaryotes - 339 (source: NCBI BLink). chr5:19409407-19411893 REVERSE LENGTH=749		[GO:0005840]; GO:0043232; GO:0043228; GO:0043229; GO:0043226; GO:0005622; GO:0110165; GO:0005575		10	82.187	31762	0	0	0	0	0	0	0	38367.5	0	0	0	0	0	0	0	13728	13680.2	0	0	0	0	0	0	1.28738e+06	2.1445e+06	0.23231	13	13	13	13	13	545324	339710	0.0761015	6	6	6
227				AT3G13200.1		Symbols: EMB2769 Cwf15 / Cwc15 cell cycle control family protein chr3:4242239-4243976 FORWARD LENGTH=230	EMB2769	[GO:0000974]; GO:0032991; GO:0005575_x000D_ [GO:0003723]; GO:0003676; GO:0097159; GO:1901363; GO:0005488; GO:0003674_x000D_ [GO:0005634]; GO:0043231; GO:0043227; GO:0043229; GO:0043226; GO:0005622; GO:0110165; GO:0005575_x000D_ [GO:0045292]; GO:0000398; GO:0000377; GO:0006397; GO:0000375; GO:0006396; GO:0016071; GO:0008380; GO:0016070; GO:0010467; GO:0090304; GO:0043170; GO:0006139; GO:0071704; G…	Pf04889	6	27.016	49667.9	44626.5	0	0	0	0	0	0	38367.5	0	0	0	0	0	0	0	73898.3	73641	0	0	0	0	0	0	2.72135e+06	4.53317e+06	0.221739	6	6	6	6	8	907821	565528	0.0782609	2	2	2
23				AT3G27660.1		Symbols: OLEO4, OLE3 oleosin 4 chr3:10243851-10244821 FORWARD LENGTH=191	OL2	[GO:0009791]; GO:0032501; GO:0007275; GO:0008150; GO:0048856; GO:0032502_x000D_ [GO:0009845]; GO:0032501; GO:0090351; GO:0008150; GO:0009791; GO:0007275; GO:0048856; GO:0032502_x000D_ [GO:0010344]; GO:0022414; GO:0044085; GO:0048316; GO:0008150; GO:0000003; GO:0071840; GO:0009791; GO:0048608; GO:0010154; GO:0009987; GO:0032501; GO:0007275; GO:0003006; GO:0048856; GO:0061458; GO:0032502; GO:004873…	Pf01277	8	20.301	31762	0	0	0	0	0	0	0	38367.5	0	0	0	0	0	0	0	25555.3	0	0	0	0	0	0	0	2.42486e+06	4.03928e+06	0.172775	3	3	3	3	3	239307	149076	0.0680628	1	1	1
253				AT3G49601.1		Symbols: FUNCTIONS IN: molecular_function unknown; INVOLVED IN: biological_process unknown; LOCATED IN: cellular_component unknown; CONTAINS InterPro DOMAIN/s: mRNA splicing factor, Cwf21 (InterPro:IPR013170); Has 30201 Blast hits to 17322 proteins in 780 species: Archae - 12; Bacteria - 1396; Metazoa - 17338; Fungi - 3422; Plants - 5037; Viruses - 0; Other Eukaryotes - 2996 (source: NCBI BLink).…		[GO:0005634]; GO:0043231; GO:0043227; GO:0043229; GO:0043226; GO:0005622; GO:0110165; GO:0005575	Pf08312	15	68.313	62619.4	56263.4	0	0	0	0	0	0	83618.9	46939.1	0	0	0	0	0	0	188988	188330	0	0	0	0	0	0	3.94445e+06	6.57059e+06	0.228426	15	15	15	15	19	1.80731e+06	1.12587e+06	0.182741	10	10	10
258				AT1G12470.1		Symbols: zinc ion binding chr1:4251359-4257201 FORWARD LENGTH=988	VPS18	[GO:0005737]; GO:0110165; GO:0005622; GO:0005575_x000D_ [GO:0005768]; GO:0031410; GO:0012505; GO:0097708; GO:0005737; GO:0110165; GO:0031982; GO:0043231; GO:0005622; GO:0005575; GO:0043227; GO:0043229; GO:0043226_x000D_ [GO:0006886]; GO:0015031; GO:0046907; GO:0008104; GO:0045184; GO:0071702; GO:0071705; GO:0006810; GO:0051641; GO:0051649; GO:0070727; GO:0051234; GO:0009987; GO:0051179; GO:003303…	Pf00637, Pf05131	20	112.248	66434.7	59691.4	0	0	0	0	0	0	38367.5	0	0.0131579	1	1	1	1	1	69743.8	69501	0	0	0	0	0	0	2.69598e+06	4.49091e+06	0.222672	22	22	22	22	31	869112	541415	0.176113	18	18	18
262				AT1G80070.1		Symbols: SUS2, EMB33, EMB177, EMB14 Pre-mRNA-processing-splicing factor chr1:30118052-30127574 FORWARD LENGTH=2359	PRP8A	[GO:0000244]; GO:0000387; GO:0022618; GO:0000398; GO:0065003; GO:0071826; GO:0022613; GO:0000377; GO:0006397; GO:0022607; GO:0043933; GO:0044085; GO:0000375; GO:0006396; GO:0016071; GO:0016043; GO:0071840; GO:0008380; GO:0016070; GO:0010467; GO:0009987; GO:0090304; GO:0043170; GO:0008150; GO:0006139; GO:0071704; GO:0006725; GO:0034641; GO:0044238; GO:0046483; GO:1901360; GO:0008152; GO:0044237; G…	Pf01398, Pf08082, Pf08083, Pf08084, Pf10596, Pf10597, Pf10598, Pf12134	21	275.251	69511	62455.5	0.00296736	1	1	1	1	1	7569.48	4249.1	0	0	0	0	0	0	4287.22	4272.29	0	0	0	0	0	0	771441	1.28505e+06	0.11276	25	25	25	25	31	144234	89850.6	0.03688	9	9	9
282				AT5G02960.1		Symbols: Ribosomal protein S12/S23 family protein chr5:693280-694396 REVERSE LENGTH=142	RPS23B	[GO:0003729]; GO:0003723; GO:0003676; GO:0097159; GO:1901363; GO:0005488; GO:0003674_x000D_ [GO:0003735]; GO:0005198; GO:0003674_x000D_ [GO:0005840]; GO:0043232; GO:0043228; GO:0043229; GO:0043226; GO:0005622; GO:0110165; GO:0005575_x000D_ [GO:0006412]; GO:0009059; GO:0019538; GO:0043043; GO:0010467; GO:0043170; GO:1901576; GO:0044238; GO:1901564; GO:0006518; GO:0043604; GO:1901566; GO:0071704; G…	Pf00164	3	15.726	31762	0	0.0774648	1	1	1	1	1	38367.5	0	0	0	0	0	0	0	25555.3	0	0	0	0	0	0	0	1.83892e+06	3.06324e+06	0.197183	3	3	3	3	3	164764	102640	0	0	0	0
297				AT2G43770.1		Symbols: Transducin/WD40 repeat-like superfamily protein chr2:18134272-18135303 REVERSE LENGTH=343		[GO:0005634]; GO:0043231; GO:0043227; GO:0043229; GO:0043226; GO:0005622; GO:0110165; GO:0005575_x000D_ [GO:0071013]; GO:0005681; GO:1902494; GO:0140513; GO:1990904; GO:0032991; GO:0005634; GO:0005575; GO:0043231; GO:0043227; GO:0043229; GO:0043226; GO:0005622; GO:0110165_x000D_ [GO:0080008]; GO:0031461; GO:0000151; GO:0140535; GO:1990234; GO:0032991; GO:1902494; GO:0005575	Pf00400, Pf12894	9	37.862	96496.6	86702	0	0	0	0	0	0	67904.9	38118.1	0	0	0	0	0	0	116865	116458	0.0408163	1	1	1	1	1	3.03719e+06	5.05928e+06	0.294461	8	8	8	8	10	1.39504e+06	869043	0.169096	5	5	5
317				AT5G50530.1_x000D_; AT5G50640.1		Symbols: CBS / octicosapeptide/Phox/Bemp1 (PB1) domains-containing protein chr5:20571876-20574922 REVERSE LENGTH=548<|>Symbols: CBS / octicosapeptide/Phox/Bemp1 (PB1) domains-containing protein chr5:20605218-20608264 REVERSE LENGTH=548	CBSCBSPB4; CBSCBSPB5	[GO:0016020]; GO:0110165; GO:0005575	Pf00564, Pf00571	9	59.774	97420.2	87531.9	0	0	0	0	0	0	37938.9	21296.8	0	0	0	0	0	0	72531.6	72279.1	0.0164234	1	1	1	1	1	1.93366e+06	3.22105e+06	0.259124	10	10	10	10	11	904732	563604	0.0729927	4	4	4
329				AT3G63400.1_x000D_; AT3G63400.3		Symbols: Cyclophilin-like peptidyl-prolyl cis-trans isomerase family protein chr3:23412449-23415435 FORWARD LENGTH=570<|>Symbols: Cyclophilin-like peptidyl-prolyl cis-trans isomerase family protein chr3:23412449-23415435 FORWARD LENGTH=570	CYP63	[GO:0000413]; GO:0018208; GO:0018193; GO:0036211; GO:0019538; GO:0043412; GO:0043170; GO:0044238; GO:1901564; GO:0071704; GO:0008152; GO:0006807; GO:0008150_x000D_ [GO:0003755]; GO:0016859; GO:0140096; GO:0016853; GO:0003824; GO:0003674_x000D_ [GO:0005737]; GO:0110165; GO:0005622; GO:0005575_x000D_ [GO:0006457]; GO:0009987; GO:0008150_x000D_ [GO:0008380]; GO:0006396; GO:0016070; GO:0010467; GO:00…	Pf00160	7	63.502	101513	91209.5	0	0	0	0	0	0	75245.2	42238.6	0	0	0	0	0	0	78044.2	77772.5	0	0	0	0	0	0	2.5043e+06	4.17162e+06	0.136842	6	6	6	6	9	1.14394e+06	712621	0.110526	6	6	6
348				AT1G75280.1		Symbols: NmrA-like negative transcriptional regulator family protein chr1:28252030-28253355 FORWARD LENGTH=310		[GO:0006979]; GO:0006950; GO:0050896; GO:0008150_x000D_ [GO:0016491]; GO:0003824; GO:0003674	Pf05368	8	33.716	176512	158595	0	0	0	0	0	0	38367.5	0	0	0	0	0	0	0	186642	185993	0.0290323	1	1	1	1	1	3.06332e+06	5.10281e+06	0.277419	8	8	8	8	10	1.19631e+06	745246	0.145161	5	5	5
376				AT2G44730.1		Symbols: Alcohol dehydrogenase transcription factor Myb/SANT-like family protein chr2:18437447-18438565 REVERSE LENGTH=372		[GO:0000976]; GO:0001067; GO:1990837; GO:0003676; GO:0003690; GO:0043565; GO:0097159; GO:1901363; GO:0003677; GO:0005488; GO:0003674_x000D_ [GO:0003700]; GO:0140110; GO:0006355; GO:0003674; GO:0006351; GO:0010468; GO:1903506; GO:0097659; GO:0060255; GO:2001141; GO:0032774; GO:0010467; GO:0019222; GO:0010556; GO:0031326; GO:0051252; GO:0009059; GO:0016070; GO:0034654; GO:0043170; GO:0050789; GO:00…	Pf10545	7	40.756	33061.2	29705.4	0	0	0	0	0	0	38367.5	0	0.0215054	1	1	1	1	1	25555.3	0	0.0215054	1	1	1	1	1	906256	1.50962e+06	0.276882	8	8	8	8	8	288065	179450	0.0860215	3	3	3
410				AT1G80930.1		Symbols: MIF4G domain-containing protein / MA3 domain-containing protein chr1:30405774-30409499 REVERSE LENGTH=900		[GO:0000398]; GO:0000377; GO:0006397; GO:0000375; GO:0006396; GO:0016071; GO:0008380; GO:0016070; GO:0010467; GO:0090304; GO:0043170; GO:0006139; GO:0071704; GO:0006725; GO:0034641; GO:0044238; GO:0046483; GO:1901360; GO:0008152; GO:0044237; GO:0006807; GO:0008150; GO:0009987_x000D_ [GO:0003723]; GO:0003676; GO:0097159; GO:1901363; GO:0005488; GO:0003674_x000D_ [GO:0071013]; GO:0005681; GO:190249…	Pf02847	13	103.953	17764.1	15961	0	0	0	0	0	0	38367.5	0	0	0	0	0	0	0	25555.3	0	0	0	0	0	0	0	798150	1.32954e+06	0.178889	15	15	15	15	16	218987	136418	0.0611111	5	5	5
423				AT1G06220.1_x000D_; AT1G06220.2		Symbols: MEE5, CLO, GFA1 Ribosomal protein S5/Elongation factor G/III/V family protein chr1:1900524-1904583 FORWARD LENGTH=987<|>Symbols: MEE5 Ribosomal protein S5/Elongation factor G/III/V family protein chr1:1900524-1904583 FORWARD LENGTH=987	CLO	[GO:0000398]; GO:0000377; GO:0006397; GO:0000375; GO:0006396; GO:0016071; GO:0008380; GO:0016070; GO:0010467; GO:0090304; GO:0043170; GO:0006139; GO:0071704; GO:0006725; GO:0034641; GO:0044238; GO:0046483; GO:1901360; GO:0008152; GO:0044237; GO:0006807; GO:0008150; GO:0009987_x000D_ [GO:0003746]; GO:0008135; GO:0006414; GO:0090079; GO:0006412; GO:0009059; GO:0003676; GO:0045182; GO:0019538; GO:00…	Pf00009, Pf00679, Pf03144, Pf03764, Pf16004	11	110.372	47301.9	42500.7	0	0	0	0	0	0	38367.5	0	0	0	0	0	0	0	38870.1	38734.8	0.0192503	2	0	2	0	2	1.31003e+06	2.18223e+06	0.168186	14	3	14	3	16	247416	154128	0.064843	6	0	6
431				AT4G02720.1		Symbols: unknown protein; FUNCTIONS IN: molecular_function unknown; INVOLVED IN: biological_process unknown; EXPRESSED IN: 25 plant structures; EXPRESSED DURING: 14 growth stages; CONTAINS InterPro DOMAIN/s: Protein of unknown function DUF926 (InterPro:IPR009269); Has 30201 Blast hits to 17322 proteins in 780 species: Archae - 12; Bacteria - 1396; Metazoa - 17338; Fungi - 3422; Plants - 5037; Vir…		[GO:0003682]; GO:0044877; GO:0005488; GO:0003674_x000D_ [GO:0005634]; GO:0043231; GO:0043227; GO:0043229; GO:0043226; GO:0005622; GO:0110165; GO:0005575_x000D_ [GO:0005731]; GO:0030874; GO:0110165; GO:0000228; GO:0000785; GO:0005730; GO:0005575; GO:0005694; GO:0031981; GO:0032993; GO:0043232; GO:0070013; GO:0005634; GO:0032991; GO:0043228; GO:0043229; GO:0043233; GO:0043231; GO:0043226; GO:000562…	Pf06047	3	48.434	31762	0	0	0	0	0	0	0	38367.5	0	0	0	0	0	0	0	25555.3	0	0	0	0	0	0	0	587421	978514	0.063981	3	3	3	3	3	351273	218826	0.035545	2	2	2
437				AT1G03910.2		Symbols: EXPRESSED IN: 24 plant structures; EXPRESSED DURING: 13 growth stages; CONTAINS InterPro DOMAIN/s: Cactin protein, cactus-binding domain, C-terminal (InterPro:IPR019134), Cactin, central region (InterPro:IPR018816); BEST Arabidopsis thaliana protein match is: unknown protein (TAIR:AT2G36815.2). chr1:996432-1000231 FORWARD LENGTH=716	CTN	[GO:0000398]; GO:0000377; GO:0006397; GO:0000375; GO:0006396; GO:0016071; GO:0008380; GO:0016070; GO:0010467; GO:0090304; GO:0043170; GO:0006139; GO:0071704; GO:0006725; GO:0034641; GO:0044238; GO:0046483; GO:1901360; GO:0008152; GO:0044237; GO:0006807; GO:0008150; GO:0009987_x000D_ [GO:0005634]; GO:0043231; GO:0043227; GO:0043229; GO:0043226; GO:0005622; GO:0110165; GO:0005575_x000D_ [GO:0005681…	Pf09732, Pf10312	6	83.382	31762	0	0	0	0	0	0	0	38367.5	0	0	0	0	0	0	0	25555.3	0	0	0	0	0	0	0	619242	1.03152e+06	0.0740223	4	4	4	4	5	345328	215123	0.0377095	3	3	3
448				AT4G15900.1		Symbols: PRL1 pleiotropic regulatory locus 1 chr4:9023775-9027443 FORWARD LENGTH=486	PRL1	[GO:0000398]; GO:0000377; GO:0006397; GO:0000375; GO:0006396; GO:0016071; GO:0008380; GO:0016070; GO:0010467; GO:0090304; GO:0043170; GO:0006139; GO:0071704; GO:0006725; GO:0034641; GO:0044238; GO:0046483; GO:1901360; GO:0008152; GO:0044237; GO:0006807; GO:0008150; GO:0009987_x000D_ [GO:0000974]; GO:0032991; GO:0005575_x000D_ [GO:0005634]; GO:0043231; GO:0043227; GO:0043229; GO:0043226; GO:000562…	Pf00400	6	53.975	31762	0	0	0	0	0	0	0	38367.5	0	0	0	0	0	0	0	25555.3	0	0	0	0	0	0	0	913460	1.52162e+06	0.1893	7	7	7	7	9	203623	126847	0.115226	4	4	4
173				AT1G21200.1		Symbols: sequence-specific DNA binding transcription factors chr1:7421483-7422814 FORWARD LENGTH=443		[GO:0003700]; GO:0140110; GO:0006355; GO:0003674; GO:0006351; GO:0010468; GO:1903506; GO:0097659; GO:0060255; GO:2001141; GO:0032774; GO:0010467; GO:0019222; GO:0010556; GO:0031326; GO:0051252; GO:0009059; GO:0016070; GO:0034654; GO:0043170; GO:0050789; GO:0009889; GO:0031323; GO:0019219; GO:1901576; GO:0090304; GO:0006139; GO:0018130; GO:0019438; GO:0044271; GO:1901362; GO:0071704; GO:0065007; G…	Pf13837	13	50.901	96271.5	86499.7	0.0158014	1	1	1	1	1	38367.5	0	0.0180587	1	1	1	1	1	275569	274610	0.0948081	3	3	3	3	3	2.2096e+06	3.6807e+06	0.273138	9	9	9	9	10	829222	516565	0.167043	5	5	5
466				AT5G23490.1		Symbols: unknown protein; BEST Arabidopsis thaliana protein match is: unknown protein (TAIR:AT5G08440.1); Has 202 Blast hits to 197 proteins in 48 species: Archae - 0; Bacteria - 13; Metazoa - 25; Fungi - 9; Plants - 109; Viruses - 0; Other Eukaryotes - 46 (source: NCBI BLink). chr5:7919831-7926499 FORWARD LENGTH=729	AT5G23500			20	81.066	515261	462961	0	0	0	0	0	0	165793	93067.3	0	0	0	0	0	0	140265	139776	0	0	0	0	0	0	4.62535e+06	7.70482e+06	0.300412	20	18	20	18	26	2.09345e+06	1.30412e+06	0.253772	17	16	17
491				AT3G18165.1		Symbols: MOS4 modifier of snc1,4 chr3:6223248-6225076 FORWARD LENGTH=253	MOS4	[GO:0000974]; GO:0032991; GO:0005575_x000D_ [GO:0005634]; GO:0043231; GO:0043227; GO:0043229; GO:0043226; GO:0005622; GO:0110165; GO:0005575_x000D_ [GO:0006397]; GO:0006396; GO:0016071; GO:0016070; GO:0010467; GO:0090304; GO:0043170; GO:0006139; GO:0071704; GO:0006725; GO:0034641; GO:0044238; GO:0046483; GO:1901360; GO:0008152; GO:0044237; GO:0006807; GO:0008150; GO:0009987_x000D_ [GO:0008380]; G…	Pf05700	4	29.661	96531.7	86733.5	0	0	0	0	0	0	38367.5	0	0	0	0	0	0	0	90546.7	90231.5	0	0	0	0	0	0	2.19745e+06	3.66048e+06	0.126482	4	4	4	4	6	218456	136088	0.0988142	3	3	3
352				AT4G17060.1		Symbols: FIP2 FRIGIDA interacting protein 2 chr4:9593721-9594653 REVERSE LENGTH=310	FIP2			4	34.412	31762	0	0	0	0	0	0	0	38367.5	0	0	0	0	0	0	0	44958.8	44802.3	0	0	0	0	0	0	801926	1.33583e+06	0.196774	4	4	4	4	4	306483	190924	0.0612903	2	2	2
508				AT2G29210.1		Symbols: splicing factor PWI domain-containing protein chr2:12558156-12562168 FORWARD LENGTH=878		[GO:0005681]; GO:0140513; GO:1990904; GO:0032991; GO:0005634; GO:0005575; GO:0043231; GO:0043227; GO:0043229; GO:0043226; GO:0005622; GO:0110165_x000D_ [GO:0006397]; GO:0006396; GO:0016071; GO:0016070; GO:0010467; GO:0090304; GO:0043170; GO:0006139; GO:0071704; GO:0006725; GO:0034641; GO:0044238; GO:0046483; GO:1901360; GO:0008152; GO:0044237; GO:0006807; GO:0008150; GO:0009987_x000D_ [GO:0008380…	Pf01480	7	100.42	31762	0	0	0	0	0	0	0	38367.5	0	0	0	0	0	0	0	25555.3	0	0	0	0	0	0	0	628460	1.04688e+06	0.0933941	7	7	7	7	8	190500	118672	0.0353075	3	3	3
530				AT3G57150.1		Symbols: NAP57, AtNAP57, CBF5, AtCBF5 homologue of NAP57 chr3:21154255-21155952 REVERSE LENGTH=565	CBF5	[GO:0000495]; GO:0031126; GO:0034964; GO:0043144; GO:0043628; GO:0033979; GO:0016074; GO:0034470; GO:0031123; GO:0034660; GO:0006396; GO:0016070; GO:0010467; GO:0090304; GO:0043170; GO:0006139; GO:0071704; GO:0006725; GO:0034641; GO:0044238; GO:0046483; GO:1901360; GO:0008152; GO:0044237; GO:0006807; GO:0008150; GO:0009987_x000D_ [GO:0001522]; GO:0009451; GO:0016070; GO:0043412; GO:0090304; GO:00…	Pf01472, Pf01509, Pf08068, Pf16198	20	62.987	226370	203393	0.0460177	2	2	2	2	2	368080	206620	0.0495575	3	3	3	3	3	254132	253248	0.0743363	4	4	4	4	4	5.04879e+06	8.41018e+06	0.339823	18	18	18	18	26	2.06045e+06	1.28356e+06	0.237168	14	14	14
533				AT1G36160.2_x000D_; AT1G36160.1		Symbols: ACC1 acetyl-CoA carboxylase 1 chr1:13534196-13543773 FORWARD LENGTH=2254<|>Symbols: ACC1, AT-ACC1, EMB22, GK, PAS3 acetyl-CoA carboxylase 1 chr1:13534196-13543773 FORWARD LENGTH=2254	ACC1	[GO:0003989]; GO:0016421; GO:0016885; GO:0016874; GO:0003824; GO:0003674_x000D_ [GO:0004075]; GO:0016879; GO:0016874; GO:0003824; GO:0003674_x000D_ [GO:0005524]; GO:0032559; GO:0035639; GO:0030554; GO:0032555; GO:0043168; GO:1901265; GO:0017076; GO:0032553; GO:0043167; GO:0097159; GO:1901363; GO:0000166; GO:0097367; GO:0005488; GO:0036094; GO:0003674_x000D_ [GO:0005829]; GO:0110165; GO:0005737; G…	Pf00289, Pf00364, Pf01039, Pf02785, Pf02786, Pf08326	27	251.223	38249.8	34367.3	0.0314996	6	6	6	6	6	10402.3	5839.27	0.0119787	3	3	3	3	3	64106.6	63883.4	0.0235138	6	6	6	6	6	727068	1.21114e+06	0.162822	29	29	29	29	32	144115	89776.7	0.0279503	7	7	7
543				AT5G37720.1		Symbols: ALY4 ALWAYS EARLY 4 chr5:14981805-14983978 REVERSE LENGTH=288	ALY4	[GO:0003723]; GO:0003676; GO:0097159; GO:1901363; GO:0005488; GO:0003674_x000D_ [GO:0003729]; GO:0003723; GO:0003676; GO:0097159; GO:1901363; GO:0005488; GO:0003674_x000D_ [GO:0005634]; GO:0043231; GO:0043227; GO:0043229; GO:0043226; GO:0005622; GO:0110165; GO:0005575_x000D_ [GO:0005654]; GO:0110165; GO:0031981; GO:0005575; GO:0070013; GO:0005634; GO:0043233; GO:0043229; GO:0043231; GO:0031974; G…	Pf00076, Pf13865	9	30.417	185360	166546	0	0	0	0	0	0	86599.7	48612.4	0	0	0	0	0	0	224813	224031	0.0381944	1	1	1	1	1	3.19687e+06	5.32528e+06	0.34375	9	8	9	8	13	715297	445596	0.177083	4	4	4
553				AT1G13690.1		Symbols: ATE1 ATPase E1 chr1:4693380-4694179 FORWARD LENGTH=177	ATE1	[GO:0003723]; GO:0003676; GO:0097159; GO:1901363; GO:0005488; GO:0003674_x000D_ [GO:0003729]; GO:0003723; GO:0003676; GO:0097159; GO:1901363; GO:0005488; GO:0003674	Pf00076	3	19.797	72514.8	65154.4	0	0	0	0	0	0	38367.5	0	0	0	0	0	0	0	78272.1	77999.6	0	0	0	0	0	0	816675	1.3604e+06	0.175141	3	3	3	3	3	495336	308570	0.175141	3	3	3
571				AT1G60650.1_x000D_; AT1G60650.2		Symbols: RNA-binding (RRM/RBD/RNP motifs) family protein with retrovirus zinc finger-like domain chr1:22340089-22342148 FORWARD LENGTH=292<|>Symbols: RNA-binding (RRM/RBD/RNP motifs) family protein with retrovirus zinc finger-like domain chr1:22340089-22342148 FORWARD LENGTH=292	RZ1B	[GO:0003676]; GO:0097159; GO:1901363; GO:0005488; GO:0003674_x000D_ [GO:0003677]; GO:0003676; GO:0097159; GO:1901363; GO:0005488; GO:0003674_x000D_ [GO:0003723]; GO:0003676; GO:0097159; GO:1901363; GO:0005488; GO:0003674_x000D_ [GO:0003729]; GO:0003723; GO:0003676; GO:0097159; GO:1901363; GO:0005488; GO:0003674_x000D_ [GO:0005634]; GO:0043231; GO:0043227; GO:0043229; GO:0043226; GO:0005622; GO:01…	Pf00076, Pf00098	4	34.376	38359.7	34466.1	0	0	0	0	0	0	38367.5	0	0	0	0	0	0	0	25555.3	0	0	0	0	0	0	0	772838	1.28738e+06	0.0993151	3	3	3	3	4	113097	70453.9	0.0616438	2	2	2
573				AT1G17580.1		Symbols: MYA1, ATMYA1, XI-1 myosin 1 chr1:6039453-6049309 FORWARD LENGTH=1520	XI-1	[GO:0003774]; GO:0003674_x000D_ [GO:0003779]; GO:0008092; GO:0005515; GO:0005488; GO:0003674_x000D_ [GO:0005516]; GO:0005515; GO:0005488; GO:0003674_x000D_ [GO:0005524]; GO:0032559; GO:0035639; GO:0030554; GO:0032555; GO:0043168; GO:1901265; GO:0017076; GO:0032553; GO:0043167; GO:0097159; GO:1901363; GO:0000166; GO:0097367; GO:0005488; GO:0036094; GO:0003674_x000D_ [GO:0005737]; GO:0110165; GO:00…	Pf00063, Pf00612, Pf01843, Pf02736	9	172.799	10394.2	9339.13	0	0	0	0	0	0	38367.5	0	0	0	0	0	0	0	7109.79	7085.03	0.00460526	1	0	1	0	1	154707	257707	0.0855263	11	10	11	10	11	351047	218685	0.0111842	2	1	2
597				AT2G33340.2_x000D_; AT2G33340.1		Symbols: MAC3B MOS4-associated complex 3B chr2:14126584-14131000 REVERSE LENGTH=525<|>Symbols: MAC3B MOS4-associated complex 3B chr2:14126584-14131000 REVERSE LENGTH=525	PRP19B	[GO:0000398]; GO:0000377; GO:0006397; GO:0000375; GO:0006396; GO:0016071; GO:0008380; GO:0016070; GO:0010467; GO:0090304; GO:0043170; GO:0006139; GO:0071704; GO:0006725; GO:0034641; GO:0044238; GO:0046483; GO:1901360; GO:0008152; GO:0044237; GO:0006807; GO:0008150; GO:0009987_x000D_ [GO:0000974]; GO:0032991; GO:0005575_x000D_ [GO:0004842]; GO:0019787; GO:0016755; GO:0016746; GO:0140096; GO:001674…	Pf00400, Pf08606	11	56.693	279998	251578	0	0	0	0	0	0	80351.1	45104.8	0	0	0	0	0	0	211407	210671	0	0	0	0	0	0	3.28079e+06	5.46508e+06	0.300952	13	12	13	12	18	773086	481595	0.0780952	5	4	5
604				AT1G48920.1		Symbols: ATNUC-L1, PARL1, NUC-L1 nucleolin like 1 chr1:18098186-18101422 FORWARD LENGTH=557	NUCL1	[GO:0000478]; GO:0000469; GO:0090502; GO:0090501; GO:0006364; GO:0016070; GO:0090305; GO:0016072; GO:0034470; GO:0042254; GO:0090304; GO:0034660; GO:0006396; GO:0022613; GO:0006139; GO:0043170; GO:0010467; GO:0044085; GO:0006725; GO:0034641; GO:0044238; GO:0046483; GO:1901360; GO:0071704; GO:0071840; GO:0044237; GO:0006807; GO:0008152; GO:0009987; GO:0008150_x000D_ [GO:0003677]; GO:0003676; GO:00…	Pf00076	15	58.739	937324	842184	0.105925	6	6	6	6	7	690334	387516	0.0861759	5	5	5	5	5	772121	769433	0.125673	7	7	7	7	8	1.08303e+07	1.80409e+07	0.260323	17	17	17	17	23	5.24157e+06	3.26525e+06	0.195691	12	12	12
615				AT1G02840.3_x000D_; AT1G02840.1		Symbols: SR1, ATSRP34, SRP34, SR34, At-SR34 RNA-binding (RRM/RBD/RNP motifs) family protein chr1:626918-629583 FORWARD LENGTH=303<|>Symbols: SR1, ATSRP34, SRP34, SR34, At-SR34 RNA-binding (RRM/RBD/RNP motifs) family protein chr1:626918-629583 FORWARD LENGTH=303	SR34	[GO:0000398]; GO:0000377; GO:0006397; GO:0000375; GO:0006396; GO:0016071; GO:0008380; GO:0016070; GO:0010467; GO:0090304; GO:0043170; GO:0006139; GO:0071704; GO:0006725; GO:0034641; GO:0044238; GO:0046483; GO:1901360; GO:0008152; GO:0044237; GO:0006807; GO:0008150; GO:0009987_x000D_ [GO:0003723]; GO:0003676; GO:0097159; GO:1901363; GO:0005488; GO:0003674_x000D_ [GO:0003729]; GO:0003723; GO:000367…	Pf00076	4	33.709	31762	0	0	0	0	0	0	0	38367.5	0	0.0231023	1	0	1	0	1	35464.9	35341.5	0.0231023	1	0	1	0	1	962483	1.60329e+06	0.165017	5	4	5	4	7	108675	67699.1	0.0528053	2	1	2
619				AT3G01540.3_x000D_; AT3G01540.2_x000D_; AT3G01540.4		Symbols: DRH1, ATDRH1 DEAD box RNA helicase 1 chr3:213077-216142 REVERSE LENGTH=619<|>Symbols: DRH1, ATDRH1 DEAD box RNA helicase 1 chr3:213077-216142 REVERSE LENGTH=619<|>Symbols: DRH1, ATDRH1 DEAD box RNA helicase 1 chr3:213077-216142 REVERSE LENGTH=619	RH14	[GO:0000184]; GO:0000956; GO:0006402; GO:0006401; GO:0010629; GO:0016071; GO:0009057; GO:0016070; GO:0034655; GO:0010468; GO:0010605; GO:0043170; GO:1901575; GO:0090304; GO:0006139; GO:0019439; GO:0044270; GO:0046700; GO:1901361; GO:0060255; GO:0009892; GO:0071704; GO:0009056; GO:0006725; GO:0034641; GO:0044238; GO:0046483; GO:1901360; GO:0044248; GO:0019222; GO:0048519; GO:0008152; GO:0044237; G…	Pf00270, Pf00271, Pf00397	19	67.686	283763	254960	0.0371567	2	0	2	0	2	206943	116166	0.0193861	1	0	1	0	1	470014	468377	0.0355412	2	0	2	0	2	5.24414e+06	8.73559e+06	0.407108	23	18	24	18	29	1.48704e+06	926357	0.163166	9	6	9
620				AT2G38770.1		Symbols: EMB2765 P-loop containing nucleoside triphosphate hydrolases superfamily protein chr2:16203185-16210253 REVERSE LENGTH=1509	EMB2765	[GO:0000398]; GO:0000377; GO:0006397; GO:0000375; GO:0006396; GO:0016071; GO:0008380; GO:0016070; GO:0010467; GO:0090304; GO:0043170; GO:0006139; GO:0071704; GO:0006725; GO:0034641; GO:0044238; GO:0046483; GO:1901360; GO:0008152; GO:0044237; GO:0006807; GO:0008150; GO:0009987_x000D_ [GO:0003729]; GO:0003723; GO:0003676; GO:0097159; GO:1901363; GO:0005488; GO:0003674_x000D_ [GO:0004386]; GO:014064…	Pf13086, Pf13087, Pf16399	9	172.913	29164	26203.8	0	0	0	0	0	0	15218.2	8542.68	0	0	0	0	0	0	20465.6	20394.4	0	0	0	0	0	0	435459	725380	0.0894632	11	11	11	11	11	84707	52768.4	0.0284957	3	3	3
622				AT1G01510.1		Symbols: AN NAD(P)-binding Rossmann-fold superfamily protein chr1:187235-189836 FORWARD LENGTH=636	AN	[GO:0000226]; GO:0007010; GO:0007017; GO:0006996; GO:0009987; GO:0016043; GO:0008150; GO:0071840_x000D_ [GO:0003714]; GO:0003712; GO:0045892; GO:0140110; GO:0006355; GO:1903507; GO:0003674; GO:0006351; GO:0010468; GO:1903506; GO:1902679; GO:0097659; GO:0060255; GO:2001141; GO:0010558; GO:0031327; GO:0051253; GO:0032774; GO:0010467; GO:0019222; GO:0010556; GO:0031326; GO:0051252; GO:0009890; GO:00…	Pf02826	3	70.106	22572.9	20281.7	0	0	0	0	0	0	38367.5	0	0	0	0	0	0	0	23355.9	23274.6	0	0	0	0	0	0	413669	689081	0.0597484	3	3	3	3	3	162192	101037	0.0597484	3	3	3
627				AT5G53930.1		Symbols: unknown protein; LOCATED IN: chloroplast; Has 1807 Blast hits to 1807 proteins in 277 species: Archae - 0; Bacteria - 0; Metazoa - 736; Fungi - 347; Plants - 385; Viruses - 0; Other Eukaryotes - 339 (source: NCBI BLink). chr5:21894387-21896283 REVERSE LENGTH=529				5	59.363	31762	0	0	0	0	0	0	0	38367.5	0	0	0	0	0	0	0	25555.3	0	0	0	0	0	0	0	535977	892821	0.137996	5	5	5	5	5	165347	103003	0.0982987	3	3	3
52				AT3G49080.1		Symbols: Ribosomal protein S5 domain 2-like superfamily protein chr3:18194500-18196657 REVERSE LENGTH=430	RPS9M	[GO:0003723]; GO:0003676; GO:0097159; GO:1901363; GO:0005488; GO:0003674_x000D_ [GO:0003735]; GO:0005198; GO:0003674_x000D_ [GO:0005739]; GO:0043231; GO:0005737; GO:0043227; GO:0043229; GO:0110165; GO:0005622; GO:0043226; GO:0005575_x000D_ [GO:0005840]; GO:0043232; GO:0043228; GO:0043229; GO:0043226; GO:0005622; GO:0110165; GO:0005575_x000D_ [GO:0006412]; GO:0009059; GO:0019538; GO:0043043; GO:00…	Pf00380	2	47.958	3.05906e+06	2.74856e+06	0.0767442	3	3	3	3	3	4.10389e+06	2.3037e+06	0	0	0	0	0	0	827861	824978	0.0581395	2	2	2	2	3	29922.3	49843.9	0	0	0	0	0	0	26631.8	0	0	0	0	0
633				AT3G23900.3_x000D_; AT3G23900.1		Symbols: RNA recognition motif (RRM)-containing protein chr3:8631941-8635852 REVERSE LENGTH=987<|>Symbols: RNA recognition motif (RRM)-containing protein chr3:8631941-8635852 REVERSE LENGTH=987		[GO:0003729]; GO:0003723; GO:0003676; GO:0097159; GO:1901363; GO:0005488; GO:0003674_x000D_ [GO:0046872]; GO:0043169; GO:0043167; GO:0005488; GO:0003674_x000D_ [GO:1901652]; GO:0010243; GO:1901700; GO:0010033; GO:1901698; GO:0042221; GO:0050896; GO:0008150	Pf00076, Pf00630	8	108.728	25850.1	23226.2	0.00911854	1	1	1	1	1	38367.5	0	0.00911854	1	1	1	1	1	73669.6	73413.1	0	0	0	0	0	0	589385	981785	0.0851064	8	8	8	8	8	259750	161811	0.0557244	5	5	5
174				AT1G76870.1		Symbols: BEST Arabidopsis thaliana protein match is: sequence-specific DNA binding transcription factors (TAIR:AT1G21200.1); Has 406 Blast hits to 351 proteins in 76 species: Archae - 0; Bacteria - 2; Metazoa - 137; Fungi - 14; Plants - 127; Viruses - 0; Other Eukaryotes - 126 (source: NCBI BLink). chr1:28857250-28858407 FORWARD LENGTH=385			Pf13837	8	44.929	21949.6	19721.6	0	0	0	0	0	0	38367.5	0	0	0	0	0	0	0	25555.3	0	0	0	0	0	0	0	685676	1.14219e+06	0.0181818	1	1	1	1	1	86263.3	53737.9	0.0181818	1	1	1
653				AT3G05070.1		Symbols: CONTAINS InterPro DOMAIN/s: mRNA splicing factor, Cwf18 (InterPro:IPR013169); Has 292 Blast hits to 292 proteins in 153 species: Archae - 0; Bacteria - 0; Metazoa - 118; Fungi - 83; Plants - 38; Viruses - 11; Other Eukaryotes - 42 (source: NCBI BLink). chr3:1416480-1417533 FORWARD LENGTH=144		[GO:0005684]; GO:0005681; GO:0140513; GO:1990904; GO:0032991; GO:0005634; GO:0005575; GO:0043231; GO:0043227; GO:0043229; GO:0043226; GO:0005622; GO:0110165_x000D_ [GO:0071014]; GO:0005681; GO:0140513; GO:1990904; GO:0032991; GO:0005634; GO:0005575; GO:0043231; GO:0043227; GO:0043229; GO:0043226; GO:0005622; GO:0110165	Pf08315	6	16.386	173327	155734	0	0	0	0	0	0	125368	70375	0	0	0	0	0	0	25555.3	0	0	0	0	0	0	0	1.40244e+06	2.33616e+06	0.388889	7	7	7	7	7	344283	214472	0.131944	3	3	3
654				AT1G10580.1		Symbols: Transducin/WD40 repeat-like superfamily protein chr1:3491560-3493665 REVERSE LENGTH=573		[GO:0000398]; GO:0000377; GO:0006397; GO:0000375; GO:0006396; GO:0016071; GO:0008380; GO:0016070; GO:0010467; GO:0090304; GO:0043170; GO:0006139; GO:0071704; GO:0006725; GO:0034641; GO:0044238; GO:0046483; GO:1901360; GO:0008152; GO:0044237; GO:0006807; GO:0008150; GO:0009987_x000D_ [GO:0003729]; GO:0003723; GO:0003676; GO:0097159; GO:1901363; GO:0005488; GO:0003674_x000D_ [GO:0071013]; GO:000568…	Pf00400	6	65.087	67291.6	60461.4	0.0314136	1	1	1	1	1	48121.9	27013	0.0314136	1	1	1	1	1	73754.9	73498.1	0.052356	2	2	2	2	2	929776	1.5488e+06	0.104712	5	5	5	5	8	347544	216503	0.0663176	3	3	3
670				AT1G34570.1		Symbols: Essential protein Yae1, N-terminal chr1:12655297-12656444 REVERSE LENGTH=208		[GO:0005634]; GO:0043231; GO:0043227; GO:0043229; GO:0043226; GO:0005622; GO:0110165; GO:0005575_x000D_ [GO:0005737]; GO:0110165; GO:0005622; GO:0005575	Pf09811	3	23.018	31762	0	0	0	0	0	0	0	38367.5	0	0	0	0	0	0	0	25555.3	0	0	0	0	0	0	0	404317	673504	0.322115	5	5	5	5	5	174289	108574	0.254808	4	4	4
680				AT2G23930.1		Symbols: SNRNP-G probable small nuclear ribonucleoprotein G chr2:10182353-10183026 FORWARD LENGTH=80		[GO:0000387]; GO:0022618; GO:0000398; GO:0065003; GO:0071826; GO:0022613; GO:0000377; GO:0006397; GO:0022607; GO:0043933; GO:0044085; GO:0000375; GO:0006396; GO:0016071; GO:0016043; GO:0071840; GO:0008380; GO:0016070; GO:0010467; GO:0009987; GO:0090304; GO:0043170; GO:0008150; GO:0006139; GO:0071704; GO:0006725; GO:0034641; GO:0044238; GO:0046483; GO:1901360; GO:0008152; GO:0044237; GO:0006807_x0…	Pf01423	3	8.834	423729	380720	0	0	0	0	0	0	38367.5	0	0	0	0	0	0	0	362697	361434	0	0	0	0	0	0	6.07822e+06	1.0125e+07	0.3	3	1	3	1	5	173716	108217	0	0	0	0
388				AT5G55670.1		Symbols: RNA-binding (RRM/RBD/RNP motifs) family protein chr5:22544669-22546801 REVERSE LENGTH=710	MDF20.11	[GO:0003723]; GO:0003676; GO:0097159; GO:1901363; GO:0005488; GO:0003674_x000D_ [GO:0003729]; GO:0003723; GO:0003676; GO:0097159; GO:1901363; GO:0005488; GO:0003674_x000D_ [GO:0005634]; GO:0043231; GO:0043227; GO:0043229; GO:0043226; GO:0005622; GO:0110165; GO:0005575_x000D_ [GO:0005847]; GO:0005849; GO:0140513; GO:0032991; GO:0005634; GO:0005575; GO:0043231; GO:0043227; GO:0043229; GO:0043226; G…	Pf00076	6	76.386	31762	0	0.0126761	1	1	1	1	1	38367.5	0	0	0	0	0	0	0	122443	122017	0.015493	1	1	1	1	1	1.23372e+06	2.05511e+06	0.13662	8	8	8	8	8	104697	65221.5	0.0267606	2	2	2
479				AT4G16150.1		Symbols: calmodulin binding;transcription regulators chr4:9148225-9153048 FORWARD LENGTH=923	CAMTA5	[GO:0003677]; GO:0003676; GO:0097159; GO:1901363; GO:0005488; GO:0003674_x000D_ [GO:0003690]; GO:0003677; GO:0003676; GO:0097159; GO:1901363; GO:0005488; GO:0003674_x000D_ [GO:0003700]; GO:0140110; GO:0006355; GO:0003674; GO:0006351; GO:0010468; GO:1903506; GO:0097659; GO:0060255; GO:2001141; GO:0032774; GO:0010467; GO:0019222; GO:0010556; GO:0031326; GO:0051252; GO:0009059; GO:0016070; GO:003465…	Pf00612, Pf03859, Pf12796	12	104.782	85056.3	76422.9	0.00758397	1	1	1	1	1	19059.4	10698.9	0.0130011	1	1	1	1	1	144749	144245	0.0541712	4	4	4	4	4	1.02867e+06	1.71353e+06	0.159263	11	10	11	10	11	291489	181583	0.0866739	6	6	6
705				AT4G31120.1		Symbols: SKB1, ATPRMT5 SHK1 binding protein 1 chr4:15132185-15136568 REVERSE LENGTH=642	PMRT15	[GO:0005634]; GO:0043231; GO:0043227; GO:0043229; GO:0043226; GO:0005622; GO:0110165; GO:0005575_x000D_ [GO:0005829]; GO:0110165; GO:0005737; GO:0005575; GO:0005622_x000D_ [GO:0006325]; GO:0071824; GO:0043933; GO:0016043; GO:0071840; GO:0009987; GO:0008150_x000D_ [GO:0006355]; GO:0010468; GO:1903506; GO:0060255; GO:2001141; GO:0019222; GO:0010556; GO:0031326; GO:0051252; GO:0050789; GO:0009889; G…	Pf05185, Pf17285, Pf17286	3	71.825	31762	0	0.017134	1	1	1	1	1	38367.5	0	0.017134	1	1	1	1	1	39268.3	39131.6	0	0	0	0	0	0	507178	844847	0.017134	1	1	1	1	1	183469	114292	0	0	0	0
709				AT5G19900.1		Symbols: PRLI-interacting factor, putative chr5:6728561-6730045 REVERSE LENGTH=494				5	55.483	31762	0	0	0	0	0	0	0	38367.5	0	0	0	0	0	0	0	18892.5	18826.7	0.0323887	1	1	1	1	1	350543	583928	0.107287	5	5	5	5	5	136134	84804.9	0.145749	6	6	6
63				AT1G23100.1		Symbols: GroES-like family protein chr1:8195867-8196336 FORWARD LENGTH=97		[GO:0005524]; GO:0032559; GO:0035639; GO:0030554; GO:0032555; GO:0043168; GO:1901265; GO:0017076; GO:0032553; GO:0043167; GO:0097159; GO:1901363; GO:0000166; GO:0097367; GO:0005488; GO:0036094; GO:0003674_x000D_ [GO:0005759]; GO:0070013; GO:0005739; GO:0043233; GO:0043229; GO:0043231; GO:0005737; GO:0031974; GO:0043226; GO:0005622; GO:0043227; GO:0110165; GO:0005575_x000D_ [GO:0044183]; GO:000367…	Pf00166	2	10.54	1.97089e+06	1.77084e+06	0.195876	2	2	2	2	3	1.89304e+06	1.06265e+06	0.195876	2	2	2	2	3	2.03808e+06	2.03099e+06	0.195876	2	2	2	2	2	55086.2	91761.5	0	0	0	0	0	0	26631.8	0	0	0	0	0
717				AT3G18790.1		Symbols: FUNCTIONS IN: molecular_function unknown; INVOLVED IN: biological_process unknown; LOCATED IN: chloroplast; EXPRESSED IN: 22 plant structures; EXPRESSED DURING: 13 growth stages; CONTAINS InterPro DOMAIN/s: Isy1-like splicing (InterPro:IPR009360); Has 1147 Blast hits to 965 proteins in 236 species: Archae - 12; Bacteria - 13; Metazoa - 351; Fungi - 230; Plants - 49; Viruses - 9; Other Eu…		[GO:0000350]; GO:0022618; GO:0000393; GO:0065003; GO:0071826; GO:0022613; GO:0000398; GO:0022607; GO:0043933; GO:0044085; GO:0000377; GO:0006397; GO:0016043; GO:0071840; GO:0000375; GO:0006396; GO:0016071; GO:0009987; GO:0008380; GO:0016070; GO:0010467; GO:0008150; GO:0090304; GO:0043170; GO:0006139; GO:0071704; GO:0006725; GO:0034641; GO:0044238; GO:0046483; GO:1901360; GO:0008152; GO:0044237; G…	Pf06246	3	35.355	31762	0	0	0	0	0	0	0	38367.5	0	0	0	0	0	0	0	25555.3	0	0	0	0	0	0	0	779296	1.29814e+06	0.153333	3	3	3	3	4	68843.6	42886.2	0	0	0	0
719				AT1G45000.1		Symbols: AAA-type ATPase family protein chr1:17009220-17011607 FORWARD LENGTH=399	RPT4B	[GO:0000502]; GO:0140535; GO:1905369; GO:0032991; GO:1905368; GO:0005575; GO:1902494_x000D_ [GO:0005524]; GO:0032559; GO:0035639; GO:0030554; GO:0032555; GO:0043168; GO:1901265; GO:0017076; GO:0032553; GO:0043167; GO:0097159; GO:1901363; GO:0000166; GO:0097367; GO:0005488; GO:0036094; GO:0003674_x000D_ [GO:0005634]; GO:0043231; GO:0043227; GO:0043229; GO:0043226; GO:0005622; GO:0110165; GO:000557…	Pf00004, Pf16450, Pf17862	4	44.727	80672.6	72484.2	0.105263	4	0	4	0	4	38367.5	0	0.0501253	2	1	2	1	2	73980.5	73723	0.0977444	4	1	4	1	4	916378	1.52648e+06	0.325815	14	4	14	4	19	213654	133096	0.152882	7	3	7
172				AT5G40420.1		Symbols: OLEO2, OLE2 oleosin 2 chr5:16173622-16174740 REVERSE LENGTH=199		[GO:0009791]; GO:0032501; GO:0007275; GO:0008150; GO:0048856; GO:0032502_x000D_ [GO:0009845]; GO:0032501; GO:0090351; GO:0008150; GO:0009791; GO:0007275; GO:0048856; GO:0032502_x000D_ [GO:0010344]; GO:0022414; GO:0044085; GO:0048316; GO:0008150; GO:0000003; GO:0071840; GO:0009791; GO:0048608; GO:0010154; GO:0009987; GO:0032501; GO:0007275; GO:0003006; GO:0048856; GO:0061458; GO:0032502; GO:004873…	Pf01277	7	21.266	798227	717205	0	0	0	0	0	0	786417	441452	0	0	0	0	0	0	25555.3	0	0	0	0	0	0	0	3.04345e+06	5.06971e+06	0.221106	5	5	5	5	6	1.20104e+06	748188	0.155779	3	3	3
751				AT5G02530.1		Symbols: RNA-binding (RRM/RBD/RNP motifs) family protein chr5:564332-565776 REVERSE LENGTH=292	ALY2	[GO:0003723]; GO:0003676; GO:0097159; GO:1901363; GO:0005488; GO:0003674_x000D_ [GO:0003729]; GO:0003723; GO:0003676; GO:0097159; GO:1901363; GO:0005488; GO:0003674_x000D_ [GO:0005634]; GO:0043231; GO:0043227; GO:0043229; GO:0043226; GO:0005622; GO:0110165; GO:0005575_x000D_ [GO:0005654]; GO:0110165; GO:0031981; GO:0005575; GO:0070013; GO:0005634; GO:0043233; GO:0043229; GO:0043231; GO:0031974; G…	Pf00076	3	30.761	404847	363754	0.0342466	1	1	1	1	1	521433	292704	0.0342466	1	1	1	1	1	752955	750334	0.0650685	2	2	2	2	2	7.24361e+06	1.20663e+07	0.119863	3	3	3	3	4	2.13739e+06	1.33149e+06	0.119863	3	3	3
831				AT3G52240.1		Symbols: unknown protein; Has 220 Blast hits to 193 proteins in 66 species: Archae - 0; Bacteria - 15; Metazoa - 53; Fungi - 33; Plants - 66; Viruses - 0; Other Eukaryotes - 53 (source: NCBI BLink). chr3:19372902-19375799 REVERSE LENGTH=680				28	74.756	985638	885594	0	0	0	0	0	0	656431	368485	0	0	0	0	0	0	799195	796413	0	0	0	0	0	0	8.04547e+06	1.3402e+07	0.501471	29	29	29	29	40	3.54536e+06	2.20859e+06	0.279412	18	18	18
849				AT5G41770.1		Symbols: crooked neck protein, putative / cell cycle protein, putative chr5:16718021-16720936 FORWARD LENGTH=705		[GO:0000245]; GO:0022618; GO:0000398; GO:0065003; GO:0071826; GO:0022613; GO:0000377; GO:0006397; GO:0022607; GO:0043933; GO:0044085; GO:0000375; GO:0006396; GO:0016071; GO:0016043; GO:0071840; GO:0008380; GO:0016070; GO:0010467; GO:0009987; GO:0090304; GO:0043170; GO:0008150; GO:0006139; GO:0071704; GO:0006725; GO:0034641; GO:0044238; GO:0046483; GO:1901360; GO:0008152; GO:0044237; GO:0006807_x0…	Pf02184	8	84.475	31762	0	0	0	0	0	0	0	38367.5	0	0	0	0	0	0	0	19604.3	19536	0	0	0	0	0	0	561018	934534	0.147518	10	10	10	10	10	66194.5	41236	0.058156	4	4	4
499				AT1G77180.2_x000D_; AT1G77180.1		Symbols: SKIP chromatin protein family chr1:28999791-29001632 REVERSE LENGTH=613<|>Symbols: SKIP chromatin protein family chr1:28999791-29001632 REVERSE LENGTH=613	SKIP	[GO:0000398]; GO:0000377; GO:0006397; GO:0000375; GO:0006396; GO:0016071; GO:0008380; GO:0016070; GO:0010467; GO:0090304; GO:0043170; GO:0006139; GO:0071704; GO:0006725; GO:0034641; GO:0044238; GO:0046483; GO:1901360; GO:0008152; GO:0044237; GO:0006807; GO:0008150; GO:0009987_x000D_ [GO:0005634]; GO:0043231; GO:0043227; GO:0043229; GO:0043226; GO:0005622; GO:0110165; GO:0005575_x000D_ [GO:0005681…	Pf02731	13	69.38	215826	193920	0	0	0	0	0	0	172259	96697.1	0	0	0	0	0	0	115542	115140	0	0	0	0	0	0	1.63277e+06	2.71983e+06	0.223491	13	13	13	13	18	591362	368390	0.0978793	5	5	5
852				AT1G04510.1		Symbols: MAC3A MOS4-associated complex 3A chr1:1226749-1230592 FORWARD LENGTH=523	PRP19A	[GO:0000398]; GO:0000377; GO:0006397; GO:0000375; GO:0006396; GO:0016071; GO:0008380; GO:0016070; GO:0010467; GO:0090304; GO:0043170; GO:0006139; GO:0071704; GO:0006725; GO:0034641; GO:0044238; GO:0046483; GO:1901360; GO:0008152; GO:0044237; GO:0006807; GO:0008150; GO:0009987_x000D_ [GO:0000974]; GO:0032991; GO:0005575_x000D_ [GO:0004842]; GO:0019787; GO:0016755; GO:0016746; GO:0140096; GO:001674…	Pf00400, Pf08606	6	56.831	178021	159951	0	0	0	0	0	0	97633.2	54806	0	0	0	0	0	0	227090	226299	0	0	0	0	0	0	1.7367e+06	2.89296e+06	0.154876	8	7	8	7	14	605387	377127	0.0669216	4	3	4
869				AT3G10420.2		Symbols: SPD1 P-loop containing nucleoside triphosphate hydrolases superfamily protein chr3:3239307-3242274 FORWARD LENGTH=684	SPD1	[GO:0005524]; GO:0032559; GO:0035639; GO:0030554; GO:0032555; GO:0043168; GO:1901265; GO:0017076; GO:0032553; GO:0043167; GO:0097159; GO:1901363; GO:0000166; GO:0097367; GO:0005488; GO:0036094; GO:0003674_x000D_ [GO:0009507]; GO:0009536; GO:0043231; GO:0005737; GO:0043227; GO:0043229; GO:0110165; GO:0005622; GO:0043226; GO:0005575_x000D_ [GO:0009657]; GO:0006996; GO:0016043; GO:0071840; GO:000998…	Pf19568	5	75.015	53463.4	48036.8	0.0453216	2	2	2	2	2	38367.5	0	0.0160819	1	1	1	1	1	65200.4	64973.4	0.0701754	4	4	4	4	4	594081	989608	0.105263	7	7	7	7	8	184365	114851	0.0760234	6	6	6
870				AT2G36130.1		Symbols: Cyclophilin-like peptidyl-prolyl cis-trans isomerase family protein chr2:15166863-15168259 FORWARD LENGTH=164	CYP18-2	[GO:0000413]; GO:0018208; GO:0018193; GO:0036211; GO:0019538; GO:0043412; GO:0043170; GO:0044238; GO:1901564; GO:0071704; GO:0008152; GO:0006807; GO:0008150_x000D_ [GO:0003755]; GO:0016859; GO:0140096; GO:0016853; GO:0003824; GO:0003674_x000D_ [GO:0006457]; GO:0009987; GO:0008150_x000D_ [GO:0071013]; GO:0005681; GO:1902494; GO:0140513; GO:1990904; GO:0032991; GO:0005634; GO:0005575; GO:0043231; G…	Pf00160	4	18.221	329771	296299	0	0	0	0	0	0	321056	180224	0	0	0	0	0	0	351767	350543	0	0	0	0	0	0	3.63743e+06	6.05915e+06	0.22561	4	4	4	4	6	1.08088e+06	673337	0.097561	2	2	2
882				AT2G30060.1		Symbols: Pleckstrin homology (PH) domain superfamily protein chr2:12827035-12828551 FORWARD LENGTH=217	RANBP1B	[GO:0005643]; GO:0140513; GO:0005635; GO:0032991; GO:0005634; GO:0031967; GO:0012505; GO:0005575; GO:0043231; GO:0031975; GO:0043227; GO:0043229; GO:0110165; GO:0043226; GO:0005622_x000D_ [GO:0005737]; GO:0110165; GO:0005622; GO:0005575_x000D_ [GO:0006913]; GO:0051169; GO:0046907; GO:0006810; GO:0051641; GO:0051649; GO:0051234; GO:0009987; GO:0051179; GO:0008150_x000D_ [GO:0015031]; GO:0045184; G…	Pf00638	3	24.374	92822.3	83400.7	0.184332	3	1	3	1	4	38367.5	0	0.0599078	1	0	1	0	1	25555.3	0	0.0921659	2	0	2	0	2	357683	595821	0.221198	4	2	4	2	4	113105	70459	0.142857	3	1	3
892				AT5G43010.1		Symbols: RPT4A regulatory particle triple-A ATPase 4A chr5:17248563-17251014 REVERSE LENGTH=399	RPT4A	[GO:0000502]; GO:0140535; GO:1905369; GO:0032991; GO:1905368; GO:0005575; GO:1902494_x000D_ [GO:0005524]; GO:0032559; GO:0035639; GO:0030554; GO:0032555; GO:0043168; GO:1901265; GO:0017076; GO:0032553; GO:0043167; GO:0097159; GO:1901363; GO:0000166; GO:0097367; GO:0005488; GO:0036094; GO:0003674_x000D_ [GO:0005634]; GO:0043231; GO:0043227; GO:0043229; GO:0043226; GO:0005622; GO:0110165; GO:000557…	Pf00004, Pf16450, Pf17862	11	44.789	489337	439668	0.125313	5	1	5	1	5	105067	58978.8	0.0300752	1	0	1	0	1	393044	391676	0.0776942	3	0	3	0	3	3.65779e+06	6.09308e+06	0.325815	14	4	14	4	19	579385	360929	0.152882	6	2	6
434				AT1G67700.2		Symbols: unknown protein; FUNCTIONS IN: molecular_function unknown; INVOLVED IN: biological_process unknown; LOCATED IN: chloroplast, chloroplast envelope; EXPRESSED IN: 22 plant structures; EXPRESSED DURING: 13 growth stages; Has 49 Blast hits to 49 proteins in 20 species: Archae - 0; Bacteria - 0; Metazoa - 0; Fungi - 0; Plants - 44; Viruses - 0; Other Eukaryotes - 5 (source: NCBI BLink). chr1:…	HHL1	[GO:0003729]; GO:0003723; GO:0003676; GO:0097159; GO:1901363; GO:0005488; GO:0003674_x000D_ [GO:0009535]; GO:0031968; GO:0055035; GO:0009534; GO:0019867; GO:0098588; GO:0031967; GO:0042170; GO:0042651; GO:0031976; GO:0009507; GO:0016020; GO:0031090; GO:0031975; GO:0043227; GO:0043229; GO:0009526; GO:0034357; GO:0009579; GO:0009536; GO:0110165; GO:0043226; GO:0005622; GO:0043232; GO:0043231; GO:00…	Pf20133	5	26.065	151693	136295	0.112554	2	2	2	2	2	38367.5	0	0.0822511	2	2	2	2	2	108009	107633	0.047619	1	1	1	1	1	658032	1.09614e+06	0.190476	4	4	4	4	5	198791	123837	0.0649351	2	2	2
915				AT1G66260.2_x000D_; AT1G66260.1		Symbols: RNA-binding (RRM/RBD/RNP motifs) family protein chr1:24695895-24697883 REVERSE LENGTH=295<|>Symbols: RNA-binding (RRM/RBD/RNP motifs) family protein chr1:24695895-24697883 REVERSE LENGTH=295	ALY3	[GO:0003729]; GO:0003723; GO:0003676; GO:0097159; GO:1901363; GO:0005488; GO:0003674_x000D_ [GO:0005634]; GO:0043231; GO:0043227; GO:0043229; GO:0043226; GO:0005622; GO:0110165; GO:0005575_x000D_ [GO:0005654]; GO:0110165; GO:0031981; GO:0005575; GO:0070013; GO:0005634; GO:0043233; GO:0043229; GO:0043231; GO:0031974; GO:0043226; GO:0005622; GO:0043227_x000D_ [GO:0005730]; GO:0043232; GO:0031981; G…	Pf00076, Pf13865	4	31.299	64926.4	58336.3	0	0	0	0	0	0	38367.5	0	0	0	0	0	0	0	54289.1	54100.1	0	0	0	0	0	0	695732	1.15894e+06	0.213559	6	5	6	5	7	105625	65799	0.0881356	2	2	2
78				AT5G24165.1		Symbols: unknown protein; FUNCTIONS IN: molecular_function unknown; INVOLVED IN: biological_process unknown; LOCATED IN: chloroplast; EXPRESSED IN: 22 plant structures; EXPRESSED DURING: 13 growth stages; BEST Arabidopsis thaliana protein match is: unknown protein (TAIR:AT4G23885.1); Has 30201 Blast hits to 17322 proteins in 780 species: Archae - 12; Bacteria - 1396; Metazoa - 17338; Fungi - 3422…				2	7.751	1.90094e+07	1.70799e+07	0.413333	2	2	2	2	3	1.98719e+07	1.1155e+07	0.413333	2	2	2	2	3	2.19672e+07	2.18907e+07	0.413333	2	2	2	2	3	464650	774005	0.173333	1	1	1	1	1	26631.8	0	0	0	0	0
919				AT5G51660.1		Symbols: CPSF160, ATCPSF160 cleavage and polyadenylation specificity factor 160 chr5:20980250-20989268 FORWARD LENGTH=1442	CPSF160	[GO:0003676]; GO:0097159; GO:1901363; GO:0005488; GO:0003674_x000D_ [GO:0003723]; GO:0003676; GO:0097159; GO:1901363; GO:0005488; GO:0003674_x000D_ [GO:0005634]; GO:0043231; GO:0043227; GO:0043229; GO:0043226; GO:0005622; GO:0110165; GO:0005575_x000D_ [GO:0006378]; GO:0031124; GO:0043631; GO:0006397; GO:0031123; GO:0016070; GO:0006396; GO:0016071; GO:0090304; GO:0010467; GO:0006139; GO:0043170; G…	Pf03178, Pf10433	8	157.976	31762	0	0	0	0	0	0	0	47274.8	26537.5	0.00485437	1	1	1	1	1	35140.4	35018	0.00970874	2	2	2	2	2	504010	839570	0.0235784	4	4	4	4	4	132577	82588.7	0.00485437	1	1	1
80				AT4G31230.1		Symbols: Protein kinase protein with adenine nucleotide alpha hydrolases-like domain chr4:15173071-15176109 REVERSE LENGTH=764		[GO:0003729]; GO:0003723; GO:0003676; GO:0097159; GO:1901363; GO:0005488; GO:0003674_x000D_ [GO:0004672]; GO:0016301; GO:0016773; GO:0140096; GO:0016772; GO:0003824; GO:0016740; GO:0003674_x000D_ [GO:0005524]; GO:0032559; GO:0035639; GO:0030554; GO:0032555; GO:0043168; GO:1901265; GO:0017076; GO:0032553; GO:0043167; GO:0097159; GO:1901363; GO:0000166; GO:0097367; GO:0005488; GO:0036094; GO:000367…	Pf00069, Pf00582	1	84.517	5.69482e+06	5.11678e+06	0.0157068	1	1	1	1	7	9.00468e+06	5.05474e+06	0.0157068	1	1	1	1	8	6.47205e+06	6.44952e+06	0.0157068	1	1	1	1	8	825113	1.37446e+06	0.0157068	1	1	1	1	2	2.62862e+06	1.6375e+06	0.0157068	1	1	1
922				AT3G54860.2		Symbols: ATVPS33, VPS33 Sec1/munc18-like (SM) proteins superfamily chr3:20324286-20329841 REVERSE LENGTH=608	ATVPS33	[GO:0007033]; GO:0006996; GO:0016043; GO:0071840; GO:0009987; GO:0008150_x000D_ [GO:0009705]; GO:0005774; GO:0000325; GO:0098588; GO:0005773; GO:0031090; GO:0043231; GO:0005737; GO:0016020; GO:0043227; GO:0043229; GO:0110165; GO:0005622; GO:0043226; GO:0005575_x000D_ [GO:0016192]; GO:0006810; GO:0051234; GO:0051179; GO:0008150	Pf00995	4	68.888	79175.4	71138.9	0.0115132	1	1	1	1	1	23954.3	13446.6	0.0115132	1	1	1	1	1	108346	107969	0.0115132	1	1	1	1	1	733874	1.22247e+06	0.0460526	4	4	4	4	7	145421	90590.5	0.0230263	2	2	2
933				AT4G25630.1		Symbols: FIB2, ATFIB2 fibrillarin 2 chr4:13074239-13076205 FORWARD LENGTH=320	FIB2	[GO:0000494]; GO:0031126; GO:0034963; GO:0043144; GO:0043628; GO:0033967; GO:0016074; GO:0034470; GO:0031123; GO:0034660; GO:0006396; GO:0016070; GO:0010467; GO:0090304; GO:0043170; GO:0006139; GO:0071704; GO:0006725; GO:0034641; GO:0044238; GO:0046483; GO:1901360; GO:0008152; GO:0044237; GO:0006807; GO:0008150; GO:0009987_x000D_ [GO:0003723]; GO:0003676; GO:0097159; GO:1901363; GO:0005488; GO:00…	Pf01269	15	33.632	853383	766763	0.21875	6	6	6	6	6	408767	229460	0.159375	4	4	4	4	4	855716	852737	0.215625	6	6	6	6	7	7.21238e+06	1.20142e+07	0.3125	15	15	15	15	23	2.02516e+06	1.26158e+06	0.209375	9	9	9
937				AT4G23400.1		Symbols: PIP1D, PIP1;5 plasma membrane intrinsic protein 1;5 chr4:12220792-12222155 FORWARD LENGTH=287	PIP1-5	[GO:0009414]; GO:0006950; GO:0009415; GO:0050896; GO:0001101; GO:0009628; GO:0010033; GO:0010035; GO:1901700; GO:1902074; GO:0008150; GO:0042221_x000D_ [GO:0015250]; GO:0005372; GO:0015267; GO:0015318; GO:1901702; GO:0006833; GO:0022803; GO:0022857; GO:0042044; GO:0071702; GO:0005215; GO:0055085; GO:0006810; GO:0003674; GO:0009987; GO:0051234; GO:0008150; GO:0051179_x000D_ [GO:0015267]; GO:002280…	Pf00230	4	30.627	320123	287630	0	0	0	0	0	0	73551.9	41288	0	0	0	0	0	0	168535	167948	0	0	0	0	0	0	1.31737e+06	2.19445e+06	0.135889	3	3	3	3	3	495972	308967	0.135889	3	3	3
84				AT4G29480.1		Symbols: Mitochondrial ATP synthase subunit G protein chr4:14486265-14487257 REVERSE LENGTH=122		[GO:0000276]; GO:0045263; GO:0098800; GO:0005753; GO:0033177; GO:0005622; GO:0045259; GO:0098796; GO:0098798; GO:0005743; GO:0016469; GO:0110165; GO:0032991; GO:0016020; GO:0005739; GO:0019866; GO:0031966; GO:1904949; GO:0005575; GO:0043231; GO:0005737; GO:0031090; GO:0031967; GO:0005740; GO:1902494; GO:0043227; GO:0043229; GO:0031975; GO:0043226_x000D_ [GO:0015078]; GO:0008324; GO:0022890; GO:19…	Pf04718	2	13.931	3.88328e+06	3.48912e+06	0.204918	3	3	3	3	3	3.38267e+06	1.89885e+06	0.147541	2	2	2	2	2	3.44835e+06	3.43635e+06	0.204918	3	3	3	3	3	167766	279461	0.0901639	1	1	1	1	1	26631.8	0	0	0	0	0
941				AT5G12350.1		Symbols: Regulator of chromosome condensation (RCC1) family with FYVE zinc finger domain chr5:3995789-4000545 FORWARD LENGTH=1075		[GO:0046872]; GO:0043169; GO:0043167; GO:0005488; GO:0003674	Pf00415, Pf01363, Pf08381, Pf13713, Pf16457	13	117.448	162543	146044	0	0	0	0	0	0	20223	11352.1	0	0	0	0	0	0	37979.3	37847.1	0	0	0	0	0	0	609676	1.01559e+06	0.0818605	9	6	9	6	9	136626	85111.6	0.0567442	6	2	6
945				AT1G54060.1		Symbols: ASIL1 6B-interacting protein 1-like 1 chr1:20180972-20182123 FORWARD LENGTH=383	ASIL1	[GO:0000976]; GO:0001067; GO:1990837; GO:0003676; GO:0003690; GO:0043565; GO:0097159; GO:1901363; GO:0003677; GO:0005488; GO:0003674_x000D_ [GO:0003700]; GO:0140110; GO:0006355; GO:0003674; GO:0006351; GO:0010468; GO:1903506; GO:0097659; GO:0060255; GO:2001141; GO:0032774; GO:0010467; GO:0019222; GO:0010556; GO:0031326; GO:0051252; GO:0009059; GO:0016070; GO:0034654; GO:0043170; GO:0050789; GO:00…	Pf13837	7	41.706	87232	78377.8	0.0339426	1	1	1	1	1	69882.6	39228.3	0	0	0	0	0	0	180422	179793	0.0391645	1	1	1	1	1	1.21249e+06	2.01974e+06	0.174935	8	8	8	8	9	250855	156270	0.073107	2	2	2
954				AT1G61040.1		Symbols: VIP5 plus-3 domain-containing protein chr1:22483817-22485748 FORWARD LENGTH=643	VIP5	[GO:0003677]; GO:0003676; GO:0097159; GO:1901363; GO:0005488; GO:0003674_x000D_ [GO:0005634]; GO:0043231; GO:0043227; GO:0043229; GO:0043226; GO:0005622; GO:0110165; GO:0005575_x000D_ [GO:0009908]; GO:0090567; GO:0009791; GO:0048367; GO:0048608; GO:0032501; GO:0007275; GO:0048731; GO:0003006; GO:0048856; GO:0061458; GO:0008150; GO:0022414; GO:0032502; GO:0000003_x000D_ [GO:0009910]; GO:0009909; G…	Pf03126	5	71.277	28615.2	25710.7	0	0	0	0	0	0	36804.3	20659.9	0	0	0	0	0	0	25555.3	0	0	0	0	0	0	0	250219	416810	0.0419907	3	3	3	3	3	99351.6	61891.2	0.0124417	1	1	1
729				AT5G67630.1		Symbols: P-loop containing nucleoside triphosphate hydrolases superfamily protein chr5:26967535-26969306 REVERSE LENGTH=469		[GO:0000492]; GO:0000491; GO:0022618; GO:0065003; GO:0071826; GO:0022613; GO:0022607; GO:0043933; GO:0044085; GO:0016043; GO:0071840; GO:0009987; GO:0008150_x000D_ [GO:0000812]; GO:0000118; GO:0097346; GO:0000228; GO:0140513; GO:1902494; GO:0005654; GO:0070603; GO:0005694; GO:0031981; GO:0032991; GO:0005634; GO:0110165; GO:1904949; GO:0000785; GO:0043232; GO:0070013; GO:0005575; GO:0043231; GO:00…	Pf06068, Pf17856	6	52.081	47570	42741.5	0.0234542	1	1	1	1	1	105209	59058.4	0.0234542	1	1	1	1	1	161025	160464	0	0	0	0	0	0	1.06842e+06	1.77976e+06	0.134328	5	5	5	5	6	183608	114379	0.108742	4	4	4
995				AT3G19650.1		Symbols: cyclin-related chr3:6823543-6825174 FORWARD LENGTH=302				4	35.261	31762	0	0.0364238	1	1	1	1	1	38367.5	0	0.0662252	2	2	2	2	2	74311.9	74053.2	0.0364238	1	1	1	1	1	491547	818809	0.10596	4	4	4	4	5	97074.1	60472.5	0.0728477	2	2	2
998				AT3G50370.1		Symbols: unknown protein; FUNCTIONS IN: molecular_function unknown; INVOLVED IN: biological_process unknown; LOCATED IN: cellular_component unknown; EXPRESSED IN: 26 plant structures; EXPRESSED DURING: 15 growth stages; Has 27734 Blast hits to 16708 proteins in 1259 species: Archae - 81; Bacteria - 3434; Metazoa - 10876; Fungi - 2514; Plants - 987; Viruses - 212; Other Eukaryotes - 9630 (source: …		[GO:0003729]; GO:0003723; GO:0003676; GO:0097159; GO:1901363; GO:0005488; GO:0003674		61	236.12	598850	538066	0.07282	13	13	13	13	13	561379	315128	0.0788497	14	14	14	14	14	859787	856793	0.104824	20	20	20	20	22	5.08525e+06	8.47091e+06	0.310761	62	62	62	62	74	2.29922e+06	1.4323e+06	0.200835	42	42	42
1025				AT4G17620.1		Symbols: glycine-rich protein chr4:9822005-9824859 FORWARD LENGTH=544	DXO1	[GO:0000166]; GO:0036094; GO:1901265; GO:0005488; GO:0097159; GO:1901363; GO:0003674_x000D_ [GO:0000175]; GO:0008408; GO:0016896; GO:0004527; GO:0004532; GO:0016796; GO:0004518; GO:0004540; GO:0090503; GO:0016788; GO:0140098; GO:0090501; GO:0016787; GO:0140640; GO:0016070; GO:0090305; GO:0003824; GO:0090304; GO:0003674; GO:0006139; GO:0043170; GO:0006725; GO:0034641; GO:0044238; GO:0046483; GO:19…	Pf08652	3	60.344	31762	0	0	0	0	0	0	0	38367.5	0	0	0	0	0	0	0	24445.2	24360.1	0	0	0	0	0	0	335591	559022	0.0533088	2	2	2	2	2	66452.8	41396.9	0.0533088	2	2	2
1067				AT5G08610.1		Symbols: P-loop containing nucleoside triphosphate hydrolases superfamily protein chr5:2790341-2794059 FORWARD LENGTH=850	RH26	[GO:0003723]; GO:0003676; GO:0097159; GO:1901363; GO:0005488; GO:0003674_x000D_ [GO:0003724]; GO:0004386; GO:0008186; GO:0140098; GO:0140640; GO:0140657; GO:0003824; GO:0003674_x000D_ [GO:0003729]; GO:0003723; GO:0003676; GO:0097159; GO:1901363; GO:0005488; GO:0003674_x000D_ [GO:0005524]; GO:0032559; GO:0035639; GO:0030554; GO:0032555; GO:0043168; GO:1901265; GO:0017076; GO:0032553; GO:0043167; G…	Pf00270, Pf00271	3	94.128	42777.2	38435.2	0.0823529	2	2	2	2	2	42248.8	23716.2	0.0635294	1	1	1	1	1	64569.1	64344.3	0.0635294	1	1	1	1	1	345208	575041	0.0882353	3	3	3	3	3	143480	89381.4	0.0847059	3	3	3
1082				AT1G12920.1		Symbols: ERF1-2 eukaryotic release factor 1-2 chr1:4396555-4397859 REVERSE LENGTH=434	ERF1-2	[GO:0002184]; GO:0006415; GO:0002181; GO:0032984; GO:0006412; GO:0022411; GO:0043933; GO:0009059; GO:0019538; GO:0043043; GO:0010467; GO:0016043; GO:0043170; GO:1901576; GO:0044238; GO:1901564; GO:0006518; GO:0043604; GO:1901566; GO:0071840; GO:0071704; GO:0009058; GO:0008152; GO:0006807; GO:0043603; GO:0044271; GO:0009987; GO:0008150; GO:0034641; GO:0044249; GO:0044237_x000D_ [GO:0003747]; GO:00…	Pf03463, Pf03464, Pf03465	7	48.911	92427.4	83045.8	0.0576037	2	1	2	1	2	38367.5	0	0	0	0	0	0	0	48915	48744.7	0.0230415	1	1	1	1	1	649048	1.08117e+06	0.179724	6	4	6	4	6	77580.6	48329	0.0506912	2	2	2
1104				AT4G20440.2_x000D_; AT4G20440.1_x000D_; AT4G20440.3_x000D_; AT4G20440.4		Symbols: smB small nuclear ribonucleoprotein associated protein B chr4:11022843-11023616 REVERSE LENGTH=257<|>Symbols: smB small nuclear ribonucleoprotein associated protein B chr4:11022843-11023616 REVERSE LENGTH=257<|>Symbols: smB small nuclear ribonucleoprotein associated protein B chr4:11022843-11023616 REVERSE LENGTH=257<|>Symbols: small nuclear ribonucleoprotein associated protein B chr4:11…	smB	[GO:0000398]; GO:0000377; GO:0006397; GO:0000375; GO:0006396; GO:0016071; GO:0008380; GO:0016070; GO:0010467; GO:0090304; GO:0043170; GO:0006139; GO:0071704; GO:0006725; GO:0034641; GO:0044238; GO:0046483; GO:1901360; GO:0008152; GO:0044237; GO:0006807; GO:0008150; GO:0009987_x000D_ [GO:0003723]; GO:0003676; GO:0097159; GO:1901363; GO:0005488; GO:0003674_x000D_ [GO:0005634]; GO:0043231; GO:004322…	Pf01423	4	27.122	395465	355324	0.0583658	2	2	2	2	2	294708	165433	0.0311284	1	1	1	1	1	292235	291218	0.0311284	1	1	1	1	1	2.1596e+06	3.59741e+06	0.136187	3	3	3	3	4	827777	515665	0.105058	2	2	2
95				AT4G08520.1		Symbols: SNARE-like superfamily protein chr4:5417887-5420295 FORWARD LENGTH=181		[GO:0000139]; GO:0098588; GO:0005794; GO:0031090; GO:0043231; GO:0005737; GO:0012505; GO:0016020; GO:0043227; GO:0043229; GO:0110165; GO:0005622; GO:0043226; GO:0005575_x000D_ [GO:0006886]; GO:0015031; GO:0046907; GO:0008104; GO:0045184; GO:0071702; GO:0071705; GO:0006810; GO:0051641; GO:0051649; GO:0070727; GO:0051234; GO:0009987; GO:0051179; GO:0033036; GO:0008150_x000D_ [GO:0006890]; GO:004819…	Pf01217	2	19.864	1.74353e+06	1.56656e+06	0.121547	2	2	2	2	2	1.32747e+06	745171	0.121547	2	2	2	2	2	1.33359e+06	1.32895e+06	0.121547	2	2	2	2	2	348339	580257	0	0	0	0	0	0	123894	77180.1	0.0662983	1	1	1
1109				AT1G20960.2_x000D_; AT1G20960.1	AT2G42270.1	Symbols: emb1507 U5 small nuclear ribonucleoprotein helicase, putative chr1:7302591-7309914 REVERSE LENGTH=2171<|>Symbols: emb1507 U5 small nuclear ribonucleoprotein helicase, putative chr1:7302591-7309914 REVERSE LENGTH=2171	BRR2A	[GO:0000388]; GO:0022618; GO:0000393; GO:0065003; GO:0071826; GO:0022613; GO:0000398; GO:0022607; GO:0043933; GO:0044085; GO:0000377; GO:0006397; GO:0016043; GO:0071840; GO:0000375; GO:0006396; GO:0016071; GO:0009987; GO:0008380; GO:0016070; GO:0010467; GO:0008150; GO:0090304; GO:0043170; GO:0006139; GO:0071704; GO:0006725; GO:0034641; GO:0044238; GO:0046483; GO:1901360; GO:0008152; GO:0044237; G…	Pf00270, Pf00271, Pf02889, Pf18149	15	246.95	66020.2	59319	0.00368494	1	1	1	1	1	25978.5	14582.9	0.00368494	1	1	1	1	1	18954.1	18888.1	0.0133579	2	2	2	2	2	411732	685855	0.103639	20	19	20	19	22	43307.7	26978.6	0.0290189	5	5	5
907				AT3G24490.1		Symbols: Alcohol dehydrogenase transcription factor Myb/SANT-like family protein chr3:8911022-8912023 FORWARD LENGTH=333		[GO:0000976]; GO:0001067; GO:1990837; GO:0003676; GO:0003690; GO:0043565; GO:0097159; GO:1901363; GO:0003677; GO:0005488; GO:0003674_x000D_ [GO:0003700]; GO:0140110; GO:0006355; GO:0003674; GO:0006351; GO:0010468; GO:1903506; GO:0097659; GO:0060255; GO:2001141; GO:0032774; GO:0010467; GO:0019222; GO:0010556; GO:0031326; GO:0051252; GO:0009059; GO:0016070; GO:0034654; GO:0043170; GO:0050789; GO:00…	Pf13837	5	39.059	69809.1	62723.3	0	0	0	0	0	0	79588.4	44676.6	0	0	0	0	0	0	97152	96813.7	0	0	0	0	0	0	770131	1.28287e+06	0.0990991	4	4	4	4	4	156788	97671.5	0.0660661	2	2	2
1123				AT5G52640.1		Symbols: HSP81-1, ATHS83, HSP81.1, HSP83, ATHSP90.1, AtHsp90-1, HSP90.1 heat shock protein 90.1 chr5:21352542-21355147 FORWARD LENGTH=705				12	81.129	416437	374168	0.144681	11	0	11	0	12	90657.4	50890.2	0.129078	9	0	9	0	10	83287.9	82997.9	0.129078	10	0	10	0	11	1.28505e+06	2.14061e+06	0.31773	24	11	25	12	30	255812	159359	0.225532	18	7	18
605				AT3G06810.1		Symbols: IBR3 acyl-CoA dehydrogenase-related chr3:2146534-2150654 FORWARD LENGTH=824	IBR3	[GO:0003995]; GO:0052890; GO:0016627; GO:0016491; GO:0003824; GO:0003674_x000D_ [GO:0005737]; GO:0110165; GO:0005622; GO:0005575_x000D_ [GO:0005777]; GO:0042579; GO:0043231; GO:0005737; GO:0043227; GO:0043229; GO:0110165; GO:0005622; GO:0043226; GO:0005575_x000D_ [GO:0016627]; GO:0016491; GO:0003824; GO:0003674_x000D_ [GO:0033539]; GO:0006635; GO:0009062; GO:0019395; GO:0006631; GO:0044242; GO:00…	Pf00441, Pf01636, Pf02770, Pf02771	17	91.655	158433	142352	0.0242718	2	2	2	2	2	25724	14440.1	0	0	0	0	0	0	176200	175587	0.0339806	2	2	2	2	2	1.6203e+06	2.69906e+06	0.260922	21	21	21	21	24	69073.2	43029.3	0.0582524	5	5	5
1130				AT1G59610.1		Symbols: ADL3, CF1, DRP2B, DL3 dynamin-like 3 chr1:21893413-21900780 FORWARD LENGTH=920	DRP2B	[GO:0003924]; GO:0017111; GO:0016462; GO:0016818; GO:0016817; GO:0016787; GO:0003824; GO:0003674_x000D_ [GO:0005525]; GO:0032561; GO:0035639; GO:0019001; GO:0032555; GO:0043168; GO:1901265; GO:0017076; GO:0032553; GO:0043167; GO:0097159; GO:1901363; GO:0000166; GO:0097367; GO:0005488; GO:0036094; GO:0003674_x000D_ [GO:0005737]; GO:0110165; GO:0005622; GO:0005575_x000D_ [GO:0005829]; GO:0110165; G…	Pf00169, Pf00350, Pf01031, Pf02212	7	100.167	31762	0	0	0	0	0	0	0	38367.5	0	0	0	0	0	0	0	35141.1	35018.7	0	0	0	0	0	0	292680	487540	0.0782609	7	7	7	7	8	71210.2	44360.5	0.0195652	2	2	2
1139				AT4G19190.1		Symbols: zinc knuckle (CCHC-type) family protein chr4:10493323-10495969 FORWARD LENGTH=595		[GO:0003714]; GO:0003712; GO:0045892; GO:0140110; GO:0006355; GO:1903507; GO:0003674; GO:0006351; GO:0010468; GO:1903506; GO:1902679; GO:0097659; GO:0060255; GO:2001141; GO:0010558; GO:0031327; GO:0051253; GO:0032774; GO:0010467; GO:0019222; GO:0010556; GO:0031326; GO:0051252; GO:0009890; GO:0010605; GO:0031324; GO:0045934; GO:0009059; GO:0016070; GO:0034654; GO:0043170; GO:0050789; GO:0009889; G…	Pf10197, Pf15288	4	69.105	31762	0	0	0	0	0	0	0	38367.5	0	0	0	0	0	0	0	25555.3	0	0	0	0	0	0	0	313419	522088	0.0722689	3	3	3	3	3	55327	34466	0.0201681	1	1	1
1141				AT3G08510.1_x000D_; AT3G08510.2		Symbols: ATPLC2, PLC2 phospholipase C 2 chr3:2582626-2585556 REVERSE LENGTH=581<|>Symbols: ATPLC2, PLC2 phospholipase C 2 chr3:2582626-2585556 REVERSE LENGTH=581	PLC2	[GO:0004435]; GO:0004629; GO:0004620; GO:0008081; GO:0016298; GO:0042578; GO:0016788; GO:0016787; GO:0003824; GO:0003674_x000D_ [GO:0004629]; GO:0004620; GO:0008081; GO:0016298; GO:0042578; GO:0016788; GO:0016787; GO:0003824; GO:0003674_x000D_ [GO:0005886]; GO:0016020; GO:0071944; GO:0110165; GO:0005575_x000D_ [GO:0009553]; GO:0048229; GO:0007275; GO:0032501; GO:0048856; GO:0008150; GO:0032502_x0…	Pf00168, Pf00387, Pf00388, Pf09279	4	66.081	44829.6	40279.3	0.0172117	1	1	1	1	1	45223.7	25386.1	0.0172117	1	1	1	1	1	77738.3	77467.6	0.0533563	2	2	2	2	2	374087	623147	0.0998279	4	4	4	4	4	150924	94018.4	0.0533563	2	2	2
438				AT5G03455.1		Symbols: CDC25, ARATH;CDC25, ACR2 Rhodanese/Cell cycle control phosphatase superfamily protein chr5:862592-863949 FORWARD LENGTH=146	CDC25	[GO:0004725]; GO:0004721; GO:0016791; GO:0140096; GO:0042578; GO:0003824; GO:0016788; GO:0003674; GO:0016787_x000D_ [GO:0005634]; GO:0043231; GO:0043227; GO:0043229; GO:0043226; GO:0005622; GO:0110165; GO:0005575_x000D_ [GO:0005737]; GO:0110165; GO:0005622; GO:0005575_x000D_ [GO:0006468]; GO:0016310; GO:0036211; GO:0006796; GO:0019538; GO:0043412; GO:0006793; GO:0043170; GO:0044238; GO:1901564; G…	Pf00581	3	16.439	31762	0	0	0	0	0	0	0	38367.5	0	0	0	0	0	0	0	25555.3	0	0	0	0	0	0	0	535787	892503	0.0479452	1	1	1	1	2	26631.8	0	0	0	0	0
385				AT1G53720.1		Symbols: ATCYP59, CYP59 cyclophilin 59 chr1:20057012-20059508 FORWARD LENGTH=506	CYP59	[GO:0000413]; GO:0018208; GO:0018193; GO:0036211; GO:0019538; GO:0043412; GO:0043170; GO:0044238; GO:1901564; GO:0071704; GO:0008152; GO:0006807; GO:0008150_x000D_ [GO:0003723]; GO:0003676; GO:0097159; GO:1901363; GO:0005488; GO:0003674_x000D_ [GO:0003755]; GO:0016859; GO:0140096; GO:0016853; GO:0003824; GO:0003674_x000D_ [GO:0005634]; GO:0043231; GO:0043227; GO:0043229; GO:0043226; GO:0005622; G…	Pf00076, Pf00098, Pf00160	12	58.793	83352.8	74892.4	0	0	0	0	0	0	245554	137841	0.0177866	1	1	1	1	1	170185	169593	0.0494071	2	2	2	2	2	1.22073e+06	2.03347e+06	0.179842	7	7	7	7	9	267619	166713	0.0889328	4	4	4
1208				AT5G28740.1		Symbols: Tetratricopeptide repeat (TPR)-like superfamily protein chr5:10780774-10783772 FORWARD LENGTH=917	T32B20.g	[GO:0000349]; GO:0022618; GO:0000393; GO:0065003; GO:0071826; GO:0022613; GO:0000398; GO:0022607; GO:0043933; GO:0044085; GO:0000377; GO:0006397; GO:0016043; GO:0071840; GO:0000375; GO:0006396; GO:0016071; GO:0009987; GO:0008380; GO:0016070; GO:0010467; GO:0008150; GO:0090304; GO:0043170; GO:0006139; GO:0071704; GO:0006725; GO:0034641; GO:0044238; GO:0046483; GO:1901360; GO:0008152; GO:0044237; G…		6	106.984	31762	0	0	0	0	0	0	0	38367.5	0	0	0	0	0	0	0	25555.3	0	0	0	0	0	0	0	383472	638780	0.109051	10	10	10	10	10	33101.6	20620.7	0.0141767	1	1	1
1228				AT5G42080.1		Symbols: ADL1, ADL1A, AG68, DRP1A, RSW9, DL1 dynamin-like protein chr5:16820661-16824536 REVERSE LENGTH=610	DRP1A	[GO:0000911]; GO:0000910; GO:0022402; GO:0051301; GO:0009987; GO:0007049; GO:0008150_x000D_ [GO:0003924]; GO:0017111; GO:0016462; GO:0016818; GO:0016817; GO:0016787; GO:0003824; GO:0003674_x000D_ [GO:0005525]; GO:0032561; GO:0035639; GO:0019001; GO:0032555; GO:0043168; GO:1901265; GO:0017076; GO:0032553; GO:0043167; GO:0097159; GO:1901363; GO:0000166; GO:0097367; GO:0005488; GO:0036094; GO:000367…	Pf00350, Pf01031, Pf02212	5	68.13	48009.9	43136.8	0.0114754	1	0	1	0	1	38367.5	0	0	0	0	0	0	0	25555.3	0	0	0	0	0	0	0	327772	545997	0.0819672	5	4	5	4	5	51472.9	32065.1	0.0557377	3	3	3
1275				AT1G06530.1		Symbols: Tropomyosin-related chr1:2001625-2002596 FORWARD LENGTH=323	PMD2	[GO:0005739]; GO:0043231; GO:0005737; GO:0043227; GO:0043229; GO:0110165; GO:0005622; GO:0043226; GO:0005575_x000D_ [GO:0005741]; GO:0031966; GO:0031968; GO:0031090; GO:0005740; GO:0019867; GO:0098588; GO:0031967; GO:0016020; GO:0043227; GO:0005739; GO:0031975; GO:0043229; GO:0110165; GO:0043226; GO:0043231; GO:0005737; GO:0005622; GO:0005575_x000D_ [GO:0007005]; GO:0006996; GO:0016043; GO:007184…		7	36.097	188394	169271	0.0247678	1	1	1	1	1	38367.5	0	0	0	0	0	0	0	267106	266176	0	0	0	0	0	0	709764	1.18231e+06	0.126935	4	4	4	4	4	270177	168307	0.154799	5	5	5
1283				AT5G66420.2		Symbols: LOCATED IN: cellular_component unknown; EXPRESSED IN: 23 plant structures; EXPRESSED DURING: 13 growth stages; CONTAINS InterPro DOMAIN/s: Uncharacterised conserved protein UCP033271 (InterPro:IPR008322), TIM-barrel signal transduction protein, predicted (InterPro:IPR009215); Has 1232 Blast hits to 1230 proteins in 311 species: Archae - 18; Bacteria - 959; Metazoa - 1; Fungi - 84; Plants…		[GO:0003824]; GO:0003674_x000D_ [GO:0097367]; GO:0005488; GO:0003674_x000D_ [GO:1901135]; GO:0071704; GO:0008152; GO:0008150	Pf06792, Pf09370	14	80.668	183172	164579	0.0238727	2	2	2	2	2	97088.8	54500.4	0.0238727	2	2	2	2	2	235385	234565	0.0596817	4	4	4	4	5	2.04931e+06	3.4137e+06	0.188329	15	15	15	15	18	170889	106456	0.0145889	1	1	1
652				AT1G30460.1		Symbols: CPSF30, ATCPSF30 cleavage and polyadenylation specificity factor 30 chr1:10771469-10775323 REVERSE LENGTH=631	CPSF30	[GO:0000398]; GO:0000377; GO:0006397; GO:0000375; GO:0006396; GO:0016071; GO:0008380; GO:0016070; GO:0010467; GO:0090304; GO:0043170; GO:0006139; GO:0071704; GO:0006725; GO:0034641; GO:0044238; GO:0046483; GO:1901360; GO:0008152; GO:0044237; GO:0006807; GO:0008150; GO:0009987_x000D_ [GO:0003677]; GO:0003676; GO:0097159; GO:1901363; GO:0005488; GO:0003674_x000D_ [GO:0003723]; GO:0003676; GO:009715…	Pf04146	4	69.97	31762	0	0	0	0	0	0	0	38367.5	0	0	0	0	0	0	0	25555.3	0	0	0	0	0	0	0	456464	760369	0.0729002	3	3	3	3	3	26631.8	0	0.0396197	1	1	1
758				AT1G79730.1		Symbols: ELF7 hydroxyproline-rich glycoprotein family protein chr1:30000743-30003969 REVERSE LENGTH=589	VIP2	[GO:0000993]; GO:0001099; GO:0043175; GO:0001098; GO:0070063; GO:0005515; GO:0019899; GO:0005488; GO:0003674_x000D_ [GO:0003682]; GO:0044877; GO:0005488; GO:0003674_x000D_ [GO:0005634]; GO:0043231; GO:0043227; GO:0043229; GO:0043226; GO:0005622; GO:0110165; GO:0005575_x000D_ [GO:0006368]; GO:0006354; GO:0006366; GO:0032774; GO:0006351; GO:0009059; GO:0016070; GO:0034654; GO:0097659; GO:0043170; G…	Pf03985	8	67.296	47527.1	42703	0	0	0	0	0	0	38367.5	0	0	0	0	0	0	0	52908.2	52724	0.0509338	2	2	2	2	2	636639	1.0605e+06	0.122241	6	6	6	6	6	26631.8	0	0.0356537	1	1	1
1296				AT3G62330.1		Symbols: Zinc knuckle (CCHC-type) family protein chr3:23063329-23065419 REVERSE LENGTH=479	T12C14_30	[GO:0003676]; GO:0097159; GO:1901363; GO:0005488; GO:0003674_x000D_ [GO:0008270]; GO:0046914; GO:0046872; GO:0043169; GO:0043167; GO:0005488; GO:0003674		14	55.927	661698	594534	0.0292276	2	2	2	2	2	300471	168668	0.0146138	1	1	1	1	1	705811	703354	0.0960334	5	5	5	5	5	3.55387e+06	5.91996e+06	0.271399	13	13	13	13	14	1.24073e+06	772915	0.141962	7	7	7
112				AT5G42820.1_x000D_; AT5G42820.2		Symbols: ATU2AF35B, U2AF35B Zinc finger C-x8-C-x5-C-x3-H type family protein chr5:17170445-17171296 REVERSE LENGTH=283<|>Symbols: ATU2AF35B, U2AF35B Zinc finger C-x8-C-x5-C-x3-H type family protein chr5:17170445-17171296 REVERSE LENGTH=283	U2AF35B	[GO:0000398]; GO:0000377; GO:0006397; GO:0000375; GO:0006396; GO:0016071; GO:0008380; GO:0016070; GO:0010467; GO:0090304; GO:0043170; GO:0006139; GO:0071704; GO:0006725; GO:0034641; GO:0044238; GO:0046483; GO:1901360; GO:0008152; GO:0044237; GO:0006807; GO:0008150; GO:0009987_x000D_ [GO:0003677]; GO:0003676; GO:0097159; GO:1901363; GO:0005488; GO:0003674_x000D_ [GO:0003723]; GO:0003676; GO:009715…	Pf00076, Pf00642	1	33.211	2.23489e+06	2.00804e+06	0.106007	3	3	3	3	3	2.11755e+06	1.18868e+06	0.0883392	2	2	2	2	2	1.60651e+06	1.60092e+06	0.0424028	1	1	1	1	1	362520	603879	0.0424028	1	1	1	1	1	442980	275955	0.0424028	1	1	1
1072				AT4G06634.1		Symbols: zinc finger (C2H2 type) family protein chr4:3764499-3766439 REVERSE LENGTH=387	YY1	[GO:0000978]; GO:0000977; GO:0000987; GO:0000976; GO:0001067; GO:1990837; GO:0003676; GO:0003690; GO:0043565; GO:0097159; GO:1901363; GO:0003677; GO:0005488; GO:0003674_x000D_ [GO:0000981]; GO:0003700; GO:0006357; GO:0140110; GO:0006355; GO:0003674; GO:0006351; GO:0010468; GO:1903506; GO:0097659; GO:0060255; GO:2001141; GO:0032774; GO:0010467; GO:0019222; GO:0010556; GO:0031326; GO:0051252; GO:00…	Pf00096	3	44.675	22172.8	19922.3	0	0	0	0	0	0	38367.5	0	0	0	0	0	0	0	25426.5	25338	0	0	0	0	0	0	205241	341886	0.111111	4	4	4	4	4	57345.8	35723.6	0.0232558	1	1	1
114				AT1G27310.1		Symbols: NTF2A nuclear transport factor 2A chr1:9484615-9485790 REVERSE LENGTH=122	NTF2A	[GO:0005634]; GO:0043231; GO:0043227; GO:0043229; GO:0043226; GO:0005622; GO:0110165; GO:0005575_x000D_ [GO:0005635]; GO:0031967; GO:0005634; GO:0012505; GO:0031975; GO:0043227; GO:0043229; GO:0043231; GO:0110165; GO:0043226; GO:0005622; GO:0005575_x000D_ [GO:0005737]; GO:0110165; GO:0005622; GO:0005575_x000D_ [GO:0006606]; GO:0006886; GO:0034504; GO:0051170; GO:0072594; GO:0015031; GO:0046907; G…	Pf02136	2	13.519	1.77524e+06	1.59505e+06	0.163934	2	2	2	2	2	891479	500428	0.0819672	1	1	1	1	1	1.12728e+06	1.12335e+06	0.0819672	1	1	1	1	1	458703	764099	0.0819672	1	1	1	1	1	115560	71988.4	0	0	0	0
785				AT1G75350.1		Symbols: emb2184 Ribosomal protein L31 chr1:28272163-28272687 FORWARD LENGTH=144	RPL31	[GO:0003735]; GO:0005198; GO:0003674_x000D_ [GO:0005840]; GO:0043232; GO:0043228; GO:0043229; GO:0043226; GO:0005622; GO:0110165; GO:0005575_x000D_ [GO:0006412]; GO:0009059; GO:0019538; GO:0043043; GO:0010467; GO:0043170; GO:1901576; GO:0044238; GO:1901564; GO:0006518; GO:0043604; GO:1901566; GO:0071704; GO:0009058; GO:0008152; GO:0006807; GO:0043603; GO:0044271; GO:0008150; GO:0034641; GO:004424…	Pf01197	4	16.022	55392.1	49769.7	0.125	1	1	1	1	1	262877	147565	0	0	0	0	0	0	244063	243214	0.125	1	1	1	1	1	855983	1.42588e+06	0.0833333	1	1	1	1	1	180050	112163	0.0833333	1	1	1
1334				AT2G43680.1		Symbols: IQD14 IQ-domain 14 chr2:18109302-18111587 FORWARD LENGTH=669	IQD14		Pf00612, Pf13178	3	74.365	31762	0	0	0	0	0	0	0	38367.5	0	0	0	0	0	0	0	25555.3	0	0	0	0	0	0	0	237723	395995	0.0328849	2	2	2	2	2	58987.8	36746.6	0.0179372	1	1	1
1338				AT4G21710.1		Symbols: NRPB2, EMB1989, RPB2 DNA-directed RNA polymerase family protein chr4:11535684-11542200 REVERSE LENGTH=1188	NRPB2	[GO:0000428]; GO:0030880; GO:0061695; GO:0140535; GO:1990234; GO:0032991; GO:1902494; GO:0005575_x000D_ [GO:0003677]; GO:0003676; GO:0097159; GO:1901363; GO:0005488; GO:0003674_x000D_ [GO:0003899]; GO:0034062; GO:0032774; GO:0097747; GO:0009059; GO:0016070; GO:0034654; GO:0016779; GO:0140098; GO:0043170; GO:1901576; GO:0090304; GO:0006139; GO:0018130; GO:0019438; GO:0044271; GO:1901362; GO:001677…	Pf00562, Pf04560, Pf04561, Pf04563, Pf04565, Pf04566, Pf04567	7	134.933	106996	96135.3	0.0227273	3	3	3	3	3	148787	83521.2	0.0143098	2	2	2	2	2	122699	122272	0.0311448	4	4	4	4	4	722594	1.20368e+06	0.0631313	8	8	8	8	10	318972	198704	0.0521886	6	6	6
310				AT2G14120.3		Symbols: DRP3B dynamin related protein chr2:5954253-5960015 REVERSE LENGTH=809	DRP3B	[GO:0003924]; GO:0017111; GO:0016462; GO:0016818; GO:0016817; GO:0016787; GO:0003824; GO:0003674_x000D_ [GO:0005525]; GO:0032561; GO:0035639; GO:0019001; GO:0032555; GO:0043168; GO:1901265; GO:0017076; GO:0032553; GO:0043167; GO:0097159; GO:1901363; GO:0000166; GO:0097367; GO:0005488; GO:0036094; GO:0003674_x000D_ [GO:0005739]; GO:0043231; GO:0005737; GO:0043227; GO:0043229; GO:0110165; GO:000562…	Pf00350, Pf01031, Pf02212	20	89.781	34233.3	30758.6	0	0	0	0	0	0	29163	16370.5	0.0222497	2	1	2	1	2	60945	60732.8	0.0222497	2	1	2	1	2	541904	902693	0.185414	14	9	14	9	15	26631.8	0	0	0	0	0
1365				AT5G41340.1		Symbols: UBC4, ATUBC4 ubiquitin conjugating enzyme 4 chr5:16538296-16539956 REVERSE LENGTH=187	UBC4	[GO:0000209]; GO:0016567; GO:0032446; GO:0070647; GO:0036211; GO:0019538; GO:0043412; GO:0043170; GO:0044238; GO:1901564; GO:0071704; GO:0008152; GO:0006807; GO:0008150_x000D_ [GO:0004842]; GO:0019787; GO:0016755; GO:0016746; GO:0140096; GO:0016740; GO:0003824; GO:0003674_x000D_ [GO:0005524]; GO:0032559; GO:0035639; GO:0030554; GO:0032555; GO:0043168; GO:1901265; GO:0017076; GO:0032553; GO:004316…	Pf00179	3	21.284	1.47945e+06	1.32929e+06	0.101604	2	1	2	1	3	1.15894e+06	650567	0.0481283	1	0	1	0	2	1.21345e+06	1.20923e+06	0.101604	2	1	2	1	3	6.64948e+06	1.10766e+07	0.0855615	2	0	2	0	2	2.70908e+06	1.68762e+06	0.0481283	1	0	1
445				AT3G18640.1		Symbols: Zinc finger C-x8-C-x5-C-x3-H type family protein chr3:6413617-6415829 REVERSE LENGTH=676		[GO:0003677]; GO:0003676; GO:0097159; GO:1901363; GO:0005488; GO:0003674_x000D_ [GO:0046872]; GO:0043169; GO:0043167; GO:0005488; GO:0003674		10	75.536	28205	25342.2	0.0162722	1	1	1	1	1	38367.5	0	0	0	0	0	0	0	126420	125980	0.0325444	2	2	2	2	2	325723	542583	0.0295858	2	2	2	2	2	48221.6	30039.7	0.0133136	1	1	1
1373				AT3G20370.1		Symbols: TRAF-like family protein chr3:7105481-7107079 FORWARD LENGTH=379			Pf00917	6	43.422	297168	267005	0.0237467	1	1	1	1	1	167963	94285.3	0.0237467	1	1	1	1	1	343890	342693	0.0422164	2	2	2	2	2	1.29616e+06	2.15911e+06	0.203166	7	7	7	7	8	675149	420585	0.0422164	2	2	2
1377				AT4G14990.1		Symbols: Topoisomerase II-associated protein PAT1 chr4:8566259-8569511 REVERSE LENGTH=787	PAT1H2	[GO:0000290]; GO:0000956; GO:0110156; GO:0000288; GO:0006402; GO:0110154; GO:0061157; GO:0006401; GO:0010629; GO:0016071; GO:0016070; GO:0017148; GO:0043488; GO:0050779; GO:0061014; GO:0009057; GO:0034655; GO:0010468; GO:0010605; GO:0090304; GO:0006417; GO:0010558; GO:0031327; GO:0034249; GO:0051248; GO:0043487; GO:0061013; GO:0031331; GO:0051254; GO:1903313; GO:0043170; GO:1901575; GO:0006139; G…		4	86.461	31982	28735.8	0.0203304	2	1	2	1	2	29403	16505.3	0.0203304	2	1	2	1	2	61664.6	61449.9	0.0203304	2	1	2	1	2	127836	212947	0.0711563	5	4	5	4	6	127953	79708.6	0.0203304	2	1	2
1381				AT1G64190.1		Symbols: 6-phosphogluconate dehydrogenase family protein chr1:23825549-23827012 REVERSE LENGTH=487	PGD1	[GO:0004616]; GO:0016616; GO:0016614; GO:0016491; GO:0003824; GO:0003674_x000D_ [GO:0005829]; GO:0110165; GO:0005737; GO:0005575; GO:0005622_x000D_ [GO:0006098]; GO:0006740; GO:0051156; GO:0006091; GO:0006739; GO:0006796; GO:0019637; GO:1901135; GO:0044237; GO:0006163; GO:0046496; GO:0006793; GO:0071704; GO:0008152; GO:0009987; GO:0009117; GO:0072521; GO:0019362; GO:0008150; GO:0006753; GO:000672…	Pf00393, Pf03446	4	53.344	144579	129904	0.0882957	3	1	3	1	3	1.64287e+06	922217	0.110883	4	2	4	2	4	25555.3	0	0.0143737	1	0	1	0	1	1.1328e+06	1.88699e+06	0.244353	10	4	10	4	11	309865	193031	0.0821355	3	2	3
1382				AT2G19710.1		Symbols: Regulator of Vps4 activity in the MVB pathway protein chr2:8506339-8509817 FORWARD LENGTH=937		[GO:0008104]; GO:0070727; GO:0033036; GO:0051641; GO:0051179; GO:0009987; GO:0008150_x000D_ [GO:0015031]; GO:0045184; GO:0071702; GO:0071705; GO:0008104; GO:0051234; GO:0006810; GO:0070727; GO:0051179; GO:0033036; GO:0051641; GO:0008150; GO:0009987	Pf03398	6	104.864	31762	0	0	0	0	0	0	0	38367.5	0	0	0	0	0	0	0	25555.3	0	0	0	0	0	0	0	389380	648622	0	0	0	0	0	0	48330.1	30107.3	0	0	0	0
1241				AT3G49910.1		Symbols: Translation protein SH3-like family protein chr3:18504311-18504751 FORWARD LENGTH=146	RPL26A	[GO:0002181]; GO:0006412; GO:0009059; GO:0019538; GO:0043043; GO:0010467; GO:0043170; GO:1901576; GO:0044238; GO:1901564; GO:0006518; GO:0043604; GO:1901566; GO:0071704; GO:0009058; GO:0008152; GO:0006807; GO:0043603; GO:0044271; GO:0008150; GO:0034641; GO:0044249; GO:0044237; GO:0009987_x000D_ [GO:0003723]; GO:0003676; GO:0097159; GO:1901363; GO:0005488; GO:0003674_x000D_ [GO:0003729]; GO:000372…	Pf00467, Pf16906	3	16.934	576508	517991	0.164384	2	2	2	2	4	803173	450858	0.0547945	1	1	1	1	1	25555.3	0	0.123288	2	2	2	2	2	1.37058e+06	2.28309e+06	0.0958904	1	1	1	1	1	313212	195116	0.150685	2	2	2
1390				AT5G43900.3		Symbols: MYA2 myosin 2 chr5:17657241-17667413 REVERSE LENGTH=1565	MYA2	[GO:0003774]; GO:0003674_x000D_ [GO:0003779]; GO:0008092; GO:0005515; GO:0005488; GO:0003674_x000D_ [GO:0005516]; GO:0005515; GO:0005488; GO:0003674_x000D_ [GO:0005524]; GO:0032559; GO:0035639; GO:0030554; GO:0032555; GO:0043168; GO:1901265; GO:0017076; GO:0032553; GO:0043167; GO:0097159; GO:1901363; GO:0000166; GO:0097367; GO:0005488; GO:0036094; GO:0003674_x000D_ [GO:0005777]; GO:0042579; GO:00…	Pf00063, Pf00612, Pf01843, Pf02736	8	176.752	31762	0	0	0	0	0	0	0	38367.5	0	0	0	0	0	0	0	13275.9	13229.7	0.00447284	1	0	1	0	1	180621	300875	0.0523962	9	7	9	7	9	36658.4	22836.4	0.0338658	6	5	6
1397				AT3G19960.2		Symbols: ATM1 myosin 1 chr3:6949787-6956736 FORWARD LENGTH=1176	ATM1	[GO:0003774]; GO:0003674_x000D_ [GO:0003779]; GO:0008092; GO:0005515; GO:0005488; GO:0003674_x000D_ [GO:0005516]; GO:0005515; GO:0005488; GO:0003674_x000D_ [GO:0005524]; GO:0032559; GO:0035639; GO:0030554; GO:0032555; GO:0043168; GO:1901265; GO:0017076; GO:0032553; GO:0043167; GO:0097159; GO:1901363; GO:0000166; GO:0097367; GO:0005488; GO:0036094; GO:0003674_x000D_ [GO:0005768]; GO:0031410; GO:00…	Pf00063, Pf00612	7	132.372	23921.7	21493.6	0.00595238	1	1	1	1	1	38367.5	0	0.0085034	1	1	1	1	1	44342.1	44187.7	0.00595238	1	1	1	1	1	203287	338631	0.0629252	8	8	8	8	9	75577.6	47081.2	0.0161565	2	2	2
1398				AT5G43470.1_x000D_; AT5G43470.2		Symbols: RPP8, HRT, RCY1 Disease resistance protein (CC-NBS-LRR class) family chr5:17463130-17466658 REVERSE LENGTH=908<|>Symbols: RPP8, HRT, RCY1 Disease resistance protein (CC-NBS-LRR class) family chr5:17463130-17466658 REVERSE LENGTH=908	RPP8	[GO:0000166]; GO:0036094; GO:1901265; GO:0005488; GO:0097159; GO:1901363; GO:0003674_x000D_ [GO:0002230]; GO:0050691; GO:0050688; GO:0002831; GO:0031347; GO:0032101; GO:0048583; GO:0080134; GO:0050789; GO:0065007; GO:0008150_x000D_ [GO:0002239]; GO:0051707; GO:0043207; GO:0044419; GO:0009605; GO:0009607; GO:0008150; GO:0050896_x000D_ [GO:0005524]; GO:0032559; GO:0035639; GO:0030554; GO:0032555; G…	Pf00931, Pf18052	5	104.615	50286.3	45182.1	0	0	0	0	0	0	27760.6	15583.3	0.0110132	1	0	1	0	2	57574.9	57374.5	0	0	0	0	0	0	241436	402180	0.0495595	4	1	4	1	4	79258.9	49374.5	0.0154185	2	0	2
959				AT2G44200.1		Symbols: CBF1-interacting co-repressor CIR, N-terminal;Pre-mRNA splicing factor chr2:18276302-18278240 FORWARD LENGTH=493		[GO:0000398]; GO:0000377; GO:0006397; GO:0000375; GO:0006396; GO:0016071; GO:0008380; GO:0016070; GO:0010467; GO:0090304; GO:0043170; GO:0006139; GO:0071704; GO:0006725; GO:0034641; GO:0044238; GO:0046483; GO:1901360; GO:0008152; GO:0044237; GO:0006807; GO:0008150; GO:0009987_x000D_ [GO:0005684]; GO:0005681; GO:0140513; GO:1990904; GO:0032991; GO:0005634; GO:0005575; GO:0043231; GO:0043227; GO:00…	Pf10197, Pf12542	5	57.75	31762	0	0	0	0	0	0	0	38367.5	0	0	0	0	0	0	0	41495.6	41351.1	0	0	0	0	0	0	332813	554393	0.0709939	2	2	2	2	2	32395.3	20180.7	0.0385396	2	2	2
1409				AT3G06980.1		Symbols: DEA(D/H)-box RNA helicase family protein chr3:2201531-2204662 FORWARD LENGTH=781	RH50	[GO:0003676]; GO:0097159; GO:1901363; GO:0005488; GO:0003674_x000D_ [GO:0003724]; GO:0004386; GO:0008186; GO:0140098; GO:0140640; GO:0140657; GO:0003824; GO:0003674_x000D_ [GO:0003729]; GO:0003723; GO:0003676; GO:0097159; GO:1901363; GO:0005488; GO:0003674_x000D_ [GO:0005524]; GO:0032559; GO:0035639; GO:0030554; GO:0032555; GO:0043168; GO:1901265; GO:0017076; GO:0032553; GO:0043167; GO:0097159; G…	Pf00270, Pf00271	11	87.375	196116	176210	0.0384123	3	3	3	3	3	215594	121023	0.0204866	2	2	2	2	2	271004	270061	0.0473752	4	4	4	4	4	1.18233e+06	1.9695e+06	0.126761	9	9	9	9	10	509376	317317	0.0896287	7	7	7
1415				AT3G44620.2		Symbols: protein tyrosine phosphatases;protein tyrosine phosphatases chr3:16193858-16195422 FORWARD LENGTH=262		[GO:0003993]; GO:0016791; GO:0042578; GO:0016788; GO:0016787; GO:0003824; GO:0003674_x000D_ [GO:0004725]; GO:0004721; GO:0016791; GO:0140096; GO:0042578; GO:0003824; GO:0016788; GO:0003674; GO:0016787_x000D_ [GO:0006470]; GO:0016311; GO:0036211; GO:0006796; GO:0019538; GO:0043412; GO:0006793; GO:0043170; GO:0044238; GO:1901564; GO:0044237; GO:0071704; GO:0008152; GO:0006807; GO:0009987; GO:0008150	Pf01451	5	29.671	816478	733604	0.137405	3	3	3	3	4	274386	154026	0.0343511	1	1	1	1	1	539718	537839	0.110687	2	2	2	2	2	2.99054e+06	4.98159e+06	0.167939	4	4	4	4	8	774903	482727	0.167939	3	3	3
132				AT2G44040.1		Symbols: Dihydrodipicolinate reductase, bacterial/plant chr2:18221985-18223998 REVERSE LENGTH=347	DAPB1	[GO:0008839]; GO:0016628; GO:0016627; GO:0016491; GO:0003824; GO:0003674_x000D_ [GO:0009089]; GO:0009085; GO:0046451; GO:0006553; GO:0009067; GO:0043648; GO:0009066; GO:1901607; GO:0019752; GO:1901605; GO:0008652; GO:0043436; GO:0006520; GO:0046394; GO:1901566; GO:0006082; GO:0044238; GO:1901564; GO:0016053; GO:1901576; GO:0044237; GO:0044281; GO:0071704; GO:0008152; GO:0006807; GO:0044249; GO:00…	Pf01113, Pf05173	2	37.526	2.08891e+06	1.87688e+06	0.210375	7	3	7	3	8	1.86997e+06	1.0497e+06	0.311239	10	4	10	4	11	1.98207e+06	1.97517e+06	0.279539	9	4	9	4	9	110279	183700	0.115274	3	1	3	1	4	26631.8	0	0.0489914	2	1	2
1419				AT1G53750.1		Symbols: RPT1A regulatory particle triple-A 1A chr1:20065921-20068324 REVERSE LENGTH=426	RPT1A	[GO:0000502]; GO:0140535; GO:1905369; GO:0032991; GO:1905368; GO:0005575; GO:1902494_x000D_ [GO:0005524]; GO:0032559; GO:0035639; GO:0030554; GO:0032555; GO:0043168; GO:1901265; GO:0017076; GO:0032553; GO:0043167; GO:0097159; GO:1901363; GO:0000166; GO:0097367; GO:0005488; GO:0036094; GO:0003674_x000D_ [GO:0005634]; GO:0043231; GO:0043227; GO:0043229; GO:0043226; GO:0005622; GO:0110165; GO:000557…	Pf00004, Pf17862	21	47.773	2.69403e+06	2.42059e+06	0.20892	9	9	9	9	10	1.85965e+06	1.0439e+06	0.21831	9	9	9	9	11	2.04538e+06	2.03825e+06	0.258216	11	11	11	11	12	1.21911e+07	2.03077e+07	0.507042	21	21	21	21	27	4.49517e+06	2.80027e+06	0.312207	14	14	14
1427				AT2G41840.1		Symbols: Ribosomal protein S5 family protein chr2:17460016-17461398 REVERSE LENGTH=285	RPS2C	[GO:0003729]; GO:0003723; GO:0003676; GO:0097159; GO:1901363; GO:0005488; GO:0003674_x000D_ [GO:0003735]; GO:0005198; GO:0003674_x000D_ [GO:0006412]; GO:0009059; GO:0019538; GO:0043043; GO:0010467; GO:0043170; GO:1901576; GO:0044238; GO:1901564; GO:0006518; GO:0043604; GO:1901566; GO:0071704; GO:0009058; GO:0008152; GO:0006807; GO:0043603; GO:0044271; GO:0008150; GO:0034641; GO:0044249; GO:004423…	Pf00333, Pf03719	10	30.859	1.17385e+06	1.0547e+06	0.252632	7	0	7	0	10	432225	242628	0.0912281	3	0	3	0	3	1.65446e+06	1.6487e+06	0.319298	8	1	8	1	10	6.29958e+06	1.04937e+07	0.322807	9	1	9	1	11	1.53279e+06	954857	0.2	6	0	6
1432				AT5G60980.2		Symbols: Nuclear transport factor 2 (NTF2) family protein with RNA binding (RRM-RBD-RNP motifs) domain chr5:24543988-24546027 FORWARD LENGTH=460	NTF2	[GO:0003723]; GO:0003676; GO:0097159; GO:1901363; GO:0005488; GO:0003674_x000D_ [GO:0003729]; GO:0003723; GO:0003676; GO:0097159; GO:1901363; GO:0005488; GO:0003674_x000D_ [GO:0005634]; GO:0043231; GO:0043227; GO:0043229; GO:0043226; GO:0005622; GO:0110165; GO:0005575_x000D_ [GO:0005737]; GO:0110165; GO:0005622; GO:0005575_x000D_ [GO:0005829]; GO:0110165; GO:0005737; GO:0005575; GO:0005622_x000D_…	Pf00076, Pf02136	8	49.514	322478	289746	0.0630435	2	2	2	2	2	156921	88087	0.0717391	2	2	2	2	2	466765	465140	0.0630435	2	2	2	2	3	1.78336e+06	2.97069e+06	0.2	8	8	8	8	9	459481	286234	0.0804348	3	3	3
136				AT4G27530.1		Symbols: unknown protein; BEST Arabidopsis thaliana protein match is: unknown protein (TAIR:AT5G53895.1); Has 14 Blast hits to 14 proteins in 3 species: Archae - 0; Bacteria - 0; Metazoa - 0; Fungi - 0; Plants - 14; Viruses - 0; Other Eukaryotes - 0 (source: NCBI BLink). chr4:13752640-13753122 FORWARD LENGTH=130				2	13.54	826208	742346	0.269231	2	2	2	2	2	931738	523027	0.269231	2	2	2	2	2	1.15e+06	1.14599e+06	0.269231	2	2	2	2	2	17975	0	0	0	0	0	0	0	26631.8	0	0	0	0	0
137				AT5G28050.2		Symbols: Cytidine/deoxycytidylate deaminase family protein chr5:10044209-10045484 REVERSE LENGTH=204	GSDA	[GO:0002100]; GO:0002097; GO:0006382; GO:0006400; GO:0016553; GO:0008033; GO:0009451; GO:0006399; GO:0034470; GO:0016070; GO:0043412; GO:0034660; GO:0006396; GO:0090304; GO:0043170; GO:0010467; GO:0006139; GO:0071704; GO:0006725; GO:0034641; GO:0044238; GO:0046483; GO:1901360; GO:0008152; GO:0044237; GO:0006807; GO:0008150; GO:0009987_x000D_ [GO:0005829]; GO:0110165; GO:0005737; GO:0005575; GO:00…	Pf14437	2	22.218	1.91453e+06	1.7202e+06	0.0539216	1	1	1	1	1	1.07986e+06	606177	0.0539216	1	1	1	1	1	1.40813e+06	1.40323e+06	0.122549	2	2	2	2	2	316138	526617	0	0	0	0	0	0	26631.8	0	0	0	0	0
1445				AT1G06190.1		Symbols: Rho termination factor chr1:1892467-1894078 REVERSE LENGTH=401	RHON1	[GO:0003729]; GO:0003723; GO:0003676; GO:0097159; GO:1901363; GO:0005488; GO:0003674_x000D_ [GO:0006353]; GO:0032774; GO:0006351; GO:0009059; GO:0016070; GO:0034654; GO:0097659; GO:0043170; GO:1901576; GO:0090304; GO:0006139; GO:0018130; GO:0019438; GO:0044271; GO:1901362; GO:0010467; GO:0071704; GO:0009058; GO:0006725; GO:0034641; GO:0044238; GO:0046483; GO:1901360; GO:0044249; GO:0008152; GO:00…	Pf07498	5	44.503	450815	405056	0.107232	3	3	3	3	3	242577	136170	0.0249377	1	1	1	1	1	393783	392412	0.084788	3	3	3	3	3	1.79435e+06	2.98899e+06	0.13217	4	4	4	4	5	769063	479089	0.149626	5	5	5
139				AT5G58240.1		Symbols: FHIT FRAGILE HISTIDINE TRIAD chr5:23558349-23559313 REVERSE LENGTH=180	FHIT	[GO:0000166]; GO:0036094; GO:1901265; GO:0005488; GO:0097159; GO:1901363; GO:0003674_x000D_ [GO:0043530]; GO:0016811; GO:0016810; GO:0016787; GO:0003824; GO:0003674_x000D_ [GO:0047352]; GO:0070566; GO:0016779; GO:0016772; GO:0016740; GO:0003824; GO:0003674_x000D_ [GO:0047627]; GO:0016819; GO:0016817; GO:0016787; GO:0003824; GO:0003674_x000D_ [GO:0047710]; GO:0016462; GO:0016818; GO:0016817; GO:00…	Pf01230	2	20.387	1.30939e+06	1.17648e+06	0.172222	3	3	3	3	3	1.16901e+06	656219	0.172222	3	3	3	3	3	1.51e+06	1.50474e+06	0.172222	3	3	3	3	4	17975	0	0.0611111	1	1	1	1	1	26631.8	0	0.0611111	1	1	1
140				AT3G12012.1		Symbols: CPuORF20 conserved peptide upstream open reading frame 20 chr3:3820787-3821276 FORWARD LENGTH=61		[GO:0005739]; GO:0043231; GO:0005737; GO:0043227; GO:0043229; GO:0110165; GO:0005622; GO:0043226; GO:0005575_x000D_ [GO:0032981]; GO:0010257; GO:0033108; GO:0065003; GO:0007005; GO:0022607; GO:0043933; GO:0006996; GO:0016043; GO:0044085; GO:0071840; GO:0009987; GO:0008150		2	6.712	874370	785620	0.311475	2	2	2	2	2	902784	506774	0.311475	2	2	2	2	2	1.08199e+06	1.07822e+06	0.311475	2	2	2	2	2	17975	0	0	0	0	0	0	0	26631.8	0	0	0	0	0
141				AT2G39795.1		Symbols: Mitochondrial glycoprotein family protein chr2:16597026-16598028 FORWARD LENGTH=250		[GO:0005759]; GO:0070013; GO:0005739; GO:0043233; GO:0043229; GO:0043231; GO:0005737; GO:0031974; GO:0043226; GO:0005622; GO:0043227; GO:0110165; GO:0005575	Pf02330	2	28.044	1.21098e+06	1.08806e+06	0.308	4	4	4	4	4	672183	377327	0.036	1	1	1	1	1	1.04257e+06	1.03894e+06	0.136	2	2	2	2	3	17975	0	0	0	0	0	0	0	26631.8	0	0	0	0	0
1448	ü			cont_P69905		Hemoglobin subunit alpha OS=Homo sapiens GN=HBA1 PE=1 SV=2	DKFZp468J1717; HBA1; HBA2; LOC112392006	[GO:0001664]; GO:0005102; GO:0005515; GO:0005488; GO:0003674_x000D_ [GO:0005344]; GO:0140104; GO:0015671; GO:0003674; GO:0015669; GO:0006810; GO:0051234; GO:0051179; GO:0008150_x000D_ [GO:0005506]; GO:0046914; GO:0046872; GO:0043169; GO:0043167; GO:0005488; GO:0003674_x000D_ [GO:0005576]; GO:0110165; GO:0005575_x000D_ [GO:0005615]; GO:0110165; GO:0005576; GO:0005575_x000D_ [GO:0005829]; GO:011016…	Pf00042	3	15.248	76073.5	68351.9	0	0	0	0	0	0	38367.5	0	0	0	0	0	0	0	25555.3	0	0	0	0	0	0	0	103064	171683	0	0	0	0	0	0	26631.8	0	0	0	0	0
1300				AT5G13680.1		Symbols: ELO2, ABO1 IKI3 family protein chr5:4410522-4415471 REVERSE LENGTH=1319	ELP1	[GO:0000049]; GO:0003723; GO:0003676; GO:0097159; GO:1901363; GO:0005488; GO:0003674_x000D_ [GO:0002926]; GO:0002098; GO:0002097; GO:0006400; GO:0008033; GO:0009451; GO:0006399; GO:0034470; GO:0016070; GO:0043412; GO:0034660; GO:0006396; GO:0090304; GO:0043170; GO:0010467; GO:0006139; GO:0071704; GO:0006725; GO:0034641; GO:0044238; GO:0046483; GO:1901360; GO:0008152; GO:0044237; GO:0006807; GO:00…	Pf04762	6	146.533	22433.9	20156.8	0	0	0	0	0	0	14646	8221.47	0	0	0	0	0	0	25777.6	25687.9	0.0075815	1	1	1	1	1	157947	263105	0.0462472	6	6	6	6	6	26631.8	0	0.0075815	1	1	1
144				AT5G04750.1		Symbols: F1F0-ATPase inhibitor protein, putative chr5:1372202-1373361 FORWARD LENGTH=94	MUK11.3	[GO:0005747]; GO:0045271; GO:0098800; GO:0005746; GO:0030964; GO:0098803; GO:1902495; GO:0098796; GO:0098798; GO:0005743; GO:0070469; GO:1990204; GO:1990351; GO:0032991; GO:0016020; GO:0005739; GO:0019866; GO:0031966; GO:0110165; GO:1902494; GO:0005575; GO:0043231; GO:0005737; GO:0031090; GO:0031967; GO:0005740; GO:0043227; GO:0043229; GO:0005622; GO:0031975; GO:0043226_x000D_ [GO:0032780]; GO:00…	Pf04568	2	10.697	1.74787e+07	1.57046e+07	0.265957	3	2	3	2	4	1.89642e+07	1.06455e+07	0.265957	3	2	3	2	5	2.88663e+07	2.87658e+07	0.265957	3	2	3	2	4	2.96383e+06	4.9371e+06	0.0744681	1	0	1	0	2	974202	606881	0.0744681	1	0	1
1466				AT3G21810.1		Symbols: Zinc finger C-x8-C-x5-C-x3-H type family protein chr3:7684852-7688360 FORWARD LENGTH=437		[GO:0003677]; GO:0003676; GO:0097159; GO:1901363; GO:0005488; GO:0003674_x000D_ [GO:0046872]; GO:0043169; GO:0043167; GO:0005488; GO:0003674	Pf00642	3	50.489	31762	0	0	0	0	0	0	0	38367.5	0	0	0	0	0	0	0	25555.3	0	0	0	0	0	0	0	228028	379845	0.0617849	3	3	3	3	3	62843.5	39148.5	0.0228833	1	1	1
1469				AT3G05530.1		Symbols: RPT5A, ATS6A.2 regulatory particle triple-A ATPase 5A chr3:1603540-1605993 FORWARD LENGTH=424	RPT5A	[GO:0000502]; GO:0140535; GO:1905369; GO:0032991; GO:1905368; GO:0005575; GO:1902494_x000D_ [GO:0005524]; GO:0032559; GO:0035639; GO:0030554; GO:0032555; GO:0043168; GO:1901265; GO:0017076; GO:0032553; GO:0043167; GO:0097159; GO:1901363; GO:0000166; GO:0097367; GO:0005488; GO:0036094; GO:0003674_x000D_ [GO:0005634]; GO:0043231; GO:0043227; GO:0043229; GO:0043226; GO:0005622; GO:0110165; GO:000557…	Pf00004, Pf16450, Pf17862	20	47.45	2.63655e+06	2.36893e+06	0.179245	7	2	7	2	8	1.97854e+06	1.11064e+06	0.179245	7	2	7	2	8	2.18474e+06	2.17714e+06	0.212264	12	4	12	4	14	1.11412e+07	1.85588e+07	0.481132	20	8	20	8	26	4.73421e+06	2.94918e+06	0.339623	16	6	16
1091				AT5G65410.1		Symbols: ATHB25, ZFHD2, HB25, ZHD1 homeobox protein 25 chr5:26136179-26137018 FORWARD LENGTH=279	ZHD1	[GO:0000976]; GO:0001067; GO:1990837; GO:0003676; GO:0003690; GO:0043565; GO:0097159; GO:1901363; GO:0003677; GO:0005488; GO:0003674_x000D_ [GO:0003700]; GO:0140110; GO:0006355; GO:0003674; GO:0006351; GO:0010468; GO:1903506; GO:0097659; GO:0060255; GO:2001141; GO:0032774; GO:0010467; GO:0019222; GO:0010556; GO:0031326; GO:0051252; GO:0009059; GO:0016070; GO:0034654; GO:0043170; GO:0050789; GO:00…	Pf04770	3	31.079	31762	0	0	0	0	0	0	0	38367.5	0	0	0	0	0	0	0	25555.3	0	0	0	0	0	0	0	170397	283844	0.0537634	2	2	2	2	2	126171	78598.7	0	0	0	0
891				AT5G15270.1_x000D_; AT5G15270.2		Symbols: RNA-binding KH domain-containing protein chr5:4958738-4960947 FORWARD LENGTH=548<|>Symbols: RNA-binding KH domain-containing protein chr5:4958738-4960947 FORWARD LENGTH=548		[GO:0003723]; GO:0003676; GO:0097159; GO:1901363; GO:0005488; GO:0003674_x000D_ [GO:0003729]; GO:0003723; GO:0003676; GO:0097159; GO:1901363; GO:0005488; GO:0003674_x000D_ [GO:0005634]; GO:0043231; GO:0043227; GO:0043229; GO:0043226; GO:0005622; GO:0110165; GO:0005575_x000D_ [GO:0005737]; GO:0110165; GO:0005622; GO:0005575_x000D_ [GO:0010468]; GO:0060255; GO:0019222; GO:0050789; GO:0065007; GO:00…	Pf00013	4	59.675	31762	0	0	0	0	0	0	0	38367.5	0	0	0	0	0	0	0	25555.3	0	0	0	0	0	0	0	172334	287070	0.080292	4	4	4	4	4	64972.8	40474.9	0.020073	1	1	1
1488				AT5G22330.1		Symbols: ATTIP49A, RIN1 P-loop containing nucleoside triphosphate hydrolases superfamily protein chr5:7391026-7394071 REVERSE LENGTH=458	RIN1	[GO:0000492]; GO:0000491; GO:0022618; GO:0065003; GO:0071826; GO:0022613; GO:0022607; GO:0043933; GO:0044085; GO:0016043; GO:0071840; GO:0009987; GO:0008150_x000D_ [GO:0000812]; GO:0000118; GO:0097346; GO:0000228; GO:0140513; GO:1902494; GO:0005654; GO:0070603; GO:0005694; GO:0031981; GO:0032991; GO:0005634; GO:0110165; GO:1904949; GO:0000785; GO:0043232; GO:0070013; GO:0005575; GO:0043231; GO:00…	Pf06068, Pf17856	5	50.292	75418.2	67763.1	0	0	0	0	0	0	234782	131794	0.0502183	2	2	2	2	2	436240	434721	0.0240175	1	1	1	1	1	1.17939e+06	1.96461e+06	0.168122	6	6	6	6	6	326032	203102	0.0240175	1	1	1
1030				AT4G18240.1		Symbols: ATSS4, SSIV, SS4 starch synthase 4 chr4:10082221-10087044 FORWARD LENGTH=1040	SS4	[GO:0004373]; GO:0035251; GO:0008194; GO:0046527; GO:0016757; GO:0016758; GO:0016740; GO:0003824; GO:0003674_x000D_ [GO:0005982]; GO:0044042; GO:0005976; GO:0005975; GO:0043170; GO:0044238; GO:0071704; GO:0008152; GO:0008150_x000D_ [GO:0009011]; GO:0046527; GO:0016758; GO:0016757; GO:0016740; GO:0003824; GO:0003674_x000D_ [GO:0009501]; GO:0009536; GO:0043231; GO:0005737; GO:0043227; GO:0043229; G…	Pf00534, Pf08323	11	117.674	159971	143734	0.0240385	3	3	3	3	3	70948.9	39826.8	0.0163462	2	2	2	2	2	147698	147183	0.0451923	5	5	5	5	5	699023	1.16442e+06	0.0875	9	9	9	9	12	200049	124621	0.0442308	5	5	5
1105				AT5G51410.2_x000D_; AT5G51410.3_x000D_; AT5G51410.1		Symbols: LUC7 N_terminus domain-containing protein chr5:20881821-20883577 REVERSE LENGTH=334<|>Symbols: LUC7 N_terminus domain-containing protein chr5:20881821-20883577 REVERSE LENGTH=334<|>Symbols: LUC7 N_terminus domain-containing protein chr5:20881821-20883577 REVERSE LENGTH=334	gene1500	[GO:0003729]; GO:0003723; GO:0003676; GO:0097159; GO:1901363; GO:0005488; GO:0003674_x000D_ [GO:0005685]; GO:0097525; GO:0030532; GO:0120114; GO:0140513; GO:1990904; GO:0032991; GO:0005634; GO:0005575; GO:0043231; GO:0043227; GO:0043229; GO:0043226; GO:0005622; GO:0110165_x000D_ [GO:0006376]; GO:0022618; GO:0000245; GO:0065003; GO:0071826; GO:0022613; GO:0000398; GO:0022607; GO:0043933; GO:004408…	Pf03194	9	38.698	245802	220853	0.0479042	2	2	2	2	2	255075	143185	0.0538922	2	2	2	2	2	245659	244804	0.0479042	2	2	2	2	2	290661	484178	0.0778443	3	3	3	3	4	1.53638e+06	957088	0.0538922	2	2	2
1037				AT1G44910.1		Symbols: ATPRP40A, PRP40A pre-mRNA-processing protein 40A chr1:16975930-16982818 FORWARD LENGTH=958	PRP40A	[GO:0000398]; GO:0000377; GO:0006397; GO:0000375; GO:0006396; GO:0016071; GO:0008380; GO:0016070; GO:0010467; GO:0090304; GO:0043170; GO:0006139; GO:0071704; GO:0006725; GO:0034641; GO:0044238; GO:0046483; GO:1901360; GO:0008152; GO:0044237; GO:0006807; GO:0008150; GO:0009987_x000D_ [GO:0003723]; GO:0003676; GO:0097159; GO:1901363; GO:0005488; GO:0003674_x000D_ [GO:0005634]; GO:0043231; GO:004322…	Pf00397, Pf01846	4	109.315	17093	15358	0	0	0	0	0	0	36034.5	20227.8	0.00939457	1	1	1	1	1	21740.1	21664.4	0	0	0	0	0	0	113186	188543	0.00939457	1	1	1	1	1	38632.6	24066.2	0.00939457	1	1	1
1511				AT5G26742.2		Symbols: emb1138 DEAD box RNA helicase (RH3) chr5:9285540-9288871 REVERSE LENGTH=748	RH3	[GO:0000373]; GO:0000377; GO:0000375; GO:0008380; GO:0006396; GO:0016070; GO:0010467; GO:0090304; GO:0043170; GO:0006139; GO:0071704; GO:0006725; GO:0034641; GO:0044238; GO:0046483; GO:1901360; GO:0008152; GO:0044237; GO:0006807; GO:0008150; GO:0009987_x000D_ [GO:0003723]; GO:0003676; GO:0097159; GO:1901363; GO:0005488; GO:0003674_x000D_ [GO:0003724]; GO:0004386; GO:0008186; GO:0140098; GO:014064…	Pf00098, Pf00270, Pf00271, Pf08152	32	81.107	5.65856e+06	5.08421e+06	0.212567	17	17	17	17	22	4.34603e+06	2.43963e+06	0.147059	13	13	13	13	16	5.1445e+06	5.12659e+06	0.188503	16	16	16	16	20	3.19156e+07	5.31644e+07	0.429144	31	31	31	31	57	7.71739e+06	4.80756e+06	0.251337	19	19	19
1406				AT5G16290.1_x000D_; AT5G16290.2		Symbols: VAT1 VALINE-TOLERANT 1 chr5:5333874-5337387 FORWARD LENGTH=477<|>Symbols: VAT1 VALINE-TOLERANT 1 chr5:5333874-5337387 FORWARD LENGTH=477	AHASS2	[GO:0005737]; GO:0110165; GO:0005622; GO:0005575_x000D_ [GO:0005777]; GO:0042579; GO:0043231; GO:0005737; GO:0043227; GO:0043229; GO:0110165; GO:0005622; GO:0043226; GO:0005575_x000D_ [GO:0005829]; GO:0110165; GO:0005737; GO:0005575; GO:0005622_x000D_ [GO:0006551]; GO:0009081; GO:1901605; GO:0006520; GO:0019752; GO:0044238; GO:1901564; GO:0043436; GO:0008152; GO:0006807; GO:0071704; GO:0006082; G…	Pf01842, Pf10369	3	52.298	46148.8	41464.6	0.0314465	2	1	2	1	2	38367.5	0	0	0	0	0	0	0	25555.3	0	0	0	0	0	0	0	239961	399723	0.0859539	4	4	4	4	4	26631.8	0	0.0188679	1	1	1
155				AT3G05727.1		Symbols: S locus-related glycoprotein 1 (SLR1) binding pollen coat protein family chr3:1693616-1693934 FORWARD LENGTH=80		[GO:0005576]; GO:0110165; GO:0005575_x000D_ [GO:0031640]; GO:0001906; GO:0044419; GO:0009987; GO:0008150_x000D_ [GO:0050832]; GO:0009620; GO:0098542; GO:0051707; GO:0006952; GO:0043207; GO:0044419; GO:0006950; GO:0009605; GO:0009607; GO:0008150; GO:0050896		2	9.142	1.87938e+06	1.68862e+06	0.1	1	1	1	1	1	2.42196e+06	1.35955e+06	0.1	1	1	1	1	1	5.1336e+06	5.11573e+06	0.2	2	2	2	2	3	1.17477e+06	1.95691e+06	0.1	1	1	1	1	1	228822	142545	0.1	1	1	1
1518				AT3G22590.1		Symbols: PHP, CDC73 PLANT HOMOLOGOUS TO PARAFIBROMIN chr3:8003999-8005452 FORWARD LENGTH=415	CDC73	[GO:0000993]; GO:0001099; GO:0043175; GO:0001098; GO:0070063; GO:0005515; GO:0019899; GO:0005488; GO:0003674_x000D_ [GO:0005634]; GO:0043231; GO:0043227; GO:0043229; GO:0043226; GO:0005622; GO:0110165; GO:0005575_x000D_ [GO:0006368]; GO:0006354; GO:0006366; GO:0032774; GO:0006351; GO:0009059; GO:0016070; GO:0034654; GO:0097659; GO:0043170; GO:1901576; GO:0090304; GO:0006139; GO:0018130; GO:001943…	Pf05179, Pf16050	3	47.514	31762	0	0	0	0	0	0	0	38367.5	0	0	0	0	0	0	0	25555.3	0	0	0	0	0	0	0	227901	379633	0.0385542	2	2	2	2	2	42688.5	26592.9	0.0337349	1	1	1
1523				AT1G15280.2		Symbols: CASC3/Barentsz eIF4AIII binding chr1:5252538-5256214 FORWARD LENGTH=585		[GO:0000184]; GO:0000956; GO:0006402; GO:0006401; GO:0010629; GO:0016071; GO:0009057; GO:0016070; GO:0034655; GO:0010468; GO:0010605; GO:0043170; GO:1901575; GO:0090304; GO:0006139; GO:0019439; GO:0044270; GO:0046700; GO:1901361; GO:0060255; GO:0009892; GO:0071704; GO:0009056; GO:0006725; GO:0034641; GO:0044238; GO:0046483; GO:1901360; GO:0044248; GO:0019222; GO:0048519; GO:0008152; GO:0044237; G…	Pf09405	3	63.397	19753	17748	0	0	0	0	0	0	29363.7	16483.2	0	0	0	0	0	0	42876.2	42726.9	0.0136752	1	1	1	1	1	152236	253592	0.0512821	3	3	3	3	3	49596.5	30896.2	0	0	0	0
1418				AT3G22430.1		Symbols: CONTAINS InterPro DOMAIN/s: Domain of unknown function XS (InterPro:IPR005380); BEST Arabidopsis thaliana protein match is: XS domain-containing protein / XS zinc finger domain-containing protein-related (TAIR:AT5G23570.1); Has 565 Blast hits to 510 proteins in 121 species: Archae - 2; Bacteria - 90; Metazoa - 191; Fungi - 32; Plants - 51; Viruses - 4; Other Eukaryotes - 195 (source: NCB…	MCB17.18	[GO:0031047]; GO:0010629; GO:0010468; GO:0010605; GO:0060255; GO:0009892; GO:0019222; GO:0048519; GO:0050789; GO:0065007; GO:0008150	Pf03468	5	57.035	95370	85689.8	0	0	0	0	0	0	38367.5	0	0	0	0	0	0	0	20376.7	20305.8	0	0	0	0	0	0	289905	482918	0.0607843	4	4	4	4	6	26631.8	0	0.0176471	1	1	1
159				AT3G50500.2		Symbols: SNRK2.2 SNF1-related protein kinase 2.2 chr3:18741805-18743904 REVERSE LENGTH=369	SNRK2.2	[GO:0004672]; GO:0016301; GO:0016773; GO:0140096; GO:0016772; GO:0003824; GO:0016740; GO:0003674_x000D_ [GO:0004674]; GO:0004672; GO:0016301; GO:0016773; GO:0140096; GO:0016772; GO:0003824; GO:0016740; GO:0003674_x000D_ [GO:0005524]; GO:0032559; GO:0035639; GO:0030554; GO:0032555; GO:0043168; GO:1901265; GO:0017076; GO:0032553; GO:0043167; GO:0097159; GO:1901363; GO:0000166; GO:0097367; GO:000548…	Pf00069	2	41.981	758643	681639	0.0867209	3	0	3	0	6	717403	402711	0.0867209	3	0	3	0	5	1.09417e+06	1.09036e+06	0.105691	4	1	4	1	6	109002	181574	0.0352304	1	0	1	0	1	26631.8	0	0.0216802	1	0	1
160				AT5G47640.1		Symbols: NF-YB2 nuclear factor Y, subunit B2 chr5:19309414-19309986 FORWARD LENGTH=190	NFYB2	[GO:0000976]; GO:0001067; GO:1990837; GO:0003676; GO:0003690; GO:0043565; GO:0097159; GO:1901363; GO:0003677; GO:0005488; GO:0003674_x000D_ [GO:0000981]; GO:0003700; GO:0006357; GO:0140110; GO:0006355; GO:0003674; GO:0006351; GO:0010468; GO:1903506; GO:0097659; GO:0060255; GO:2001141; GO:0032774; GO:0010467; GO:0019222; GO:0010556; GO:0031326; GO:0051252; GO:0009059; GO:0016070; GO:0034654; GO:00…	Pf00808	2	20.517	31762	0	0	0	0	0	0	0	38367.5	0	0	0	0	0	0	0	25555.3	0	0	0	0	0	0	0	778404	1.29665e+06	0.0894737	1	1	1	1	1	26631.8	0	0	0	0	0
1532				AT5G62670.1		Symbols: AHA11, HA11 H(+)-ATPase 11 chr5:25159495-25164957 FORWARD LENGTH=956	AHA11	[GO:0003729]; GO:0003723; GO:0003676; GO:0097159; GO:1901363; GO:0005488; GO:0003674_x000D_ [GO:0005524]; GO:0032559; GO:0035639; GO:0030554; GO:0032555; GO:0043168; GO:1901265; GO:0017076; GO:0032553; GO:0043167; GO:0097159; GO:1901363; GO:0000166; GO:0097367; GO:0005488; GO:0036094; GO:0003674_x000D_ [GO:0005886]; GO:0016020; GO:0071944; GO:0110165; GO:0005575_x000D_ [GO:0008553]; GO:0009678; G…	Pf00122, Pf00690, Pf00702	5	105.056	17198.4	15452.7	0.082636	8	3	8	3	9	38367.5	0	0.0502092	5	1	5	1	6	76632.8	76366	0.0857741	7	3	7	3	9	190883	317969	0.0941423	9	4	9	4	11	50239.6	31296.8	0.0941423	10	4	10
1316				AT1G18450.1		Symbols: ATARP4, ARP4 actin-related protein 4 chr1:6348199-6351766 FORWARD LENGTH=441	ARP4	[GO:0000812]; GO:0000118; GO:0097346; GO:0000228; GO:0140513; GO:1902494; GO:0005654; GO:0070603; GO:0005694; GO:0031981; GO:0032991; GO:0005634; GO:0110165; GO:1904949; GO:0000785; GO:0043232; GO:0070013; GO:0005575; GO:0043231; GO:0032993; GO:0043228; GO:0043229; GO:0043233; GO:0043227; GO:0043226; GO:0005622; GO:0031974_x000D_ [GO:0003682]; GO:0044877; GO:0005488; GO:0003674_x000D_ [GO:0005200…	Pf00022	10	48.905	472933	424929	0.113379	4	4	4	4	4	361873	203136	0.104308	3	3	3	3	3	737965	735396	0.238095	7	7	7	7	7	2.58338e+06	4.30334e+06	0.267574	9	9	9	9	11	941529	586527	0.170068	7	7	7
1544				AT3G19760.1		Symbols: EIF4A-III eukaryotic initiation factor 4A-III chr3:6863790-6866242 FORWARD LENGTH=408	EIF4A3	[GO:0000184]; GO:0000956; GO:0006402; GO:0006401; GO:0010629; GO:0016071; GO:0009057; GO:0016070; GO:0034655; GO:0010468; GO:0010605; GO:0043170; GO:1901575; GO:0090304; GO:0006139; GO:0019439; GO:0044270; GO:0046700; GO:1901361; GO:0060255; GO:0009892; GO:0071704; GO:0009056; GO:0006725; GO:0034641; GO:0044238; GO:0046483; GO:1901360; GO:0044248; GO:0019222; GO:0048519; GO:0008152; GO:0044237; G…	Pf00270, Pf00271	5	45.815	203645	182975	0.0710784	3	1	3	1	4	38367.5	0	0.0416667	2	0	2	0	3	75828.3	75564.3	0.0612745	3	1	3	1	4	673516	1.12193e+06	0.183824	7	5	7	5	8	79095.1	49272.4	0.0637255	3	1	3
1548				AT5G04290.1		Symbols: KTF1, SPT5L kow domain-containing transcription factor 1 chr5:1196069-1202653 FORWARD LENGTH=1493	RDM3	[GO:0003677]; GO:0003676; GO:0097159; GO:1901363; GO:0005488; GO:0003674_x000D_ [GO:0003682]; GO:0044877; GO:0005488; GO:0003674_x000D_ [GO:0003723]; GO:0003676; GO:0097159; GO:1901363; GO:0005488; GO:0003674_x000D_ [GO:0003729]; GO:0003723; GO:0003676; GO:0097159; GO:1901363; GO:0005488; GO:0003674_x000D_ [GO:0005654]; GO:0110165; GO:0031981; GO:0005575; GO:0070013; GO:0005634; GO:0043233; GO:00…	Pf03439	13	157.943	15402.9	13839.5	0	0	0	0	0	0	38367.5	0	0	0	0	0	0	0	36690.2	36562.5	0.0107167	2	2	2	2	2	236729	394339	0.12994	14	14	14	14	15	30556.2	19035	0.0334896	5	5	5
1550				AT1G63660.1		Symbols: GMP synthase (glutamine-hydrolyzing), putative / glutamine amidotransferase, putative chr1:23604127-23607080 REVERSE LENGTH=534		[GO:0003921]; GO:0016879; GO:0003922; GO:0016874; GO:0016884; GO:0006177; GO:0003824; GO:0009152; GO:0009168; GO:0046037; GO:0003674; GO:0006164; GO:0009150; GO:0009260; GO:0009127; GO:0009156; GO:0009167; GO:0006163; GO:0009165; GO:0072522; GO:0009259; GO:0046390; GO:0009124; GO:0009126; GO:0009161; GO:0009117; GO:0072521; GO:1901293; GO:0018130; GO:0019438; GO:0044271; GO:1901362; GO:1901566; G…	Pf00117, Pf00958, Pf03054	10	59.278	621051	558013	0.071161	4	4	4	4	4	525970	295251	0.0955056	5	5	5	5	5	796734	793960	0.131086	6	6	6	6	6	2.97531e+06	4.95622e+06	0.11236	5	5	5	5	5	1.36443e+06	849976	0.0205993	1	1	1
463				AT3G47450.2		Symbols: ATNOS1, NOS1, ATNOA1, NOA1, RIF1 P-loop containing nucleoside triphosphate hydrolases superfamily protein chr3:17483195-17486249 REVERSE LENGTH=561	NOA1	[GO:0003924]; GO:0017111; GO:0016462; GO:0016818; GO:0016817; GO:0016787; GO:0003824; GO:0003674_x000D_ [GO:0005525]; GO:0032561; GO:0035639; GO:0019001; GO:0032555; GO:0043168; GO:1901265; GO:0017076; GO:0032553; GO:0043167; GO:0097159; GO:1901363; GO:0000166; GO:0097367; GO:0005488; GO:0036094; GO:0003674_x000D_ [GO:0005739]; GO:0043231; GO:0005737; GO:0043227; GO:0043229; GO:0110165; GO:000562…	Pf01926	7	61.919	74493.1	66931.9	0	0	0	0	0	0	57829.2	32462.2	0	0	0	0	0	0	32932.6	32818	0	0	0	0	0	0	217597	362470	0	0	0	0	0	0	118569	73862.9	0	0	0	0
167				AT2G21045.1		Symbols: Rhodanese/Cell cycle control phosphatase superfamily protein chr2:9027858-9028805 FORWARD LENGTH=169	HAC1	[GO:0003824]; GO:0003674_x000D_ [GO:0005634]; GO:0043231; GO:0043227; GO:0043229; GO:0043226; GO:0005622; GO:0110165; GO:0005575_x000D_ [GO:0005737]; GO:0110165; GO:0005622; GO:0005575_x000D_ [GO:0005739]; GO:0043231; GO:0005737; GO:0043227; GO:0043229; GO:0110165; GO:0005622; GO:0043226; GO:0005575_x000D_ [GO:0008794]; GO:0030611; GO:0030614; GO:0016491; GO:0030613; GO:0003824; GO:0003674_x000D_…	Pf00581	2	19.027	834161	749493	0.0828402	1	1	1	1	1	657494	369082	0.0828402	1	1	1	1	1	904693	901543	0.12426	2	2	2	2	2	89024	148294	0	0	0	0	0	0	26631.8	0	0.0828402	1	1	1
731				AT2G02740.1		Symbols: ATWHY3, PTAC11, WHY3 ssDNA-binding transcriptional regulator chr2:769389-770993 FORWARD LENGTH=268	WHY3	[GO:0003677]; GO:0003676; GO:0097159; GO:1901363; GO:0005488; GO:0003674_x000D_ [GO:0003697]; GO:0003677; GO:0003676; GO:0097159; GO:1901363; GO:0005488; GO:0003674_x000D_ [GO:0003729]; GO:0003723; GO:0003676; GO:0097159; GO:1901363; GO:0005488; GO:0003674_x000D_ [GO:0006281]; GO:0006259; GO:0006974; GO:0090304; GO:0033554; GO:0006139; GO:0043170; GO:0006950; GO:0051716; GO:0006725; GO:0034641; G…	Pf08536	6	29.709	237721	213592	0.0485075	1	1	1	1	1	94508	53051.7	0.0485075	1	1	1	1	1	214091	213346	0.0820896	2	2	2	2	2	1.11248e+06	1.85314e+06	0.149254	4	4	4	4	5	156927	97757.9	0.0634328	2	2	2
1566				AT5G51120.1		Symbols: PABN1, ATPABN1 polyadenylate-binding protein 1 chr5:20779760-20781241 FORWARD LENGTH=227	PABN1	[GO:0003723]; GO:0003676; GO:0097159; GO:1901363; GO:0005488; GO:0003674_x000D_ [GO:0005737]; GO:0110165; GO:0005622; GO:0005575_x000D_ [GO:0006397]; GO:0006396; GO:0016071; GO:0016070; GO:0010467; GO:0090304; GO:0043170; GO:0006139; GO:0071704; GO:0006725; GO:0034641; GO:0044238; GO:0046483; GO:1901360; GO:0008152; GO:0044237; GO:0006807; GO:0008150; GO:0009987_x000D_ [GO:0008143]; GO:0070717; G…	Pf00076	3	25.655	161900	145467	0.0440529	1	1	1	1	1	38367.5	0	0	0	0	0	0	0	375604	374296	0.0440529	1	1	1	1	1	787361	1.31157e+06	0.14978	3	2	3	2	3	152545	95028.3	0.0440529	1	1	1
1580				AT5G45620.1		Symbols: Proteasome component (PCI) domain protein chr5:18501590-18503868 FORWARD LENGTH=386	RPN9A	[GO:0000502]; GO:0140535; GO:1905369; GO:0032991; GO:1905368; GO:0005575; GO:1902494_x000D_ [GO:0003677]; GO:0003676; GO:0097159; GO:1901363; GO:0005488; GO:0003674_x000D_ [GO:0005198]; GO:0003674_x000D_ [GO:0005634]; GO:0043231; GO:0043227; GO:0043229; GO:0043226; GO:0005622; GO:0110165; GO:0005575_x000D_ [GO:0005829]; GO:0110165; GO:0005737; GO:0005575; GO:0005622_x000D_ [GO:0006511]; GO:001994…	Pf01399	5	44.14	201569	181109	0.0233161	1	0	1	0	1	72497.7	40696.3	0.0544041	2	0	2	0	2	170419	169826	0.0233161	1	0	1	0	1	1.07644e+06	1.79312e+06	0.106218	5	1	5	1	5	153579	95672.4	0.0544041	2	1	2
171				AT1G64230.4_x000D_; AT1G64230.5		Symbols: UBC28 ubiquitin-conjugating enzyme 28 chr1:23833792-23835220 FORWARD LENGTH=190<|>Symbols: UBC28 ubiquitin-conjugating enzyme 28 chr1:23833792-23835220 FORWARD LENGTH=190	UBC28	[GO:0004842]; GO:0019787; GO:0016755; GO:0016746; GO:0140096; GO:0016740; GO:0003824; GO:0003674_x000D_ [GO:0005524]; GO:0032559; GO:0035639; GO:0030554; GO:0032555; GO:0043168; GO:1901265; GO:0017076; GO:0032553; GO:0043167; GO:0097159; GO:1901363; GO:0000166; GO:0097367; GO:0005488; GO:0036094; GO:0003674_x000D_ [GO:0006511]; GO:0019941; GO:0043632; GO:0051603; GO:0009057; GO:0006508; GO:003016…	Pf00179	1	21.245	1.52547e+06	1.37063e+06	0.0578947	1	1	1	1	2	1.08098e+06	606803	0.0578947	1	1	1	1	2	1.58061e+06	1.5751e+06	0.0578947	1	1	1	1	2	537942	896093	0.0578947	1	1	1	1	2	152331	94894.8	0.0578947	1	1	1
881				AT4G26450.1		Symbols: unknown protein; Has 614 Blast hits to 492 proteins in 137 species: Archae - 0; Bacteria - 94; Metazoa - 255; Fungi - 76; Plants - 69; Viruses - 0; Other Eukaryotes - 120 (source: NCBI BLink). chr4:13362556-13364920 FORWARD LENGTH=708				19	77.486	186389	167471	0.0833333	5	5	5	5	6	156811	88025.1	0.0918079	6	6	6	6	7	291338	290324	0.180791	10	10	10	10	11	1.21688e+06	2.02706e+06	0.29661	16	16	16	16	18	316453	197135	0.15113	8	8	8
1594				AT1G29150.1		Symbols: ATS9, RPN6 non-ATPase subunit 9 chr1:10181240-10182499 FORWARD LENGTH=419	RPN6	[GO:0000502]; GO:0140535; GO:1905369; GO:0032991; GO:1905368; GO:0005575; GO:1902494_x000D_ [GO:0003677]; GO:0003676; GO:0097159; GO:1901363; GO:0005488; GO:0003674_x000D_ [GO:0005198]; GO:0003674_x000D_ [GO:0006511]; GO:0019941; GO:0043632; GO:0051603; GO:0009057; GO:0006508; GO:0030163; GO:0043170; GO:1901575; GO:0019538; GO:1901565; GO:0071704; GO:0009056; GO:0044238; GO:1901564; GO:0008152; G…	Pf01399, Pf18055, Pf18503	6	46.72	429987	386343	0.0620525	3	3	3	3	3	284270	159574	0.0357995	2	2	2	2	3	545701	543801	0.0357995	2	2	2	2	2	2.66921e+06	4.44632e+06	0.174224	7	7	7	7	10	594736	370492	0.052506	2	2	2
1600				AT3G02260.1		Symbols: BIG, DOC1, TIR3, UMB1, ASA1, LPR1, CRM1 auxin transport protein (BIG) chr3:431152-448489 REVERSE LENGTH=5098	BIG	[GO:0008270]; GO:0046914; GO:0046872; GO:0043169; GO:0043167; GO:0005488; GO:0003674_x000D_ [GO:0009620]; GO:0051707; GO:0043207; GO:0044419; GO:0009605; GO:0009607; GO:0008150; GO:0050896_x000D_ [GO:0009640]; GO:0009639; GO:0009791; GO:0009416; GO:0032501; GO:0007275; GO:0009314; GO:0008150; GO:0048856; GO:0009628; GO:0032502; GO:0050896_x000D_ [GO:0009733]; GO:0009725; GO:0009719; GO:0010033; G…	Pf00569, Pf13764	22	567.527	15876.6	14265.1	0.0017654	1	1	1	1	1	8464.77	4751.66	0.0017654	1	1	1	1	1	23825.9	23742.9	0.00568851	3	3	3	3	3	129859	216316	0.0431542	21	21	21	21	22	14645.9	9123.69	0.0135347	7	7	7
175				AT2G20270.2		Symbols: Thioredoxin superfamily protein chr2:8738001-8739617 REVERSE LENGTH=206			Pf00462	2	22.259	1.28562e+06	1.15513e+06	0.135922	2	2	2	2	2	1.0335e+06	580150	0.135922	2	2	2	2	2	1.03687e+06	1.03326e+06	0.135922	2	2	2	2	2	17975	0	0	0	0	0	0	0	26631.8	0	0	0	0	0
1601				AT4G04910.1		Symbols: NSF AAA-type ATPase family protein chr4:2489696-2495666 REVERSE LENGTH=742	NSF	[GO:0005524]; GO:0032559; GO:0035639; GO:0030554; GO:0032555; GO:0043168; GO:1901265; GO:0017076; GO:0032553; GO:0043167; GO:0097159; GO:1901363; GO:0000166; GO:0097367; GO:0005488; GO:0036094; GO:0003674_x000D_ [GO:0005737]; GO:0110165; GO:0005622; GO:0005575_x000D_ [GO:0005795]; GO:0098791; GO:0031984; GO:0005794; GO:0110165; GO:0043227; GO:0043229; GO:0043231; GO:0005737; GO:0012505; GO:000557…	Pf00004, Pf02933, Pf17862	12	81.436	281829	253223	0.0444744	3	3	3	3	3	164123	92129.9	0.0336927	3	3	3	3	3	320028	318914	0.0714286	5	5	5	5	5	1.38128e+06	2.30091e+06	0.132075	10	10	10	10	11	387560	241431	0.0714286	5	5	5
973				AT3G16940.1		Symbols: calmodulin binding;transcription regulators chr3:5781959-5785985 FORWARD LENGTH=845		[GO:0003677]; GO:0003676; GO:0097159; GO:1901363; GO:0005488; GO:0003674_x000D_ [GO:0005516]; GO:0005515; GO:0005488; GO:0003674_x000D_ [GO:0006355]; GO:0010468; GO:1903506; GO:0060255; GO:2001141; GO:0019222; GO:0010556; GO:0031326; GO:0051252; GO:0050789; GO:0009889; GO:0031323; GO:0019219; GO:0065007; GO:0050794; GO:0051171; GO:0080090; GO:0008150	Pf00612, Pf01833, Pf03859, Pf12796	6	96.118	31762	0	0	0	0	0	0	0	38367.5	0	0	0	0	0	0	0	10125	10089.7	0	0	0	0	0	0	185857	309597	0.0745562	6	5	6	5	6	26631.8	0	0.0213018	2	2	2
178				AT5G61030.1		Symbols: GR-RBP3 glycine-rich RNA-binding protein 3 chr5:24560870-24562152 FORWARD LENGTH=309	RBG3	[GO:0003697]; GO:0003677; GO:0003676; GO:0097159; GO:1901363; GO:0005488; GO:0003674_x000D_ [GO:0003723]; GO:0003676; GO:0097159; GO:1901363; GO:0005488; GO:0003674_x000D_ [GO:0003729]; GO:0003723; GO:0003676; GO:0097159; GO:1901363; GO:0005488; GO:0003674_x000D_ [GO:0005737]; GO:0110165; GO:0005622; GO:0005575_x000D_ [GO:0005739]; GO:0043231; GO:0005737; GO:0043227; GO:0043229; GO:0110165; GO:00…	Pf00076	2	29.967	2.8817e+06	2.58921e+06	0.0744337	2	2	2	2	2	2.63178e+06	1.47734e+06	0.0744337	2	2	2	2	2	2.77874e+06	2.76907e+06	0.0744337	2	2	2	2	2	171942	286417	0	0	0	0	0	0	26631.8	0	0	0	0	0
179				AT1G32470.1		Symbols: Single hybrid motif superfamily protein chr1:11739479-11740246 REVERSE LENGTH=166	GDH3	[GO:0005737]; GO:0110165; GO:0005622; GO:0005575_x000D_ [GO:0005739]; GO:0043231; GO:0005737; GO:0043227; GO:0043229; GO:0110165; GO:0005622; GO:0043226; GO:0005575_x000D_ [GO:0005960]; GO:1990204; GO:0005737; GO:1902494; GO:0110165; GO:0005622; GO:0032991; GO:0005575_x000D_ [GO:0009249]; GO:0018205; GO:0051604; GO:0018193; GO:0019538; GO:0010467; GO:0036211; GO:0043170; GO:0044238; GO:1901564; G…	Pf01597	1	17.886	1.51671e+06	1.36276e+06	0.379518	8	1	8	1	17	1.30076e+06	730176	0.379518	7	1	7	1	15	1.48386e+06	1.4787e+06	0.379518	7	1	7	1	17	126825	211262	0.325301	6	1	6	1	6	26631.8	0	0.0542169	1	0	1
1607				AT1G05190.1		Symbols: emb2394 Ribosomal protein L6 family chr1:1502515-1503738 REVERSE LENGTH=223	RPL6	[GO:0003729]; GO:0003723; GO:0003676; GO:0097159; GO:1901363; GO:0005488; GO:0003674_x000D_ [GO:0003735]; GO:0005198; GO:0003674_x000D_ [GO:0005840]; GO:0043232; GO:0043228; GO:0043229; GO:0043226; GO:0005622; GO:0110165; GO:0005575_x000D_ [GO:0006412]; GO:0009059; GO:0019538; GO:0043043; GO:0010467; GO:0043170; GO:1901576; GO:0044238; GO:1901564; GO:0006518; GO:0043604; GO:1901566; GO:0071704; G…	Pf00347	13	24.69	7.5118e+06	6.74934e+06	0.394619	9	9	9	9	11	7.4417e+06	4.17737e+06	0.273543	7	7	7	7	9	4.54761e+06	4.53178e+06	0.273543	7	7	7	7	9	3.96747e+07	6.60893e+07	0.237668	7	7	7	7	8	1.62438e+07	1.01191e+07	0.242152	7	7	7
181				AT1G76060.1		Symbols: EMB1793 LYR family of Fe/S cluster biogenesis protein chr1:28543367-28543840 REVERSE LENGTH=157	EMB1793	[GO:0005759]; GO:0070013; GO:0005739; GO:0043233; GO:0043229; GO:0043231; GO:0005737; GO:0031974; GO:0043226; GO:0005622; GO:0043227; GO:0110165; GO:0005575_x000D_ [GO:0032981]; GO:0010257; GO:0033108; GO:0065003; GO:0007005; GO:0022607; GO:0043933; GO:0006996; GO:0016043; GO:0044085; GO:0071840; GO:0009987; GO:0008150_x000D_ [GO:0034551]; GO:0017062; GO:0033108; GO:0017004; GO:0065003; GO:000700…	Pf05347	1	18.494	775204	696519	0.159236	2	2	2	2	2	613002	344106	0.0955414	1	1	1	1	1	650566	648301	0.159236	2	2	2	2	2	17975	0	0	0	0	0	0	0	26631.8	0	0	0	0	0
568				AT4G15840.1		Symbols: BTB/POZ domain-containing protein chr4:8996963-9000852 FORWARD LENGTH=836	DL3960W	[GO:0016567]; GO:0032446; GO:0070647; GO:0036211; GO:0019538; GO:0043412; GO:0043170; GO:0044238; GO:1901564; GO:0071704; GO:0008152; GO:0006807; GO:0008150	Pf00651	12	91.729	31762	0	0	0	0	0	0	0	38367.5	0	0	0	0	0	0	0	25555.3	0	0	0	0	0	0	0	338211	563386	0.0897129	7	7	7	7	8	24258.6	15112	0.0107656	1	1	1
183				AT1G48470.1		Symbols: GLN1;5 glutamine synthetase 1;5 chr1:17913784-17915926 FORWARD LENGTH=353	GLN1-5	[GO:0004356]; GO:0016211; GO:0016880; GO:0016879; GO:0016874; GO:0003824; GO:0003674_x000D_ [GO:0005524]; GO:0032559; GO:0035639; GO:0030554; GO:0032555; GO:0043168; GO:1901265; GO:0017076; GO:0032553; GO:0043167; GO:0097159; GO:1901363; GO:0000166; GO:0097367; GO:0005488; GO:0036094; GO:0003674_x000D_ [GO:0005737]; GO:0110165; GO:0005622; GO:0005575_x000D_ [GO:0006542]; GO:0006541; GO:0009084; G…	Pf00120, Pf03951	1	38.883	381327	342622	0.0226629	1	0	1	0	1	724771	406847	0.0226629	1	0	1	0	1	1.08879e+06	1.085e+06	0.0226629	1	0	1	0	1	68814.8	114630	0.0226629	1	0	1	0	1	199925	124543	0.0226629	1	1	1
1614				ATCG00740.1		Symbols: RPOA RNA polymerase subunit alpha chrC:77901-78890 REVERSE LENGTH=329	rpoA	[GO:0000428]; GO:0030880; GO:0061695; GO:0140535; GO:1990234; GO:0032991; GO:1902494; GO:0005575_x000D_ [GO:0003677]; GO:0003676; GO:0097159; GO:1901363; GO:0005488; GO:0003674_x000D_ [GO:0003899]; GO:0034062; GO:0032774; GO:0097747; GO:0009059; GO:0016070; GO:0034654; GO:0016779; GO:0140098; GO:0043170; GO:1901576; GO:0090304; GO:0006139; GO:0018130; GO:0019438; GO:0044271; GO:1901362; GO:001677…	Pf01000, Pf01193, Pf03118	3	38.113	473996	425885	0.0790274	2	2	2	2	2	471896	264897	0.0212766	1	1	1	1	1	116326	115921	0.0243161	1	1	1	1	1	1.41655e+06	2.35967e+06	0.103343	3	3	3	3	4	524312	326621	0.0820669	2	2	2
1618				AT5G19990.1		Symbols: RPT6A, ATSUG1 regulatory particle triple-A ATPase 6A chr5:6752144-6754918 FORWARD LENGTH=419	RPT6A	[GO:0000502]; GO:0140535; GO:1905369; GO:0032991; GO:1905368; GO:0005575; GO:1902494_x000D_ [GO:0005524]; GO:0032559; GO:0035639; GO:0030554; GO:0032555; GO:0043168; GO:1901265; GO:0017076; GO:0032553; GO:0043167; GO:0097159; GO:1901363; GO:0000166; GO:0097367; GO:0005488; GO:0036094; GO:0003674_x000D_ [GO:0005634]; GO:0043231; GO:0043227; GO:0043229; GO:0043226; GO:0005622; GO:0110165; GO:000557…	Pf00004, Pf16450, Pf17862	20	47.218	2.18008e+06	1.9588e+06	0.171838	7	6	7	6	7	1.59121e+06	893219	0.0811456	3	2	3	2	3	2.10024e+06	2.09293e+06	0.174224	6	5	6	5	6	1.04822e+07	1.74611e+07	0.486874	20	19	20	19	26	3.07264e+06	1.91411e+06	0.145585	6	5	6
1522				AT5G14170.1		Symbols: CHC1 SWIB/MDM2 domain superfamily protein chr5:4568696-4570444 REVERSE LENGTH=534		[GO:0005634]; GO:0043231; GO:0043227; GO:0043229; GO:0043226; GO:0005622; GO:0110165; GO:0005575_x000D_ [GO:0006281]; GO:0006259; GO:0006974; GO:0090304; GO:0033554; GO:0006139; GO:0043170; GO:0006950; GO:0051716; GO:0006725; GO:0034641; GO:0044238; GO:0046483; GO:1901360; GO:0071704; GO:0050896; GO:0009987; GO:0044237; GO:0006807; GO:0008152; GO:0008150_x000D_ [GO:0006325]; GO:0071824; GO:004393…	Pf02201	3	59.233	31762	0	0.0299625	1	1	1	1	1	38907	21840.3	0	0	0	0	0	0	55127	54935.1	0	0	0	0	0	0	342734	570920	0.0730337	3	3	3	3	3	30834.3	19208.3	0.0205993	1	1	1
832				AT5G58040.1		Symbols: ATFIP1[V], FIPS5, ATFIPS5, FIP1[V] homolog of yeast FIP1 [V] chr5:23488865-23494000 FORWARD LENGTH=1196	FIPS5	[GO:0003723]; GO:0003676; GO:0097159; GO:1901363; GO:0005488; GO:0003674_x000D_ [GO:0005634]; GO:0043231; GO:0043227; GO:0043229; GO:0043226; GO:0005622; GO:0110165; GO:0005575_x000D_ [GO:0006397]; GO:0006396; GO:0016071; GO:0016070; GO:0010467; GO:0090304; GO:0043170; GO:0006139; GO:0071704; GO:0006725; GO:0034641; GO:0044238; GO:0046483; GO:1901360; GO:0008152; GO:0044237; GO:0006807; GO:000815…	Pf05182	22	133.358	179534	161311	0	0	0	0	0	0	44295.4	24865.1	0	0	0	0	0	0	97891.3	97550.4	0.0167224	2	2	2	2	2	520860	867638	0.123746	15	15	15	15	16	126794	78986.4	0.0317726	4	4	4
1640				AT1G62180.1		Symbols: APR2, APSR, PRH43, PRH, ATAPR2 5'adenylylphosphosulfate reductase 2 chr1:22975794-22977465 REVERSE LENGTH=454	APR2	[GO:0000103]; GO:0006790; GO:0044237; GO:0008152; GO:0009987; GO:0008150_x000D_ [GO:0004604]; GO:0016671; GO:0016667; GO:0016491; GO:0003824; GO:0003674_x000D_ [GO:0009570]; GO:0009532; GO:0009507; GO:0110165; GO:0009536; GO:0005575; GO:0043231; GO:0005737; GO:0043227; GO:0043229; GO:0005622; GO:0043226_x000D_ [GO:0009973]; GO:0016667; GO:0016491; GO:0003824; GO:0003674_x000D_ [GO:0019344]; GO:00…	Pf00085, Pf01507	4	50.624	147433	132468	0	0	0	0	0	0	48995.5	27503.4	0	0	0	0	0	0	43199.5	43049.1	0	0	0	0	0	0	454748	757510	0.127753	5	5	5	5	5	67534.2	42070.6	0.0264317	1	1	1
1420				AT4G23820.1		Symbols: Pectin lyase-like superfamily protein chr4:12397217-12400050 REVERSE LENGTH=444	F9D16.290	[GO:0004650]; GO:0004553; GO:0016798; GO:0016787; GO:0003824; GO:0003674_x000D_ [GO:0005975]; GO:0044238; GO:0071704; GO:0008152; GO:0008150_x000D_ [GO:0016829]; GO:0003824; GO:0003674	Pf00295	3	48.605	34984.3	31433.3	0	0	0	0	0	0	38367.5	0	0	0	0	0	0	0	39944.9	39805.8	0.0225225	1	1	1	1	1	224511	373986	0.101351	4	4	4	4	4	26631.8	0	0	0	0	0
1646				AT5G19960.1		Symbols: RNA-binding (RRM/RBD/RNP motifs) family protein chr5:6744029-6746133 FORWARD LENGTH=337		[GO:0003723]; GO:0003676; GO:0097159; GO:1901363; GO:0005488; GO:0003674_x000D_ [GO:0005739]; GO:0043231; GO:0005737; GO:0043227; GO:0043229; GO:0110165; GO:0005622; GO:0043226; GO:0005575	Pf00076	3	38.655	31762	0	0	0	0	0	0	0	38367.5	0	0	0	0	0	0	0	25555.3	0	0	0	0	0	0	0	172561	287449	0.10089	3	3	3	3	3	54566.5	33992.3	0	0	0	0
191				AT3G61430.2_x000D_; AT3G61430.1		Symbols: PIP1A, ATPIP1, PIP1, PIP1;1 plasma membrane intrinsic protein 1A chr3:22733657-22735113 FORWARD LENGTH=286<|>Symbols: PIP1A, ATPIP1, PIP1, PIP1;1 plasma membrane intrinsic protein 1A chr3:22733657-22735113 FORWARD LENGTH=286	PIP1-1; PIP1.1	[GO:0005886]; GO:0016020; GO:0071944; GO:0110165; GO:0005575_x000D_ [GO:0006833]; GO:0042044; GO:0071702; GO:0006810; GO:0051234; GO:0051179; GO:0008150_x000D_ [GO:0009414]; GO:0006950; GO:0009415; GO:0050896; GO:0001101; GO:0009628; GO:0010033; GO:0010035; GO:1901700; GO:1902074; GO:0008150; GO:0042221_x000D_ [GO:0015250]; GO:0005372; GO:0015267; GO:0015318; GO:1901702; GO:0006833; GO:0022803; G…	Pf00230	1	30.669	1.17133e+06	1.05244e+06	0.0699301	3	1	3	1	4	809017	454138	0.0699301	2	1	2	1	3	852548	849579	0.0699301	3	1	3	1	3	717126	1.19458e+06	0.0699301	3	1	3	1	5	784129	488474	0.0699301	3	1	3
1663				AT1G08190.1		Symbols: ATVPS41, ZIP2, VPS41, ATVAM2, VAM2 vacuolar protein sorting 41 chr1:2567652-2573142 FORWARD LENGTH=980	VPS41	[GO:0005770]; GO:0005768; GO:0031410; GO:0012505; GO:0097708; GO:0005737; GO:0110165; GO:0031982; GO:0043231; GO:0005622; GO:0005575; GO:0043227; GO:0043229; GO:0043226_x000D_ [GO:0006623]; GO:0006605; GO:0007034; GO:0072666; GO:0006886; GO:0046907; GO:0072594; GO:0072665; GO:0015031; GO:0008104; GO:0006810; GO:0051641; GO:0051649; GO:0033365; GO:0045184; GO:0071702; GO:0071705; GO:0070727; GO:00…	Pf00637	5	110.209	114849	103192	0.0132653	1	1	1	1	1	88505.9	49682.4	0	0	0	0	0	0	68372.8	68134.8	0.0102041	1	1	1	1	1	468141	779820	0.0540816	5	5	5	5	7	157459	98089	0.0316327	3	3	3
193				AT3G23830.2_x000D_; AT3G23830.1		Symbols: GR-RBP4, GRP4 glycine-rich RNA-binding protein 4 chr3:8606762-8607677 REVERSE LENGTH=136<|>Symbols: GR-RBP4, GRP4 glycine-rich RNA-binding protein 4 chr3:8606762-8607677 REVERSE LENGTH=136	RBG4	[GO:0003690]; GO:0003677; GO:0003676; GO:0097159; GO:1901363; GO:0005488; GO:0003674_x000D_ [GO:0003697]; GO:0003677; GO:0003676; GO:0097159; GO:1901363; GO:0005488; GO:0003674_x000D_ [GO:0003723]; GO:0003676; GO:0097159; GO:1901363; GO:0005488; GO:0003674_x000D_ [GO:0003727]; GO:0003723; GO:0003676; GO:0097159; GO:1901363; GO:0005488; GO:0003674_x000D_ [GO:0005615]; GO:0110165; GO:0005576; GO:00…	Pf00076	2	14.12	2.14776e+06	1.92976e+06	0.169118	2	2	2	2	2	1.85603e+06	1.04187e+06	0.169118	2	2	2	2	3	1.88035e+06	1.87381e+06	0.301471	3	3	3	3	4	357304	595191	0	0	0	0	0	0	26631.8	0	0	0	0	0
1625				ATCG00170.1		Symbols: RPOC2 DNA-directed RNA polymerase family protein chrC:15938-20068 REVERSE LENGTH=1376	rpoC2	[GO:0000428]; GO:0030880; GO:0061695; GO:0140535; GO:1990234; GO:0032991; GO:1902494; GO:0005575_x000D_ [GO:0003677]; GO:0003676; GO:0097159; GO:1901363; GO:0005488; GO:0003674_x000D_ [GO:0003899]; GO:0034062; GO:0032774; GO:0097747; GO:0009059; GO:0016070; GO:0034654; GO:0016779; GO:0140098; GO:0043170; GO:1901576; GO:0090304; GO:0006139; GO:0018130; GO:0019438; GO:0044271; GO:1901362; GO:001677…	Pf04998, Pf05000	3	156.268	8283.31	7442.54	0	0	0	0	0	0	38367.5	0	0	0	0	0	0	0	9577.96	9544.61	0	0	0	0	0	0	77926.4	129808	0.0130814	2	2	2	2	2	26631.8	0	0	0	0	0
195				AT3G09500.1		Symbols: Ribosomal L29 family protein chr3:2917047-2917895 FORWARD LENGTH=123	RPL35A	[GO:0000463]; GO:0000470; GO:0006364; GO:0042273; GO:0016072; GO:0034470; GO:0042254; GO:0022613; GO:0034660; GO:0006396; GO:0044085; GO:0016070; GO:0010467; GO:0071840; GO:0090304; GO:0043170; GO:0009987; GO:0006139; GO:0071704; GO:0008150; GO:0006725; GO:0034641; GO:0044238; GO:0046483; GO:1901360; GO:0008152; GO:0044237; GO:0006807_x000D_ [GO:0003729]; GO:0003723; GO:0003676; GO:0097159; GO:19…	Pf00831	2	14.276	2.03893e+06	1.83198e+06	0.121951	2	1	2	1	2	1.4279e+06	801545	0.121951	2	1	2	1	2	463333	461720	0.0569106	1	0	1	0	1	396174	659940	0.0650406	1	1	1	1	1	224374	139774	0	0	0	0
196				AT3G10650.1		Symbols: BEST Arabidopsis thaliana protein match is: nucleoporin-related (TAIR:AT5G20200.1); Has 61042 Blast hits to 31782 proteins in 2093 species: Archae - 202; Bacteria - 16480; Metazoa - 16017; Fungi - 12552; Plants - 1653; Viruses - 629; Other Eukaryotes - 13509 (source: NCBI BLink). chr3:3325562-3330819 REVERSE LENGTH=1309	NUP1	[GO:0005635]; GO:0031967; GO:0005634; GO:0012505; GO:0031975; GO:0043227; GO:0043229; GO:0043231; GO:0110165; GO:0043226; GO:0005622; GO:0005575_x000D_ [GO:0005643]; GO:0140513; GO:0005635; GO:0032991; GO:0005634; GO:0031967; GO:0012505; GO:0005575; GO:0043231; GO:0031975; GO:0043227; GO:0043229; GO:0110165; GO:0043226; GO:0005622_x000D_ [GO:0005829]; GO:0110165; GO:0005737; GO:0005575; GO:000562…		1	135.85	3.64562e+07	3.27559e+07	0.0106952	1	1	1	1	25	2.75386e+07	1.54587e+07	0.0106952	1	1	1	1	26	1.4908e+07	1.48561e+07	0.0106952	1	1	1	1	26	3.82803e+06	6.37666e+06	0.0106952	1	1	1	1	23	7.92258e+06	4.93538e+06	0.0106952	1	1	1
1702				AT1G09020.1		Symbols: SNF4, ATSNF4 homolog of yeast sucrose nonfermenting 4 chr1:2900149-2904212 REVERSE LENGTH=487	SNF4	[GO:0000266]; GO:0007005; GO:0048285; GO:0006996; GO:0016043; GO:0071840; GO:0009987; GO:0008150_x000D_ [GO:0005634]; GO:0043231; GO:0043227; GO:0043229; GO:0043226; GO:0005622; GO:0110165; GO:0005575_x000D_ [GO:0005737]; GO:0110165; GO:0005622; GO:0005575_x000D_ [GO:0005975]; GO:0044238; GO:0071704; GO:0008152; GO:0008150_x000D_ [GO:0009507]; GO:0009536; GO:0043231; GO:0005737; GO:0043227; GO:00…	Pf00571, Pf16561	6	53.433	442880	397926	0.102669	5	5	5	5	5	184636	103645	0.0800821	4	4	4	4	4	543091	541200	0.0800821	4	4	4	4	4	2.05715e+06	3.42675e+06	0.0821355	4	4	4	4	4	741337	461817	0	0	0	0
1706				AT1G43190.2_x000D_; AT1G43190.1		Symbols: PTB3 polypyrimidine tract-binding protein 3 chr1:16275432-16278185 REVERSE LENGTH=432<|>Symbols: PTB3 polypyrimidine tract-binding protein 3 chr1:16275432-16278185 REVERSE LENGTH=432		[GO:0000932]; GO:0036464; GO:0035770; GO:0005737; GO:0043232; GO:0099080; GO:0110165; GO:0005622; GO:0043228; GO:0043229; GO:0005575; GO:0043226_x000D_ [GO:0003723]; GO:0003676; GO:0097159; GO:1901363; GO:0005488; GO:0003674_x000D_ [GO:0003729]; GO:0003723; GO:0003676; GO:0097159; GO:1901363; GO:0005488; GO:0003674_x000D_ [GO:0005634]; GO:0043231; GO:0043227; GO:0043229; GO:0043226; GO:0005622; G…	Pf00076, Pf11835, Pf13893	5	48.203	71785	64498.6	0.0439815	1	1	1	1	1	80196.6	45018	0	0	0	0	0	0	167623	167039	0.0439815	2	2	2	2	2	622413	1.0368e+06	0.104167	4	4	4	4	5	70518.3	43929.5	0.0162037	1	1	1
1099				AT3G27160.1		Symbols: GHS1 Ribosomal protein S21 family protein chr3:10017531-10018854 FORWARD LENGTH=183	GHS1	[GO:0003729]; GO:0003723; GO:0003676; GO:0097159; GO:1901363; GO:0005488; GO:0003674_x000D_ [GO:0003735]; GO:0005198; GO:0003674_x000D_ [GO:0005840]; GO:0043232; GO:0043228; GO:0043229; GO:0043226; GO:0005622; GO:0110165; GO:0005575_x000D_ [GO:0006412]; GO:0009059; GO:0019538; GO:0043043; GO:0010467; GO:0043170; GO:1901576; GO:0044238; GO:1901564; GO:0006518; GO:0043604; GO:1901566; GO:0071704; G…	Pf01165	3	20.899	2.49494e+06	2.2417e+06	0.0983607	1	1	1	1	1	2.65355e+06	1.48956e+06	0.0983607	1	1	1	1	1	2.54437e+06	2.53551e+06	0.0983607	1	1	1	1	1	7.57756e+06	1.26226e+07	0.142077	3	3	3	3	3	5.23351e+06	3.26022e+06	0.142077	2	2	2
200				AT4G15000.1		Symbols: Ribosomal L27e protein family chr4:8571896-8572303 FORWARD LENGTH=135	RPL27C	[GO:0003729]; GO:0003723; GO:0003676; GO:0097159; GO:1901363; GO:0005488; GO:0003674_x000D_ [GO:0003735]; GO:0005198; GO:0003674_x000D_ [GO:0005840]; GO:0043232; GO:0043228; GO:0043229; GO:0043226; GO:0005622; GO:0110165; GO:0005575_x000D_ [GO:0006412]; GO:0009059; GO:0019538; GO:0043043; GO:0010467; GO:0043170; GO:1901576; GO:0044238; GO:1901564; GO:0006518; GO:0043604; GO:1901566; GO:0071704; G…	Pf01777	1	15.598	1.48979e+06	1.33857e+06	0.2	3	1	3	1	4	900297	505378	0.0814815	1	1	1	1	2	736743	734178	0.140741	2	1	2	1	3	382578	637291	0.0814815	1	1	1	1	1	149745	93284	0.0814815	1	1	1
1596				AT3G06480.1		Symbols: DEAD box RNA helicase family protein chr3:1985697-1989666 REVERSE LENGTH=1088	RH40	[GO:0000184]; GO:0000956; GO:0006402; GO:0006401; GO:0010629; GO:0016071; GO:0009057; GO:0016070; GO:0034655; GO:0010468; GO:0010605; GO:0043170; GO:1901575; GO:0090304; GO:0006139; GO:0019439; GO:0044270; GO:0046700; GO:1901361; GO:0060255; GO:0009892; GO:0071704; GO:0009056; GO:0006725; GO:0034641; GO:0044238; GO:0046483; GO:1901360; GO:0044248; GO:0019222; GO:0048519; GO:0008152; GO:0044237; G…	Pf00270, Pf00271, Pf00397	21	119.483	484371	435206	0.0505515	5	4	5	4	5	469894	263773	0.0597426	6	5	6	5	6	536322	534455	0.0606618	6	4	6	4	7	2.61005e+06	4.34777e+06	0.201287	20	16	21	16	24	702574	437670	0.118566	11	8	11
1121				AT5G12440.1_x000D_; AT5G12440.3_x000D_; AT5G12440.2		Symbols: CCCH-type zinc fingerfamily protein with RNA-binding domain chr5:4035891-4038604 REVERSE LENGTH=650<|>Symbols: CCCH-type zinc fingerfamily protein with RNA-binding domain chr5:4035891-4038604 REVERSE LENGTH=650<|>Symbols: CCCH-type zinc fingerfamily protein with RNA-binding domain chr5:4035891-4038604 REVERSE LENGTH=650		[GO:0003677]; GO:0003676; GO:0097159; GO:1901363; GO:0005488; GO:0003674_x000D_ [GO:0003723]; GO:0003676; GO:0097159; GO:1901363; GO:0005488; GO:0003674_x000D_ [GO:0046872]; GO:0043169; GO:0043167; GO:0005488; GO:0003674	Pf00076, Pf00642	3	71.915	21008.8	18876.4	0	0	0	0	0	0	38367.5	0	0	0	0	0	0	0	17608.8	17547.5	0	0	0	0	0	0	125007	208234	0.0123077	1	1	1	1	1	26631.8	0	0	0	0	0
566				AT1G13450.1		Symbols: GT-1 Homeodomain-like superfamily protein chr1:4612999-4615115 REVERSE LENGTH=406	GT-1	[GO:0000976]; GO:0001067; GO:1990837; GO:0003676; GO:0003690; GO:0043565; GO:0097159; GO:1901363; GO:0003677; GO:0005488; GO:0003674_x000D_ [GO:0003700]; GO:0140110; GO:0006355; GO:0003674; GO:0006351; GO:0010468; GO:1903506; GO:0097659; GO:0060255; GO:2001141; GO:0032774; GO:0010467; GO:0019222; GO:0010556; GO:0031326; GO:0051252; GO:0009059; GO:0016070; GO:0034654; GO:0043170; GO:0050789; GO:00…	Pf13837	8	46.647	333539	299684	0	0	0	0	0	0	38367.5	0	0	0	0	0	0	0	23857.8	23774.8	0.0344828	1	1	1	1	1	2.5663e+06	4.27489e+06	0.0714286	3	3	3	3	3	26631.8	0	0	0	0	0
1513				AT2G26250.1		Symbols: FDH, KCS10 3-ketoacyl-CoA synthase 10 chr2:11170799-11173059 REVERSE LENGTH=550	FDH	[GO:0005783]; GO:0043231; GO:0005737; GO:0012505; GO:0043227; GO:0043229; GO:0110165; GO:0005622; GO:0043226; GO:0005575_x000D_ [GO:0005789]; GO:0031090; GO:0042175; GO:0098827; GO:0016020; GO:0043227; GO:0012505; GO:0031984; GO:0005783; GO:0110165; GO:0043226; GO:0043229; GO:0043231; GO:0005737; GO:0005575; GO:0005622_x000D_ [GO:0006633]; GO:0006631; GO:0008610; GO:0072330; GO:0032787; GO:004425…	Pf08392, Pf08541	4	61.922	37657.6	33835.3	0	0	0	0	0	0	28697.4	16109.2	0	0	0	0	0	0	57335.9	57136.2	0	0	0	0	0	0	220687	367617	0.0727273	4	4	4	4	4	33572.8	20914.2	0.0145455	1	1	1
205				AT4G17890.1		Symbols: AGD8 ARF-GAP domain 8 chr4:9937121-9939146 FORWARD LENGTH=413	AGD8	[GO:0000139]; GO:0098588; GO:0005794; GO:0031090; GO:0043231; GO:0005737; GO:0012505; GO:0016020; GO:0043227; GO:0043229; GO:0110165; GO:0005622; GO:0043226; GO:0005575_x000D_ [GO:0005096]; GO:0008047; GO:0030695; GO:0030234; GO:0060589; GO:0098772; GO:0003674_x000D_ [GO:0046872]; GO:0043169; GO:0043167; GO:0005488; GO:0003674_x000D_ [GO:0048205]; GO:0048200; GO:0035964; GO:0006901; GO:0048194; G…	Pf01412	2	44.414	700173	629104	0.0702179	3	2	3	2	4	394130	221243	0.0460048	2	1	2	1	3	617777	615626	0.0653753	3	2	3	2	4	82147.5	136840	0.0193705	1	0	1	0	1	26631.8	0	0	0	0	0
1748				AT5G20280.1		Symbols: ATSPS1F, SPS1F sucrose phosphate synthase 1F chr5:6844994-6849997 REVERSE LENGTH=1043	SPS1	[GO:0005986]; GO:0005985; GO:0046351; GO:0005984; GO:0009312; GO:0009311; GO:0016051; GO:0005975; GO:1901576; GO:0044238; GO:0071704; GO:0009058; GO:0008152; GO:0008150_x000D_ [GO:0046524]; GO:0035251; GO:0008194; GO:0046527; GO:0016757; GO:0016758; GO:0016740; GO:0003824; GO:0003674_x000D_ [GO:0071836]; GO:0046903; GO:0006810; GO:0051234; GO:0051179; GO:0008150	Pf00534, Pf05116	10	117.247	71427.8	64177.7	0.0249281	3	2	3	2	3	24446.2	13722.8	0.0182167	2	2	2	2	2	87045.2	86742.1	0.0182167	2	2	2	2	2	362792	604332	0.125599	11	9	11	9	11	26631.8	0	0.0258869	3	3	3
1750				AT2G20140.1		Symbols: AAA-type ATPase family protein chr2:8692736-8694837 FORWARD LENGTH=443	RPT2B	[GO:0000502]; GO:0140535; GO:1905369; GO:0032991; GO:1905368; GO:0005575; GO:1902494_x000D_ [GO:0005524]; GO:0032559; GO:0035639; GO:0030554; GO:0032555; GO:0043168; GO:1901265; GO:0017076; GO:0032553; GO:0043167; GO:0097159; GO:1901363; GO:0000166; GO:0097367; GO:0005488; GO:0036094; GO:0003674_x000D_ [GO:0005634]; GO:0043231; GO:0043227; GO:0043229; GO:0043226; GO:0005622; GO:0110165; GO:000557…	Pf00004, Pf16450, Pf17862	15	49.316	2.49197e+06	2.23903e+06	0.300226	11	11	11	11	12	1.84345e+06	1.03481e+06	0.198646	8	8	8	8	8	2.21191e+06	2.20421e+06	0.27991	10	10	10	10	11	8.55115e+06	1.42443e+07	0.386005	15	15	15	15	19	3.5681e+06	2.22275e+06	0.311512	12	12	12
1759				AT5G38600.1		Symbols: Proline-rich spliceosome-associated (PSP) family protein / zinc knuckle (CCHC-type) family protein chr5:15457386-15460466 FORWARD LENGTH=532	MBB18.15	[GO:0003723]; GO:0003676; GO:0097159; GO:1901363; GO:0005488; GO:0003674_x000D_ [GO:0005654]; GO:0110165; GO:0031981; GO:0005575; GO:0070013; GO:0005634; GO:0043233; GO:0043229; GO:0043231; GO:0031974; GO:0043226; GO:0005622; GO:0043227_x000D_ [GO:0008270]; GO:0046914; GO:0046872; GO:0043169; GO:0043167; GO:0005488; GO:0003674_x000D_ [GO:0034470]; GO:0006396; GO:0034660; GO:0016070; GO:0010467; G…	Pf04046	6	60.513	146895	131985	0	0	0	0	0	0	125221	70292.1	0	0	0	0	0	0	166525	165945	0.0263158	1	1	1	1	1	678356	1.12999e+06	0.12782	6	5	6	5	6	261744	163054	0.0488722	2	2	2
921				AT1G14410.1		Symbols: ATWHY1, PTAC1, WHY1 ssDNA-binding transcriptional regulator chr1:4929352-4930810 REVERSE LENGTH=263	WHY1	[GO:0000781]; GO:0098687; GO:0110165; GO:0005694; GO:0005575; GO:0043232; GO:0043228; GO:0043229; GO:0043226; GO:0005622_x000D_ [GO:0003677]; GO:0003676; GO:0097159; GO:1901363; GO:0005488; GO:0003674_x000D_ [GO:0003697]; GO:0003677; GO:0003676; GO:0097159; GO:1901363; GO:0005488; GO:0003674_x000D_ [GO:0003729]; GO:0003723; GO:0003676; GO:0097159; GO:1901363; GO:0005488; GO:0003674_x000D_ [GO:000…	Pf08536	3	29.04	155706	139901	0.0494297	1	1	1	1	1	59160.3	33209.4	0.0494297	1	1	1	1	1	166817	166237	0.0494297	1	1	1	1	1	636718	1.06063e+06	0.114068	2	2	2	2	2	90009.9	56071.8	0.0494297	1	1	1
651				AT3G43610.1		Symbols: Spc97 / Spc98 family of spindle pole body (SBP) component chr3:15517772-15523927 REVERSE LENGTH=1207		[GO:0000922]; GO:0110165; GO:0005819; GO:0005575; GO:0043232; GO:0015630; GO:0043228; GO:0043229; GO:0005856; GO:0043226; GO:0005622_x000D_ [GO:0005737]; GO:0110165; GO:0005622; GO:0005575_x000D_ [GO:0005815]; GO:0110165; GO:0015630; GO:0005575; GO:0005856; GO:0043232; GO:0043228; GO:0043229; GO:0043226; GO:0005622_x000D_ [GO:0005874]; GO:0099513; GO:0015630; GO:0099512; GO:0005856; GO:0099081; G…	Pf04130, Pf17681	5	137.178	11534.2	10363.5	0	0	0	0	0	0	12030.5	6753.24	0	0	0	0	0	0	11937.3	11895.8	0	0	0	0	0	0	74212.8	123622	0.03314	3	3	3	3	3	13218.1	8234.21	0	0	0	0
1769				AT5G20490.1		Symbols: XIK, ATXIK, XI-17 Myosin family protein with Dil domain chr5:6927064-6936825 REVERSE LENGTH=1545				18	174.942	689679	619675	0.00970874	2	2	2	2	2	85292.2	47878.4	0.0142395	3	3	3	3	3	155245	154705	0.0245955	5	4	5	4	5	842647	1.40367e+06	0.128155	19	18	19	18	23	367472	228917	0.0970874	15	15	15
1773				AT1G79850.1		Symbols: RPS17, CS17, PRPS17 ribosomal protein S17 chr1:30041473-30041922 REVERSE LENGTH=149	RPS17	[GO:0000312]; GO:0000314; GO:0009547; GO:0015935; GO:0000313; GO:0009532; GO:0044391; GO:0005840; GO:0043226; GO:0110165; GO:0009536; GO:1990904; GO:0043232; GO:0005575; GO:0043231; GO:0005737; GO:0032991; GO:0043228; GO:0043229; GO:0043227; GO:0005622_x000D_ [GO:0003729]; GO:0003723; GO:0003676; GO:0097159; GO:1901363; GO:0005488; GO:0003674_x000D_ [GO:0003735]; GO:0005198; GO:0003674_x000D_ [GO…	Pf00366	4	16.272	1.21194e+06	1.08892e+06	0.120805	2	2	2	2	3	1.26139e+06	708073	0.120805	2	2	2	2	3	776775	774070	0.0536913	1	1	1	1	2	2.92801e+06	4.87743e+06	0.107383	2	2	2	2	4	2.13882e+06	1.33238e+06	0.107383	2	2	2
1775				AT4G27430.2_x000D_; AT4G27430.1		Symbols: CIP7 COP1-interacting protein 7 chr4:13718817-13722736 FORWARD LENGTH=1058<|>Symbols: CIP7 COP1-interacting protein 7 chr4:13718817-13722736 FORWARD LENGTH=1058	CIP7	[GO:0005634]; GO:0043231; GO:0043227; GO:0043229; GO:0043226; GO:0005622; GO:0110165; GO:0005575_x000D_ [GO:0009416]; GO:0009314; GO:0009628; GO:0050896; GO:0008150_x000D_ [GO:0009718]; GO:0009813; GO:0046148; GO:0046283; GO:0009812; GO:1901576; GO:0042440; GO:0071704; GO:0009058; GO:0008152; GO:0008150_x000D_ [GO:0015995]; GO:0006779; GO:0015994; GO:0046148; GO:0006778; GO:0033014; GO:0042440; G…		7	118.352	78241.8	70300.2	0.0302457	3	3	3	3	3	50106.2	28126.9	0.0321361	3	3	3	3	3	106189	105819	0.0302457	3	3	3	3	3	277842	462824	0.0567108	6	6	6	6	7	132426	82495.1	0.0567108	5	5	5
1781				AT5G64330.1		Symbols: NPH3, RPT3, JK218 Phototropic-responsive NPH3 family protein chr5:25727568-25730225 FORWARD LENGTH=746	RPT3	[GO:0005886]; GO:0016020; GO:0071944; GO:0110165; GO:0005575_x000D_ [GO:0009638]; GO:0009606; GO:0009637; GO:0009605; GO:0009416; GO:0050896; GO:0009314; GO:0008150; GO:0009628_x000D_ [GO:0009785]; GO:0030522; GO:0071483; GO:0007165; GO:0009637; GO:0071482; GO:0009987; GO:0050794; GO:0007154; GO:0023052; GO:0051716; GO:0009416; GO:0071478; GO:0008150; GO:0050789; GO:0050896; GO:0009314; GO:007121…	Pf03000	10	81.821	168387	151295	0.0241287	2	2	2	2	2	151992	85320.3	0	0	0	0	0	0	154049	153512	0.0241287	2	2	2	2	2	712405	1.18671e+06	0.136729	10	10	10	10	10	236034	147037	0.0737265	5	5	5
1797				AT5G58290.1		Symbols: RPT3 regulatory particle triple-A ATPase 3 chr5:23569155-23571116 FORWARD LENGTH=408	RPT3	[GO:0000502]; GO:0140535; GO:1905369; GO:0032991; GO:1905368; GO:0005575; GO:1902494_x000D_ [GO:0005524]; GO:0032559; GO:0035639; GO:0030554; GO:0032555; GO:0043168; GO:1901265; GO:0017076; GO:0032553; GO:0043167; GO:0097159; GO:1901363; GO:0000166; GO:0097367; GO:0005488; GO:0036094; GO:0003674_x000D_ [GO:0005634]; GO:0043231; GO:0043227; GO:0043229; GO:0043226; GO:0005622; GO:0110165; GO:000557…	Pf00004, Pf16450, Pf17862	15	45.723	1.93124e+06	1.73522e+06	0.240196	9	8	9	8	11	1.21405e+06	681499	0.178922	7	6	7	6	8	1.64811e+06	1.64238e+06	0.223039	8	7	8	7	10	7.47771e+06	1.24562e+07	0.401961	17	16	17	16	21	2.19795e+06	1.36922e+06	0.279412	11	10	11
1800				AT5G23540.1		Symbols: Mov34/MPN/PAD-1 family protein chr5:7937772-7939339 FORWARD LENGTH=308	BnaA09g05250D; LOC108848489; RPN11	[GO:0000502]; GO:0140535; GO:1905369; GO:0032991; GO:1905368; GO:0005575; GO:1902494_x000D_ [GO:0005634]; GO:0043231; GO:0043227; GO:0043229; GO:0043226; GO:0005622; GO:0110165; GO:0005575_x000D_ [GO:0008237]; GO:0008233; GO:0016787; GO:0140096; GO:0003824; GO:0003674_x000D_ [GO:0008541]; GO:0032991; GO:0005838; GO:0005575; GO:0022624; GO:0000502; GO:0005622; GO:0140535; GO:1905369; GO:0110165; G…	Pf01398, Pf13012	4	34.332	1.00633e+06	904184	0.113636	3	3	3	3	4	554034	311004	0.113636	3	3	3	3	3	354948	353712	0.0487013	1	1	1	1	1	2.07743e+06	3.46054e+06	0.103896	3	3	3	3	3	975424	607642	0.136364	4	4	4
217				AT4G20890.1		Symbols: TUB9 tubulin beta-9 chain chr4:11182218-11183840 FORWARD LENGTH=444	TUBB9	[GO:0000226]; GO:0007010; GO:0007017; GO:0006996; GO:0009987; GO:0016043; GO:0008150; GO:0071840_x000D_ [GO:0000278]; GO:0007049; GO:0009987; GO:0008150_x000D_ [GO:0003729]; GO:0003723; GO:0003676; GO:0097159; GO:1901363; GO:0005488; GO:0003674_x000D_ [GO:0003924]; GO:0017111; GO:0016462; GO:0016818; GO:0016817; GO:0016787; GO:0003824; GO:0003674_x000D_ [GO:0005200]; GO:0005198; GO:0007010; GO:00…	Pf00091, Pf03953	2	49.626	801230	719904	0.308559	17	2	17	2	23	339258	190441	0.220721	9	1	9	1	14	619465	617309	0.396396	17	3	17	3	23	351023	584728	0.369369	16	2	16	2	22	123568	76976.9	0.193694	7	2	7
1803				AT4G20360.1		Symbols: ATRAB8D, ATRABE1B, RABE1b RAB GTPase homolog E1B chr4:10990036-10991466 FORWARD LENGTH=476	TUFA	[GO:0003729]; GO:0003723; GO:0003676; GO:0097159; GO:1901363; GO:0005488; GO:0003674_x000D_ [GO:0003746]; GO:0008135; GO:0006414; GO:0090079; GO:0006412; GO:0009059; GO:0003676; GO:0045182; GO:0019538; GO:0043043; GO:0010467; GO:0043170; GO:1901576; GO:0097159; GO:1901363; GO:0003674; GO:0006417; GO:0044238; GO:1901564; GO:0006518; GO:0043604; GO:1901566; GO:0071704; GO:0009058; GO:0005488; GO:00…	Pf00009, Pf03143, Pf03144	33	51.598	7.03493e+07	6.32087e+07	0.413866	26	25	27	26	66	5.75891e+07	3.23274e+07	0.323529	21	20	22	21	46	6.3627e+07	6.34054e+07	0.415966	24	23	25	24	64	2.32304e+08	3.86968e+08	0.514706	31	30	33	32	167	1.07174e+08	6.67643e+07	0.42437	25	24	26
418				AT5G62190.1		Symbols: PRH75 DEAD box RNA helicase (PRH75) chr5:24980542-24983879 REVERSE LENGTH=671	RH7	[GO:0003723]; GO:0003676; GO:0097159; GO:1901363; GO:0005488; GO:0003674_x000D_ [GO:0003724]; GO:0004386; GO:0008186; GO:0140098; GO:0140640; GO:0140657; GO:0003824; GO:0003674_x000D_ [GO:0005524]; GO:0032559; GO:0035639; GO:0030554; GO:0032555; GO:0043168; GO:1901265; GO:0017076; GO:0032553; GO:0043167; GO:0097159; GO:1901363; GO:0000166; GO:0097367; GO:0005488; GO:0036094; GO:0003674_x000D_ [GO…	Pf00270, Pf00271, Pf08152	6	72.845	31762	0	0	0	0	0	0	0	38367.5	0	0.0119225	1	1	1	1	1	36404.7	36278	0	0	0	0	0	0	187101	311670	0.0119225	1	1	1	1	1	31390.1	19554.5	0.0611028	4	4	4
1808				AT1G20920.1		Symbols: P-loop containing nucleoside triphosphate hydrolases superfamily protein chr1:7285342-7288842 FORWARD LENGTH=1166	RH42	[GO:0000398]; GO:0000377; GO:0006397; GO:0000375; GO:0006396; GO:0016071; GO:0008380; GO:0016070; GO:0010467; GO:0090304; GO:0043170; GO:0006139; GO:0071704; GO:0006725; GO:0034641; GO:0044238; GO:0046483; GO:1901360; GO:0008152; GO:0044237; GO:0006807; GO:0008150; GO:0009987_x000D_ [GO:0003723]; GO:0003676; GO:0097159; GO:1901363; GO:0005488; GO:0003674_x000D_ [GO:0003724]; GO:0004386; GO:000818…	Pf00270, Pf00271	8	132.952	172425	154924	0	0	0	0	0	0	27899.6	15661.3	0	0	0	0	0	0	44212	44058	0	0	0	0	0	0	177654	295933	0.0283019	3	3	3	3	3	97317.1	60623.9	0.0077187	1	1	1
1813				AT5G10470.2		Symbols: KAC1 kinesin like protein for actin based chloroplast movement 1 chr5:3290121-3297248 REVERSE LENGTH=1274				5	141.036	40720.5	36587.3	0.0102041	1	1	1	1	1	21088.6	11838	0.0102041	1	1	1	1	2	60429.3	60218.9	0.0102041	1	1	1	1	2	148058	246632	0.0298273	4	4	4	4	5	41042	25567.2	0.0164835	2	2	2
1298				AT5G59950.5		Symbols: RNA-binding (RRM/RBD/RNP motifs) family protein chr5:24140235-24141504 FORWARD LENGTH=245	MMN10.26	[GO:0003723]; GO:0003676; GO:0097159; GO:1901363; GO:0005488; GO:0003674_x000D_ [GO:0003729]; GO:0003723; GO:0003676; GO:0097159; GO:1901363; GO:0005488; GO:0003674	Pf00076, Pf13865	5	25.827	617451	554779	0.142857	3	3	3	3	3	420684	236149	0.146939	3	3	3	3	3	497750	496017	0.0938776	2	2	2	2	2	2.15498e+06	3.58973e+06	0.220408	5	5	5	5	7	673742	419709	0.183673	4	4	4
1826				AT3G02530.1		Symbols: TCP-1/cpn60 chaperonin family protein chr3:528806-532457 REVERSE LENGTH=535	CCT6A	[GO:0005524]; GO:0032559; GO:0035639; GO:0030554; GO:0032555; GO:0043168; GO:1901265; GO:0017076; GO:0032553; GO:0043167; GO:0097159; GO:1901363; GO:0000166; GO:0097367; GO:0005488; GO:0036094; GO:0003674_x000D_ [GO:0005737]; GO:0110165; GO:0005622; GO:0005575_x000D_ [GO:0005832]; GO:0101031; GO:0005829; GO:0140535; GO:0110165; GO:0005737; GO:0032991; GO:0005575; GO:0005622_x000D_ [GO:0006457]; G…	Pf00118	3	58.913	31762	0	0.198131	11	1	11	1	15	38367.5	0	0.115888	8	0	8	0	10	19506.3	19438.4	0.17757	11	1	11	1	15	140004	233216	0.209346	11	2	11	2	16	26631.8	0	0.121495	7	0	7
1828				AT4G10100.1_x000D_; AT4G10100.3_x000D_; AT4G10100.2		Symbols: CNX7, SIR5 co-factor for nitrate, reductase and xanthine dehydrogenase 7 chr4:6309091-6309381 FORWARD LENGTH=96<|>Symbols: CNX7, SIR5 co-factor for nitrate, reductase and xanthine dehydrogenase 7 chr4:6309091-6309381 FORWARD LENGTH=96<|>Symbols: CNX7, SIR5 co-factor for nitrate, reductase and xanthine dehydrogenase 7 chr4:6309091-6309381 FORWARD LENGTH=96		[GO:0000166]; GO:0036094; GO:1901265; GO:0005488; GO:0097159; GO:1901363; GO:0003674_x000D_ [GO:0005829]; GO:0110165; GO:0005737; GO:0005575; GO:0005622_x000D_ [GO:0006777]; GO:0019720; GO:0032324; GO:0043545; GO:0018130; GO:0090407; GO:1901362; GO:1901566; GO:0006796; GO:0019637; GO:0046483; GO:0051189; GO:1901360; GO:1901564; GO:0044249; GO:1901576; GO:0006793; GO:0071704; GO:0044237; GO:000815…	Pf02597	3	10.526	639420	574517	0.0833333	1	1	1	1	1	380935	213836	0	0	0	0	0	0	578738	576723	0.208333	2	2	2	2	2	2.13422e+06	3.55514e+06	0.291667	3	3	3	3	3	762569	475043	0	0	0	0
865				AT2G05920.1		Symbols: Subtilase family protein chr2:2269831-2272207 REVERSE LENGTH=754	SBT1.8	[GO:0004252]; GO:0004175; GO:0008236; GO:0008233; GO:0017171; GO:0016787; GO:0140096; GO:0003824; GO:0003674_x000D_ [GO:0005576]; GO:0110165; GO:0005575_x000D_ [GO:0006508]; GO:0019538; GO:0043170; GO:0044238; GO:1901564; GO:0071704; GO:0008152; GO:0006807; GO:0008150	Pf00082, Pf02225, Pf05922, Pf17766	3	79.965	18571.8	16686.7	0	0	0	0	0	0	38367.5	0	0	0	0	0	0	0	25555.3	0	0.0119363	1	1	1	1	1	179398	298838	0.0464191	3	3	3	3	3	26631.8	0	0	0	0	0
1838				AT3G60830.1		Symbols: ATARP7, ARP7 actin-related protein 7 chr3:22474298-22476000 FORWARD LENGTH=363	ARP7	[GO:0005200]; GO:0005198; GO:0007010; GO:0003674; GO:0006996; GO:0016043; GO:0071840; GO:0009987; GO:0008150_x000D_ [GO:0005634]; GO:0043231; GO:0043227; GO:0043229; GO:0043226; GO:0005622; GO:0110165; GO:0005575_x000D_ [GO:0006325]; GO:0071824; GO:0043933; GO:0016043; GO:0071840; GO:0009987; GO:0008150_x000D_ [GO:0009653]; GO:0032502; GO:0048856; GO:0008150_x000D_ [GO:0009793]; GO:0003006; GO:00…	Pf00022	5	39.879	31762	0	0	0	0	0	0	0	38367.5	0	0	0	0	0	0	0	25555.3	0	0	0	0	0	0	0	402632	670697	0.231405	5	5	5	5	6	26631.8	0	0	0	0	0
1841				AT2G38020.1		Symbols: VCL1, MAN, EMB258 vacuoleless1 (VCL1) chr2:15910098-15914190 REVERSE LENGTH=858	VCL1	[GO:0003779]; GO:0008092; GO:0005515; GO:0005488; GO:0003674_x000D_ [GO:0005768]; GO:0031410; GO:0012505; GO:0097708; GO:0005737; GO:0110165; GO:0031982; GO:0043231; GO:0005622; GO:0005575; GO:0043227; GO:0043229; GO:0043226_x000D_ [GO:0005774]; GO:0098588; GO:0005773; GO:0031090; GO:0043231; GO:0005737; GO:0016020; GO:0043227; GO:0043229; GO:0110165; GO:0005622; GO:0043226; GO:0005575_x000D_ [GO…	Pf04840, Pf04841	6	96.57	79737.3	71643.8	0.00815851	1	1	1	1	1	302425	169765	0	0	0	0	0	0	33906.3	33788.2	0.00815851	1	1	1	1	1	481781	802542	0.153846	9	9	9	9	10	101160	63017.7	0.016317	2	2	2
1851				AT5G39740.2_x000D_; AT5G39740.1		Symbols: RPL5B ribosomal protein L5 B chr5:15903484-15905185 FORWARD LENGTH=301<|>Symbols: OLI7, RPL5B ribosomal protein L5 B chr5:15903365-15905185 FORWARD LENGTH=301	RPL5B	[GO:0000027]; GO:0022618; GO:0042255; GO:0042273; GO:0065003; GO:0071826; GO:0022613; GO:0140694; GO:0042254; GO:0022607; GO:0043933; GO:0044085; GO:0070925; GO:0016043; GO:0071840; GO:0006996; GO:0009987; GO:0008150_x000D_ [GO:0003729]; GO:0003723; GO:0003676; GO:0097159; GO:1901363; GO:0005488; GO:0003674_x000D_ [GO:0003735]; GO:0005198; GO:0003674_x000D_ [GO:0005654]; GO:0110165; GO:0031981; G…	Pf14204, Pf17144	8	34.416	4.04938e+06	3.63836e+06	0.156146	5	5	5	5	5	726251	407678	0.0730897	2	2	2	2	2	1.00954e+06	1.00603e+06	0.0465116	1	1	1	1	1	5.19244e+06	8.64946e+06	0.249169	7	7	7	7	8	1.36329e+06	849265	0.10299	3	3	3
1852				AT1G14830.1		Symbols: ADL1C, ADL5, DRP1C, DL1C DYNAMIN-like 1C chr1:5107699-5111470 REVERSE LENGTH=614	DRP1C	[GO:0000266]; GO:0007005; GO:0048285; GO:0006996; GO:0016043; GO:0071840; GO:0009987; GO:0008150_x000D_ [GO:0003924]; GO:0017111; GO:0016462; GO:0016818; GO:0016817; GO:0016787; GO:0003824; GO:0003674_x000D_ [GO:0005525]; GO:0032561; GO:0035639; GO:0019001; GO:0032555; GO:0043168; GO:1901265; GO:0017076; GO:0032553; GO:0043167; GO:0097159; GO:1901363; GO:0000166; GO:0097367; GO:0005488; GO:003609…	Pf00350, Pf01031, Pf02212	4	68.68	31762	0	0	0	0	0	0	0	38367.5	0	0	0	0	0	0	0	25555.3	0	0	0	0	0	0	0	164114	273378	0.0407166	3	3	3	3	4	23401.7	14578.1	0.0276873	2	2	2
1853				AT4G08350.1		Symbols: GTA02, GTA2 global transcription factor group A2 chr4:5286351-5292072 FORWARD LENGTH=1041		[GO:0003729]; GO:0003723; GO:0003676; GO:0097159; GO:1901363; GO:0005488; GO:0003674_x000D_ [GO:0003735]; GO:0005198; GO:0003674_x000D_ [GO:0005634]; GO:0043231; GO:0043227; GO:0043229; GO:0043226; GO:0005622; GO:0110165; GO:0005575_x000D_ [GO:0005840]; GO:0043232; GO:0043228; GO:0043229; GO:0043226; GO:0005622; GO:0110165; GO:0005575_x000D_ [GO:0006357]; GO:0006355; GO:0010468; GO:1903506; GO:00…	Pf00467, Pf03439, Pf11942	18	115.334	340934	306328	0.0278578	3	3	3	3	3	295266	165746	0.0365034	4	4	4	4	4	362703	361440	0.0537944	6	6	6	6	6	1.78515e+06	2.97367e+06	0.253602	23	23	23	23	26	354434	220795	0.0816523	7	7	7
1430				AT1G56110.1		Symbols: NOP56 homolog of nucleolar protein NOP56 chr1:20984544-20986893 REVERSE LENGTH=522	NOP56	[GO:0005730]; GO:0043232; GO:0031981; GO:0043228; GO:0043229; GO:0070013; GO:0005634; GO:0043226; GO:0005622; GO:0043233; GO:0043231; GO:0110165; GO:0031974; GO:0043227; GO:0005575_x000D_ [GO:0030515]; GO:0003723; GO:0003676; GO:0097159; GO:1901363; GO:0005488; GO:0003674_x000D_ [GO:0031428]; GO:0005732; GO:1990904; GO:0032991; GO:0005575_x000D_ [GO:0032040]; GO:0030684; GO:1990904; GO:0032991; G…	Pf01798, Pf08156	12	58.636	177662	159629	0.0440613	2	2	2	2	2	400452	224792	0.0613027	3	3	3	3	3	219391	218627	0.0172414	1	1	1	1	1	1.03401e+06	1.72244e+06	0.170498	9	9	9	9	9	337239	210083	0.0478927	3	3	3
232				AT4G33350.1		Symbols: Tic22-like family protein chr4:16064638-16066715 REVERSE LENGTH=268	TIC22	[GO:0009507]; GO:0009536; GO:0043231; GO:0005737; GO:0043227; GO:0043229; GO:0110165; GO:0005622; GO:0043226; GO:0005575_x000D_ [GO:0015031]; GO:0045184; GO:0071702; GO:0071705; GO:0008104; GO:0051234; GO:0006810; GO:0070727; GO:0051179; GO:0033036; GO:0051641; GO:0008150; GO:0009987_x000D_ [GO:0031972]; GO:0009529; GO:0009941; GO:0031970; GO:0009526; GO:0009507; GO:0070013; GO:0031967; GO:000953…	Pf04278	1	30.087	498731	448109	0.0597015	2	2	2	2	2	421273	236480	0.0261194	1	1	1	1	1	546495	544592	0.0597015	2	2	2	2	3	77283.1	128737	0.0261194	1	1	1	1	1	26631.8	0	0	0	0	0
1863				AT1G27090.1		Symbols: glycine-rich protein chr1:9404041-9406098 REVERSE LENGTH=420		[GO:0003729]; GO:0003723; GO:0003676; GO:0097159; GO:1901363; GO:0005488; GO:0003674		15	45.99	2.29788e+06	2.06464e+06	0.411905	10	10	10	10	12	2.29707e+06	1.28945e+06	0.345238	8	8	8	8	9	2.22977e+06	2.22201e+06	0.35	8	8	8	8	10	9.99591e+06	1.6651e+07	0.466667	14	14	14	14	17	3.19645e+06	1.99123e+06	0.314286	9	9	9
1864				AT5G59910.1		Symbols: HTB4 Histone superfamily protein chr5:24127206-24127658 FORWARD LENGTH=150		[GO:0000786]; GO:0032993; GO:0000785; GO:0032991; GO:0005694; GO:0005575; GO:0043232; GO:0043228; GO:0043229; GO:0043226; GO:0005622; GO:0110165_x000D_ [GO:0003677]; GO:0003676; GO:0097159; GO:1901363; GO:0005488; GO:0003674_x000D_ [GO:0005634]; GO:0043231; GO:0043227; GO:0043229; GO:0043226; GO:0005622; GO:0110165; GO:0005575_x000D_ [GO:0030527]; GO:0005198; GO:0003674_x000D_ [GO:0046982]; GO:00…	Pf00125	5	16.439	987730	887474	0.06	1	0	1	0	1	529244	297089	0.06	1	0	1	0	1	1.0147e+06	1.01117e+06	0.18	3	1	3	1	3	3.35952e+06	5.59623e+06	0.253333	5	1	5	1	5	926287	577032	0.06	1	0	1
1865				AT5G45510.1		Symbols: Leucine-rich repeat (LRR) family protein chr5:18444798-18449071 FORWARD LENGTH=1222		[GO:0005524]; GO:0032559; GO:0035639; GO:0030554; GO:0032555; GO:0043168; GO:1901265; GO:0017076; GO:0032553; GO:0043167; GO:0097159; GO:1901363; GO:0000166; GO:0097367; GO:0005488; GO:0036094; GO:0003674_x000D_ [GO:0006952]; GO:0006950; GO:0050896; GO:0008150		5	137.839	29015.7	26070.5	0.00900164	1	1	1	1	1	38367.5	0	0.0163666	2	2	2	2	2	30537.6	30431.3	0.0163666	2	2	2	2	2	153071	254983	0.0736498	8	8	8	8	8	39309.1	24487.7	0.0351882	4	4	4
965				AT4G11820.2		Symbols: MVA1, FKP1 hydroxymethylglutaryl-CoA synthase / HMG-CoA synthase / 3-hydroxy-3-methylglutaryl coenzyme A synthase chr4:7109124-7111901 REVERSE LENGTH=461	HMGS	[GO:0004421]; GO:0046912; GO:0016746; GO:0016740; GO:0003824; GO:0003674_x000D_ [GO:0006084]; GO:0006637; GO:0009150; GO:0033875; GO:0034032; GO:0035383; GO:0043603; GO:0006163; GO:0009259; GO:0033865; GO:0072521; GO:0006790; GO:0071704; GO:0006807; GO:0009117; GO:0019693; GO:0006753; GO:0006725; GO:0034641; GO:0046483; GO:1901360; GO:1901564; GO:0044237; GO:0008152; GO:0006796; GO:0019637; GO:19…	Pf01154, Pf08540	3	51.061	227653	204546	0.0347072	2	2	2	2	2	50460.8	28326	0	0	0	0	0	0	211641	210904	0.0347072	2	2	2	2	2	462421	770291	0.0433839	2	2	2	2	2	138385	86207.3	0	0	0	0
237				AT2G23120.1		Symbols: Late embryogenesis abundant protein, group 6 chr2:9842102-9842353 FORWARD LENGTH=83			Pf10714	1	8.477	2.22334e+06	1.99767e+06	0.13253	1	1	1	1	2	38367.5	0	0	0	0	0	0	0	1.24222e+06	1.23789e+06	0.13253	1	1	1	1	1	17975	0	0	0	0	0	0	0	26631.8	0	0	0	0	0
1889				AT5G41670.1_x000D_; AT5G41670.2		Symbols: 6-phosphogluconate dehydrogenase family protein chr5:16665647-16667110 REVERSE LENGTH=487<|>Symbols: 6-phosphogluconate dehydrogenase family protein chr5:16665647-16667110 REVERSE LENGTH=487	PGD3	[GO:0004616]; GO:0016616; GO:0016614; GO:0016491; GO:0003824; GO:0003674_x000D_ [GO:0005829]; GO:0110165; GO:0005737; GO:0005575; GO:0005622_x000D_ [GO:0006098]; GO:0006740; GO:0051156; GO:0006091; GO:0006739; GO:0006796; GO:0019637; GO:1901135; GO:0044237; GO:0006163; GO:0046496; GO:0006793; GO:0071704; GO:0008152; GO:0009987; GO:0009117; GO:0072521; GO:0019362; GO:0008150; GO:0006753; GO:000672…	Pf00393, Pf03446	10	53.284	1.22996e+06	1.10512e+06	0.123203	5	3	5	3	5	657812	369260	0.119097	5	3	5	3	5	851233	848269	0.036961	2	1	2	1	2	3.8024e+06	6.33396e+06	0.252567	11	5	11	5	12	1.0644e+06	663070	0.0903491	4	3	4
239				AT3G63170.1		Symbols: Chalcone-flavanone isomerase family protein chr3:23334675-23335993 FORWARD LENGTH=279	FAP1	[GO:0005504]; GO:0008289; GO:0033293; GO:0005488; GO:0031406; GO:0003674; GO:0043168; GO:0043177; GO:0043167; GO:0036094_x000D_ [GO:0006631]; GO:0032787; GO:0044255; GO:0019752; GO:0006629; GO:0044237; GO:0043436; GO:0044238; GO:0071704; GO:0008152; GO:0009987; GO:0006082; GO:0008150; GO:0044281_x000D_ [GO:0009570]; GO:0009532; GO:0009507; GO:0110165; GO:0009536; GO:0005575; GO:0043231; GO:000573…	Pf16035	2	30.376	551238	495286	0.107527	3	3	3	3	3	306034	171791	0.0645161	2	2	2	2	3	613442	611306	0.107527	3	3	3	3	4	59891.6	99766.3	0	0	0	0	0	0	26631.8	0	0	0	0	0
1890				AT5G61140.2		Symbols: U5 small nuclear ribonucleoprotein helicase chr5:24589999-24603311 FORWARD LENGTH=2157	BRR2C	[GO:0003676]; GO:0097159; GO:1901363; GO:0005488; GO:0003674_x000D_ [GO:0003724]; GO:0004386; GO:0008186; GO:0140098; GO:0140640; GO:0140657; GO:0003824; GO:0003674_x000D_ [GO:0004386]; GO:0140640; GO:0140657; GO:0003824; GO:0003674_x000D_ [GO:0005524]; GO:0032559; GO:0035639; GO:0030554; GO:0032555; GO:0043168; GO:1901265; GO:0017076; GO:0032553; GO:0043167; GO:0097159; GO:1901363; GO:0000166; G…	Pf00270, Pf00271, Pf02889	10	244.373	66547.8	59793	0.00741771	2	2	2	2	2	12127.8	6807.91	0	0	0	0	0	0	179356	178731	0.0139082	2	2	2	2	2	236851	394542	0.0570236	12	11	12	11	12	42245.8	26317.1	0.0143718	4	4	4
1903				AT2G20580.1	AT4G08140.1	Symbols: RPN1A, ATRPN1A 26S proteasome regulatory subunit S2 1A chr2:8859211-8864699 FORWARD LENGTH=891	RPN1A	[GO:0000502]; GO:0140535; GO:1905369; GO:0032991; GO:1905368; GO:0005575; GO:1902494_x000D_ [GO:0005634]; GO:0043231; GO:0043227; GO:0043229; GO:0043226; GO:0005622; GO:0110165; GO:0005575_x000D_ [GO:0005737]; GO:0110165; GO:0005622; GO:0005575_x000D_ [GO:0008540]; GO:0032991; GO:0005838; GO:0005575; GO:0022624; GO:0000502; GO:0005622; GO:0140535; GO:1905369; GO:0110165; GO:1905368; GO:1902494_x0…	Pf01851, Pf17781, Pf18051	20	98.082	915999	823023	0.0998878	9	3	9	3	10	1.06037e+06	595237	0.0460157	4	1	4	1	4	1.18774e+06	1.1836e+06	0.0482604	5	0	5	0	7	3.9232e+06	6.53518e+06	0.24018	20	11	20	11	25	1.59925e+06	996254	0.0841751	10	4	10
1651				AT2G39800.1_x000D_; AT2G39800.4		Symbols: P5CS1, ATP5CS delta1-pyrroline-5-carboxylate synthase 1 chr2:16598516-16602939 REVERSE LENGTH=717<|>Symbols: P5CS1 delta1-pyrroline-5-carboxylate synthase 1 chr2:16598516-16602939 REVERSE LENGTH=717	P5CSA	[GO:0004349]; GO:0016774; GO:0019202; GO:0016772; GO:0016301; GO:0016740; GO:0003824; GO:0003674_x000D_ [GO:0004350]; GO:0016620; GO:0016903; GO:0016491; GO:0003824; GO:0003674_x000D_ [GO:0005524]; GO:0032559; GO:0035639; GO:0030554; GO:0032555; GO:0043168; GO:1901265; GO:0017076; GO:0032553; GO:0043167; GO:0097159; GO:1901363; GO:0000166; GO:0097367; GO:0005488; GO:0036094; GO:0003674_x000D_ [GO…	Pf00171, Pf00696	8	77.654	31756.2	28532.9	0.0781032	6	0	6	0	7	34215.6	19206.8	0.0669456	5	0	5	0	7	174700	174092	0.0906555	7	2	7	2	7	449776	749228	0.177127	12	6	12	6	13	26631.8	0	0.0962343	6	2	6
1917				AT3G58570.1		Symbols: P-loop containing nucleoside triphosphate hydrolases superfamily protein chr3:21657099-21660352 FORWARD LENGTH=646	RH52	[GO:0003676]; GO:0097159; GO:1901363; GO:0005488; GO:0003674_x000D_ [GO:0003723]; GO:0003676; GO:0097159; GO:1901363; GO:0005488; GO:0003674_x000D_ [GO:0003724]; GO:0004386; GO:0008186; GO:0140098; GO:0140640; GO:0140657; GO:0003824; GO:0003674_x000D_ [GO:0003729]; GO:0003723; GO:0003676; GO:0097159; GO:1901363; GO:0005488; GO:0003674_x000D_ [GO:0005524]; GO:0032559; GO:0035639; GO:0030554; GO:00…	Pf00270, Pf00271	5	69.199	70004.2	62898.7	0.131579	8	0	8	0	9	25545.5	14339.9	0.105263	8	0	8	0	9	158834	158281	0.190402	11	1	11	1	13	678900	1.1309e+06	0.309598	18	6	19	6	24	28304.3	17632.2	0.0696594	5	1	5
1568				AT5G19390.1_x000D_; AT5G19390.2		Symbols: Rho GTPase activation protein (RhoGAP) with PH domain chr5:6531906-6538206 FORWARD LENGTH=870<|>Symbols: Rho GTPase activation protein (RhoGAP) with PH domain chr5:6531906-6538206 FORWARD LENGTH=870	ROPGAP7	[GO:0005096]; GO:0008047; GO:0030695; GO:0030234; GO:0060589; GO:0098772; GO:0003674_x000D_ [GO:0005737]; GO:0110165; GO:0005622; GO:0005575_x000D_ [GO:0005886]; GO:0016020; GO:0071944; GO:0110165; GO:0005575_x000D_ [GO:0007165]; GO:0009987; GO:0050794; GO:0007154; GO:0023052; GO:0051716; GO:0008150; GO:0050789; GO:0050896; GO:0065007_x000D_ [GO:0009920]; GO:0000919; GO:1903047; GO:0009832; GO:00…	Pf00169, Pf00620, Pf14389	4	96.069	31762	0	0	0	0	0	0	0	38367.5	0	0	0	0	0	0	0	16726	16667.8	0	0	0	0	0	0	153084	255004	0.0770115	5	3	5	3	6	26631.8	0	0	0	0	0
940				AT2G38140.1		Symbols: PSRP4 plastid-specific ribosomal protein 4 chr2:15980948-15981459 FORWARD LENGTH=118	RPS31	[GO:0003729]; GO:0003723; GO:0003676; GO:0097159; GO:1901363; GO:0005488; GO:0003674_x000D_ [GO:0005840]; GO:0043232; GO:0043228; GO:0043229; GO:0043226; GO:0005622; GO:0110165; GO:0005575_x000D_ [GO:0009507]; GO:0009536; GO:0043231; GO:0005737; GO:0043227; GO:0043229; GO:0110165; GO:0005622; GO:0043226; GO:0005575_x000D_ [GO:0009536]; GO:0043231; GO:0005737; GO:0043227; GO:0043229; GO:0110165; G…	Pf17067	3	12.776	472368	424422	0.144068	2	2	2	2	2	947701	531988	0.144068	2	2	2	2	2	1.02692e+06	1.02334e+06	0.144068	2	2	2	2	2	1.65178e+06	2.75151e+06	0.144068	2	2	2	2	2	1.36882e+06	852709	0.144068	2	2	2
980				AT1G70070.1		Symbols: EMB25, PDE317, ISE2 DEAD/DEAH box helicase, putative chr1:26390016-26394148 REVERSE LENGTH=1171	ISE2	[GO:0000373]; GO:0000377; GO:0000375; GO:0008380; GO:0006396; GO:0016070; GO:0010467; GO:0090304; GO:0043170; GO:0006139; GO:0071704; GO:0006725; GO:0034641; GO:0044238; GO:0046483; GO:1901360; GO:0008152; GO:0044237; GO:0006807; GO:0008150; GO:0009987_x000D_ [GO:0003723]; GO:0003676; GO:0097159; GO:1901363; GO:0005488; GO:0003674_x000D_ [GO:0003724]; GO:0004386; GO:0008186; GO:0140098; GO:014064…	Pf00270, Pf08148	7	132.354	20375.6	18307.5	0	0	0	0	0	0	38367.5	0	0	0	0	0	0	0	25555.3	0	0.0170794	1	1	1	1	1	176594	294168	0.0546541	5	5	5	5	5	26631.8	0	0	0	0	0
1944				AT4G24820.2_x000D_; AT4G24820.1		Symbols: 26S proteasome, regulatory subunit Rpn7;Proteasome component (PCI) domain chr4:12790471-12792599 REVERSE LENGTH=387<|>Symbols: 26S proteasome, regulatory subunit Rpn7;Proteasome component (PCI) domain chr4:12790471-12792599 REVERSE LENGTH=387	RPN7	[GO:0000502]; GO:0140535; GO:1905369; GO:0032991; GO:1905368; GO:0005575; GO:1902494_x000D_ [GO:0003677]; GO:0003676; GO:0097159; GO:1901363; GO:0005488; GO:0003674_x000D_ [GO:0005634]; GO:0043231; GO:0043227; GO:0043229; GO:0043226; GO:0005622; GO:0110165; GO:0005575_x000D_ [GO:0030163]; GO:0009057; GO:0019538; GO:1901565; GO:0043170; GO:1901575; GO:0044238; GO:1901564; GO:0071704; GO:0009056; G…	Pf01399, Pf10602	6	44.254	1.22959e+06	1.10479e+06	0.0826873	3	3	3	3	3	763254	428449	0.0568475	2	2	2	2	2	1.02668e+06	1.0231e+06	0.103359	3	3	3	3	3	3.7621e+06	6.26684e+06	0.147287	5	5	5	5	6	1.29807e+06	808637	0.139535	5	5	5
248				AT1G21130.1		Symbols: O-methyltransferase family protein chr1:7399170-7400470 REVERSE LENGTH=373	IGMT4	[GO:0008171]; GO:0008168; GO:0016741; GO:0016740; GO:0003824; GO:0003674_x000D_ [GO:0008757]; GO:0008168; GO:0016741; GO:0016740; GO:0003824; GO:0003674_x000D_ [GO:0019438]; GO:0006725; GO:0044249; GO:0044237; GO:0009058; GO:0008152; GO:0009987; GO:0008150_x000D_ [GO:0032259]; GO:0008152; GO:0008150_x000D_ [GO:0046983]; GO:0005515; GO:0005488; GO:0003674	Pf00891, Pf08100	2	40.721	502875	451832	0.233244	8	2	8	2	9	334361	187692	0.230563	7	2	7	2	8	506738	504973	0.233244	10	3	10	3	12	17975	0	0.0321716	1	0	1	0	1	26631.8	0	0.0321716	1	0	1
1954				AT3G17020.1		Symbols: Adenine nucleotide alpha hydrolases-like superfamily protein chr3:5802728-5804063 REVERSE LENGTH=163		[GO:0009409]; GO:0006950; GO:0009266; GO:0050896; GO:0009628; GO:0008150_x000D_ [GO:0016787]; GO:0003824; GO:0003674	Pf00582	3	17.764	747201	671359	0.110429	2	2	2	2	2	193780	108778	0.0429448	1	1	1	1	1	619314	617158	0.110429	2	2	2	2	2	2.29973e+06	3.83084e+06	0.226994	4	4	4	4	4	304761	189851	0.184049	3	3	3
1682				AT3G16060.1		Symbols: ATP binding microtubule motor family protein chr3:5447503-5451196 FORWARD LENGTH=684	KIN13B	[GO:0003777]; GO:0003774; GO:0140657; GO:0003674_x000D_ [GO:0005524]; GO:0032559; GO:0035639; GO:0030554; GO:0032555; GO:0043168; GO:1901265; GO:0017076; GO:0032553; GO:0043167; GO:0097159; GO:1901363; GO:0000166; GO:0097367; GO:0005488; GO:0036094; GO:0003674_x000D_ [GO:0005874]; GO:0099513; GO:0015630; GO:0099512; GO:0005856; GO:0099081; GO:0043232; GO:0099080; GO:0043228; GO:0043229; GO:011016…	Pf00225	4	76.724	87187.2	78337.5	0.0116959	1	1	1	1	2	40590	22785	0	0	0	0	0	0	90575.8	90260.5	0.0277778	2	2	2	2	3	191516	319024	0.0263158	2	2	2	2	2	56381.9	35123.2	0.0277778	2	2	2
514				AT5G53440.1		Symbols: unknown protein; FUNCTIONS IN: molecular_function unknown; INVOLVED IN: biological_process unknown; LOCATED IN: cytosol; EXPRESSED IN: 25 plant structures; EXPRESSED DURING: 15 growth stages; Has 1807 Blast hits to 1807 proteins in 277 species: Archae - 0; Bacteria - 0; Metazoa - 736; Fungi - 347; Plants - 385; Viruses - 0; Other Eukaryotes - 339 (source: NCBI BLink). chr5:21683679-21687…	MYN8.5			27	133.279	116474	104652	0.0177815	2	2	2	2	2	103850	58295.6	0.0177815	2	2	2	2	3	147798	147283	0.0186283	2	2	2	2	3	598268	996584	0.105843	11	11	11	11	13	104495	65095.4	0.0474174	4	4	4
1320				AT5G13630.1		Symbols: GUN5, CCH, CHLH, CCH1, ABAR magnesium-chelatase subunit chlH, chloroplast, putative / Mg-protoporphyrin IX chelatase, putative (CHLH) chr5:4387567-4392082 REVERSE LENGTH=1381	CHLH	[GO:0003729]; GO:0003723; GO:0003676; GO:0097159; GO:1901363; GO:0005488; GO:0003674_x000D_ [GO:0005524]; GO:0032559; GO:0035639; GO:0030554; GO:0032555; GO:0043168; GO:1901265; GO:0017076; GO:0032553; GO:0043167; GO:0097159; GO:1901363; GO:0000166; GO:0097367; GO:0005488; GO:0036094; GO:0003674_x000D_ [GO:0009507]; GO:0009536; GO:0043231; GO:0005737; GO:0043227; GO:0043229; GO:0110165; GO:000562…	Pf02514, Pf11965	7	153.478	78502	70533.9	0.0115858	2	2	2	2	2	18737.6	10518.3	0.0057929	1	1	1	1	1	38893.9	38758.5	0.0057929	1	1	1	1	1	188693	314321	0.0166546	3	3	3	3	3	26631.8	0	0.0115858	2	2	2
816				AT3G24880.1		Symbols: Helicase/SANT-associated, DNA binding protein chr3:9086457-9095537 REVERSE LENGTH=1957	EAF1A	[GO:0003677]; GO:0003676; GO:0097159; GO:1901363; GO:0005488; GO:0003674_x000D_ [GO:0005634]; GO:0043231; GO:0043227; GO:0043229; GO:0043226; GO:0005622; GO:0110165; GO:0005575_x000D_ [GO:0006325]; GO:0071824; GO:0043933; GO:0016043; GO:0071840; GO:0009987; GO:0008150_x000D_ [GO:0009909]; GO:0048580; GO:0048831; GO:2000241; GO:2000026; GO:0050793; GO:0050789; GO:0051239; GO:0065007; GO:0008150_x0…	Pf07529, Pf13921	7	211.536	31762	0	0	0	0	0	0	0	38367.5	0	0	0	0	0	0	0	17272.2	17212.1	0	0	0	0	0	0	170252	283602	0.0255493	5	5	5	5	6	22005.9	13708.6	0.0122637	2	2	2
470				AT4G33650.2		Symbols: DRP3A dynamin-related protein 3A chr4:16161073-16166587 FORWARD LENGTH=809	DRP3A	[GO:0003924]; GO:0017111; GO:0016462; GO:0016818; GO:0016817; GO:0016787; GO:0003824; GO:0003674_x000D_ [GO:0005525]; GO:0032561; GO:0035639; GO:0019001; GO:0032555; GO:0043168; GO:1901265; GO:0017076; GO:0032553; GO:0043167; GO:0097159; GO:1901363; GO:0000166; GO:0097367; GO:0005488; GO:0036094; GO:0003674_x000D_ [GO:0005737]; GO:0110165; GO:0005622; GO:0005575_x000D_ [GO:0005739]; GO:0043231; G…	Pf00350, Pf01031, Pf02212	12	89.699	32730.5	29408.3	0	0	0	0	0	0	38367.5	0	0.0197775	2	1	2	1	2	67390.3	67155.7	0.0197775	2	1	2	1	2	365182	608313	0.102596	9	4	9	4	10	26631.8	0	0.0197775	2	2	2
1999				AT3G53580.1		Symbols: diaminopimelate epimerase family protein chr3:19864784-19866907 FORWARD LENGTH=362	DAPF	[GO:0005737]; GO:0110165; GO:0005622; GO:0005575_x000D_ [GO:0005829]; GO:0110165; GO:0005737; GO:0005575; GO:0005622_x000D_ [GO:0008837]; GO:0047661; GO:0036361; GO:0016855; GO:0016854; GO:0016853; GO:0003824; GO:0003674_x000D_ [GO:0009089]; GO:0009085; GO:0046451; GO:0006553; GO:0009067; GO:0043648; GO:0009066; GO:1901607; GO:0019752; GO:1901605; GO:0008652; GO:0043436; GO:0006520; GO:0046394; G…	Pf01678	4	38.959	98043.3	88091.7	0.0248619	1	1	1	1	1	70530.8	39592.2	0	0	0	0	0	0	468583	466951	0.0635359	2	2	2	2	2	353813	589374	0.0966851	3	3	3	3	3	268547	167292	0.0248619	1	1	1
256				AT5G19140.1		Symbols: ATAILP1, AILP1 Aluminium induced protein with YGL and LRDR motifs chr5:6423398-6425785 FORWARD LENGTH=234	AILP1		Pf12481	2	25	652799	586539	0.132479	2	2	2	2	2	427526	239990	0.132479	2	2	2	2	2	465668	464047	0.17094	3	3	3	3	3	36152.6	60222.3	0	0	0	0	0	0	26631.8	0	0	0	0	0
257				AT5G07470.1		Symbols: PMSR3, ATMSRA3 peptidemethionine sulfoxide reductase 3 chr5:2362760-2364286 REVERSE LENGTH=202	MSRA3	[GO:0005737]; GO:0110165; GO:0005622; GO:0005575_x000D_ [GO:0008113]; GO:0016671; GO:0016667; GO:0016491; GO:0003824; GO:0003674_x000D_ [GO:0009416]; GO:0009314; GO:0009628; GO:0050896; GO:0008150_x000D_ [GO:0034599]; GO:0006979; GO:0062197; GO:0006950; GO:0033554; GO:0070887; GO:0050896; GO:0051716; GO:0042221; GO:0008150; GO:0009987_x000D_ [GO:0036456]; GO:0033744; GO:0016671; GO:0016667; GO:00…	Pf01625	2	22.531	403635	362665	0.0841584	2	1	2	1	2	346739	194640	0.0841584	2	1	2	1	3	559833	557884	0.138614	3	2	3	2	3	120618	200924	0.0445545	1	1	1	1	1	26631.8	0	0	0	0	0
2002				AT5G22040.2_x000D_; AT5G22040.3_x000D_; AT5G22040.1		Symbols: unknown protein; FUNCTIONS IN: molecular_function unknown; INVOLVED IN: biological_process unknown; LOCATED IN: cellular_component unknown; Has 30201 Blast hits to 17322 proteins in 780 species: Archae - 12; Bacteria - 1396; Metazoa - 17338; Fungi - 3422; Plants - 5037; Viruses - 0; Other Eukaryotes - 2996 (source: NCBI BLink). chr5:7297154-7298363 REVERSE LENGTH=284<|>Symbols: unknown p…		[GO:0016787]; GO:0003824; GO:0003674		10	32.115	1.66522e+06	1.4962e+06	0.0880282	3	3	3	3	3	1.66421e+06	934199	0.105634	3	3	3	3	3	2.037e+06	2.02991e+06	0.200704	5	5	5	5	6	5.97939e+06	9.96036e+06	0.299296	8	8	8	8	8	2.97314e+06	1.85212e+06	0.299296	9	9	9
613				AT1G55325.2		Symbols: GCT RNA polymerase II transcription mediators chr1:20637594-20647714 FORWARD LENGTH=2001				13	217.132	31762	0	0	0	0	0	0	0	38367.5	0	0	0	0	0	0	0	8456.49	8427.05	0	0	0	0	0	0	213853	356233	0.049975	8	8	8	8	8	7224.81	4500.71	0.0069965	1	1	1
2004				AT5G13530.1		Symbols: KEG protein kinases;ubiquitin-protein ligases chr5:4345618-4354369 FORWARD LENGTH=1625	KEG	[GO:0004672]; GO:0016301; GO:0016773; GO:0140096; GO:0016772; GO:0003824; GO:0016740; GO:0003674_x000D_ [GO:0004674]; GO:0004672; GO:0016301; GO:0016773; GO:0140096; GO:0016772; GO:0003824; GO:0016740; GO:0003674_x000D_ [GO:0004842]; GO:0019787; GO:0016755; GO:0016746; GO:0140096; GO:0016740; GO:0003824; GO:0003674_x000D_ [GO:0005524]; GO:0032559; GO:0035639; GO:0030554; GO:0032555; GO:0043168; G…	Pf00069, Pf12796, Pf13445, Pf13637, Pf18346	5	178.102	22170.2	19919.9	0.00553846	1	1	1	1	1	38367.5	0	0.00553846	1	1	1	1	1	20226.4	20156	0.00492308	1	1	1	1	1	126365	210496	0.0276923	5	5	5	5	5	26631.8	0	0.0116923	2	2	2
1181				AT1G01350.1		Symbols: Zinc finger (CCCH-type/C3HC4-type RING finger) family protein chr1:136732-137970 FORWARD LENGTH=343		[GO:0003677]; GO:0003676; GO:0097159; GO:1901363; GO:0005488; GO:0003674_x000D_ [GO:0005684]; GO:0005681; GO:0140513; GO:1990904; GO:0032991; GO:0005634; GO:0005575; GO:0043231; GO:0043227; GO:0043229; GO:0043226; GO:0005622; GO:0110165_x000D_ [GO:0034247]; GO:0008380; GO:0043144; GO:0006396; GO:0016074; GO:0034470; GO:0016070; GO:0010467; GO:0034660; GO:0090304; GO:0043170; GO:0006139; GO:007170…	Pf00642, Pf13920	7	38.686	183561	164929	0.0291545	1	1	1	1	1	114301	64162.4	0.0291545	1	1	1	1	1	197763	197074	0.0670554	2	2	2	2	2	383664	639101	0.0874636	3	3	3	3	3	271279	168994	0.0291545	1	1	1
777				AT3G53760.1		Symbols: GCP4, ATGCP4 GAMMA-TUBULIN COMPLEX PROTEIN 4 chr3:19918182-19922264 REVERSE LENGTH=745	GCP4	[GO:0000278]; GO:0007049; GO:0009987; GO:0008150_x000D_ [GO:0000922]; GO:0110165; GO:0005819; GO:0005575; GO:0043232; GO:0015630; GO:0043228; GO:0043229; GO:0005856; GO:0043226; GO:0005622_x000D_ [GO:0000923]; GO:0005815; GO:0032153; GO:0110165; GO:0015630; GO:0005575; GO:0005856; GO:0043232; GO:0043228; GO:0043229; GO:0043226; GO:0005622_x000D_ [GO:0000930]; GO:0032991; GO:0005815; GO:0005575; G…	Pf04130, Pf17681	6	85.853	74133.8	66609.1	0	0	0	0	0	0	38474.3	21597.4	0	0	0	0	0	0	235536	234716	0.0134228	1	1	1	1	1	647308	1.07827e+06	0.0751678	6	6	6	6	6	44438.8	27683.2	0.0134228	1	1	1
2034				AT2G32000.1		Symbols: DNA topoisomerase, type IA, core chr2:13615999-13621563 REVERSE LENGTH=865		[GO:0003677]; GO:0003676; GO:0097159; GO:1901363; GO:0005488; GO:0003674_x000D_ [GO:0003916]; GO:0016853; GO:0140097; GO:0003824; GO:0140640; GO:0003674_x000D_ [GO:0003917]; GO:0003916; GO:0016853; GO:0140097; GO:0003824; GO:0140640; GO:0003674_x000D_ [GO:0005634]; GO:0043231; GO:0043227; GO:0043229; GO:0043226; GO:0005622; GO:0110165; GO:0005575_x000D_ [GO:0006265]; GO:0006259; GO:0071103; GO:00…	Pf01131, Pf01751	7	96.959	104560	93947.4	0	0	0	0	0	0	34224.6	19211.8	0	0	0	0	0	0	222287	221513	0.00809249	1	1	1	1	1	354673	590808	0.109827	7	7	7	7	8	103009	64169.7	0.0300578	2	2	2
2043				AT1G54780.1		Symbols: TLP18.3 thylakoid lumen 18.3 kDa protein chr1:20439533-20440953 FORWARD LENGTH=285		[GO:0003729]; GO:0003723; GO:0003676; GO:0097159; GO:1901363; GO:0005488; GO:0003674_x000D_ [GO:0003993]; GO:0016791; GO:0042578; GO:0016788; GO:0016787; GO:0003824; GO:0003674_x000D_ [GO:0010206]; GO:0030091; GO:0009765; GO:0019538; GO:0006091; GO:0019684; GO:0043170; GO:0044238; GO:1901564; GO:0044237; GO:0015979; GO:0071704; GO:0008152; GO:0006807; GO:0009987; GO:0008150_x000D_ [GO:0016020]; G…	Pf04536	4	31.12	322554	289814	0.0807018	2	2	2	2	3	169760	95294.2	0.0350877	1	1	1	1	1	297175	296140	0.0807018	2	2	2	2	3	824611	1.37362e+06	0.108772	3	3	3	3	3	274625	171078	0.154386	4	4	4
265				AT3G46000.1		Symbols: ADF2 actin depolymerizing factor 2 chr3:16907743-16908822 REVERSE LENGTH=137	ADF2	[GO:0003779]; GO:0008092; GO:0005515; GO:0005488; GO:0003674_x000D_ [GO:0005737]; GO:0110165; GO:0005622; GO:0005575_x000D_ [GO:0006952]; GO:0006950; GO:0050896; GO:0008150_x000D_ [GO:0015629]; GO:0005856; GO:0043232; GO:0043228; GO:0043229; GO:0043226; GO:0005622; GO:0110165; GO:0005575_x000D_ [GO:0030042]; GO:0008154; GO:0051261; GO:0007015; GO:0032984; GO:0097435; GO:0030036; GO:0022411; GO:00…	Pf00241	1	15.735	657236	590525	0.138686	2	1	2	1	2	249535	140075	0.138686	2	1	2	1	2	434336	432824	0.138686	2	1	2	1	2	17975	0	0.0510949	1	0	1	0	1	26631.8	0	0	0	0	0
970				AT1G10170.1		Symbols: ATNFXL1, NFXL1 NF-X-like 1 chr1:3333925-3337491 REVERSE LENGTH=1188	NFXL1	[GO:0000977]; GO:0000976; GO:0001067; GO:1990837; GO:0003676; GO:0003690; GO:0043565; GO:0097159; GO:1901363; GO:0003677; GO:0005488; GO:0003674_x000D_ [GO:0000981]; GO:0003700; GO:0006357; GO:0140110; GO:0006355; GO:0003674; GO:0006351; GO:0010468; GO:1903506; GO:0097659; GO:0060255; GO:2001141; GO:0032774; GO:0010467; GO:0019222; GO:0010556; GO:0031326; GO:0051252; GO:0009059; GO:0016070; GO:00…	Pf01422	17	130.631	262937	236248	0.050505	5	5	5	5	5	211999	119005	0.03367	4	4	4	4	4	368066	366785	0.0614478	6	6	6	6	6	1.16035e+06	1.93289e+06	0.194444	18	18	18	18	19	312921	194935	0.0892256	9	9	9
267				AT3G19508.1		Symbols: unknown protein; LOCATED IN: mitochondrion; Has 34 Blast hits to 34 proteins in 14 species: Archae - 0; Bacteria - 0; Metazoa - 0; Fungi - 0; Plants - 34; Viruses - 0; Other Eukaryotes - 0 (source: NCBI BLink). chr3:6762378-6762696 REVERSE LENGTH=81			Pf05347	2	9.636	689245	619286	0.209877	2	2	2	2	2	286939	161072	0.123457	1	1	1	1	1	350229	349009	0	0	0	0	0	0	17975	0	0	0	0	0	0	0	26631.8	0	0	0	0	0
1563				AT5G63610.1		Symbols: HEN3, CDKE;1, ATCDK8 cyclin-dependent kinase E;1 chr5:25463645-25465057 REVERSE LENGTH=470	CDKE-1	[GO:0004674]; GO:0004672; GO:0016301; GO:0016773; GO:0140096; GO:0016772; GO:0003824; GO:0016740; GO:0003674_x000D_ [GO:0004693]; GO:0004674; GO:0097472; GO:0004672; GO:0051726; GO:0016301; GO:0016773; GO:0140096; GO:0050794; GO:0016772; GO:0003824; GO:0050789; GO:0016740; GO:0003674; GO:0065007; GO:0008150_x000D_ [GO:0005524]; GO:0032559; GO:0035639; GO:0030554; GO:0032555; GO:0043168; GO:190126…	Pf00069	5	52.764	98317.4	88338	0.0170213	1	1	1	1	2	107870	60552.6	0.0170213	1	1	1	1	1	129385	128934	0.0170213	1	1	1	1	1	540725	900728	0.0638298	3	3	3	3	4	90867.8	56606.2	0.0170213	1	1	1
2053				AT5G09900.1		Symbols: EMB2107, RPN5A, MSA 26S proteasome regulatory subunit, putative (RPN5) chr5:3089462-3092434 REVERSE LENGTH=442	RPN5A	[GO:0000502]; GO:0140535; GO:1905369; GO:0032991; GO:1905368; GO:0005575; GO:1902494_x000D_ [GO:0003677]; GO:0003676; GO:0097159; GO:1901363; GO:0005488; GO:0003674_x000D_ [GO:0005634]; GO:0043231; GO:0043227; GO:0043229; GO:0043226; GO:0005622; GO:0110165; GO:0005575_x000D_ [GO:0005737]; GO:0110165; GO:0005622; GO:0005575_x000D_ [GO:0008541]; GO:0032991; GO:0005838; GO:0005575; GO:0022624; GO:00…	Pf01399, Pf18098	15	50.805	1.31541e+06	1.18189e+06	0.108597	6	3	6	3	8	709487	398267	0.0882353	5	3	5	3	7	934698	931444	0.108597	6	3	6	3	8	3.57876e+06	5.96142e+06	0.328054	15	11	15	11	18	1.10673e+06	689442	0.135747	8	5	8
1132	ü			cont_P04745		Alpha-amylase 1 OS=Homo sapiens GN=AMY1A PE=1 SV=2	AMY1A; AMY1B; AMY1C	[GO:0004556]; GO:0016160; GO:0004553; GO:0016798; GO:0016787; GO:0003824; GO:0003674_x000D_ [GO:0005509]; GO:0046872; GO:0043169; GO:0043167; GO:0005488; GO:0003674_x000D_ [GO:0005615]; GO:0110165; GO:0005576; GO:0005575_x000D_ [GO:0009311]; GO:0005975; GO:0044238; GO:0071704; GO:0008152; GO:0008150_x000D_ [GO:0031404]; GO:0043168; GO:0043167; GO:0005488; GO:0003674	Pf00128, Pf02806	4	57.731	121127	108832	0.0156556	1	1	1	1	1	87644.8	49199.1	0.0176125	1	1	1	1	1	30614.8	30508.2	0	0	0	0	0	0	181132	301726	0.0606654	3	3	3	3	4	77277.5	48140.2	0	0	0	0
2063				AT1G67900.1_x000D_; AT1G67900.2_x000D_; AT1G67900.3		Symbols: Phototropic-responsive NPH3 family protein chr1:25467737-25469888 FORWARD LENGTH=631<|>Symbols: Phototropic-responsive NPH3 family protein chr1:25467737-25469888 FORWARD LENGTH=631<|>Symbols: Phototropic-responsive NPH3 family protein chr1:25467737-25469888 FORWARD LENGTH=631		[GO:0016567]; GO:0032446; GO:0070647; GO:0036211; GO:0019538; GO:0043412; GO:0043170; GO:0044238; GO:1901564; GO:0071704; GO:0008152; GO:0006807; GO:0008150	Pf03000	3	70.27	31762	0	0	0	0	0	0	0	38367.5	0	0	0	0	0	0	0	25555.3	0	0	0	0	0	0	0	144731	241089	0.0491284	3	3	3	3	3	29381.1	18303	0.0158479	1	1	1
1995				AT5G66680.1		Symbols: DGL1 dolichyl-diphosphooligosaccharide-protein glycosyltransferase 48kDa subunit family protein chr5:26617840-26620581 REVERSE LENGTH=437	OST48	[GO:0005789]; GO:0031090; GO:0042175; GO:0098827; GO:0016020; GO:0043227; GO:0012505; GO:0031984; GO:0005783; GO:0110165; GO:0043226; GO:0043229; GO:0043231; GO:0005737; GO:0005575; GO:0005622_x000D_ [GO:0008250]; GO:0098796; GO:0140534; GO:1990234; GO:0005789; GO:0032991; GO:0016020; GO:0005783; GO:1902494; GO:0031090; GO:0042175; GO:0098827; GO:0005575; GO:0110165; GO:0043231; GO:0005737; GO:00…	Pf03345	3	48.714	37849.9	34008.1	0	0	0	0	0	0	38367.5	0	0	0	0	0	0	0	23209.6	23128.8	0	0	0	0	0	0	101407	168922	0.0228833	1	1	1	1	1	26631.8	0	0	0	0	0
850				AT4G23500.1		Symbols: Pectin lyase-like superfamily protein chr4:12264640-12267074 FORWARD LENGTH=495		[GO:0004650]; GO:0004553; GO:0016798; GO:0016787; GO:0003824; GO:0003674_x000D_ [GO:0005975]; GO:0044238; GO:0071704; GO:0008152; GO:0008150_x000D_ [GO:0016829]; GO:0003824; GO:0003674	Pf00295	3	54.656	31762	0	0	0	0	0	0	0	38367.5	0	0	0	0	0	0	0	25555.3	0	0	0	0	0	0	0	186771	311119	0.030303	1	1	1	1	1	26631.8	0	0	0	0	0
608				AT3G61650.1		Symbols: TUBG1 gamma-tubulin chr3:22812601-22815011 REVERSE LENGTH=474	TUBG1	[GO:0000070]; GO:0000819; GO:1903047; GO:0140014; GO:0051276; GO:0098813; GO:0022402; GO:0000278; GO:0000280; GO:0006996; GO:0007059; GO:0009987; GO:0007049; GO:0048285; GO:0016043; GO:0008150; GO:0071840_x000D_ [GO:0000212]; GO:0007051; GO:1903046; GO:0000226; GO:0022402; GO:0022414; GO:0051321; GO:0007010; GO:0007017; GO:0009987; GO:0007049; GO:0008150; GO:0000003; GO:0019953; GO:0006996; GO:00…	Pf00091, Pf03953	3	53.213	31762	0	0.092827	4	0	4	0	4	38367.5	0	0.092827	4	0	4	0	4	25555.3	0	0.122363	4	0	4	0	4	216926	361351	0.244726	10	2	10	2	10	26631.8	0	0.092827	4	0	4
275				AT3G50270.1		Symbols: HXXXD-type acyl-transferase family protein chr3:18635926-18637278 FORWARD LENGTH=450	F11C1_110	[GO:0016740]; GO:0003824; GO:0003674	Pf02458	2	49.774	428119	384664	0.0377778	2	2	2	2	2	367958	206552	0.0377778	2	2	2	2	2	444139	442593	0.0377778	2	2	2	2	3	113144	188474	0	0	0	0	0	0	26631.8	0	0	0	0	0
1475				ATCG00380.1		Symbols: RPS4 chloroplast ribosomal protein S4 chrC:45223-45828 REVERSE LENGTH=201	rps4	[GO:0003729]; GO:0003723; GO:0003676; GO:0097159; GO:1901363; GO:0005488; GO:0003674_x000D_ [GO:0003735]; GO:0005198; GO:0003674_x000D_ [GO:0006412]; GO:0009059; GO:0019538; GO:0043043; GO:0010467; GO:0043170; GO:1901576; GO:0044238; GO:1901564; GO:0006518; GO:0043604; GO:1901566; GO:0071704; GO:0009058; GO:0008152; GO:0006807; GO:0043603; GO:0044271; GO:0008150; GO:0034641; GO:0044249; GO:004423…	Pf00163, Pf01479	3	23.226	769581	691467	0.0348259	1	1	1	1	1	384064	215593	0.0497512	1	1	1	1	1	749145	746537	0.0845771	2	2	2	2	2	1.66585e+06	2.77495e+06	0.124378	3	3	3	3	3	618844	385510	0.0497512	1	1	1
1367				AT3G18520.2		Symbols: HDA15, ATHDA15 histone deacetylase 15 chr3:6361605-6365399 FORWARD LENGTH=564	HDA15	[GO:0000118]; GO:0140513; GO:1902494; GO:0005654; GO:0032991; GO:0005634; GO:0110165; GO:0031981; GO:0005575; GO:0043231; GO:0070013; GO:0043227; GO:0043229; GO:0043233; GO:0043226; GO:0005622; GO:0031974_x000D_ [GO:0004407]; GO:0016811; GO:0033558; GO:0140993; GO:0016810; GO:0019213; GO:0140096; GO:0006338; GO:0016787; GO:0003824; GO:0006325; GO:0003674; GO:0071824; GO:0043933; GO:0016043; GO:00…	Pf00850	4	60.685	107839	96893.2	0.0124113	1	1	1	1	1	45341.1	25452	0	0	0	0	0	0	112564	112172	0.0177305	1	1	1	1	1	261979	436399	0.0443262	2	2	2	2	2	86672.2	53992.6	0.0177305	1	1	1
278				AT2G35605.1		Symbols: SWIB/MDM2 domain superfamily protein chr2:14946161-14947027 FORWARD LENGTH=109		[GO:0005634]; GO:0043231; GO:0043227; GO:0043229; GO:0043226; GO:0005622; GO:0110165; GO:0005575	Pf02201	2	11.943	1.73782e+06	1.56143e+06	0.211009	2	2	2	2	4	1.71575e+06	963129	0.119266	1	1	1	1	2	1.81904e+06	1.8127e+06	0.0917431	1	1	1	1	2	117641	195964	0	0	0	0	0	0	26631.8	0	0	0	0	0
1974				AT3G49590.3		Symbols: Autophagy-related protein 13 chr3:18377892-18380104 FORWARD LENGTH=618	ATG13	[GO:0000045]; GO:0070925; GO:1905037; GO:0006996; GO:0022607; GO:0007033; GO:0016236; GO:0016043; GO:0044085; GO:0006914; GO:0071840; GO:0044248; GO:0061919; GO:0009987; GO:0009056; GO:0044237; GO:0008150; GO:0008152_x000D_ [GO:1990316]; GO:1902554; GO:0005737; GO:1902911; GO:0110165; GO:0005622; GO:0061695; GO:0005575; GO:1990234; GO:1902494; GO:0032991	Pf10033	3	68.416	21032.4	18897.5	0	0	0	0	0	0	38367.5	0	0	0	0	0	0	0	24864.8	24778.2	0	0	0	0	0	0	123329	205439	0.0291262	2	2	2	2	2	26631.8	0	0	0	0	0
2103				ATCG01310.1_x000D_; ATCG00830.1		Symbols: RPL2.2 ribosomal protein L2 chrC:152806-154312 FORWARD LENGTH=274<|>Symbols: RPL2.1 ribosomal protein L2 chrC:84337-85843 REVERSE LENGTH=274	rpl2; rpl2-A; rpl2-B	[GO:0002181]; GO:0006412; GO:0009059; GO:0019538; GO:0043043; GO:0010467; GO:0043170; GO:1901576; GO:0044238; GO:1901564; GO:0006518; GO:0043604; GO:1901566; GO:0071704; GO:0009058; GO:0008152; GO:0006807; GO:0043603; GO:0044271; GO:0008150; GO:0034641; GO:0044249; GO:0044237; GO:0009987_x000D_ [GO:0003723]; GO:0003676; GO:0097159; GO:1901363; GO:0005488; GO:0003674_x000D_ [GO:0003729]; GO:000372…	Pf00181, Pf03947	9	29.846	3.49157e+06	3.13717e+06	0.113139	3	3	3	3	4	2.11979e+06	1.18994e+06	0.0948905	3	3	3	3	4	2.2216e+06	2.21387e+06	0.113139	3	3	3	3	5	9.75521e+06	1.625e+07	0.346715	8	8	8	8	11	2.5623e+06	1.59619e+06	0.182482	5	5	5
1345				AT4G28470.1		Symbols: RPN1B, ATRPN1B 26S proteasome regulatory subunit S2 1B chr4:14067082-14072357 REVERSE LENGTH=891	RPN1B	[GO:0000502]; GO:0140535; GO:1905369; GO:0032991; GO:1905368; GO:0005575; GO:1902494_x000D_ [GO:0005634]; GO:0043231; GO:0043227; GO:0043229; GO:0043226; GO:0005622; GO:0110165; GO:0005575_x000D_ [GO:0008540]; GO:0032991; GO:0005838; GO:0005575; GO:0022624; GO:0000502; GO:0005622; GO:0140535; GO:1905369; GO:0110165; GO:1905368; GO:1902494_x000D_ [GO:0030163]; GO:0009057; GO:0019538; GO:1901565; G…	Pf01851, Pf17781, Pf18051	6	97.892	194954	175166	0.0751964	7	1	7	1	8	117164	65769.5	0.043771	4	1	4	1	4	57183.9	56984.8	0.0606061	6	1	6	1	8	351859	586120	0.159371	15	6	15	6	18	130963	81583.5	0.0617284	7	1	7
1996				AT3G13670.1		Symbols: Protein kinase family protein chr3:4469434-4473234 FORWARD LENGTH=703		[GO:0004672]; GO:0016301; GO:0016773; GO:0140096; GO:0016772; GO:0003824; GO:0016740; GO:0003674_x000D_ [GO:0004674]; GO:0004672; GO:0016301; GO:0016773; GO:0140096; GO:0016772; GO:0003824; GO:0016740; GO:0003674_x000D_ [GO:0005524]; GO:0032559; GO:0035639; GO:0030554; GO:0032555; GO:0043168; GO:1901265; GO:0017076; GO:0032553; GO:0043167; GO:0097159; GO:1901363; GO:0000166; GO:0097367; GO:000548…	Pf00069	3	78.59	31762	0	0	0	0	0	0	0	38367.5	0	0	0	0	0	0	0	25555.3	0	0	0	0	0	0	0	185198	308500	0.056899	4	2	4	2	4	26631.8	0	0.0113798	1	1	1
283				AT3G11270.1		Symbols: MEE34 Mov34/MPN/PAD-1 family protein chr3:3528989-3531317 FORWARD LENGTH=310	RPN8B	[GO:0000502]; GO:0140535; GO:1905369; GO:0032991; GO:1905368; GO:0005575; GO:1902494_x000D_ [GO:0005634]; GO:0043231; GO:0043227; GO:0043229; GO:0043226; GO:0005622; GO:0110165; GO:0005575_x000D_ [GO:0005829]; GO:0110165; GO:0005737; GO:0005575; GO:0005622_x000D_ [GO:0005838]; GO:0032991; GO:0022624; GO:0005575; GO:0000502; GO:0005622; GO:0140535; GO:1905369; GO:0110165; GO:1905368; GO:1902494_x0…	Pf01398, Pf13012	1	35.064	413358	371402	0.0290323	1	1	1	1	2	334599	187826	0	0	0	0	0	0	382284	380953	0.0290323	1	1	1	1	2	373159	621601	0.0290323	1	1	1	1	2	260826	162482	0.0290323	1	1	1
284				AT1G69620.1		Symbols: RPL34 ribosomal protein L34 chr1:26189900-26191081 FORWARD LENGTH=119	RPL34B	[GO:0003729]; GO:0003723; GO:0003676; GO:0097159; GO:1901363; GO:0005488; GO:0003674_x000D_ [GO:0003735]; GO:0005198; GO:0003674_x000D_ [GO:0005840]; GO:0043232; GO:0043228; GO:0043229; GO:0043226; GO:0005622; GO:0110165; GO:0005575_x000D_ [GO:0006412]; GO:0009059; GO:0019538; GO:0043043; GO:0010467; GO:0043170; GO:1901576; GO:0044238; GO:1901564; GO:0006518; GO:0043604; GO:1901566; GO:0071704; G…	Pf01199	1	13.642	3.10095e+06	2.7862e+06	0.226891	3	1	3	1	4	2.25737e+06	1.26716e+06	0.0588235	1	1	1	1	2	1.62779e+06	1.62212e+06	0.0588235	1	1	1	1	1	1.46615e+06	2.44228e+06	0.159664	2	1	2	1	2	26631.8	0	0	0	0	0
2118				AT1G21700.1		Symbols: ATSWI3C, CHB4, SWI3C SWITCH/sucrose nonfermenting 3C chr1:7620156-7623978 REVERSE LENGTH=807	SWI3C	[GO:0003677]; GO:0003676; GO:0097159; GO:1901363; GO:0005488; GO:0003674_x000D_ [GO:0006338]; GO:0006325; GO:0071824; GO:0043933; GO:0016043; GO:0071840; GO:0009987; GO:0008150_x000D_ [GO:0008270]; GO:0046914; GO:0046872; GO:0043169; GO:0043167; GO:0005488; GO:0003674_x000D_ [GO:0016514]; GO:0070603; GO:0140513; GO:1904949; GO:0000785; GO:0032991; GO:0005634; GO:1902494; GO:0032993; GO:0005694; G…	Pf00249, Pf04433, Pf16495	3	88.195	31762	0	0.0086741	1	1	1	1	1	38367.5	0	0	0	0	0	0	0	23632.9	23550.6	0	0	0	0	0	0	158541	264095	0.0830235	5	5	5	5	5	21969.9	13686.2	0.0210657	1	1	1
286				AT5G47890.1		Symbols: NADH-ubiquinone oxidoreductase B8 subunit, putative chr5:19388806-19390409 FORWARD LENGTH=97		[GO:0005743]; GO:0019866; GO:0031966; GO:0031090; GO:0031967; GO:0005740; GO:0016020; GO:0043227; GO:0031975; GO:0043229; GO:0005739; GO:0110165; GO:0043226; GO:0005622; GO:0043231; GO:0005737; GO:0005575_x000D_ [GO:0070469]; GO:0110165; GO:0016020; GO:0005575	Pf05047	2	10.844	1.42814e+06	1.28318e+06	0.14433	2	2	2	2	2	1.39602e+06	783652	0	0	0	0	0	0	1.75098e+06	1.74489e+06	0.14433	2	2	2	2	2	233283	388598	0	0	0	0	0	0	26631.8	0	0	0	0	0
2122				AT5G04280.1		Symbols: RNA-binding (RRM/RBD/RNP motifs) family protein with retrovirus zinc finger-like domain chr5:1192461-1195413 FORWARD LENGTH=310	RZ1C	[GO:0003676]; GO:0097159; GO:1901363; GO:0005488; GO:0003674_x000D_ [GO:0003682]; GO:0044877; GO:0005488; GO:0003674_x000D_ [GO:0003723]; GO:0003676; GO:0097159; GO:1901363; GO:0005488; GO:0003674_x000D_ [GO:0003729]; GO:0003723; GO:0003676; GO:0097159; GO:1901363; GO:0005488; GO:0003674_x000D_ [GO:0005634]; GO:0043231; GO:0043227; GO:0043229; GO:0043226; GO:0005622; GO:0110165; GO:0005575_x000D_…	Pf00076, Pf00098	8	33.466	737465	662611	0.112903	4	4	4	4	4	866832	486593	0.116129	4	4	4	4	5	1.31765e+06	1.31306e+06	0.151613	5	5	5	5	6	3.23556e+06	5.38974e+06	0.229032	8	8	8	8	9	1.02087e+06	635953	0.0903226	3	3	3
2127				AT5G64960.1		Symbols: CDKC2, CDKC;2 cyclin dependent kinase group C2 chr5:25955497-25958427 FORWARD LENGTH=513	CDKC-2	[GO:0000307]; GO:1902554; GO:1902911; GO:0061695; GO:1990234; GO:1902494; GO:0032991; GO:0005575_x000D_ [GO:0004672]; GO:0016301; GO:0016773; GO:0140096; GO:0016772; GO:0003824; GO:0016740; GO:0003674_x000D_ [GO:0004693]; GO:0004674; GO:0097472; GO:0004672; GO:0051726; GO:0016301; GO:0016773; GO:0140096; GO:0050794; GO:0016772; GO:0003824; GO:0050789; GO:0016740; GO:0003674; GO:0065007; GO:000815…	Pf00069	6	57.093	157845	141824	0.042885	2	1	2	1	2	145809	81849	0.0311891	2	1	2	1	2	219869	219104	0.0155945	1	0	1	0	1	539998	899518	0.107212	5	4	5	4	5	182022	113391	0.0331384	2	1	2
1223				AT5G05620.1		Symbols: TUBG2, ATGCP2, GCP2 gamma-tubulin complex protein 2 chr5:1679340-1681719 FORWARD LENGTH=474	TUBG2	[GO:0000070]; GO:0000819; GO:1903047; GO:0140014; GO:0051276; GO:0098813; GO:0022402; GO:0000278; GO:0000280; GO:0006996; GO:0007059; GO:0009987; GO:0007049; GO:0048285; GO:0016043; GO:0008150; GO:0071840_x000D_ [GO:0000212]; GO:0007051; GO:1903046; GO:0000226; GO:0022402; GO:0022414; GO:0051321; GO:0007010; GO:0007017; GO:0009987; GO:0007049; GO:0008150; GO:0000003; GO:0019953; GO:0006996; GO:00…	Pf00091, Pf03953	13	53.244	822635	739136	0.092827	4	0	4	0	4	693713	389413	0.092827	4	0	4	0	4	911188	908015	0.122363	4	0	4	0	4	3.37999e+06	5.63032e+06	0.221519	9	1	9	1	9	695554	433297	0.092827	4	0	4
1676				ATCG00350.1		Symbols: PSAA Photosystem I, PsaA/PsaB protein chrC:39605-41857 REVERSE LENGTH=750	psaA	[GO:0000287]; GO:0046872; GO:0043169; GO:0043167; GO:0005488; GO:0003674_x000D_ [GO:0003729]; GO:0003723; GO:0003676; GO:0097159; GO:1901363; GO:0005488; GO:0003674_x000D_ [GO:0009055]; GO:0016491; GO:0022900; GO:0003824; GO:0006091; GO:0003674; GO:0044237; GO:0008152; GO:0009987; GO:0008150_x000D_ [GO:0009507]; GO:0009536; GO:0043231; GO:0005737; GO:0043227; GO:0043229; GO:0110165; GO:0005622; G…	Pf00223	4	83.178	907483	815372	0.0426667	4	4	4	4	4	222151	124703	0.02	2	2	2	2	2	513691	511902	0.032	3	3	3	3	3	1.06288e+06	1.77052e+06	0.0213333	2	2	2	2	2	488843	304525	0.02	2	2	2
291				AT4G15940.1		Symbols: Fumarylacetoacetate (FAA) hydrolase family chr4:9038361-9040163 FORWARD LENGTH=222				2	24.139	430784	387059	0.045045	1	1	1	1	1	263449	147886	0	0	0	0	0	0	423990	422514	0.108108	2	2	2	2	2	17975	0	0	0	0	0	0	0	26631.8	0	0	0	0	0
2132				AT4G00430.1		Symbols: TMP-C, PIP1;4, PIP1E plasma membrane intrinsic protein 1;4 chr4:186143-187531 REVERSE LENGTH=287	PIP1.4	[GO:0006833]; GO:0042044; GO:0071702; GO:0006810; GO:0051234; GO:0051179; GO:0008150_x000D_ [GO:0009414]; GO:0006950; GO:0009415; GO:0050896; GO:0001101; GO:0009628; GO:0010033; GO:0010035; GO:1901700; GO:1902074; GO:0008150; GO:0042221_x000D_ [GO:0015250]; GO:0005372; GO:0015267; GO:0015318; GO:1901702; GO:0006833; GO:0022803; GO:0022857; GO:0042044; GO:0071702; GO:0005215; GO:0055085; GO:000681…	Pf00230	3	30.673	3.09252e+06	2.77862e+06	0.0731707	3	1	3	1	5	421642	236687	0.0731707	2	1	2	1	3	3.4797e+06	3.46759e+06	0.0731707	3	1	3	1	3	4.58981e+06	7.64561e+06	0.0731707	3	1	3	1	6	2.27976e+06	1.42018e+06	0.0731707	3	1	3
2023				AT5G13650.2		Symbols: elongation factor family protein chr5:4397821-4402364 FORWARD LENGTH=676	SVR3	[GO:0000302]; GO:0006979; GO:1901700; GO:0006950; GO:0042221; GO:0050896; GO:0008150_x000D_ [GO:0003729]; GO:0003723; GO:0003676; GO:0097159; GO:1901363; GO:0005488; GO:0003674_x000D_ [GO:0003746]; GO:0008135; GO:0006414; GO:0090079; GO:0006412; GO:0009059; GO:0003676; GO:0045182; GO:0019538; GO:0043043; GO:0010467; GO:0043170; GO:1901576; GO:0097159; GO:1901363; GO:0003674; GO:0006417; GO:004423…	Pf00009, Pf00679, Pf03144	9	74.367	193830	174156	0.035503	2	2	2	2	2	127599	71626.9	0	0	0	0	0	0	265266	264343	0.0488166	3	3	3	3	3	639189	1.06475e+06	0.153846	9	9	9	9	9	189406	117991	0.0961538	6	6	6
2139				AT4G36360.1		Symbols: BGAL3 beta-galactosidase 3 chr4:17176840-17181143 REVERSE LENGTH=856	BGAL3	[GO:0004553]; GO:0016798; GO:0016787; GO:0003824; GO:0003674_x000D_ [GO:0004565]; GO:0015925; GO:0004553; GO:0016798; GO:0016787; GO:0003824; GO:0003674_x000D_ [GO:0005773]; GO:0043231; GO:0005737; GO:0043227; GO:0043229; GO:0110165; GO:0005622; GO:0043226; GO:0005575_x000D_ [GO:0005975]; GO:0044238; GO:0071704; GO:0008152; GO:0008150_x000D_ [GO:0009505]; GO:0005618; GO:0030312; GO:0110165; GO:00…	Pf01301, Pf02140, Pf17834	5	95.132	32559.6	29254.7	0	0	0	0	0	0	38367.5	0	0	0	0	0	0	0	58747.9	58543.4	0	0	0	0	0	0	214884	357950	0.0432243	4	4	4	4	5	26631.8	0	0	0	0	0
2152				AT3G51460.1		Symbols: RHD4 Phosphoinositide phosphatase family protein chr3:19093007-19097142 FORWARD LENGTH=597	SAC7	[GO:0005783]; GO:0043231; GO:0005737; GO:0012505; GO:0043227; GO:0043229; GO:0110165; GO:0005622; GO:0043226; GO:0005575_x000D_ [GO:0005789]; GO:0031090; GO:0042175; GO:0098827; GO:0016020; GO:0043227; GO:0012505; GO:0031984; GO:0005783; GO:0110165; GO:0043226; GO:0043229; GO:0043231; GO:0005737; GO:0005575; GO:0005622_x000D_ [GO:0009611]; GO:0006950; GO:0050896; GO:0008150_x000D_ [GO:0016020]; G…	Pf02383	5	68.194	111485	100169	0.0117253	1	1	1	1	1	27816.9	15614.9	0	0	0	0	0	0	296592	295560	0.0201005	1	1	1	1	1	479538	798805	0.0586265	4	4	4	4	4	67298.6	41923.8	0.0117253	1	1	1
1171				AT3G22270.1		Symbols: Topoisomerase II-associated protein PAT1 chr3:7874480-7877857 FORWARD LENGTH=782	PAT1H1	[GO:0000290]; GO:0000956; GO:0110156; GO:0000288; GO:0006402; GO:0110154; GO:0061157; GO:0006401; GO:0010629; GO:0016071; GO:0016070; GO:0017148; GO:0043488; GO:0050779; GO:0061014; GO:0009057; GO:0034655; GO:0010468; GO:0010605; GO:0090304; GO:0006417; GO:0010558; GO:0031327; GO:0034249; GO:0051248; GO:0043487; GO:0061013; GO:0031331; GO:0051254; GO:1903313; GO:0043170; GO:1901575; GO:0006139; G…		5	85.593	86245.3	77491.3	0.028133	2	1	2	1	2	20185.3	11330.9	0.00895141	1	0	1	0	1	106561	106190	0.0485933	4	3	4	3	4	373561	622270	0.0805627	6	5	6	5	7	26631.8	0	0.0204604	2	1	2
2162				AT5G19950.1_x000D_; AT5G19950.2		Symbols: Domain of unknown function (DUF1767) chr5:6741163-6743702 REVERSE LENGTH=443<|>Symbols: Domain of unknown function (DUF1767) chr5:6741163-6743702 REVERSE LENGTH=443		[GO:0005634]; GO:0043231; GO:0043227; GO:0043229; GO:0043226; GO:0005622; GO:0110165; GO:0005575	Pf08585	3	48.51	183096	164512	0.0383747	2	2	2	2	2	60624.3	34031.2	0.0158014	1	1	1	1	1	206427	205708	0.0383747	2	2	2	2	2	548180	913148	0.0902935	3	3	3	3	3	116423	72526	0.0383747	2	2	2
298				AT3G59840.1		Symbols: unknown protein; FUNCTIONS IN: molecular_function unknown; INVOLVED IN: biological_process unknown; LOCATED IN: chloroplast, chloroplast envelope; EXPRESSED IN: 23 plant structures; EXPRESSED DURING: 13 growth stages; Has 72 Blast hits to 72 proteins in 12 species: Archae - 0; Bacteria - 0; Metazoa - 0; Fungi - 0; Plants - 72; Viruses - 0; Other Eukaryotes - 0 (source: NCBI BLink). chr3:…	F24G16.11			2	10.493	1.71746e+06	1.54314e+06	0.247423	2	2	2	2	2	1.33652e+06	750253	0.247423	2	2	2	2	2	1.51104e+06	1.50578e+06	0.443299	3	3	3	3	3	233517	388988	0.0927835	1	1	1	1	1	26631.8	0	0	0	0	0
299				AT1G06130.1		Symbols: GLX2-4 glyoxalase 2-4 chr1:1858034-1860640 REVERSE LENGTH=331	GLX2-4	[GO:0004416]; GO:0016790; GO:0016788; GO:0016787; GO:0003824; GO:0003674_x000D_ [GO:0019243]; GO:0061727; GO:0006089; GO:0051596; GO:0032787; GO:1901615; GO:0009438; GO:0042182; GO:0046185; GO:0019752; GO:0071704; GO:0006081; GO:0042180; GO:0044248; GO:0044282; GO:1901575; GO:0043436; GO:0008152; GO:0044237; GO:0044281; GO:0009056; GO:0006082; GO:0008150; GO:0009987_x000D_ [GO:0046872]; GO:004316…	Pf00753, Pf16123	2	36.602	373950	335993	0.021148	1	1	1	1	1	325823	182899	0.0271903	1	1	1	1	1	338736	337556	0.0483384	2	2	2	2	2	23306.1	38822.9	0	0	0	0	0	0	26631.8	0	0	0	0	0
2168				AT5G63120.2		Symbols: P-loop containing nucleoside triphosphate hydrolases superfamily protein chr5:25318967-25322071 REVERSE LENGTH=591	RH30	[GO:0000184]; GO:0000956; GO:0006402; GO:0006401; GO:0010629; GO:0016071; GO:0009057; GO:0016070; GO:0034655; GO:0010468; GO:0010605; GO:0043170; GO:1901575; GO:0090304; GO:0006139; GO:0019439; GO:0044270; GO:0046700; GO:1901361; GO:0060255; GO:0009892; GO:0071704; GO:0009056; GO:0006725; GO:0034641; GO:0044238; GO:0046483; GO:1901360; GO:0044248; GO:0019222; GO:0048519; GO:0008152; GO:0044237; G…	Pf00270, Pf00271	6	64.581	31762	0	0	0	0	0	0	0	38509.7	21617.2	0	0	0	0	0	0	39143.1	39006.8	0.0186125	1	0	1	0	1	203727	339365	0.123519	7	5	8	5	8	26631.8	0	0.0304569	2	1	2
2169				AT2G03820.1		Symbols: nonsense-mediated mRNA decay NMD3 family protein chr2:1165149-1166699 REVERSE LENGTH=516	NMD3	[GO:0000055]; GO:0000054; GO:0031503; GO:0033750; GO:0051168; GO:0051656; GO:0042254; GO:0051179; GO:0051640; GO:0006913; GO:0051234; GO:0022613; GO:0008150; GO:0051169; GO:0044085; GO:0046907; GO:0071840; GO:0006810; GO:0051641; GO:0051649; GO:0009987_x000D_ [GO:0003729]; GO:0003723; GO:0003676; GO:0097159; GO:1901363; GO:0005488; GO:0003674_x000D_ [GO:0005634]; GO:0043231; GO:0043227; GO:004322…	Pf04981	3	59.256	31762	0	0	0	0	0	0	0	51551	28937.9	0	0	0	0	0	0	44892.1	44735.8	0.0135659	1	1	1	1	1	214123	356681	0.0542636	3	3	3	3	3	26631.8	0	0.0174419	1	1	1
2176				AT1G76860.1		Symbols: Small nuclear ribonucleoprotein family protein chr1:28854594-28855637 REVERSE LENGTH=98	LSM3; LSM3B	[GO:0000290]; GO:0000956; GO:0110156; GO:0000288; GO:0006402; GO:0110154; GO:0061157; GO:0006401; GO:0010629; GO:0016071; GO:0016070; GO:0017148; GO:0043488; GO:0050779; GO:0061014; GO:0009057; GO:0034655; GO:0010468; GO:0010605; GO:0090304; GO:0006417; GO:0010558; GO:0031327; GO:0034249; GO:0051248; GO:0043487; GO:0061013; GO:0031331; GO:0051254; GO:1903313; GO:0043170; GO:1901575; GO:0006139; G…	Pf01423	4	11.279	1.80349e+06	1.62044e+06	0.153061	2	2	2	2	2	1.00556e+06	564466	0.0714286	1	1	1	1	1	1.74015e+06	1.73409e+06	0.163265	2	2	2	2	2	4.82894e+06	8.04395e+06	0.367347	4	4	4	4	5	1.44875e+06	902502	0.0918367	1	1	1
303				AT4G32605.1		Symbols: Mitochondrial glycoprotein family protein chr4:15726429-15727864 REVERSE LENGTH=227		[GO:0005759]; GO:0070013; GO:0005739; GO:0043233; GO:0043229; GO:0043231; GO:0005737; GO:0031974; GO:0043226; GO:0005622; GO:0043227; GO:0110165; GO:0005575	Pf02330	2	25.155	355888	319765	0.202643	3	3	3	3	3	211424	118682	0.15859	2	2	2	2	3	523824	522000	0.105727	1	1	1	1	2	71695.7	119429	0	0	0	0	0	0	26631.8	0	0	0	0	0
1807				AT4G15802.1		Symbols: HSBP, AtHSBP heat shock factor binding protein chr4:8986864-8988339 REVERSE LENGTH=86	HSBP	[GO:0003714]; GO:0003712; GO:0045892; GO:0140110; GO:0006355; GO:1903507; GO:0003674; GO:0006351; GO:0010468; GO:1903506; GO:1902679; GO:0097659; GO:0060255; GO:2001141; GO:0010558; GO:0031327; GO:0051253; GO:0032774; GO:0010467; GO:0019222; GO:0010556; GO:0031326; GO:0051252; GO:0009890; GO:0010605; GO:0031324; GO:0045934; GO:0009059; GO:0016070; GO:0034654; GO:0043170; GO:0050789; GO:0009889; G…	Pf06825	5	9.341	1.72332e+06	1.5484e+06	0.465116	4	4	4	4	5	297607	167061	0	0	0	0	0	0	1.49017e+06	1.48498e+06	0.337209	3	3	3	3	3	2.87533e+06	4.78967e+06	0.465116	4	4	4	4	5	643661	400969	0.465116	4	4	4
305				AT2G43460.1_x000D_; AT3G59540.1		Symbols: Ribosomal L38e protein family chr2:18046285-18047292 REVERSE LENGTH=69<|>Symbols: Ribosomal L38e protein family chr3:21995897-21996742 REVERSE LENGTH=69	LOC108830506; RPL38A; RPL38B	[GO:0003735]; GO:0005198; GO:0003674_x000D_ [GO:0005840]; GO:0043232; GO:0043228; GO:0043229; GO:0043226; GO:0005622; GO:0110165; GO:0005575_x000D_ [GO:0006412]; GO:0009059; GO:0019538; GO:0043043; GO:0010467; GO:0043170; GO:1901576; GO:0044238; GO:1901564; GO:0006518; GO:0043604; GO:1901566; GO:0071704; GO:0009058; GO:0008152; GO:0006807; GO:0043603; GO:0044271; GO:0008150; GO:0034641; GO:004424…	Pf01781	2	8.116	5.56124e+06	4.99676e+06	0.275362	2	2	2	2	2	3.82884e+06	2.1493e+06	0.275362	2	2	2	2	2	3.23372e+06	3.22246e+06	0.101449	1	1	1	1	1	642723	1.07064e+06	0	0	0	0	0	0	26631.8	0	0.101449	1	1	1
1005				AT5G18960.1		Symbols: FRS12 FAR1-related sequence 12 chr5:6330556-6333071 FORWARD LENGTH=788	FRS12	[GO:0005634]; GO:0043231; GO:0043227; GO:0043229; GO:0043226; GO:0005622; GO:0110165; GO:0005575_x000D_ [GO:0006355]; GO:0010468; GO:1903506; GO:0060255; GO:2001141; GO:0019222; GO:0010556; GO:0031326; GO:0051252; GO:0050789; GO:0009889; GO:0031323; GO:0019219; GO:0065007; GO:0050794; GO:0051171; GO:0080090; GO:0008150_x000D_ [GO:0008270]; GO:0046914; GO:0046872; GO:0043169; GO:0043167; GO:000548…	Pf03101, Pf04434, Pf10551	8	90.44	58406.9	52478.5	0.0126904	1	1	1	1	1	35762.2	20074.9	0.0126904	1	1	1	1	1	88549.7	88241.4	0.0228426	2	2	2	2	2	368016	613034	0.100254	7	7	7	7	8	30886	19240.5	0.0228426	2	2	2
307				AT5G40660.1		Symbols: ATP12 protein-related chr5:16283650-16285161 REVERSE LENGTH=325	MNF13.22	[GO:0005739]; GO:0043231; GO:0005737; GO:0043227; GO:0043229; GO:0110165; GO:0005622; GO:0043226; GO:0005575_x000D_ [GO:0033615]; GO:0043461; GO:0007005; GO:0070071; GO:0006996; GO:0065003; GO:0016043; GO:0022607; GO:0043933; GO:0071840; GO:0044085; GO:0009987; GO:0008150_x000D_ [GO:0043461]; GO:0070071; GO:0065003; GO:0022607; GO:0043933; GO:0016043; GO:0044085; GO:0071840; GO:0009987; GO:0008150	Pf07542	2	36.287	458253	411740	0.0553846	2	2	2	2	2	352767	198025	0.0276923	1	1	1	1	1	503039	501287	0.0553846	2	2	2	2	2	32041.1	53373.5	0	0	0	0	0	0	26631.8	0	0	0	0	0
2186				AT3G04400.1_x000D_; AT2G33370.1_x000D_; AT1G04480.1		Symbols: emb2171 Ribosomal protein L14p/L23e family protein chr3:1167339-1168308 FORWARD LENGTH=140<|>Symbols: Ribosomal protein L14p/L23e family protein chr2:14143718-14144644 REVERSE LENGTH=140<|>Symbols: Ribosomal protein L14p/L23e family protein chr1:1216110-1217257 FORWARD LENGTH=140	BnaC05g02580D; LOC108857250; RPL23A; RPL23B; RPL23C	[GO:0003729]; GO:0003723; GO:0003676; GO:0097159; GO:1901363; GO:0005488; GO:0003674_x000D_ [GO:0003735]; GO:0005198; GO:0003674_x000D_ [GO:0005840]; GO:0043232; GO:0043228; GO:0043229; GO:0043226; GO:0005622; GO:0110165; GO:0005575_x000D_ [GO:0006412]; GO:0009059; GO:0019538; GO:0043043; GO:0010467; GO:0043170; GO:1901576; GO:0044238; GO:1901564; GO:0006518; GO:0043604; GO:1901566; GO:0071704; G…	Pf00238	6	15.017	5.46534e+06	4.9106e+06	0.371429	5	5	5	5	6	5.19412e+06	2.9157e+06	0.171429	3	3	3	3	4	3.71073e+06	3.69781e+06	0.314286	4	4	4	4	5	1.24104e+07	2.06731e+07	0.371429	6	6	6	6	8	6.17789e+06	3.84853e+06	0.242857	4	4	4
749				AT3G50670.1		Symbols: U1-70K, U1SNRNP U1 small nuclear ribonucleoprotein-70K chr3:18826476-18829492 REVERSE LENGTH=427	RNU1	[GO:0000398]; GO:0000377; GO:0006397; GO:0000375; GO:0006396; GO:0016071; GO:0008380; GO:0016070; GO:0010467; GO:0090304; GO:0043170; GO:0006139; GO:0071704; GO:0006725; GO:0034641; GO:0044238; GO:0046483; GO:1901360; GO:0008152; GO:0044237; GO:0006807; GO:0008150; GO:0009987_x000D_ [GO:0003729]; GO:0003723; GO:0003676; GO:0097159; GO:1901363; GO:0005488; GO:0003674_x000D_ [GO:0005634]; GO:004323…	Pf00076, Pf12220	8	50.358	300984	270433	0	0	0	0	0	0	381048	213900	0.0679157	3	3	3	3	3	750725	748111	0.12178	5	5	5	5	6	1.74594e+06	2.90836e+06	0.203747	8	8	8	8	9	318902	198660	0.0374707	1	1	1
2025				AT2G44710.1		Symbols: RNA-binding (RRM/RBD/RNP motifs) family protein chr2:18432902-18436629 FORWARD LENGTH=809		[GO:0003729]; GO:0003723; GO:0003676; GO:0097159; GO:1901363; GO:0005488; GO:0003674_x000D_ [GO:0005634]; GO:0043231; GO:0043227; GO:0043229; GO:0043226; GO:0005622; GO:0110165; GO:0005575	Pf00076	4	89.763	31762	0	0	0	0	0	0	0	38367.5	0	0	0	0	0	0	0	25555.3	0	0	0	0	0	0	0	189850	316248	0.102596	6	6	6	6	6	19856.5	12369.6	0.0271941	2	2	2
1883				AT2G41680.1		Symbols: NTRC NADPH-dependent thioredoxin reductase C chr2:17376349-17379028 REVERSE LENGTH=529	NTRC	[GO:0004791]; GO:0016209; GO:0047134; GO:0003674; GO:0098869; GO:0015035; GO:0016668; GO:1990748; GO:0015036; GO:0140096; GO:0016667; GO:0009987; GO:0098754; GO:0097237; GO:0003824; GO:0016491; GO:0008150; GO:0009636; GO:0070887; GO:0042221; GO:0051716; GO:0050896_x000D_ [GO:0005737]; GO:0110165; GO:0005622; GO:0005575_x000D_ [GO:0008047]; GO:0030234; GO:0098772; GO:0003674_x000D_ [GO:0009507]; G…	Pf00070, Pf00085, Pf07992	11	57.913	2.44141e+06	2.19361e+06	0.166352	6	6	6	6	7	1.64224e+06	921867	0.128544	5	5	5	5	6	2.13967e+06	2.13222e+06	0.128544	5	5	5	5	5	6.6942e+06	1.11511e+07	0.219282	12	12	12	12	15	2.1076e+06	1.31293e+06	0.124764	6	6	6
730				AT5G22080.1		Symbols: Chaperone DnaJ-domain superfamily protein chr5:7310600-7313540 REVERSE LENGTH=246			Pf00226	3	29.052	31762	0	0	0	0	0	0	0	38367.5	0	0	0	0	0	0	0	25555.3	0	0	0	0	0	0	0	70805.1	117946	0	0	0	0	0	0	26631.8	0	0	0	0	0
1794				AT3G19820.2_x000D_; AT3G19820.1_x000D_; AT3G19820.3		Symbols: DWF1, DIM, EVE1, DIM1, CBB1 cell elongation protein / DWARF1 / DIMINUTO (DIM) chr3:6879835-6881616 REVERSE LENGTH=561<|>Symbols: DWF1, DIM, EVE1, DIM1, CBB1 cell elongation protein / DWARF1 / DIMINUTO (DIM) chr3:6879835-6881616 REVERSE LENGTH=561<|>Symbols: DWF1 cell elongation protein / DWARF1 / DIMINUTO (DIM) chr3:6879835-6881616 REVERSE LENGTH=561	DIM	[GO:0005516]; GO:0005515; GO:0005488; GO:0003674_x000D_ [GO:0005737]; GO:0110165; GO:0005622; GO:0005575_x000D_ [GO:0005783]; GO:0043231; GO:0005737; GO:0012505; GO:0043227; GO:0043229; GO:0110165; GO:0005622; GO:0043226; GO:0005575_x000D_ [GO:0008202]; GO:0006629; GO:1901360; GO:0044238; GO:0071704; GO:0008152; GO:0008150_x000D_ [GO:0009808]; GO:0009698; GO:0006725; GO:0019748; GO:1901360; GO:00…	Pf01565	7	65.352	297825	267595	0.0962567	4	4	4	4	4	69645.1	39095	0.0196078	1	1	1	1	1	95266.3	94934.6	0.0338681	2	2	2	2	2	459294	765083	0.0926916	4	4	4	4	4	70335.3	43815.5	0.0249554	1	1	1
2198				AT2G35410.1		Symbols: RNA-binding (RRM/RBD/RNP motifs) family protein chr2:14898341-14899590 FORWARD LENGTH=308		[GO:0003723]; GO:0003676; GO:0097159; GO:1901363; GO:0005488; GO:0003674_x000D_ [GO:0003729]; GO:0003723; GO:0003676; GO:0097159; GO:1901363; GO:0005488; GO:0003674_x000D_ [GO:0005634]; GO:0043231; GO:0043227; GO:0043229; GO:0043226; GO:0005622; GO:0110165; GO:0005575_x000D_ [GO:0005737]; GO:0110165; GO:0005622; GO:0005575_x000D_ [GO:1990904]; GO:0032991; GO:0005575	Pf00076	4	33.765	36765.9	33034.1	0.0422078	1	1	1	1	1	38367.5	0	0	0	0	0	0	0	25555.3	0	0.0422078	1	1	1	1	1	31839.5	53037.6	0	0	0	0	0	0	26631.8	0	0	0	0	0
1837				AT2G20960.1		Symbols: pEARLI4 Arabidopsis phospholipase-like protein (PEARLI 4) family chr2:9007089-9009611 FORWARD LENGTH=748	pEARLI4		Pf05278	4	84.811	36552.8	32842.7	0.0106952	1	1	1	1	1	38367.5	0	0	0	0	0	0	0	23497.5	23415.7	0.0106952	1	1	1	1	1	122273	203679	0.0467914	4	4	4	4	4	22933.7	14286.6	0.0213904	2	2	2
1148				AT1G02140.1		Symbols: MEE63, MAGO, HAP1 mago nashi family protein chr1:403467-404401 REVERSE LENGTH=150	MAGO	[GO:0000184]; GO:0000956; GO:0006402; GO:0006401; GO:0010629; GO:0016071; GO:0009057; GO:0016070; GO:0034655; GO:0010468; GO:0010605; GO:0043170; GO:1901575; GO:0090304; GO:0006139; GO:0019439; GO:0044270; GO:0046700; GO:1901361; GO:0060255; GO:0009892; GO:0071704; GO:0009056; GO:0006725; GO:0034641; GO:0044238; GO:0046483; GO:1901360; GO:0044248; GO:0019222; GO:0048519; GO:0008152; GO:0044237; G…	Pf02792	3	17.447	114376	102767	0.0666667	1	1	1	1	1	38367.5	0	0	0	0	0	0	0	77143.4	76874.8	0	0	0	0	0	0	625064	1.04122e+06	0.133333	2	2	2	2	2	26631.8	0	0	0	0	0
2221				AT1G03330.1		Symbols: Small nuclear ribonucleoprotein family protein chr1:818161-819297 REVERSE LENGTH=93	LSM2	[GO:0000290]; GO:0000956; GO:0110156; GO:0000288; GO:0006402; GO:0110154; GO:0061157; GO:0006401; GO:0010629; GO:0016071; GO:0016070; GO:0017148; GO:0043488; GO:0050779; GO:0061014; GO:0009057; GO:0034655; GO:0010468; GO:0010605; GO:0090304; GO:0006417; GO:0010558; GO:0031327; GO:0034249; GO:0051248; GO:0043487; GO:0061013; GO:0031331; GO:0051254; GO:1903313; GO:0043170; GO:1901575; GO:0006139; G…	Pf01423	4	10.688	1.12096e+06	1.00718e+06	0.225806	3	3	3	3	3	843651	473580	0.139785	1	1	1	1	1	1.51735e+06	1.51207e+06	0.268817	2	2	2	2	2	2.65268e+06	4.41878e+06	0.494624	4	4	4	4	4	1.6774e+06	1.04494e+06	0.268817	2	2	2
2003				AT5G05550.2		Symbols: sequence-specific DNA binding transcription factors chr5:1639529-1640550 REVERSE LENGTH=249	MOP10.9	[GO:0000976]; GO:0001067; GO:1990837; GO:0003676; GO:0003690; GO:0043565; GO:0097159; GO:1901363; GO:0003677; GO:0005488; GO:0003674_x000D_ [GO:0003700]; GO:0140110; GO:0006355; GO:0003674; GO:0006351; GO:0010468; GO:1903506; GO:0097659; GO:0060255; GO:2001141; GO:0032774; GO:0010467; GO:0019222; GO:0010556; GO:0031326; GO:0051252; GO:0009059; GO:0016070; GO:0034654; GO:0043170; GO:0050789; GO:00…	Pf13837	3	28.544	31762	0	0	0	0	0	0	0	38367.5	0	0	0	0	0	0	0	31786.6	31675.9	0	0	0	0	0	0	203539	339052	0.0883534	2	1	2	1	2	26631.8	0	0.0281125	1	1	1
2138				AT1G08520.1		Symbols: ALB1, ALB-1V, V157, PDE166, CHLD ALBINA 1 chr1:2696538-2700819 FORWARD LENGTH=760	CHLD	[GO:0005524]; GO:0032559; GO:0035639; GO:0030554; GO:0032555; GO:0043168; GO:1901265; GO:0017076; GO:0032553; GO:0043167; GO:0097159; GO:1901363; GO:0000166; GO:0097367; GO:0005488; GO:0036094; GO:0003674_x000D_ [GO:0009507]; GO:0009536; GO:0043231; GO:0005737; GO:0043227; GO:0043229; GO:0110165; GO:0005622; GO:0043226; GO:0005575_x000D_ [GO:0010007]; GO:1902494; GO:0009507; GO:0032991; GO:000953…	Pf01078, Pf13519, Pf17863	22	83.232	1.59565e+06	1.43369e+06	0.148684	13	13	13	13	16	991956	556830	0.130263	10	10	10	10	12	1.33071e+06	1.32608e+06	0.155263	13	13	13	13	15	3.57592e+06	5.9567e+06	0.215789	19	19	19	19	25	1.54403e+06	961855	0.211842	17	17	17
1360				AT3G13750.1		Symbols: BGAL1 beta galactosidase 1 chr3:4511192-4515756 FORWARD LENGTH=847	BGAL1	[GO:0004565]; GO:0015925; GO:0004553; GO:0016798; GO:0016787; GO:0003824; GO:0003674_x000D_ [GO:0005773]; GO:0043231; GO:0005737; GO:0043227; GO:0043229; GO:0110165; GO:0005622; GO:0043226; GO:0005575_x000D_ [GO:0005975]; GO:0044238; GO:0071704; GO:0008152; GO:0008150_x000D_ [GO:0009505]; GO:0005618; GO:0030312; GO:0110165; GO:0071944; GO:0005575_x000D_ [GO:0030246]; GO:0005488; GO:0003674_x000D_…	Pf01301, Pf02140, Pf17834	5	93.598	56203.5	50498.8	0	0	0	0	0	0	38367.5	0	0	0	0	0	0	0	45917.6	45757.7	0	0	0	0	0	0	180289	300322	0.0247934	1	1	1	1	1	26631.8	0	0	0	0	0
1358				AT2G05380.1		Symbols: GRP3S glycine-rich protein 3 short isoform chr2:1966851-1967820 FORWARD LENGTH=116	GRP3S	[GO:0005576]; GO:0110165; GO:0005575	Pf07172	6	11.578	8.11321e+06	7.2897e+06	0.275862	2	2	2	2	4	1.07487e+07	6.03372e+06	0.275862	2	2	2	2	3	1.02005e+07	1.0165e+07	0.456897	4	4	4	4	7	2.39556e+07	3.99048e+07	0.517241	6	6	6	6	12	1.36991e+07	8.53389e+06	0.0775862	2	2	2
322				AT2G30200.1		Symbols: catalytics;transferases;[acyl-carrier-protein] S-malonyltransferases;binding chr2:12883162-12885482 REVERSE LENGTH=393	EMB3147	[GO:0004314]; GO:0004312; GO:0016419; GO:0016747; GO:0016417; GO:0016420; GO:0016746; GO:0016740; GO:0003824; GO:0003674_x000D_ [GO:0005739]; GO:0043231; GO:0005737; GO:0043227; GO:0043229; GO:0110165; GO:0005622; GO:0043226; GO:0005575_x000D_ [GO:0006633]; GO:0006631; GO:0008610; GO:0072330; GO:0032787; GO:0044255; GO:0006629; GO:1901576; GO:0046394; GO:0019752; GO:0044237; GO:0044238; GO:007170…	Pf00698	2	41.497	415969	373748	0.0839695	3	3	3	3	3	206024	115651	0.0178117	1	1	1	1	1	351105	349882	0.0839695	3	3	3	3	3	398483	663786	0.0381679	2	2	2	2	2	26631.8	0	0	0	0	0
2230				AT5G20290.1		Symbols: Ribosomal protein S8e family protein chr5:6851695-6853012 REVERSE LENGTH=222	RPS8A	[GO:0000462]; GO:0030490; GO:0006364; GO:0042274; GO:0016072; GO:0034470; GO:0042254; GO:0022613; GO:0034660; GO:0006396; GO:0044085; GO:0016070; GO:0010467; GO:0071840; GO:0090304; GO:0043170; GO:0009987; GO:0006139; GO:0071704; GO:0008150; GO:0006725; GO:0034641; GO:0044238; GO:0046483; GO:1901360; GO:0008152; GO:0044237; GO:0006807_x000D_ [GO:0003729]; GO:0003723; GO:0003676; GO:0097159; GO:19…	Pf01201	6	24.978	2.3837e+06	2.14175e+06	0.148649	2	2	2	2	2	618681	347294	0	0	0	0	0	0	899205	896074	0	0	0	0	0	0	3.23762e+06	5.39316e+06	0.153153	4	4	4	4	5	670062	417416	0.108108	2	2	2
1074				ATCG00770.1		Symbols: RPS8 ribosomal protein S8 chrC:80068-80472 REVERSE LENGTH=134	rps8	[GO:0003735]; GO:0005198; GO:0003674_x000D_ [GO:0005739]; GO:0043231; GO:0005737; GO:0043227; GO:0043229; GO:0110165; GO:0005622; GO:0043226; GO:0005575_x000D_ [GO:0005840]; GO:0043232; GO:0043228; GO:0043229; GO:0043226; GO:0005622; GO:0110165; GO:0005575_x000D_ [GO:0006412]; GO:0009059; GO:0019538; GO:0043043; GO:0010467; GO:0043170; GO:1901576; GO:0044238; GO:1901564; GO:0006518; GO:0043604; G…	Pf00410	4	15.47	4.68735e+06	4.21158e+06	0.246269	4	4	4	4	4	2.78474e+06	1.5632e+06	0.231343	3	3	3	3	3	4.21926e+06	4.20457e+06	0.231343	3	3	3	3	4	1.06208e+07	1.7692e+07	0.246269	4	4	4	4	4	3.88042e+06	2.41731e+06	0.246269	4	4	4
2022				AT5G63420.1		Symbols: emb2746 RNA-metabolising metallo-beta-lactamase family protein chr5:25400515-25405807 FORWARD LENGTH=911	RNJ	[GO:0003723]; GO:0003676; GO:0097159; GO:1901363; GO:0005488; GO:0003674_x000D_ [GO:0003729]; GO:0003723; GO:0003676; GO:0097159; GO:1901363; GO:0005488; GO:0003674_x000D_ [GO:0004519]; GO:0004518; GO:0016788; GO:0016787; GO:0003824; GO:0003674_x000D_ [GO:0004527]; GO:0004518; GO:0016788; GO:0016787; GO:0003824; GO:0003674_x000D_ [GO:0006364]; GO:0016072; GO:0034470; GO:0042254; GO:0034660; GO:00…	Pf07521, Pf12706, Pf13837	6	100.49	61790.1	55518.3	0.0197585	2	2	2	2	2	38367.5	0	0	0	0	0	0	0	74463.5	74204.2	0.0296378	3	3	3	3	3	224634	374191	0.0384193	4	4	4	4	4	33449.9	20837.7	0.0285401	3	3	3
2245				AT4G29830.1		Symbols: VIP3 Transducin/WD40 repeat-like superfamily protein chr4:14597728-14599157 FORWARD LENGTH=321	VIP3	[GO:0005634]; GO:0043231; GO:0043227; GO:0043229; GO:0043226; GO:0005622; GO:0110165; GO:0005575_x000D_ [GO:0009908]; GO:0090567; GO:0009791; GO:0048367; GO:0048608; GO:0032501; GO:0007275; GO:0048731; GO:0003006; GO:0048856; GO:0061458; GO:0008150; GO:0022414; GO:0032502; GO:0000003_x000D_ [GO:0009910]; GO:0009909; GO:0048581; GO:2000242; GO:0048580; GO:0048831; GO:2000241; GO:0051093; GO:005124…	Pf00400, Pf12894	5	34.238	577326	518726	0.0809969	3	3	3	3	4	472817	265414	0.0809969	3	3	3	3	4	625818	623639	0.0809969	3	3	3	3	4	1.52543e+06	2.54104e+06	0.174455	5	5	5	5	7	671772	418481	0.0809969	3	3	3
2247				ATCG00190.1		Symbols: RPOB RNA polymerase subunit beta chrC:23111-26329 REVERSE LENGTH=1072	rpoB	[GO:0000428]; GO:0030880; GO:0061695; GO:0140535; GO:1990234; GO:0032991; GO:1902494; GO:0005575_x000D_ [GO:0003677]; GO:0003676; GO:0097159; GO:1901363; GO:0005488; GO:0003674_x000D_ [GO:0003729]; GO:0003723; GO:0003676; GO:0097159; GO:1901363; GO:0005488; GO:0003674_x000D_ [GO:0003899]; GO:0034062; GO:0032774; GO:0097747; GO:0009059; GO:0016070; GO:0034654; GO:0016779; GO:0140098; GO:0043170; G…	Pf00562, Pf04560, Pf04561, Pf04563, Pf04565	3	120.983	31762	0	0	0	0	0	0	0	38367.5	0	0	0	0	0	0	0	25555.3	0	0	0	0	0	0	0	165277	275316	0.0307836	3	3	3	3	3	26631.8	0	0	0	0	0
1912				AT5G67360.1		Symbols: ARA12 Subtilase family protein chr5:26872192-26874465 REVERSE LENGTH=757	SBT1.7	[GO:0004252]; GO:0004175; GO:0008236; GO:0008233; GO:0017171; GO:0016787; GO:0140096; GO:0003824; GO:0003674_x000D_ [GO:0005576]; GO:0110165; GO:0005575_x000D_ [GO:0006508]; GO:0019538; GO:0043170; GO:0044238; GO:1901564; GO:0071704; GO:0008152; GO:0006807; GO:0008150_x000D_ [GO:0010214]; GO:0003006; GO:0048856; GO:0048316; GO:0022414; GO:0032502; GO:0009791; GO:0048608; GO:0010154; GO:0008150; G…	Pf00082, Pf02225, Pf05922, Pf17766	12	79.365	988364	888043	0.0766182	5	5	5	5	5	750016	421018	0.11889	8	8	8	8	8	950350	947041	0.149273	9	9	9	9	10	2.54947e+06	4.24686e+06	0.134742	9	9	9	9	12	1.05082e+06	654612	0.138705	10	10	10
1744				AT1G76160.1		Symbols: sks5 SKU5 similar 5 chr1:28578211-28581020 REVERSE LENGTH=541	sks5	[GO:0005507]; GO:0046914; GO:0046872; GO:0043169; GO:0043167; GO:0005488; GO:0003674_x000D_ [GO:0016491]; GO:0003824; GO:0003674	Pf00394, Pf07731, Pf07732	5	60.003	257400	231273	0.0591497	3	3	3	3	3	38367.5	0	0	0	0	0	0	0	239740	238905	0.051756	3	3	3	3	3	540293	900010	0.0720887	4	4	4	4	5	54989.7	34255.9	0.0166359	1	1	1
983				AT4G38130.1		Symbols: HD1, ATHD1, HDA1, RPD3A, HDA19, ATHDA19 histone deacetylase 1 chr4:17896493-17899057 REVERSE LENGTH=501	HDA19	[GO:0000118]; GO:0140513; GO:1902494; GO:0005654; GO:0032991; GO:0005634; GO:0110165; GO:0031981; GO:0005575; GO:0043231; GO:0070013; GO:0043227; GO:0043229; GO:0043233; GO:0043226; GO:0005622; GO:0031974_x000D_ [GO:0004407]; GO:0016811; GO:0033558; GO:0140993; GO:0016810; GO:0019213; GO:0140096; GO:0006338; GO:0016787; GO:0003824; GO:0006325; GO:0003674; GO:0071824; GO:0043933; GO:0016043; GO:00…	Pf00850	6	55.987	93718.1	84205.5	0	0	0	0	0	0	65348.3	36683	0	0	0	0	0	0	161465	160903	0	0	0	0	0	0	434416	723641	0.129741	3	3	3	3	4	56326.2	35088.5	0.0299401	1	1	1
331				AT1G47271.1		Symbols: Cystathionine beta-synthase (CBS) family protein chr1:17328856-17330343 FORWARD LENGTH=193			Pf00571	2	21.118	249484	224161	0.0518135	1	1	1	1	2	303919	170604	0.103627	2	2	2	2	3	373464	372164	0.103627	2	2	2	2	3	17975	0	0	0	0	0	0	0	26631.8	0	0	0	0	0
332				AT3G56840.1		Symbols: FAD-dependent oxidoreductase family protein chr3:21044317-21046177 FORWARD LENGTH=483	L2HGDH	[GO:0003973]; GO:0016899; GO:0016614; GO:0016491; GO:0003824; GO:0003674_x000D_ [GO:0005739]; GO:0043231; GO:0005737; GO:0043227; GO:0043229; GO:0110165; GO:0005622; GO:0043226; GO:0005575_x000D_ [GO:0016491]; GO:0003824; GO:0003674_x000D_ [GO:0047545]; GO:0016614; GO:0016491; GO:0003824; GO:0003674_x000D_ [GO:0071949]; GO:0050660; GO:0000166; GO:0043168; GO:0036094; GO:1901265; GO:0043167; GO:00…	Pf01266	2	53.492	292142	262489	0.0248447	1	1	1	1	1	253223	142146	0.0289855	1	1	1	1	1	381881	380551	0.0538302	2	2	2	2	2	17975	0	0	0	0	0	0	0	26631.8	0	0	0	0	0
2282				AT3G02200.2		Symbols: Proteasome component (PCI) domain protein chr3:406692-408919 FORWARD LENGTH=417	F14P3.15	[GO:0000502]; GO:0140535; GO:1905369; GO:0032991; GO:1905368; GO:0005575; GO:1902494_x000D_ [GO:0001732]; GO:0022618; GO:0002183; GO:0065003; GO:0071826; GO:0022613; GO:0006413; GO:0002181; GO:0022607; GO:0043933; GO:0044085; GO:0044237; GO:0006412; GO:0016043; GO:0071840; GO:0008152; GO:0009987; GO:0009059; GO:0019538; GO:0043043; GO:0010467; GO:0008150; GO:0043170; GO:1901576; GO:0044238; GO:19…	Pf01399, Pf18005	3	46.755	31762	0	0.0335731	1	1	1	1	1	38367.5	0	0	0	0	0	0	0	25555.3	0	0	0	0	0	0	0	163143	271761	0.0911271	3	3	3	3	3	26631.8	0	0	0	0	0
2283				AT3G48870.1		Symbols: ATCLPC, ATHSP93-III, HSP93-III Clp ATPase chr3:18122363-18126008 REVERSE LENGTH=952	CLPC2	[GO:0005524]; GO:0032559; GO:0035639; GO:0030554; GO:0032555; GO:0043168; GO:1901265; GO:0017076; GO:0032553; GO:0043167; GO:0097159; GO:1901363; GO:0000166; GO:0097367; GO:0005488; GO:0036094; GO:0003674_x000D_ [GO:0009507]; GO:0009536; GO:0043231; GO:0005737; GO:0043227; GO:0043229; GO:0110165; GO:0005622; GO:0043226; GO:0005575_x000D_ [GO:0009532]; GO:0110165; GO:0009536; GO:0005575; GO:004323…	Pf00004, Pf02861, Pf07724, Pf10431, Pf17871	4	105.674	134821	121137	0.222689	19	2	19	2	22	104902	58886.1	0.131303	12	2	12	2	15	268655	267719	0.178571	16	4	16	4	20	488479	813699	0.272059	23	4	23	4	30	135624	84487	0.206933	19	3	19
2292				AT3G44110.1		Symbols: ATJ3, ATJ DNAJ homologue 3 chr3:15869115-15871059 REVERSE LENGTH=420	ATJ3	[GO:0003729]; GO:0003723; GO:0003676; GO:0097159; GO:1901363; GO:0005488; GO:0003674_x000D_ [GO:0005524]; GO:0032559; GO:0035639; GO:0030554; GO:0032555; GO:0043168; GO:1901265; GO:0017076; GO:0032553; GO:0043167; GO:0097159; GO:1901363; GO:0000166; GO:0097367; GO:0005488; GO:0036094; GO:0003674_x000D_ [GO:0005737]; GO:0110165; GO:0005622; GO:0005575_x000D_ [GO:0005886]; GO:0016020; GO:0071944; G…	Pf00226, Pf00684, Pf01556	19	46.415	5.22982e+06	4.69898e+06	0.342857	12	6	12	6	15	5.11523e+06	2.87141e+06	0.290476	11	5	11	5	13	5.62782e+06	5.60823e+06	0.297619	13	6	13	6	15	1.34624e+07	2.24254e+07	0.37619	17	6	18	7	26	7.01285e+06	4.36867e+06	0.285714	15	5	15
2295				AT5G22060.1		Symbols: ATJ2, J2 DNAJ homologue 2 chr5:7303798-7305668 REVERSE LENGTH=419	ATJ2	[GO:0003729]; GO:0003723; GO:0003676; GO:0097159; GO:1901363; GO:0005488; GO:0003674_x000D_ [GO:0005524]; GO:0032559; GO:0035639; GO:0030554; GO:0032555; GO:0043168; GO:1901265; GO:0017076; GO:0032553; GO:0043167; GO:0097159; GO:1901363; GO:0000166; GO:0097367; GO:0005488; GO:0036094; GO:0003674_x000D_ [GO:0005737]; GO:0110165; GO:0005622; GO:0005575_x000D_ [GO:0005829]; GO:0110165; GO:0005737; G…	Pf00226, Pf00684, Pf01556	6	46.409	1.04703e+06	940754	0.195704	9	3	9	3	12	1.11354e+06	625079	0.202864	9	3	9	3	11	1.34673e+06	1.34204e+06	0.217184	12	5	12	5	14	2.92913e+06	4.87928e+06	0.360382	17	6	17	6	22	1.47332e+06	917805	0.274463	15	5	15
337				AT1G49975.1		Symbols: INVOLVED IN: photosynthesis; LOCATED IN: photosystem I, chloroplast, thylakoid membrane; EXPRESSED IN: 20 plant structures; EXPRESSED DURING: 13 growth stages; CONTAINS InterPro DOMAIN/s: Photosystem I reaction centre subunit N (InterPro:IPR008796); Has 34 Blast hits to 34 proteins in 14 species: Archae - 0; Bacteria - 0; Metazoa - 0; Fungi - 0; Plants - 34; Viruses - 0; Other Eukaryotes…				2	14.721	1.67407e+06	1.50415e+06	0.0852713	1	1	1	1	1	669837	376010	0.0852713	1	1	1	1	1	657996	655705	0.0852713	1	1	1	1	1	17975	0	0	0	0	0	0	0	26631.8	0	0	0	0	0
338				AT3G51130.1		Symbols: unknown protein; CONTAINS InterPro DOMAIN/s: Uncharacterised protein family UPF0183 (InterPro:IPR005373); Has 269 Blast hits to 265 proteins in 123 species: Archae - 0; Bacteria - 0; Metazoa - 131; Fungi - 82; Plants - 37; Viruses - 0; Other Eukaryotes - 19 (source: NCBI BLink). chr3:18994219-18997180 FORWARD LENGTH=410			Pf03676	1	45.653	316490	284365	0.0463415	2	2	2	2	2	282362	158503	0.0268293	1	1	1	1	1	305910	304845	0.0268293	1	1	1	1	1	79262.1	132033	0.0268293	1	1	1	1	1	26631.8	0	0	0	0	0
752				AT3G04910.1		Symbols: WNK1, ZIK4, ATWNK1 with no lysine (K) kinase 1 chr3:1355084-1358057 FORWARD LENGTH=700	WNK1	[GO:0004672]; GO:0016301; GO:0016773; GO:0140096; GO:0016772; GO:0003824; GO:0016740; GO:0003674_x000D_ [GO:0004674]; GO:0004672; GO:0016301; GO:0016773; GO:0140096; GO:0016772; GO:0003824; GO:0016740; GO:0003674_x000D_ [GO:0005524]; GO:0032559; GO:0035639; GO:0030554; GO:0032555; GO:0043168; GO:1901265; GO:0017076; GO:0032553; GO:0043167; GO:0097159; GO:1901363; GO:0000166; GO:0097367; GO:000548…	Pf00069, Pf12202	10	80.157	22704.9	20400.3	0.0128571	1	1	1	1	1	185947	104381	0	0	0	0	0	0	195576	194895	0.01	1	1	1	1	1	444550	740522	0.0585714	5	5	5	5	5	57438.5	35781.4	0.0171429	1	1	1
2305				AT1G09270.2_x000D_; AT1G09270.1		Symbols: IMPA-4 importin alpha isoform 4 chr1:2994506-2997833 FORWARD LENGTH=538<|>Symbols: IMPA-4 importin alpha isoform 4 chr1:2994506-2997833 FORWARD LENGTH=538	IMPA4	[GO:0005634]; GO:0043231; GO:0043227; GO:0043229; GO:0043226; GO:0005622; GO:0110165; GO:0005575_x000D_ [GO:0005635]; GO:0031967; GO:0005634; GO:0012505; GO:0031975; GO:0043227; GO:0043229; GO:0043231; GO:0110165; GO:0043226; GO:0005622; GO:0005575_x000D_ [GO:0005737]; GO:0110165; GO:0005622; GO:0005575_x000D_ [GO:0006606]; GO:0006886; GO:0034504; GO:0051170; GO:0072594; GO:0015031; GO:0046907; G…	Pf00514, Pf01749, Pf16186	3	59.409	43014.7	38648.6	0.0167286	1	1	1	1	2	38367.5	0	0.0167286	1	1	1	1	1	40821.5	40679.4	0.0167286	1	1	1	1	2	195218	325191	0.0539033	3	3	3	3	4	26631.8	0	0.0167286	1	1	1
341				AT4G30930.1		Symbols: NFD1 Ribosomal protein L21 chr4:15050170-15051630 REVERSE LENGTH=270	RPL21M	[GO:0000741]; GO:0048284; GO:0006997; GO:0006996; GO:0016043; GO:0071840; GO:0009987; GO:0008150_x000D_ [GO:0000976]; GO:0001067; GO:1990837; GO:0003676; GO:0003690; GO:0043565; GO:0097159; GO:1901363; GO:0003677; GO:0005488; GO:0003674_x000D_ [GO:0003723]; GO:0003676; GO:0097159; GO:1901363; GO:0005488; GO:0003674_x000D_ [GO:0003735]; GO:0005198; GO:0003674_x000D_ [GO:0005737]; GO:0110165; GO:00…	Pf00829	2	30.889	294909	264976	0.037037	1	1	1	1	1	268292	150605	0.037037	1	1	1	1	1	328718	327573	0.0851852	2	2	2	2	2	17975	0	0	0	0	0	0	0	26631.8	0	0	0	0	0
1225				AT3G28920.1		Symbols: AtHB34, HB34, ZHD9 homeobox protein 34 chr3:10940598-10941536 REVERSE LENGTH=312	ZHD9	[GO:0000976]; GO:0001067; GO:1990837; GO:0003676; GO:0003690; GO:0043565; GO:0097159; GO:1901363; GO:0003677; GO:0005488; GO:0003674_x000D_ [GO:0003677]; GO:0003676; GO:0097159; GO:1901363; GO:0005488; GO:0003674_x000D_ [GO:0003700]; GO:0140110; GO:0006355; GO:0003674; GO:0006351; GO:0010468; GO:1903506; GO:0097659; GO:0060255; GO:2001141; GO:0032774; GO:0010467; GO:0019222; GO:0010556; GO:003132…	Pf04770	4	33.539	51044.4	45863.3	0	0	0	0	0	0	52772.3	29623.5	0.0352564	1	1	1	1	1	149767	149246	0	0	0	0	0	0	220579	367436	0.0320513	1	0	1	0	1	55258.6	34423.4	0	0	0	0
2264				AT5G56030.1		Symbols: HSP81-2, ERD8, HSP90.2, AtHsp90.2 heat shock protein 81-2 chr5:22686923-22689433 FORWARD LENGTH=699	HSP90-2	[GO:0005524]; GO:0032559; GO:0035639; GO:0030554; GO:0032555; GO:0043168; GO:1901265; GO:0017076; GO:0032553; GO:0043167; GO:0097159; GO:1901363; GO:0000166; GO:0097367; GO:0005488; GO:0036094; GO:0003674_x000D_ [GO:0005829]; GO:0110165; GO:0005737; GO:0005575; GO:0005622_x000D_ [GO:0005886]; GO:0016020; GO:0071944; GO:0110165; GO:0005575_x000D_ [GO:0006457]; GO:0009987; GO:0008150_x000D_ [GO:001…	Pf00183, Pf02518	3	80.014	973917	875063	0.413448	33	2	33	2	41	504849	283395	0.331903	24	2	24	2	32	454555	452972	0.34907	28	1	28	1	38	1.4874e+06	2.47769e+06	0.453505	39	2	40	2	63	639520	398390	0.41774	34	2	35
2337				AT5G64220.1_x000D_; AT5G64220.2		Symbols: Calmodulin-binding transcription activator protein with CG-1 and Ankyrin domains chr5:25686434-25691903 FORWARD LENGTH=1050<|>Symbols: Calmodulin-binding transcription activator protein with CG-1 and Ankyrin domains chr5:25686434-25691903 FORWARD LENGTH=1050	CAMTA2	[GO:0000976]; GO:0001067; GO:1990837; GO:0003676; GO:0003690; GO:0043565; GO:0097159; GO:1901363; GO:0003677; GO:0005488; GO:0003674_x000D_ [GO:0003677]; GO:0003676; GO:0097159; GO:1901363; GO:0005488; GO:0003674_x000D_ [GO:0003690]; GO:0003677; GO:0003676; GO:0097159; GO:1901363; GO:0005488; GO:0003674_x000D_ [GO:0003700]; GO:0140110; GO:0006355; GO:0003674; GO:0006351; GO:0010468; GO:1903506; G…	Pf00612, Pf03859, Pf12796	3	117.185	34775.6	31245.8	0.00761905	1	1	1	1	1	34014.9	19094.1	0.00761905	1	1	1	1	1	11134.8	11096	0.0104762	1	1	1	1	1	84837.7	141321	0.0628571	4	4	4	4	5	22952.5	14298.3	0.0342857	4	4	4
2341				AT2G40660.1		Symbols: Nucleic acid-binding, OB-fold-like protein chr2:16966011-16968866 FORWARD LENGTH=389		[GO:0000049]; GO:0003723; GO:0003676; GO:0097159; GO:1901363; GO:0005488; GO:0003674_x000D_ [GO:0004812]; GO:0016875; GO:0140101; GO:0016874; GO:0140098; GO:0003824; GO:0140640; GO:0003674	Pf01588	3	42.062	84433.7	75863.5	0.0205656	1	1	1	1	1	38367.5	0	0	0	0	0	0	0	28732.1	28632.1	0	0	0	0	0	0	210656	350907	0.0539846	2	2	2	2	2	26631.8	0	0	0	0	0
2343				AT3G11100.1		Symbols: sequence-specific DNA binding transcription factors chr3:3476490-3477320 REVERSE LENGTH=249	ENAP1	[GO:0000976]; GO:0001067; GO:1990837; GO:0003676; GO:0003690; GO:0043565; GO:0097159; GO:1901363; GO:0003677; GO:0005488; GO:0003674_x000D_ [GO:0003682]; GO:0044877; GO:0005488; GO:0003674_x000D_ [GO:0003700]; GO:0140110; GO:0006355; GO:0003674; GO:0006351; GO:0010468; GO:1903506; GO:0097659; GO:0060255; GO:2001141; GO:0032774; GO:0010467; GO:0019222; GO:0010556; GO:0031326; GO:0051252; GO:000905…	Pf13837	3	28.368	89796.3	80681.8	0	0	0	0	0	0	81874	45959.6	0	0	0	0	0	0	116653	116246	0	0	0	0	0	0	787067	1.31108e+06	0.116466	3	2	3	2	3	61360.2	38224.4	0.0281125	1	1	1
2358				AT5G55280.1		Symbols: FTSZ1-1, ATFTSZ1-1, CPFTSZ homolog of bacterial cytokinesis Z-ring protein FTSZ 1-1 chr5:22420740-22422527 REVERSE LENGTH=433	FTSZ1	[GO:0003924]; GO:0017111; GO:0016462; GO:0016818; GO:0016817; GO:0016787; GO:0003824; GO:0003674_x000D_ [GO:0005525]; GO:0032561; GO:0035639; GO:0019001; GO:0032555; GO:0043168; GO:1901265; GO:0017076; GO:0032553; GO:0043167; GO:0097159; GO:1901363; GO:0000166; GO:0097367; GO:0005488; GO:0036094; GO:0003674_x000D_ [GO:0005737]; GO:0110165; GO:0005622; GO:0005575_x000D_ [GO:0005874]; GO:0099513; G…	Pf00091, Pf12327	5	45.537	460959	414171	0.0438799	2	2	2	2	2	180310	101216	0.0161663	1	1	1	1	1	348485	347271	0.0161663	1	1	1	1	1	971885	1.61895e+06	0.163972	6	6	6	6	6	222893	138852	0.0508083	2	2	2
2361				AT3G48930.1		Symbols: EMB1080 Nucleic acid-binding, OB-fold-like protein chr3:18141017-18142189 REVERSE LENGTH=160	RPS11A	[GO:0003729]; GO:0003723; GO:0003676; GO:0097159; GO:1901363; GO:0005488; GO:0003674_x000D_ [GO:0003735]; GO:0005198; GO:0003674_x000D_ [GO:0005840]; GO:0043232; GO:0043228; GO:0043229; GO:0043226; GO:0005622; GO:0110165; GO:0005575_x000D_ [GO:0006412]; GO:0009059; GO:0019538; GO:0043043; GO:0010467; GO:0043170; GO:1901576; GO:0044238; GO:1901564; GO:0006518; GO:0043604; GO:1901566; GO:0071704; G…	Pf00366, Pf16205	3	17.946	1.78252e+06	1.60159e+06	0.10625	2	0	2	0	3	632393	354991	0.04375	1	0	1	0	2	853474	850502	0.04375	1	0	1	0	2	2.68464e+06	4.47203e+06	0.11875	2	1	2	1	2	753105	469148	0	0	0	0
349				AT2G29960.1		Symbols: CYP5, ATCYP5, CYP19-4 cyclophilin 5 chr2:12769183-12770528 REVERSE LENGTH=201	CYP19-4	[GO:0000413]; GO:0018208; GO:0018193; GO:0036211; GO:0019538; GO:0043412; GO:0043170; GO:0044238; GO:1901564; GO:0071704; GO:0008152; GO:0006807; GO:0008150_x000D_ [GO:0003755]; GO:0016859; GO:0140096; GO:0016853; GO:0003824; GO:0003674_x000D_ [GO:0005576]; GO:0110165; GO:0005575_x000D_ [GO:0005737]; GO:0110165; GO:0005622; GO:0005575_x000D_ [GO:0005771]; GO:0005770; GO:0005768; GO:0031410; GO:00…	Pf00160	2	21.52	425923	382691	0.109453	3	1	3	1	3	151533	85062.4	0.0696517	2	0	2	0	3	368132	366850	0.159204	4	2	4	2	5	158445	263934	0.159204	4	2	4	2	5	26631.8	0	0.0696517	2	0	2
2354				AT5G56010.1		Symbols: HSP81-3, Hsp81.3, AtHsp90-3, AtHsp90.3 heat shock protein 81-3 chr5:22681410-22683911 FORWARD LENGTH=699	HSP90-3	[GO:0003729]; GO:0003723; GO:0003676; GO:0097159; GO:1901363; GO:0005488; GO:0003674_x000D_ [GO:0005524]; GO:0032559; GO:0035639; GO:0030554; GO:0032555; GO:0043168; GO:1901265; GO:0017076; GO:0032553; GO:0043167; GO:0097159; GO:1901363; GO:0000166; GO:0097367; GO:0005488; GO:0036094; GO:0003674_x000D_ [GO:0005829]; GO:0110165; GO:0005737; GO:0005575; GO:0005622_x000D_ [GO:0006457]; GO:0009987; G…	Pf00183, Pf02518	44	80.002	1.64571e+07	1.47867e+07	0.413448	33	2	33	2	40	9.56257e+06	5.36791e+06	0.331903	24	2	24	2	31	1.26272e+07	1.25833e+07	0.364807	29	2	29	2	39	3.07835e+07	5.12785e+07	0.466381	40	3	41	3	63	1.31561e+07	8.19558e+06	0.41774	34	2	35
1303				AT1G51805.1		Symbols: Leucine-rich repeat protein kinase family protein chr1:19221187-19225590 REVERSE LENGTH=884		[GO:0004672]; GO:0016301; GO:0016773; GO:0140096; GO:0016772; GO:0003824; GO:0016740; GO:0003674_x000D_ [GO:0005524]; GO:0032559; GO:0035639; GO:0030554; GO:0032555; GO:0043168; GO:1901265; GO:0017076; GO:0032553; GO:0043167; GO:0097159; GO:1901363; GO:0000166; GO:0097367; GO:0005488; GO:0036094; GO:0003674_x000D_ [GO:0006468]; GO:0016310; GO:0036211; GO:0006796; GO:0019538; GO:0043412; GO:000679…	Pf00069, Pf12819, Pf13855	7	98.014	181013	162640	0.0248869	2	2	2	2	2	97103.4	54508.6	0.00904977	1	1	1	1	1	169912	169320	0.00904977	1	1	1	1	1	491051	817984	0.0531674	5	5	5	5	6	126216	78626.4	0.00904977	1	1	1
1094				AT2G45820.1		Symbols: Remorin family protein chr2:18863147-18864576 REVERSE LENGTH=190	DBP	[GO:0009506]; GO:0005911; GO:0055044; GO:0070161; GO:0110165; GO:0030054; GO:0005575_x000D_ [GO:0009751]; GO:0014070; GO:1901700; GO:0010033; GO:0042221; GO:0050896; GO:0008150_x000D_ [GO:0051607]; GO:0009615; GO:0140546; GO:0051707; GO:0098542; GO:0043207; GO:0044419; GO:0006952; GO:0009605; GO:0009607; GO:0008150; GO:0006950; GO:0050896_x000D_ [GO:0051665]; GO:0051668; GO:0051641; GO:0009987; G…	Pf03763, Pf03766	5	20.955	348275	312924	0.0894737	1	1	1	1	1	38367.5	0	0.0526316	1	1	1	1	1	152817	152285	0.0368421	1	0	1	0	1	544903	907690	0.121053	2	2	2	2	2	26631.8	0	0.0368421	1	0	1
2370				AT1G49660.1		Symbols: AtCXE5, CXE5 carboxyesterase 5 chr1:18378777-18379736 REVERSE LENGTH=319	CXE5	[GO:0052689]; GO:0016788; GO:0016787; GO:0003824; GO:0003674_x000D_ [GO:0106435]; GO:0052689; GO:0016788; GO:0016787; GO:0003824; GO:0003674	Pf07859	3	35.175	161670	145260	0.0971787	2	2	2	2	2	38367.5	0	0	0	0	0	0	0	25555.3	0	0.0971787	2	2	2	2	2	135974	226503	0.0721003	1	1	1	1	1	26631.8	0	0	0	0	0
354				AT1G27385.4		Symbols: unknown protein; FUNCTIONS IN: molecular_function unknown; INVOLVED IN: biological_process unknown; EXPRESSED IN: 24 plant structures; EXPRESSED DURING: 13 growth stages; CONTAINS InterPro DOMAIN/s: Protein of unknown function DUF493 (InterPro:IPR007454); Has 79 Blast hits to 79 proteins in 23 species: Archae - 0; Bacteria - 6; Metazoa - 0; Fungi - 0; Plants - 72; Viruses - 0; Other Euka…			Pf04359	2	28.079	345849	310745	0.0314961	1	1	1	1	1	304950	171183	0.0314961	1	1	1	1	1	365331	364059	0.0629921	2	2	2	2	2	17975	0	0	0	0	0	0	0	26631.8	0	0	0	0	0
2333				AT5G19820.1		Symbols: emb2734 ARM repeat superfamily protein chr5:6695731-6701247 REVERSE LENGTH=1116	emb2734	[GO:0005634]; GO:0043231; GO:0043227; GO:0043229; GO:0043226; GO:0005622; GO:0110165; GO:0005575_x000D_ [GO:0005737]; GO:0110165; GO:0005622; GO:0005575_x000D_ [GO:0006606]; GO:0006886; GO:0034504; GO:0051170; GO:0072594; GO:0015031; GO:0046907; GO:0008104; GO:0033365; GO:0006913; GO:0045184; GO:0071702; GO:0071705; GO:0006810; GO:0051641; GO:0051649; GO:0070727; GO:0051169; GO:0051234; GO:000998…	Pf02985, Pf13646, Pf18808, Pf18829	6	123.746	378816	340366	0.0322581	4	4	4	4	5	347816	195245	0.0232975	3	3	3	3	4	416410	414961	0.0385305	5	5	5	5	7	548081	912983	0.0215054	3	3	3	3	4	801145	499075	0.0062724	1	1	1
2373				AT1G50250.1		Symbols: FTSH1 FTSH protease 1 chr1:18614398-18616930 REVERSE LENGTH=716	FTSH1	[GO:0003729]; GO:0003723; GO:0003676; GO:0097159; GO:1901363; GO:0005488; GO:0003674_x000D_ [GO:0004176]; GO:0008233; GO:0140657; GO:0016787; GO:0140096; GO:0003674; GO:0003824_x000D_ [GO:0004222]; GO:0004175; GO:0008237; GO:0008233; GO:0016787; GO:0140096; GO:0003824; GO:0003674_x000D_ [GO:0005524]; GO:0032559; GO:0035639; GO:0030554; GO:0032555; GO:0043168; GO:1901265; GO:0017076; GO:0032553; G…	Pf00004, Pf01434, Pf17862	14	76.712	1.10492e+06	992769	0.099162	8	0	8	0	9	560968	314897	0.0782123	6	0	6	0	7	815618	812778	0.0879888	8	0	8	0	9	1.97305e+06	3.28666e+06	0.182961	12	2	12	2	14	728003	453510	0.108939	7	1	7
1988				AT2G31610.1		Symbols: Ribosomal protein S3 family protein chr2:13450384-13451669 FORWARD LENGTH=250	RPS3A	[GO:0003723]; GO:0003676; GO:0097159; GO:1901363; GO:0005488; GO:0003674_x000D_ [GO:0003729]; GO:0003723; GO:0003676; GO:0097159; GO:1901363; GO:0005488; GO:0003674_x000D_ [GO:0003735]; GO:0005198; GO:0003674_x000D_ [GO:0005634]; GO:0043231; GO:0043227; GO:0043229; GO:0043226; GO:0005622; GO:0110165; GO:0005575_x000D_ [GO:0006412]; GO:0009059; GO:0019538; GO:0043043; GO:0010467; GO:0043170; GO:19…	Pf00189, Pf07650	12	27.502	4.84185e+06	4.35039e+06	0.352	9	3	9	3	9	1.92734e+06	1.08191e+06	0.188	5	2	5	2	5	1.60064e+06	1.59507e+06	0.252	7	3	7	3	7	4.15362e+06	6.91902e+06	0.348	11	2	11	2	14	3.33881e+06	2.07992e+06	0.152	5	1	5
2376				AT4G01310.1		Symbols: Ribosomal L5P family protein chr4:544166-545480 REVERSE LENGTH=262	RPL5	[GO:0003723]; GO:0003676; GO:0097159; GO:1901363; GO:0005488; GO:0003674_x000D_ [GO:0003729]; GO:0003723; GO:0003676; GO:0097159; GO:1901363; GO:0005488; GO:0003674_x000D_ [GO:0003735]; GO:0005198; GO:0003674_x000D_ [GO:0005840]; GO:0043232; GO:0043228; GO:0043229; GO:0043226; GO:0005622; GO:0110165; GO:0005575_x000D_ [GO:0006412]; GO:0009059; GO:0019538; GO:0043043; GO:0010467; GO:0043170; GO:19…	Pf00281, Pf00673	6	28.326	1.25612e+06	1.12862e+06	0.0801527	2	2	2	2	2	367560	206328	0.0725191	2	2	2	2	2	1.01638e+06	1.01284e+06	0.103053	2	2	2	2	2	1.57277e+06	2.61989e+06	0.114504	3	3	3	3	3	770792	480166	0.114504	3	3	3
823				AT5G13480.2		Symbols: FY Transducin/WD40 repeat-like superfamily protein chr5:4326638-4331506 REVERSE LENGTH=653				5	73.162	117660	105717	0	0	0	0	0	0	38367.5	0	0	0	0	0	0	0	83106.3	82816.9	0.0229709	1	1	1	1	1	410322	683507	0.0872894	4	4	4	4	4	35394.7	22049.2	0	0	0	0
360	ü			cont_P07744		Keratin, type II cytoskeletal 4 OS=Mus musculus GN=Krt4 PE=1 SV=2	Krt4	[GO:0007010]; GO:0006996; GO:0016043; GO:0071840; GO:0009987; GO:0008150_x000D_ [GO:0009986]; GO:0110165; GO:0005575_x000D_ [GO:0030280]; GO:0005198; GO:0003674_x000D_ [GO:0030855]; GO:0030154; GO:0060429; GO:0048869; GO:0009888; GO:0009987; GO:0032502; GO:0048856; GO:0008150_x000D_ [GO:0031424]; GO:0032501; GO:0030216; GO:0008150; GO:0009913; GO:0043588; GO:0030855; GO:0008544; GO:0048513; GO:00…	Pf00038, Pf16208	2	56.248	452935	406961	0.0857143	7	1	7	1	10	176487	99070.4	0.08	6	1	6	1	7	112414	112023	0.0304762	2	1	2	1	3	35253.5	58724.6	0.0380952	3	0	3	0	5	26631.8	0	0.047619	4	0	4
2384				AT3G11130.1		Symbols: Clathrin, heavy chain chr3:3482575-3491667 REVERSE LENGTH=1705	CHC1	[GO:0005198]; GO:0003674_x000D_ [GO:0006886]; GO:0015031; GO:0046907; GO:0008104; GO:0045184; GO:0071702; GO:0071705; GO:0006810; GO:0051641; GO:0051649; GO:0070727; GO:0051234; GO:0009987; GO:0051179; GO:0033036; GO:0008150_x000D_ [GO:0006897]; GO:0016192; GO:0006810; GO:0051234; GO:0051179; GO:0008150_x000D_ [GO:0006898]; GO:0006897; GO:0016192; GO:0006810; GO:0051234; GO:0051179; GO:0008150_x0…	Pf00637, Pf01394, Pf09268, Pf13838	4	193.122	44730.3	40190.1	0.116716	17	2	17	2	19	148781	83517.8	0.0727273	10	1	10	1	11	37843.7	37711.9	0.0956012	13	1	13	1	13	161562	269127	0.145455	21	3	21	3	23	75953.2	47315.2	0.0539589	8	1	8
1735				AT1G27400.1		Symbols: Ribosomal protein L22p/L17e family protein chr1:9515230-9516725 FORWARD LENGTH=176	RPL17A	[GO:0002181]; GO:0006412; GO:0009059; GO:0019538; GO:0043043; GO:0010467; GO:0043170; GO:1901576; GO:0044238; GO:1901564; GO:0006518; GO:0043604; GO:1901566; GO:0071704; GO:0009058; GO:0008152; GO:0006807; GO:0043603; GO:0044271; GO:0008150; GO:0034641; GO:0044249; GO:0044237; GO:0009987_x000D_ [GO:0003729]; GO:0003723; GO:0003676; GO:0097159; GO:1901363; GO:0005488; GO:0003674_x000D_ [GO:0003735…	Pf00237	4	19.885	1.07788e+06	968477	0.204545	4	1	4	1	4	532756	299060	0.147727	3	1	3	1	3	1.1328e+06	1.12886e+06	0.0965909	2	1	2	1	2	3.444e+06	5.73694e+06	0.153409	3	1	3	1	4	551151	343340	0.0965909	2	1	2
575				AT2G26430.1		Symbols: RCY1, ATRCY1 arginine-rich cyclin 1 chr2:11243433-11245504 REVERSE LENGTH=416	CYCL1-1	[GO:0005634]; GO:0043231; GO:0043227; GO:0043229; GO:0043226; GO:0005622; GO:0110165; GO:0005575_x000D_ [GO:0006355]; GO:0010468; GO:1903506; GO:0060255; GO:2001141; GO:0019222; GO:0010556; GO:0031326; GO:0051252; GO:0050789; GO:0009889; GO:0031323; GO:0019219; GO:0065007; GO:0050794; GO:0051171; GO:0080090; GO:0008150_x000D_ [GO:0006357]; GO:0006355; GO:0010468; GO:1903506; GO:0060255; GO:200114…	Pf00134	4	47.526	31762	0	0	0	0	0	0	0	38367.5	0	0	0	0	0	0	0	116408	116003	0.03125	1	1	1	1	1	237007	394802	0.03125	1	1	1	1	1	96542	60141	0.03125	1	1	1
364				AT4G37040.1		Symbols: MAP1D methionine aminopeptidase 1D chr4:17455175-17457085 FORWARD LENGTH=350	MAP1D	[GO:0005739]; GO:0043231; GO:0005737; GO:0043227; GO:0043229; GO:0110165; GO:0005622; GO:0043226; GO:0005575_x000D_ [GO:0006508]; GO:0019538; GO:0043170; GO:0044238; GO:1901564; GO:0071704; GO:0008152; GO:0006807; GO:0008150_x000D_ [GO:0031365]; GO:0036211; GO:0019538; GO:0043412; GO:0043170; GO:0044238; GO:1901564; GO:0071704; GO:0008152; GO:0006807; GO:0008150_x000D_ [GO:0046872]; GO:0043169; G…	Pf00557	2	38.508	271727	244146	0.0485714	2	2	2	2	2	213641	119927	0.0485714	2	2	2	2	2	353884	352652	0.0485714	2	2	2	2	3	17975	0	0	0	0	0	0	0	26631.8	0	0	0	0	0
365				AT3G02220.1		Symbols: unknown protein; CONTAINS InterPro DOMAIN/s: Protein of unknown function DUF2039 (InterPro:IPR019351); Has 215 Blast hits to 215 proteins in 94 species: Archae - 2; Bacteria - 2; Metazoa - 125; Fungi - 4; Plants - 38; Viruses - 0; Other Eukaryotes - 44 (source: NCBI BLink). chr3:412210-413536 REVERSE LENGTH=227			Pf10217	4	25.6	31762	0	0.030837	1	1	1	1	1	38367.5	0	0.0704846	2	2	2	2	2	54958.3	54766.9	0	0	0	0	0	0	170638	284245	0.0704846	2	2	2	2	2	26631.8	0	0.0396476	1	1	1
366				AT1G10960.1		Symbols: ATFD1, FD1 ferredoxin 1 chr1:3664445-3664891 FORWARD LENGTH=148	FD1	[GO:0009055]; GO:0016491; GO:0022900; GO:0003824; GO:0006091; GO:0003674; GO:0044237; GO:0008152; GO:0009987; GO:0008150_x000D_ [GO:0009507]; GO:0009536; GO:0043231; GO:0005737; GO:0043227; GO:0043229; GO:0110165; GO:0005622; GO:0043226; GO:0005575_x000D_ [GO:0046872]; GO:0043169; GO:0043167; GO:0005488; GO:0003674_x000D_ [GO:0051537]; GO:0051536; GO:0051540; GO:0005488; GO:0003674	Pf00111	1	15.887	3.46956e+07	3.1174e+07	0.0675676	1	1	1	1	3	1.73592e+07	9.74449e+06	0.0675676	1	1	1	1	2	2.15364e+07	2.14614e+07	0.0675676	1	1	1	1	2	1.04568e+07	1.74187e+07	0.0675676	1	1	1	1	2	3.65475e+06	2.27673e+06	0.0675676	1	1	1
1537				AT5G60540.1		Symbols: EMB2407, ATPDX2, PDX2 pyridoxine biosynthesis 2 chr5:24336874-24338647 REVERSE LENGTH=255	PDX2	[GO:0004359]; GO:0016811; GO:0016810; GO:0016787; GO:0003824; GO:0003674_x000D_ [GO:0005829]; GO:0110165; GO:0005737; GO:0005575; GO:0005622_x000D_ [GO:0006541]; GO:0009064; GO:1901605; GO:0006520; GO:0019752; GO:0044238; GO:1901564; GO:0043436; GO:0008152; GO:0006807; GO:0071704; GO:0006082; GO:0008150; GO:0044237; GO:0044281; GO:0009987_x000D_ [GO:0008614]; GO:0006725; GO:0042816; GO:1901615; G…	Pf01174	4	27.421	388337	348920	0.160784	2	2	2	2	2	38367.5	0	0	0	0	0	0	0	119982	119564	0.0901961	1	1	1	1	1	601260	1.00157e+06	0.360784	5	5	5	5	5	52458.8	32679.3	0.0784314	1	1	1
1219				AT5G12900.1		Symbols: unknown protein; FUNCTIONS IN: molecular_function unknown; INVOLVED IN: biological_process unknown; LOCATED IN: chloroplast; EXPRESSED IN: 21 plant structures; EXPRESSED DURING: 13 growth stages; BEST Arabidopsis thaliana protein match is: unknown protein (TAIR:AT1G12330.1); Has 1807 Blast hits to 1807 proteins in 277 species: Archae - 0; Bacteria - 0; Metazoa - 736; Fungi - 347; Plants …	IRKI			3	63.289	31762	0	0	0	0	0	0	0	38367.5	0	0	0	0	0	0	0	25555.3	0	0	0	0	0	0	0	101327	168788	0.0160142	1	1	1	1	1	26631.8	0	0.0160142	1	1	1
2394				AT3G16460.1_x000D_; AT3G16460.2		Symbols: Mannose-binding lectin superfamily protein chr3:5593029-5595522 FORWARD LENGTH=705<|>Symbols: Mannose-binding lectin superfamily protein chr3:5593029-5595522 FORWARD LENGTH=705	JAL34	[GO:0030246]; GO:0005488; GO:0003674	Pf01419	12	72.43	742121	666794	0.114894	6	5	6	5	6	220658	123865	0.035461	2	2	2	2	2	622866	620697	0.110638	5	4	5	4	5	1.27621e+06	2.12588e+06	0.187234	10	9	10	9	13	279862	174341	0.120567	5	5	5
370				AT5G48370.1		Symbols: Thioesterase/thiol ester dehydrase-isomerase superfamily protein chr5:19598666-19600512 REVERSE LENGTH=438		[GO:0005777]; GO:0042579; GO:0043231; GO:0005737; GO:0043227; GO:0043229; GO:0110165; GO:0005622; GO:0043226; GO:0005575_x000D_ [GO:0006637]; GO:0009150; GO:0033875; GO:0034032; GO:0035383; GO:0043603; GO:0006163; GO:0009259; GO:0033865; GO:0072521; GO:0006790; GO:0071704; GO:0006807; GO:0009117; GO:0019693; GO:0006753; GO:0006725; GO:0034641; GO:0046483; GO:1901360; GO:1901564; GO:0044237; GO:00…		2	49.405	153384	137815	0.0456621	2	1	2	1	2	379651	213115	0.0456621	2	1	2	1	2	320334	319218	0.0821918	4	3	4	3	4	17975	0	0	0	0	0	0	0	26631.8	0	0	0	0	0
2291				AT3G23450.1		Symbols: unknown protein; FUNCTIONS IN: molecular_function unknown; INVOLVED IN: biological_process unknown; LOCATED IN: endomembrane system; EXPRESSED IN: 14 plant structures; EXPRESSED DURING: 8 growth stages; Has 694543 Blast hits to 47111 proteins in 2535 species: Archae - 1794; Bacteria - 163056; Metazoa - 258989; Fungi - 49151; Plants - 70496; Viruses - 8919; Other Eukaryotes - 142138 (sour…		[GO:0003729]; GO:0003723; GO:0003676; GO:0097159; GO:1901363; GO:0005488; GO:0003674_x000D_ [GO:0005576]; GO:0110165; GO:0005575_x000D_ [GO:0043069]; GO:0043067; GO:0060548; GO:0010941; GO:0048523; GO:0050794; GO:0048519; GO:0050789; GO:0065007; GO:0008150		6	34.845	3.09379e+06	2.77977e+06	0.5	3	3	3	3	5	4.53528e+06	2.54586e+06	0.5	3	3	3	3	5	2.899e+06	2.8889e+06	0.588496	4	4	4	4	5	4.67639e+06	7.78984e+06	0.685841	7	7	7	7	11	5.28432e+06	3.29187e+06	0.663717	6	6	6
2400				AT2G27600.1		Symbols: SKD1, VPS4, ATSKD1 AAA-type ATPase family protein chr2:11781226-11783730 FORWARD LENGTH=435	SKD1	[GO:0005524]; GO:0032559; GO:0035639; GO:0030554; GO:0032555; GO:0043168; GO:1901265; GO:0017076; GO:0032553; GO:0043167; GO:0097159; GO:1901363; GO:0000166; GO:0097367; GO:0005488; GO:0036094; GO:0003674_x000D_ [GO:0005634]; GO:0043231; GO:0043227; GO:0043229; GO:0043226; GO:0005622; GO:0110165; GO:0005575_x000D_ [GO:0005737]; GO:0110165; GO:0005622; GO:0005575_x000D_ [GO:0005771]; GO:0005770; G…	Pf00004, Pf04212, Pf09336	13	48.563	823835	740214	0.103448	5	5	5	5	7	722868	405779	0.0850575	4	4	4	4	6	922137	918927	0.181609	7	7	7	7	9	1.95684e+06	3.25967e+06	0.331034	13	13	13	13	17	802934	500189	0.151724	7	7	7
1321				AT1G67890.1		Symbols: PAS domain-containing protein tyrosine kinase family protein chr1:25457345-25462436 FORWARD LENGTH=765	RAF11	[GO:0004672]; GO:0016301; GO:0016773; GO:0140096; GO:0016772; GO:0003824; GO:0016740; GO:0003674_x000D_ [GO:0004674]; GO:0004672; GO:0016301; GO:0016773; GO:0140096; GO:0016772; GO:0003824; GO:0016740; GO:0003674_x000D_ [GO:0004712]; GO:0004672; GO:0016301; GO:0016773; GO:0140096; GO:0016772; GO:0003824; GO:0016740; GO:0003674_x000D_ [GO:0005524]; GO:0032559; GO:0035639; GO:0030554; GO:0032555; G…	Pf00989, Pf07714	6	85.164	33709.9	30288.3	0	0	0	0	0	0	38917.5	21846.2	0.00915033	1	1	1	1	1	53364.1	53178.4	0.00915033	1	1	1	1	1	158878	264656	0.0366013	3	3	3	3	3	28259	17604	0	0	0	0
374				AT1G01620.1		Symbols: PIP1C, TMP-B, PIP1;3 plasma membrane intrinsic protein 1C chr1:225986-227176 REVERSE LENGTH=286	PIP1-3	[GO:0005886]; GO:0016020; GO:0071944; GO:0110165; GO:0005575_x000D_ [GO:0006833]; GO:0042044; GO:0071702; GO:0006810; GO:0051234; GO:0051179; GO:0008150_x000D_ [GO:0009414]; GO:0006950; GO:0009415; GO:0050896; GO:0001101; GO:0009628; GO:0010033; GO:0010035; GO:1901700; GO:1902074; GO:0008150; GO:0042221_x000D_ [GO:0015250]; GO:0005372; GO:0015267; GO:0015318; GO:1901702; GO:0006833; GO:0022803; G…	Pf00230	1	30.613	369069	331608	0.0699301	3	1	3	1	4	206021	115649	0.0699301	2	1	2	1	3	241239	240399	0.0699301	3	1	3	1	3	266870	444546	0.0699301	3	1	3	1	5	242460	151041	0.0699301	3	1	3
903				AT5G63260.2		Symbols: Zinc finger C-x8-C-x5-C-x3-H type family protein chr5:25361900-25364453 FORWARD LENGTH=451	MDC12.23	[GO:0003729]; GO:0003723; GO:0003676; GO:0097159; GO:1901363; GO:0005488; GO:0003674_x000D_ [GO:0046872]; GO:0043169; GO:0043167; GO:0005488; GO:0003674	Pf00642, Pf14608	5	50.472	31762	0	0	0	0	0	0	0	38367.5	0	0	0	0	0	0	0	33161.6	33046.1	0.0399113	1	1	1	1	1	153987	256509	0.0776053	2	2	2	2	2	26631.8	0	0	0	0	0
2407				AT5G35180.4		Symbols: Protein of unknown function (DUF1336) chr5:13424538-13432787 FORWARD LENGTH=811		[GO:0008289]; GO:0005488; GO:0003674	Pf01852, Pf07059	3	90.875	18391.2	16524.4	0	0	0	0	0	0	38367.5	0	0	0	0	0	0	0	20242.2	20171.8	0	0	0	0	0	0	91630.8	152637	0.0332922	3	3	3	3	3	26631.8	0	0	0	0	0
2277				AT3G05060.1		Symbols: NOP56-like pre RNA processing ribonucleoprotein chr3:1413174-1415564 REVERSE LENGTH=533	NOP5-2	[GO:0003729]; GO:0003723; GO:0003676; GO:0097159; GO:1901363; GO:0005488; GO:0003674_x000D_ [GO:0005730]; GO:0043232; GO:0031981; GO:0043228; GO:0043229; GO:0070013; GO:0005634; GO:0043226; GO:0005622; GO:0043233; GO:0043231; GO:0110165; GO:0031974; GO:0043227; GO:0005575_x000D_ [GO:0030515]; GO:0003723; GO:0003676; GO:0097159; GO:1901363; GO:0005488; GO:0003674_x000D_ [GO:0031428]; GO:0005732; G…	Pf01798, Pf08156	9	58.966	427304	383932	0.054409	3	3	3	3	3	416855	234000	0.0825516	4	4	4	4	5	357659	356414	0.0825516	4	4	4	4	4	891077	1.48434e+06	0.0825516	4	4	4	4	5	397630	247704	0.043152	2	2	2
1305				AT5G18570.1		Symbols: EMB269, ATOBGC, CPSAR1 GTP1/OBG family protein chr5:6171839-6174823 REVERSE LENGTH=681	OBGL	[GO:0000287]; GO:0046872; GO:0043169; GO:0043167; GO:0005488; GO:0003674_x000D_ [GO:0003729]; GO:0003723; GO:0003676; GO:0097159; GO:1901363; GO:0005488; GO:0003674_x000D_ [GO:0003924]; GO:0017111; GO:0016462; GO:0016818; GO:0016817; GO:0016787; GO:0003824; GO:0003674_x000D_ [GO:0005525]; GO:0032561; GO:0035639; GO:0019001; GO:0032555; GO:0043168; GO:1901265; GO:0017076; GO:0032553; GO:0043167; G…	Pf01018, Pf01926, Pf09269	5	75.601	31762	0	0	0	0	0	0	0	38367.5	0	0	0	0	0	0	0	20386.9	20315.9	0	0	0	0	0	0	69263.7	115378	0	0	0	0	0	0	26631.8	0	0	0	0	0
379				AT4G17720.1		Symbols: RNA-binding (RRM/RBD/RNP motifs) family protein chr4:9862660-9864498 REVERSE LENGTH=313	DL4895C	[GO:0003723]; GO:0003676; GO:0097159; GO:1901363; GO:0005488; GO:0003674_x000D_ [GO:0005829]; GO:0110165; GO:0005737; GO:0005575; GO:0005622_x000D_ [GO:0005886]; GO:0016020; GO:0071944; GO:0110165; GO:0005575_x000D_ [GO:0006364]; GO:0016072; GO:0034470; GO:0042254; GO:0034660; GO:0006396; GO:0022613; GO:0016070; GO:0010467; GO:0044085; GO:0090304; GO:0043170; GO:0071840; GO:0006139; GO:0071704; G…	Pf00076	2	33.527	330806	297228	0.0830671	3	2	3	2	3	235414	132148	0.0926518	3	2	3	2	3	231099	230295	0.057508	2	1	2	1	2	17975	0	0	0	0	0	0	0	26631.8	0	0	0	0	0
2263				AT3G03380.1		Symbols: DegP7 DegP protease 7 chr3:799720-808319 FORWARD LENGTH=1097	DEGP7	[GO:0004252]; GO:0004175; GO:0008236; GO:0008233; GO:0017171; GO:0016787; GO:0140096; GO:0003824; GO:0003674_x000D_ [GO:0006508]; GO:0019538; GO:0043170; GO:0044238; GO:1901564; GO:0071704; GO:0008152; GO:0006807; GO:0008150_x000D_ [GO:0008233]; GO:0016787; GO:0140096; GO:0003824; GO:0003674_x000D_ [GO:0009507]; GO:0009536; GO:0043231; GO:0005737; GO:0043227; GO:0043229; GO:0110165; GO:0005622; G…	Pf12812, Pf13180, Pf13365	5	119.802	45457.7	40843.7	0.00729262	1	1	1	1	2	38380.6	21544.8	0	0	0	0	0	0	50515.2	50339.4	0	0	0	0	0	0	148991	248187	0.0428441	3	3	3	3	3	26631.8	0	0	0	0	0
1178				AT1G10760.1		Symbols: SEX1, SOP1, SOP, GWD1, GWD Pyruvate phosphate dikinase, PEP/pyruvate binding domain chr1:3581210-3590043 REVERSE LENGTH=1399	GWD1	[GO:0003729]; GO:0003723; GO:0003676; GO:0097159; GO:1901363; GO:0005488; GO:0003674_x000D_ [GO:0005524]; GO:0032559; GO:0035639; GO:0030554; GO:0032555; GO:0043168; GO:1901265; GO:0017076; GO:0032553; GO:0043167; GO:0097159; GO:1901363; GO:0000166; GO:0097367; GO:0005488; GO:0036094; GO:0003674_x000D_ [GO:0005983]; GO:0005982; GO:0009251; GO:0044042; GO:0000272; GO:0005976; GO:0009057; GO:001605…	Pf01326	3	156.485	47834.6	42979.3	0.00571837	1	1	1	1	1	10979.9	6163.54	0.00571837	1	1	1	1	1	56377	56180.8	0.0128663	2	2	2	2	2	63031.2	104996	0.0128663	2	2	2	2	2	26631.8	0	0	0	0	0
2441				AT2G34970.1		Symbols: Trimeric LpxA-like enzyme chr2:14746340-14748532 FORWARD LENGTH=730		[GO:0003743]; GO:0008135; GO:0006413; GO:0090079; GO:0006412; GO:0044237; GO:0003676; GO:0045182; GO:0009059; GO:0019538; GO:0043043; GO:0010467; GO:0008152; GO:0009987; GO:0097159; GO:1901363; GO:0003674; GO:0006417; GO:0043170; GO:1901576; GO:0044238; GO:1901564; GO:0006518; GO:0043604; GO:1901566; GO:0008150; GO:0005488; GO:0010556; GO:0010608; GO:0031326; GO:0034248; GO:0051246; GO:0071704; G…	Pf00483, Pf02020	5	81.812	88322.4	79357.5	0.0136986	1	1	1	1	1	26242.3	14731	0.0260274	2	2	2	2	2	80423.6	80143.6	0.0369863	3	3	3	3	3	161516	269051	0.0479452	4	4	4	4	4	46531	28986.6	0.0136986	1	1	1
1022				AT1G80260.1		Symbols: emb1427 Spc97 / Spc98 family of spindle pole body (SBP) component chr1:30175924-30180511 FORWARD LENGTH=995	emb1427	[GO:0000278]; GO:0007049; GO:0009987; GO:0008150_x000D_ [GO:0000922]; GO:0110165; GO:0005819; GO:0005575; GO:0043232; GO:0015630; GO:0043228; GO:0043229; GO:0005856; GO:0043226; GO:0005622_x000D_ [GO:0000923]; GO:0005815; GO:0032153; GO:0110165; GO:0015630; GO:0005575; GO:0005856; GO:0043232; GO:0043228; GO:0043229; GO:0043226; GO:0005622_x000D_ [GO:0000930]; GO:0032991; GO:0005815; GO:0005575; G…	Pf04130, Pf17681	4	111.369	31762	0	0	0	0	0	0	0	38367.5	0	0	0	0	0	0	0	39248.4	39111.8	0	0	0	0	0	0	165513	275709	0.0271357	3	3	3	3	3	26631.8	0	0	0	0	0
384				AT1G29670.1		Symbols: GDSL-like Lipase/Acylhydrolase superfamily protein chr1:10375843-10377717 FORWARD LENGTH=363		[GO:0016042]; GO:0006629; GO:1901575; GO:0044238; GO:0071704; GO:0009056; GO:0008152; GO:0008150_x000D_ [GO:0016788]; GO:0016787; GO:0003824; GO:0003674	Pf00657	2	39.847	264622	237763	0	0	0	0	0	0	242470	136109	0.0220386	1	1	1	1	1	295463	294434	0.0220386	1	1	1	1	1	229989	383110	0.126722	3	3	3	3	3	26631.8	0	0	0	0	0
493				AT5G40200.1		Symbols: DegP9 DegP protease 9 chr5:16070402-16073101 FORWARD LENGTH=592	DEGP9	[GO:0004252]; GO:0004175; GO:0008236; GO:0008233; GO:0017171; GO:0016787; GO:0140096; GO:0003824; GO:0003674_x000D_ [GO:0005634]; GO:0043231; GO:0043227; GO:0043229; GO:0043226; GO:0005622; GO:0110165; GO:0005575_x000D_ [GO:0006508]; GO:0019538; GO:0043170; GO:0044238; GO:1901564; GO:0071704; GO:0008152; GO:0006807; GO:0008150_x000D_ [GO:0008236]; GO:0008233; GO:0017171; GO:0016787; GO:0140096; G…	Pf13180, Pf13365, Pf17815	7	65.112	20270.7	18213.2	0	0	0	0	0	0	38367.5	0	0.0253378	1	1	1	1	1	20763.2	20691	0.0253378	1	1	1	1	1	109938	183132	0.0591216	3	3	3	3	4	26631.8	0	0	0	0	0
1175				AT3G25690.2_x000D_; AT3G25690.1		Symbols: CHUP1 Hydroxyproline-rich glycoprotein family protein chr3:9354061-9357757 FORWARD LENGTH=1004<|>Symbols: CHUP1 Hydroxyproline-rich glycoprotein family protein chr3:9354061-9357757 FORWARD LENGTH=1004	CHUP1	[GO:0009658]; GO:0009657; GO:0006996; GO:0016043; GO:0071840; GO:0009987; GO:0008150_x000D_ [GO:0009707]; GO:0009527; GO:0031969; GO:0031968; GO:0042170; GO:0009941; GO:0019867; GO:0098588; GO:0031967; GO:0031090; GO:0009526; GO:0009507; GO:0016020; GO:0031975; GO:0043227; GO:0043229; GO:0009536; GO:0110165; GO:0043226; GO:0005622; GO:0043231; GO:0005737; GO:0005575_x000D_ [GO:0009902]; GO:000965…		4	111.843	54127.4	48633.4	0	0	0	0	0	0	19528.4	10962.2	0	0	0	0	0	0	66713.9	66481.6	0	0	0	0	0	0	107643	179309	0.060757	6	6	6	6	6	29872.4	18609	0.0229084	2	2	2
387				AT2G37860.3		Symbols: LCD1 Protein of unknown function (DUF3411) chr2:15856952-15858793 FORWARD LENGTH=432	RE	[GO:0000302]; GO:0006979; GO:1901700; GO:0006950; GO:0042221; GO:0050896; GO:0008150_x000D_ [GO:0009648]; GO:0009416; GO:0009314; GO:0009628; GO:0050896; GO:0008150_x000D_ [GO:0009658]; GO:0009657; GO:0006996; GO:0016043; GO:0071840; GO:0009987; GO:0008150_x000D_ [GO:0031969]; GO:0042170; GO:0009941; GO:0031090; GO:0009526; GO:0009507; GO:0016020; GO:0043227; GO:0031967; GO:0009536; GO:0110165; G…	Pf11891	2	46.6	289924	260496	0.0231481	1	1	1	1	1	257666	144639	0.0532407	2	2	2	2	2	291435	290420	0.0532407	2	2	2	2	2	16262	27089	0	0	0	0	0	0	26631.8	0	0	0	0	0
2445				AT5G16280.1		Symbols: Tetratricopeptide repeat (TPR)-like superfamily protein chr5:5323377-5331345 REVERSE LENGTH=1272		[GO:1990072]; GO:0030008; GO:0005794; GO:0099023; GO:0140535; GO:0043231; GO:0005737; GO:0012505; GO:0032991; GO:0043227; GO:0043229; GO:0110165; GO:0005622; GO:0005575; GO:0043226	Pf12739	5	143.489	31762	0	0	0	0	0	0	0	38367.5	0	0	0	0	0	0	0	17499.3	17438.4	0.00550314	1	1	1	1	1	105955	176498	0.0448113	6	6	6	6	6	14613.1	9103.24	0.00550314	1	1	1
1497				AT1G64520.1		Symbols: RPN12a regulatory particle non-ATPase 12A chr1:23956459-23958120 FORWARD LENGTH=267	RPN12A	[GO:0000502]; GO:0140535; GO:1905369; GO:0032991; GO:1905368; GO:0005575; GO:1902494_x000D_ [GO:0005838]; GO:0032991; GO:0022624; GO:0005575; GO:0000502; GO:0005622; GO:0140535; GO:1905369; GO:0110165; GO:1905368; GO:1902494_x000D_ [GO:0006508]; GO:0019538; GO:0043170; GO:0044238; GO:1901564; GO:0071704; GO:0008152; GO:0006807; GO:0008150_x000D_ [GO:0008541]; GO:0032991; GO:0005838; GO:0005575; G…	Pf10075	6	30.687	1.70656e+06	1.53334e+06	0.157303	4	4	4	4	4	943069	529388	0.123596	3	3	3	3	3	1.3267e+06	1.32208e+06	0.123596	3	3	3	3	3	3.20895e+06	5.34541e+06	0.28839	7	7	7	7	7	1.58816e+06	989345	0.123596	3	3	3
2449				AT2G32080.1		Symbols: PUR ALPHA-1 purin-rich alpha 1 chr2:13642716-13644036 REVERSE LENGTH=296	PURA1	[GO:0000977]; GO:0000976; GO:0001067; GO:1990837; GO:0003676; GO:0003690; GO:0043565; GO:0097159; GO:1901363; GO:0003677; GO:0005488; GO:0003674_x000D_ [GO:0000981]; GO:0003700; GO:0006357; GO:0140110; GO:0006355; GO:0003674; GO:0006351; GO:0010468; GO:1903506; GO:0097659; GO:0060255; GO:2001141; GO:0032774; GO:0010467; GO:0019222; GO:0010556; GO:0031326; GO:0051252; GO:0009059; GO:0016070; GO:00…	Pf04845	3	32.181	92494.8	83106.4	0.0506757	2	2	2	2	2	38367.5	0	0.027027	1	1	1	1	1	146725	146214	0.0506757	2	2	2	2	2	211810	352828	0.0506757	2	2	2	2	2	51785.2	32259.7	0.0912162	2	2	2
391				AT3G15670.1		Symbols: Late embryogenesis abundant protein (LEA) family protein chr3:5310141-5310901 REVERSE LENGTH=225	LEA29			2	24.172	315262	283262	0.0977778	2	2	2	2	2	201266	112980	0.0977778	2	2	2	2	2	261292	260382	0.0577778	1	1	1	1	1	29219.2	48672.7	0	0	0	0	0	0	26631.8	0	0	0	0	0
2177				AT1G13190.1		Symbols: RNA-binding (RRM/RBD/RNP motifs) family protein chr1:4499633-4501354 FORWARD LENGTH=573		[GO:0003723]; GO:0003676; GO:0097159; GO:1901363; GO:0005488; GO:0003674_x000D_ [GO:0003729]; GO:0003723; GO:0003676; GO:0097159; GO:1901363; GO:0005488; GO:0003674_x000D_ [GO:0005634]; GO:0043231; GO:0043227; GO:0043229; GO:0043226; GO:0005622; GO:0110165; GO:0005575_x000D_ [GO:0005847]; GO:0005849; GO:0140513; GO:0032991; GO:0005634; GO:0005575; GO:0043231; GO:0043227; GO:0043229; GO:0043226; G…	Pf00076	9	61.361	395334	355207	0.017452	1	1	1	1	1	257371	144474	0.017452	1	1	1	1	1	371087	369795	0.0366492	2	2	2	2	2	1.46219e+06	2.43569e+06	0.129145	8	8	8	8	9	192747	120072	0.0558464	3	3	3
1047				AT2G47330.1		Symbols: P-loop containing nucleoside triphosphate hydrolases superfamily protein chr2:19429083-19431617 REVERSE LENGTH=760	RH24	[GO:0003723]; GO:0003676; GO:0097159; GO:1901363; GO:0005488; GO:0003674_x000D_ [GO:0003724]; GO:0004386; GO:0008186; GO:0140098; GO:0140640; GO:0140657; GO:0003824; GO:0003674_x000D_ [GO:0005524]; GO:0032559; GO:0035639; GO:0030554; GO:0032555; GO:0043168; GO:1901265; GO:0017076; GO:0032553; GO:0043167; GO:0097159; GO:1901363; GO:0000166; GO:0097367; GO:0005488; GO:0036094; GO:0003674_x000D_ [GO…	Pf00270, Pf00271	4	82.999	31762	0	0	0	0	0	0	0	38367.5	0	0	0	0	0	0	0	13545	13497.9	0	0	0	0	0	0	87844.1	146329	0.025	1	1	1	1	1	26631.8	0	0	0	0	0
1374				AT4G21670.1		Symbols: CPL1, FRY2, ATCPL1 C-terminal domain phosphatase-like 1 chr4:11511511-11516922 FORWARD LENGTH=967	CPL1	[GO:0000184]; GO:0000956; GO:0006402; GO:0006401; GO:0010629; GO:0016071; GO:0009057; GO:0016070; GO:0034655; GO:0010468; GO:0010605; GO:0043170; GO:1901575; GO:0090304; GO:0006139; GO:0019439; GO:0044270; GO:0046700; GO:1901361; GO:0060255; GO:0009892; GO:0071704; GO:0009056; GO:0006725; GO:0034641; GO:0044238; GO:0046483; GO:1901360; GO:0044248; GO:0019222; GO:0048519; GO:0008152; GO:0044237; G…	Pf00035, Pf03031	11	108.352	157322	141353	0	0	0	0	0	0	79314.8	44523	0.00827301	1	1	1	1	1	240368	239531	0	0	0	0	0	0	734919	1.22421e+06	0.134436	10	10	10	10	13	61342.7	38213.5	0.0186143	2	2	2
2455				AT1G56070.1		Symbols: LOS1 Ribosomal protein S5/Elongation factor G/III/V family protein chr1:20968245-20971077 REVERSE LENGTH=843	LOS1	[GO:0003729]; GO:0003723; GO:0003676; GO:0097159; GO:1901363; GO:0005488; GO:0003674_x000D_ [GO:0003746]; GO:0008135; GO:0006414; GO:0090079; GO:0006412; GO:0009059; GO:0003676; GO:0045182; GO:0019538; GO:0043043; GO:0010467; GO:0043170; GO:1901576; GO:0097159; GO:1901363; GO:0003674; GO:0006417; GO:0044238; GO:1901564; GO:0006518; GO:0043604; GO:1901566; GO:0071704; GO:0009058; GO:0005488; GO:00…	Pf00009, Pf00679, Pf03144, Pf03764, Pf14492	47	93.83	2.25375e+07	2.02499e+07	0.372479	41	41	41	41	54	1.51694e+07	8.51526e+06	0.297746	32	32	32	32	39	1.97913e+07	1.97224e+07	0.404508	41	41	41	41	54	5.22752e+07	8.7079e+07	0.430605	47	47	47	47	78	1.58959e+07	9.90237e+06	0.282325	33	33	33
931				AT5G45190.2		Symbols: Cyclin family protein chr5:18277808-18280733 REVERSE LENGTH=590	CYCT1:5	[GO:0006357]; GO:0006355; GO:0010468; GO:1903506; GO:0060255; GO:2001141; GO:0019222; GO:0010556; GO:0031326; GO:0051252; GO:0050789; GO:0009889; GO:0031323; GO:0019219; GO:0065007; GO:0050794; GO:0051171; GO:0080090; GO:0008150_x000D_ [GO:0009615]; GO:0051707; GO:0043207; GO:0044419; GO:0009605; GO:0009607; GO:0008150; GO:0050896_x000D_ [GO:0009908]; GO:0090567; GO:0009791; GO:0048367; GO:004860…	Pf00134	8	66.446	91041.7	81800.8	0.0355932	2	2	2	2	2	40625	22804.7	0.0152542	1	1	1	1	1	163535	162966	0.0542373	3	3	3	3	3	449726	749145	0.125424	6	6	6	6	8	28298.8	17628.8	0.0576271	3	3	3
2126				AT1G12910.1		Symbols: ATAN11, LWD1 Transducin/WD40 repeat-like superfamily protein chr1:4395114-4396154 REVERSE LENGTH=346	LWD1	[GO:0000976]; GO:0001067; GO:1990837; GO:0003676; GO:0003690; GO:0043565; GO:0097159; GO:1901363; GO:0003677; GO:0005488; GO:0003674_x000D_ [GO:0005634]; GO:0043231; GO:0043227; GO:0043229; GO:0043226; GO:0005622; GO:0110165; GO:0005575_x000D_ [GO:0009718]; GO:0009813; GO:0046148; GO:0046283; GO:0009812; GO:1901576; GO:0042440; GO:0071704; GO:0009058; GO:0008152; GO:0008150_x000D_ [GO:0043153]; G…	Pf00400	3	39.064	30957.3	27815.1	0.0462428	1	1	1	1	1	38367.5	0	0	0	0	0	0	0	47463	47297.8	0	0	0	0	0	0	190078	316628	0.0462428	1	1	1	1	1	26631.8	0	0	0	0	0
2467				AT1G19920.1		Symbols: APS2, ASA1 Pseudouridine synthase/archaeosine transglycosylase-like family protein chr1:6914835-6916657 REVERSE LENGTH=476	APS2	[GO:0000103]; GO:0006790; GO:0044237; GO:0008152; GO:0009987; GO:0008150_x000D_ [GO:0004020]; GO:0016301; GO:0016773; GO:0016772; GO:0016740; GO:0003824; GO:0003674_x000D_ [GO:0004781]; GO:0004779; GO:0070566; GO:0016779; GO:0016772; GO:0016740; GO:0003824; GO:0003674_x000D_ [GO:0005524]; GO:0032559; GO:0035639; GO:0030554; GO:0032555; GO:0043168; GO:1901265; GO:0017076; GO:0032553; GO:0043167; G…	Pf01747, Pf14306	3	53.604	79905.5	71795	0.0945378	5	2	5	2	6	41865	23500.8	0.0504202	3	1	3	1	3	201757	201055	0.092437	5	2	5	2	5	237181	395091	0.0987395	5	1	5	1	6	49126.9	30603.7	0.0315126	2	0	2
399				AT4G20020.1		Symbols: unknown protein; BEST Arabidopsis thaliana protein match is: unknown protein (TAIR:AT5G44780.1); Has 28928 Blast hits to 16023 proteins in 1033 species: Archae - 4; Bacteria - 4155; Metazoa - 15463; Fungi - 2938; Plants - 3091; Viruses - 205; Other Eukaryotes - 3072 (source: NCBI BLink). chr4:10844433-10846085 REVERSE LENGTH=419	MORF1	[GO:0006397]; GO:0006396; GO:0016071; GO:0016070; GO:0010467; GO:0090304; GO:0043170; GO:0006139; GO:0071704; GO:0006725; GO:0034641; GO:0044238; GO:0046483; GO:1901360; GO:0008152; GO:0044237; GO:0006807; GO:0008150; GO:0009987_x000D_ [GO:0009507]; GO:0009536; GO:0043231; GO:0005737; GO:0043227; GO:0043229; GO:0110165; GO:0005622; GO:0043226; GO:0005575_x000D_ [GO:0016554]; GO:0016553; GO:000945…		2	45.13	222568	199977	0	0	0	0	0	0	242883	136341	0.0310263	1	1	1	1	1	294958	293931	0.071599	2	2	2	2	2	29694.2	49464	0	0	0	0	0	0	26631.8	0	0	0	0	0
830				AT5G06680.1		Symbols: SPC98, ATGCP3, ATSPC98, GCP3 spindle pole body component 98 chr5:2056741-2059369 FORWARD LENGTH=838	GCP3	[GO:0000278]; GO:0007049; GO:0009987; GO:0008150_x000D_ [GO:0000922]; GO:0110165; GO:0005819; GO:0005575; GO:0043232; GO:0015630; GO:0043228; GO:0043229; GO:0005856; GO:0043226; GO:0005622_x000D_ [GO:0000923]; GO:0005815; GO:0032153; GO:0110165; GO:0015630; GO:0005575; GO:0005856; GO:0043232; GO:0043228; GO:0043229; GO:0043226; GO:0005622_x000D_ [GO:0000930]; GO:0032991; GO:0005815; GO:0005575; G…	Pf04130, Pf17681	7	94.587	58670.6	52715.5	0.00954654	1	1	1	1	1	71999.4	40416.6	0	0	0	0	0	0	69096.9	68856.3	0.00954654	1	1	1	1	1	424018	706321	0.0477327	3	3	3	3	3	18315.1	11409.4	0.0238663	2	2	2
2271				AT4G36870.2_x000D_; AT4G36870.1		Symbols: BLH2, SAW1 BEL1-like homeodomain 2 chr4:17369423-17373723 FORWARD LENGTH=739<|>Symbols: BLH2, SAW1 BEL1-like homeodomain 2 chr4:17369423-17373723 FORWARD LENGTH=739	BLH2	[GO:0000976]; GO:0001067; GO:1990837; GO:0003676; GO:0003690; GO:0043565; GO:0097159; GO:1901363; GO:0003677; GO:0005488; GO:0003674_x000D_ [GO:0000978]; GO:0000977; GO:0000987; GO:0000976; GO:0001067; GO:1990837; GO:0003676; GO:0003690; GO:0043565; GO:0097159; GO:1901363; GO:0003677; GO:0005488; GO:0003674_x000D_ [GO:0000981]; GO:0003700; GO:0006357; GO:0140110; GO:0006355; GO:0003674; GO:000635…	Pf05920, Pf07526	3	81.554	31762	0	0	0	0	0	0	0	33549.6	18832.9	0.0162382	1	1	1	1	1	39906.8	39767.9	0	0	0	0	0	0	71321.9	118807	0	0	0	0	0	0	26631.8	0	0	0	0	0
2476				AT2G29140.1		Symbols: APUM3, PUM3 pumilio 3 chr2:12531392-12535060 FORWARD LENGTH=964	APUM3	[GO:0003729]; GO:0003723; GO:0003676; GO:0097159; GO:1901363; GO:0005488; GO:0003674_x000D_ [GO:0005737]; GO:0110165; GO:0005622; GO:0005575_x000D_ [GO:0006417]; GO:0010556; GO:0010608; GO:0031326; GO:0034248; GO:0051246; GO:0009889; GO:0060255; GO:0010468; GO:0031323; GO:0051171; GO:0080090; GO:0019222; GO:0050794; GO:0050789; GO:0065007; GO:0008150_x000D_ [GO:0010608]; GO:0010468; GO:0060255; G…	Pf00806, Pf07990	10	105.919	242097	217524	0.0570539	6	1	6	1	7	208754	117183	0.026971	3	1	3	1	5	291160	290146	0.0560166	6	1	6	1	7	619835	1.03251e+06	0.0850622	8	2	8	2	8	195378	121711	0.0477178	5	1	5
2478				AT4G35060.1		Symbols: HIPP25 Heavy metal transport/detoxification superfamily protein chr4:16685874-16686419 REVERSE LENGTH=153	HIPP25	[GO:0016020]; GO:0110165; GO:0005575_x000D_ [GO:0046872]; GO:0043169; GO:0043167; GO:0005488; GO:0003674_x000D_ [GO:0050896]; GO:0008150	Pf00403	3	17.152	368947	331499	0	0	0	0	0	0	326843	183472	0.0718954	1	1	1	1	1	554685	552754	0	0	0	0	0	0	1.17014e+06	1.9492e+06	0.189542	3	3	3	3	3	384938	239798	0.137255	2	2	2
2481				AT4G34980.1		Symbols: SLP2 subtilisin-like serine protease 2 chr4:16656929-16659223 REVERSE LENGTH=764	SBT1.6	[GO:0004252]; GO:0004175; GO:0008236; GO:0008233; GO:0017171; GO:0016787; GO:0140096; GO:0003824; GO:0003674_x000D_ [GO:0006508]; GO:0019538; GO:0043170; GO:0044238; GO:1901564; GO:0071704; GO:0008152; GO:0006807; GO:0008150_x000D_ [GO:0008236]; GO:0008233; GO:0017171; GO:0016787; GO:0140096; GO:0003824; GO:0003674_x000D_ [GO:0009827]; GO:0009664; GO:0042545; GO:0071555; GO:0071669; GO:0045229; G…	Pf00082, Pf02225, Pf05922, Pf17766	13	80.996	1.50924e+06	1.35605e+06	0.109948	8	8	8	8	9	766608	430332	0.0680628	5	5	5	5	6	1.26805e+06	1.26363e+06	0.109948	7	7	7	7	8	2.39778e+06	3.99418e+06	0.143979	10	10	10	10	13	1.20749e+06	752208	0.108639	8	8	8
1050				AT3G21070.1		Symbols: NADK1, ATNADK-1 NAD kinase 1 chr3:7380434-7383874 REVERSE LENGTH=530				3	58.901	18064	16230.5	0	0	0	0	0	0	38367.5	0	0	0	0	0	0	0	25555.3	0	0	0	0	0	0	0	72283.3	120408	0.0207547	1	1	1	1	1	26631.8	0	0	0	0	0
2211				AT3G62240.1		Symbols: RING/U-box superfamily protein chr3:23033592-23036653 REVERSE LENGTH=812	T17J13.200	[GO:0000976]; GO:0001067; GO:1990837; GO:0003676; GO:0003690; GO:0043565; GO:0097159; GO:1901363; GO:0003677; GO:0005488; GO:0003674_x000D_ [GO:0003729]; GO:0003723; GO:0003676; GO:0097159; GO:1901363; GO:0005488; GO:0003674_x000D_ [GO:0016567]; GO:0032446; GO:0070647; GO:0036211; GO:0019538; GO:0043412; GO:0043170; GO:0044238; GO:1901564; GO:0071704; GO:0008152; GO:0006807; GO:0008150_x000D_ [GO…		7	90.168	95366.4	85686.5	0.0554187	3	3	3	3	3	38367.5	0	0	0	0	0	0	0	57646.3	57445.6	0.0406404	3	3	3	3	3	248586	414090	0.0800493	6	6	6	6	7	25900.1	16134.5	0.0123153	1	1	1
2490				AT3G11510.1		Symbols: Ribosomal protein S11 family protein chr3:3623757-3624866 REVERSE LENGTH=150	RPS14B	[GO:0000028]; GO:0022618; GO:0042255; GO:0042274; GO:0065003; GO:0071826; GO:0022613; GO:0140694; GO:0042254; GO:0022607; GO:0043933; GO:0044085; GO:0070925; GO:0016043; GO:0071840; GO:0006996; GO:0009987; GO:0008150_x000D_ [GO:0000462]; GO:0030490; GO:0006364; GO:0042274; GO:0016072; GO:0034470; GO:0042254; GO:0022613; GO:0034660; GO:0006396; GO:0044085; GO:0016070; GO:0010467; GO:0071840; GO:00…	Pf00411	4	16.263	1.43326e+07	1.28778e+07	0.3	3	0	3	0	4	4.92781e+06	2.7662e+06	0.213333	2	0	2	0	3	1.05118e+07	1.04752e+07	0.373333	4	1	4	1	5	1.93612e+07	3.22515e+07	0.373333	4	1	4	1	5	9.81642e+06	6.11515e+06	0.373333	4	1	4
556				AT2G02070.1		Symbols: AtIDD5, IDD5 indeterminate(ID)-domain 5 chr2:505523-509154 FORWARD LENGTH=602	IDD5	[GO:0000976]; GO:0001067; GO:1990837; GO:0003676; GO:0003690; GO:0043565; GO:0097159; GO:1901363; GO:0003677; GO:0005488; GO:0003674_x000D_ [GO:0003700]; GO:0140110; GO:0006355; GO:0003674; GO:0006351; GO:0010468; GO:1903506; GO:0097659; GO:0060255; GO:2001141; GO:0032774; GO:0010467; GO:0019222; GO:0010556; GO:0031326; GO:0051252; GO:0009059; GO:0016070; GO:0034654; GO:0043170; GO:0050789; GO:00…	Pf12171	4	64.424	31762	0	0.0149502	1	0	1	0	1	38367.5	0	0.0149502	1	0	1	0	1	54448.8	54259.2	0.0149502	1	0	1	0	2	166984	278159	0.0265781	2	0	2	0	3	26631.8	0	0.0149502	1	0	1
2347				AT1G14740.1		Symbols: Protein of unknown function (DUF1423) chr1:5075450-5077732 REVERSE LENGTH=733	OBE3	[GO:0001708]; GO:0048869; GO:0045165; GO:0009987; GO:0032502; GO:0030154; GO:0008150_x000D_ [GO:0005634]; GO:0043231; GO:0043227; GO:0043229; GO:0043226; GO:0005622; GO:0110165; GO:0005575_x000D_ [GO:0009880]; GO:0007389; GO:0009790; GO:0032501; GO:0007275; GO:0008150; GO:0048856; GO:0032502_x000D_ [GO:0010071]; GO:0003006; GO:0090421; GO:0010015; GO:0048508; GO:0022414; GO:0032502; GO:0010014; G…	Pf07227, Pf16312	3	82.337	31762	0	0	0	0	0	0	0	38367.5	0	0	0	0	0	0	0	25555.3	0	0	0	0	0	0	0	31469	52420.5	0	0	0	0	0	0	26631.8	0	0	0	0	0
1454				AT4G18480.1		Symbols: CHLI1, CH42, CH-42, CHL11, CHLI-1 P-loop containing nucleoside triphosphate hydrolases superfamily protein chr4:10201897-10203361 REVERSE LENGTH=424	CHLI1	[GO:0005524]; GO:0032559; GO:0035639; GO:0030554; GO:0032555; GO:0043168; GO:1901265; GO:0017076; GO:0032553; GO:0043167; GO:0097159; GO:1901363; GO:0000166; GO:0097367; GO:0005488; GO:0036094; GO:0003674_x000D_ [GO:0009507]; GO:0009536; GO:0043231; GO:0005737; GO:0043227; GO:0043229; GO:0110165; GO:0005622; GO:0043226; GO:0005575_x000D_ [GO:0009570]; GO:0009532; GO:0009507; GO:0110165; GO:000953…	Pf01078, Pf17863	14	46.241	5.29298e+06	4.75573e+06	0.294811	11	4	11	4	14	2.62284e+06	1.47232e+06	0.169811	7	4	7	4	10	3.21828e+06	3.20707e+06	0.169811	7	4	7	4	10	7.82051e+06	1.30273e+07	0.290094	12	5	12	5	16	2.93915e+06	1.83095e+06	0.221698	9	5	9
2496				AT5G64610.1		Symbols: HAM1 histone acetyltransferase of the MYST family 1 chr5:25828333-25830503 REVERSE LENGTH=445	HAM1	[GO:0004402]; GO:0061733; GO:0140993; GO:0034212; GO:0140096; GO:0006338; GO:0008080; GO:0003824; GO:0006325; GO:0016407; GO:0016410; GO:0003674; GO:0071824; GO:0016747; GO:0043933; GO:0016746; GO:0016043; GO:0016740; GO:0071840; GO:0009987; GO:0008150_x000D_ [GO:0005634]; GO:0043231; GO:0043227; GO:0043229; GO:0043226; GO:0005622; GO:0110165; GO:0005575_x000D_ [GO:0006281]; GO:0006259; GO:000697…	Pf01853, Pf11717, Pf17772	3	51.405	31762	0	0	0	0	0	0	0	38367.5	0	0	0	0	0	0	0	58474.9	58271.3	0	0	0	0	0	0	145618	242567	0.0359551	2	2	2	2	2	26631.8	0	0	0	0	0
2497				AT5G50920.1		Symbols: CLPC, ATHSP93-V, HSP93-V, DCA1, CLPC1 CLPC homologue 1 chr5:20715710-20719800 REVERSE LENGTH=929	CLPC1	[GO:0003729]; GO:0003723; GO:0003676; GO:0097159; GO:1901363; GO:0005488; GO:0003674_x000D_ [GO:0004176]; GO:0008233; GO:0140657; GO:0016787; GO:0140096; GO:0003674; GO:0003824_x000D_ [GO:0005524]; GO:0032559; GO:0035639; GO:0030554; GO:0032555; GO:0043168; GO:1901265; GO:0017076; GO:0032553; GO:0043167; GO:0097159; GO:1901363; GO:0000166; GO:0097367; GO:0005488; GO:0036094; GO:0003674_x000D_ [GO…	Pf00004, Pf02861, Pf07724, Pf10431, Pf17871	35	103.388	6.60934e+06	5.93848e+06	0.308934	26	9	26	9	31	3.12116e+06	1.75205e+06	0.20775	18	8	18	8	23	4.79063e+06	4.77395e+06	0.228202	19	7	19	7	25	1.08899e+07	1.81401e+07	0.34338	30	11	30	11	39	3.81195e+06	2.37466e+06	0.247578	22	6	22
413				AT2G39270.1		Symbols: P-loop containing nucleoside triphosphate hydrolases superfamily protein chr2:16399983-16401408 FORWARD LENGTH=295		[GO:0004017]; GO:0050145; GO:0016776; GO:0019205; GO:0046940; GO:0016772; GO:0016301; GO:0009123; GO:0009165; GO:0016740; GO:0006753; GO:0009117; GO:1901293; GO:0003824; GO:0006796; GO:0019637; GO:0055086; GO:0034654; GO:0090407; GO:0003674; GO:0006793; GO:0071704; GO:0006139; GO:0044281; GO:0018130; GO:0019438; GO:0044271; GO:1901362; GO:1901576; GO:0044237; GO:0008152; GO:0006725; GO:0034641; G…	Pf00406	2	32.371	188998	169815	0.0745763	2	2	2	2	2	233000	130793	0.0745763	2	2	2	2	2	310751	309669	0.132203	3	3	3	3	3	17975	0	0	0	0	0	0	0	26631.8	0	0	0	0	0
414				AT5G04830.2_x000D_; AT5G04830.1		Symbols: Nuclear transport factor 2 (NTF2) family protein chr5:1402294-1403671 REVERSE LENGTH=178<|>Symbols: Nuclear transport factor 2 (NTF2) family protein chr5:1402294-1403671 REVERSE LENGTH=178	MUK11.15			2	20.281	330387	296852	0.0505618	1	1	1	1	1	119970	67344.4	0.0505618	1	1	1	1	1	341783	340593	0.0898876	2	2	2	2	2	30352.5	50560.6	0	0	0	0	0	0	26631.8	0	0	0	0	0
415				AT3G06790.2		Symbols: plastid developmental protein DAG, putative chr3:2144564-2145743 REVERSE LENGTH=244	MORF3	[GO:0006397]; GO:0006396; GO:0016071; GO:0016070; GO:0010467; GO:0090304; GO:0043170; GO:0006139; GO:0071704; GO:0006725; GO:0034641; GO:0044238; GO:0046483; GO:1901360; GO:0008152; GO:0044237; GO:0006807; GO:0008150; GO:0009987_x000D_ [GO:0016554]; GO:0016553; GO:0009451; GO:0016070; GO:0043412; GO:0090304; GO:0043170; GO:0006139; GO:0071704; GO:0006725; GO:0034641; GO:0044238; GO:0046483; GO:19…		2	27.541	853082	766493	0.0983607	2	2	2	2	2	798791	448398	0.0983607	2	2	2	2	2	931083	927841	0.0983607	2	2	2	2	2	318102	529889	0.045082	1	1	1	1	1	26631.8	0	0	0	0	0
967				AT1G79020.1		Symbols: Enhancer of polycomb-like transcription factor protein chr1:29727282-29730059 REVERSE LENGTH=453	YUP8H12R.36	[GO:0005634]; GO:0043231; GO:0043227; GO:0043229; GO:0043226; GO:0005622; GO:0110165; GO:0005575_x000D_ [GO:0006355]; GO:0010468; GO:1903506; GO:0060255; GO:2001141; GO:0019222; GO:0010556; GO:0031326; GO:0051252; GO:0050789; GO:0009889; GO:0031323; GO:0019219; GO:0065007; GO:0050794; GO:0051171; GO:0080090; GO:0008150_x000D_ [GO:0006357]; GO:0006355; GO:0010468; GO:1903506; GO:0060255; GO:200114…	Pf10513	4	52.366	31762	0	0	0	0	0	0	0	38367.5	0	0	0	0	0	0	0	25555.3	0	0	0	0	0	0	0	160774	267815	0.0573951	2	2	2	2	2	26631.8	0	0	0	0	0
2285				AT1G01610.1		Symbols: ATGPAT4, GPAT4 glycerol-3-phosphate acyltransferase 4 chr1:221950-224255 REVERSE LENGTH=503	GPAT4	[GO:0008654]; GO:0006644; GO:0008610; GO:0090407; GO:0006796; GO:0019637; GO:0044255; GO:0006629; GO:1901576; GO:0006793; GO:0071704; GO:0044237; GO:0044238; GO:0009058; GO:0008152; GO:0009987; GO:0008150_x000D_ [GO:0010143]; GO:0009059; GO:0160062; GO:0043170; GO:1901576; GO:0048856; GO:0071704; GO:0009058; GO:0032502; GO:0008152; GO:0008150_x000D_ [GO:0016020]; GO:0110165; GO:0005575_x000D_ [GO…	Pf01553, Pf12710	4	56.226	58034.8	52144.1	0.0159046	1	0	1	0	1	50158.8	28156.4	0.0159046	1	0	1	0	1	53611	53424.4	0	0	0	0	0	0	156798	261191	0.0497018	3	0	3	0	3	34822.4	21692.7	0.0159046	1	0	1
644				AT5G48160.2_x000D_; AT5G48160.1		Symbols: OBE2 Protein of unknown function (DUF1423) chr5:19528019-19529820 REVERSE LENGTH=574<|>Symbols: OBE2 Protein of unknown function (DUF1423) chr5:19528019-19529820 REVERSE LENGTH=574	OBE2	[GO:0005634]; GO:0043231; GO:0043227; GO:0043229; GO:0043226; GO:0005622; GO:0110165; GO:0005575_x000D_ [GO:0009793]; GO:0003006; GO:0009790; GO:0048316; GO:0022414; GO:0032502; GO:0007275; GO:0009791; GO:0048608; GO:0010154; GO:0008150; GO:0000003; GO:0032501; GO:0048856; GO:0061458; GO:0048731_x000D_ [GO:0010071]; GO:0003006; GO:0090421; GO:0010015; GO:0048508; GO:0022414; GO:0032502; GO:001001…	Pf07227, Pf16312	5	65.042	17820	16011.2	0.0139373	1	0	1	0	1	38367.5	0	0.0139373	1	0	1	0	1	22030.6	21953.9	0.0139373	1	0	1	0	1	125127	208433	0	0	0	0	0	0	26631.8	0	0	0	0	0
419				AT4G19540.1		Symbols: INDL IND1(iron-sulfur protein required for NADH dehydrogenase)-like chr4:10657517-10659094 FORWARD LENGTH=313	INDH	[GO:0005524]; GO:0032559; GO:0035639; GO:0030554; GO:0032555; GO:0043168; GO:1901265; GO:0017076; GO:0032553; GO:0043167; GO:0097159; GO:1901363; GO:0000166; GO:0097367; GO:0005488; GO:0036094; GO:0003674_x000D_ [GO:0005739]; GO:0043231; GO:0005737; GO:0043227; GO:0043229; GO:0110165; GO:0005622; GO:0043226; GO:0005575_x000D_ [GO:0005759]; GO:0070013; GO:0005739; GO:0043233; GO:0043229; GO:004323…	Pf10609	2	33.404	2.56668e+06	2.30616e+06	0.0511182	2	2	2	2	3	1.02615e+06	576023	0.0511182	2	2	2	2	3	284969	283977	0.028754	1	1	1	1	1	353266	588463	0.0223642	1	1	1	1	1	26631.8	0	0	0	0	0
2507				AT1G64710.1		Symbols: GroES-like zinc-binding dehydrogenase family protein chr1:24044638-24046313 FORWARD LENGTH=396				4	43.23	329410	295974	0.0252525	1	1	1	1	1	168999	94866.8	0.0252525	1	1	1	1	2	346136	344931	0.0656566	3	3	3	3	4	660751	1.10067e+06	0.0707071	3	3	3	3	4	216796	135053	0.0707071	3	3	3
353				AT5G01390.1		Symbols: DNAJ heat shock family protein chr5:160500-162199 REVERSE LENGTH=335		[GO:0005829]; GO:0110165; GO:0005737; GO:0005575; GO:0005622_x000D_ [GO:0006457]; GO:0009987; GO:0008150_x000D_ [GO:0051082]; GO:0005515; GO:0005488; GO:0003674_x000D_ [GO:0051085]; GO:0051084; GO:0061077; GO:0006458; GO:0006457; GO:0009987; GO:0008150_x000D_ [GO:0051087]; GO:0005515; GO:0005488; GO:0003674	Pf00226, Pf01556	4	36.948	31762	0	0	0	0	0	0	0	38367.5	0	0.041791	1	0	1	0	1	25555.3	0	0.041791	1	0	1	0	1	71987	119915	0	0	0	0	0	0	26631.8	0	0	0	0	0
2120				AT4G27060.1		Symbols: TOR1, SPR2, CN ARM repeat superfamily protein chr4:13581581-13585070 REVERSE LENGTH=864	TOR1	[GO:0005874]; GO:0099513; GO:0015630; GO:0099512; GO:0005856; GO:0099081; GO:0043232; GO:0099080; GO:0043228; GO:0043229; GO:0110165; GO:0043226; GO:0005622; GO:0005575_x000D_ [GO:0008017]; GO:0015631; GO:0008092; GO:0005515; GO:0005488; GO:0003674_x000D_ [GO:0009826]; GO:0000902; GO:0016049; GO:0060560; GO:0009653; GO:0009987; GO:0040007; GO:0048589; GO:0032502; GO:0048856; GO:0008150_x000D_ [GO…		4	93.946	25843.9	23220.7	0.0185185	1	1	1	1	1	38367.5	0	0	0	0	0	0	0	13998.6	13949.8	0.0277778	2	2	2	2	2	57790.3	96265.9	0.0694444	5	5	5	5	5	26631.8	0	0.0104167	1	1	1
2372				AT3G22960.1		Symbols: PKP1, PKP-ALPHA Pyruvate kinase family protein chr3:8139369-8141771 FORWARD LENGTH=596	PKP1	[GO:0000287]; GO:0046872; GO:0043169; GO:0043167; GO:0005488; GO:0003674_x000D_ [GO:0004743]; GO:0016773; GO:0006096; GO:0016772; GO:0006090; GO:0016052; GO:0016740; GO:0032787; GO:0005975; GO:1901575; GO:0003824; GO:0019752; GO:0044238; GO:0071704; GO:0009056; GO:0003674; GO:0043436; GO:0008152; GO:0006082; GO:0008150; GO:0044237; GO:0044281; GO:0009987_x000D_ [GO:0005524]; GO:0032559; GO:003563…	Pf00224, Pf02887	5	65.09	418579	376092	0.0654362	3	3	3	3	3	125378	70380.6	0.0218121	1	1	1	1	1	309148	308071	0.0218121	1	1	1	1	1	739325	1.23155e+06	0.090604	5	5	5	5	6	140530	87543.4	0.0218121	1	1	1
2509				AT1G14510.1		Symbols: AL7 alfin-like 7 chr1:4962171-4964154 REVERSE LENGTH=252	AL7	[GO:0000976]; GO:0001067; GO:1990837; GO:0003676; GO:0003690; GO:0043565; GO:0097159; GO:1901363; GO:0003677; GO:0005488; GO:0003674_x000D_ [GO:0003712]; GO:0140110; GO:0003674; GO:0006351; GO:0097659; GO:0032774; GO:0010467; GO:0009059; GO:0016070; GO:0034654; GO:0043170; GO:1901576; GO:0090304; GO:0006139; GO:0018130; GO:0019438; GO:0044271; GO:1901362; GO:0071704; GO:0009058; GO:0006725; GO:00…	Pf00628, Pf12165	5	28.268	2.83185e+06	2.54441e+06	0.0396825	1	1	1	1	1	1.58694e+06	890823	0.0396825	1	1	1	1	1	2.47957e+06	2.47094e+06	0.0714286	2	2	2	2	2	6.24215e+06	1.0398e+07	0.111111	3	3	3	3	3	1.77091e+06	1.10319e+06	0.0396825	1	1	1
2387				AT3G58730.1		Symbols: vacuolar ATP synthase subunit D (VATD) / V-ATPase D subunit / vacuolar proton pump D subunit (VATPD) chr3:21718495-21719280 REVERSE LENGTH=261	VHA-D	[GO:0033176]; GO:0016469; GO:0098796; GO:1904949; GO:0032991; GO:0016020; GO:1902494; GO:0005575; GO:0110165_x000D_ [GO:0046961]; GO:0009678; GO:0019829; GO:0044769; GO:0015078; GO:0015399; GO:0022853; GO:0008324; GO:0042626; GO:0042625; GO:0022890; GO:1902600; GO:0022804; GO:0015075; GO:0098655; GO:0140657; GO:0015318; GO:0098662; GO:0022857; GO:0034220; GO:0006812; GO:0003674; GO:0098660; GO:00…	Pf01813	9	29.041	1.59487e+06	1.43299e+06	0.180077	5	5	5	5	6	1.01078e+06	567397	0.141762	4	4	4	4	4	1.48666e+06	1.48149e+06	0.272031	7	7	7	7	7	3.39748e+06	5.65946e+06	0.310345	9	9	9	9	11	992064	618008	0.141762	4	4	4
2516				ATCG00900.1_x000D_; ATCG01240.1		Symbols: RPS7.1, RPS7 Ribosomal protein S7p/S5e family protein chrC:97478-97945 REVERSE LENGTH=155<|>Symbols: RPS7.2 ribosomal protein S7 chrC:140704-141171 FORWARD LENGTH=155	rps7; rps7-A; rps7-B; rpsG	[GO:0000028]; GO:0022618; GO:0042255; GO:0042274; GO:0065003; GO:0071826; GO:0022613; GO:0140694; GO:0042254; GO:0022607; GO:0043933; GO:0044085; GO:0070925; GO:0016043; GO:0071840; GO:0006996; GO:0009987; GO:0008150_x000D_ [GO:0003729]; GO:0003723; GO:0003676; GO:0097159; GO:1901363; GO:0005488; GO:0003674_x000D_ [GO:0003735]; GO:0005198; GO:0003674_x000D_ [GO:0005739]; GO:0043231; GO:0005737; G…	Pf00177	3	17.347	3.74517e+06	3.36502e+06	0.129032	2	2	2	2	4	1.45797e+06	818424	0.129032	2	2	2	2	3	1.5592e+06	1.55377e+06	0.0645161	1	1	1	1	1	3.40931e+06	5.67917e+06	0.0645161	1	1	1	1	2	2.11766e+06	1.3192e+06	0.129032	2	2	2
427				AT2G41380.1		Symbols: S-adenosyl-L-methionine-dependent methyltransferases superfamily protein chr2:17251981-17252886 FORWARD LENGTH=269		[GO:0008168]; GO:0016741; GO:0016740; GO:0003824; GO:0003674_x000D_ [GO:0032259]; GO:0008152; GO:0008150_x000D_ [GO:0071704]; GO:0008152; GO:0008150	Pf08241	2	30.538	347616	312333	0.0669145	2	2	2	2	2	178462	100179	0.0297398	1	1	1	1	1	315506	314407	0.0669145	2	2	2	2	3	38522.6	64170.2	0.0297398	1	1	1	1	1	26631.8	0	0	0	0	0
428				AT1G22800.1		Symbols: S-adenosyl-L-methionine-dependent methyltransferases superfamily protein chr1:8072020-8074039 FORWARD LENGTH=355		[GO:0005739]; GO:0043231; GO:0005737; GO:0043227; GO:0043229; GO:0110165; GO:0005622; GO:0043226; GO:0005575_x000D_ [GO:0008168]; GO:0016741; GO:0016740; GO:0003824; GO:0003674_x000D_ [GO:0032259]; GO:0008152; GO:0008150_x000D_ [GO:0032981]; GO:0010257; GO:0033108; GO:0065003; GO:0007005; GO:0022607; GO:0043933; GO:0006996; GO:0016043; GO:0044085; GO:0071840; GO:0009987; GO:0008150_x000D_ [GO:007…	Pf08241	2	39.341	248183	222992	0.0225352	1	1	1	1	1	190374	106866	0	0	0	0	0	0	264036	263117	0.0957747	2	2	2	2	2	17975	0	0	0	0	0	0	0	26631.8	0	0	0	0	0
1647				AT2G20950.1		Symbols: Arabidopsis phospholipase-like protein (PEARLI 4) family chr2:9003295-9005354 FORWARD LENGTH=520			Pf05278	14	59.533	205397	184549	0.0596154	3	2	3	2	4	166981	93733.9	0.0307692	2	0	2	0	2	400252	398859	0.107692	6	4	6	4	6	1.0014e+06	1.66812e+06	0.136538	7	7	7	7	10	76440.1	47618.5	0.0769231	5	4	5
1845				AT5G47040.1		Symbols: LON2 lon protease 2 chr5:19093356-19098678 REVERSE LENGTH=888	LON2	[GO:0004176]; GO:0008233; GO:0140657; GO:0016787; GO:0140096; GO:0003674; GO:0003824_x000D_ [GO:0004252]; GO:0004175; GO:0008236; GO:0008233; GO:0017171; GO:0016787; GO:0140096; GO:0003824; GO:0003674_x000D_ [GO:0005524]; GO:0032559; GO:0035639; GO:0030554; GO:0032555; GO:0043168; GO:1901265; GO:0017076; GO:0032553; GO:0043167; GO:0097159; GO:1901363; GO:0000166; GO:0097367; GO:0005488; GO:003609…	Pf00004, Pf02190, Pf05362	3	97.801	31762	0	0	0	0	0	0	0	38367.5	0	0	0	0	0	0	0	10025.8	9990.87	0	0	0	0	0	0	98207.6	163592	0.00788288	1	1	1	1	1	26631.8	0	0	0	0	0
2524				AT4G31850.1		Symbols: PGR3 proton gradient regulation 3 chr4:15403020-15406358 FORWARD LENGTH=1112	PGR3	[GO:0003729]; GO:0003723; GO:0003676; GO:0097159; GO:1901363; GO:0005488; GO:0003674_x000D_ [GO:0006412]; GO:0009059; GO:0019538; GO:0043043; GO:0010467; GO:0043170; GO:1901576; GO:0044238; GO:1901564; GO:0006518; GO:0043604; GO:1901566; GO:0071704; GO:0009058; GO:0008152; GO:0006807; GO:0043603; GO:0044271; GO:0008150; GO:0034641; GO:0044249; GO:0044237; GO:0009987_x000D_ [GO:0009507]; GO:000953…	Pf01535, Pf12854, Pf13041, Pf13812	3	124.113	8985.08	8073.08	0	0	0	0	0	0	38367.5	0	0	0	0	0	0	0	23586.5	23504.4	0.00809352	1	1	1	1	1	43252.6	72049.3	0.022482	3	3	3	3	3	26631.8	0	0	0	0	0
741				AT1G60900.1		Symbols: U2 snRNP auxilliary factor, large subunit, splicing factor chr1:22424008-22427806 FORWARD LENGTH=589	U2AF65B	[GO:0000243]; GO:0005684; GO:0005681; GO:0140513; GO:1990904; GO:0032991; GO:0005634; GO:0005575; GO:0043231; GO:0043227; GO:0043229; GO:0043226; GO:0005622; GO:0110165_x000D_ [GO:0000398]; GO:0000377; GO:0006397; GO:0000375; GO:0006396; GO:0016071; GO:0008380; GO:0016070; GO:0010467; GO:0090304; GO:0043170; GO:0006139; GO:0071704; GO:0006725; GO:0034641; GO:0044238; GO:0046483; GO:1901360; GO:00…	Pf00076	8	66.275	97958.7	88015.7	0.049236	2	1	2	1	3	473813	265973	0.0560272	3	2	3	2	4	372195	370899	0.0713073	3	2	3	2	3	582845	970892	0.110357	5	4	5	4	6	204146	127173	0.0339559	2	1	2
2530				AT5G42790.1		Symbols: PAF1, ATPSM30, ARS5 proteasome alpha subunit F1 chr5:17159270-17160975 REVERSE LENGTH=278	PAF1	[GO:0000502]; GO:0140535; GO:1905369; GO:0032991; GO:1905368; GO:0005575; GO:1902494_x000D_ [GO:0005634]; GO:0043231; GO:0043227; GO:0043229; GO:0043226; GO:0005622; GO:0110165; GO:0005575_x000D_ [GO:0005737]; GO:0110165; GO:0005622; GO:0005575_x000D_ [GO:0006511]; GO:0019941; GO:0043632; GO:0051603; GO:0009057; GO:0006508; GO:0030163; GO:0043170; GO:1901575; GO:0019538; GO:1901565; GO:0071704; G…	Pf00227, Pf10584	4	30.457	428260	384791	0.0935252	3	3	3	3	3	176358	98997.6	0	0	0	0	0	0	276151	275189	0.0683453	2	2	2	2	2	560681	933972	0.0827338	3	3	3	3	3	167111	104102	0.0323741	1	1	1
2227				AT5G53060.1		Symbols: RNA-binding KH domain-containing protein chr5:21515355-21518197 FORWARD LENGTH=652	RCF3	[GO:0003723]; GO:0003676; GO:0097159; GO:1901363; GO:0005488; GO:0003674_x000D_ [GO:0003729]; GO:0003723; GO:0003676; GO:0097159; GO:1901363; GO:0005488; GO:0003674_x000D_ [GO:0005634]; GO:0043231; GO:0043227; GO:0043229; GO:0043226; GO:0005622; GO:0110165; GO:0005575_x000D_ [GO:0005737]; GO:0110165; GO:0005622; GO:0005575_x000D_ [GO:0006397]; GO:0006396; GO:0016071; GO:0016070; GO:0010467; GO:00…	Pf00013	6	71.301	20287.6	18228.3	0	0	0	0	0	0	280673	157555	0.0122699	1	1	1	1	1	360248	358994	0.0122699	1	1	1	1	1	461559	768857	0.0812883	5	5	5	5	8	69660.2	43394.9	0	0	0	0
435				AT3G24100.1		Symbols: Uncharacterised protein family SERF chr3:8703373-8704045 FORWARD LENGTH=69		[GO:0005576]; GO:0110165; GO:0005575_x000D_ [GO:0043068]; GO:0010942; GO:0043067; GO:0010941; GO:0048522; GO:0050794; GO:0048518; GO:0050789; GO:0065007; GO:0008150	Pf04419	2	7.248	4.24216e+06	3.81157e+06	0	0	0	0	0	0	1.82166e+06	1.02258e+06	0	0	0	0	0	0	761389	758738	0	0	0	0	0	0	244633	407505	0	0	0	0	0	0	26631.8	0	0	0	0	0
2539				AT3G07030.1		Symbols: Alba DNA/RNA-binding protein chr3:2223001-2225254 REVERSE LENGTH=405		[GO:0003729]; GO:0003723; GO:0003676; GO:0097159; GO:1901363; GO:0005488; GO:0003674	Pf01918	8	42.476	776898	698041	0.135802	5	5	5	5	5	553860	310907	0.101235	4	4	4	4	4	876458	873407	0.135802	5	5	5	5	6	1.93875e+06	3.22954e+06	0.145679	6	6	6	6	7	666171	414992	0.155556	6	6	6
2494				AT2G18960.1		Symbols: AHA1, PMA, OST2, HA1 H(+)-ATPase 1 chr2:8221858-8227268 FORWARD LENGTH=949	AHA1	[GO:0000287]; GO:0046872; GO:0043169; GO:0043167; GO:0005488; GO:0003674_x000D_ [GO:0005524]; GO:0032559; GO:0035639; GO:0030554; GO:0032555; GO:0043168; GO:1901265; GO:0017076; GO:0032553; GO:0043167; GO:0097159; GO:1901363; GO:0000166; GO:0097367; GO:0005488; GO:0036094; GO:0003674_x000D_ [GO:0005886]; GO:0016020; GO:0071944; GO:0110165; GO:0005575_x000D_ [GO:0008553]; GO:0009678; GO:0015662; G…	Pf00122, Pf00690, Pf00702	25	104.158	2.54017e+06	2.28234e+06	0.169652	15	2	15	2	18	1.98917e+06	1.11661e+06	0.116965	12	3	12	3	14	2.42638e+06	2.41793e+06	0.172813	16	4	16	4	18	4.67306e+06	7.7843e+06	0.248683	22	7	22	7	26	2.38638e+06	1.4866e+06	0.181243	19	6	19
896	ü			cont_P15252		Rubber elongation factor protein OS=Hevea brasiliensis PE=1 SV=2	REF	[GO:0003746]; GO:0008135; GO:0006414; GO:0090079; GO:0006412; GO:0009059; GO:0003676; GO:0045182; GO:0019538; GO:0043043; GO:0010467; GO:0043170; GO:1901576; GO:0097159; GO:1901363; GO:0003674; GO:0006417; GO:0044238; GO:1901564; GO:0006518; GO:0043604; GO:1901566; GO:0071704; GO:0009058; GO:0005488; GO:0010556; GO:0010608; GO:0031326; GO:0034248; GO:0051246; GO:0008152; GO:0006807; GO:0043603; G…	Pf05755	3	14.713	1.25782e+06	1.13015e+06	0.347826	4	4	4	4	4	191670	107593	0	0	0	0	0	0	47623.3	47457.5	0	0	0	0	0	0	955695	1.59198e+06	0.115942	1	1	1	1	1	26631.8	0	0	0	0	0
2554				AT2G35840.3_x000D_; AT2G35840.2_x000D_; AT2G35840.1		Symbols: Sucrose-6F-phosphate phosphohydrolase family protein chr2:15053952-15055776 FORWARD LENGTH=422<|>Symbols: Sucrose-6F-phosphate phosphohydrolase family protein chr2:15053952-15055776 FORWARD LENGTH=422<|>Symbols: Sucrose-6F-phosphate phosphohydrolase family protein chr2:15053952-15055776 FORWARD LENGTH=422	SPP2	[GO:0000287]; GO:0046872; GO:0043169; GO:0043167; GO:0005488; GO:0003674_x000D_ [GO:0005986]; GO:0005985; GO:0046351; GO:0005984; GO:0009312; GO:0009311; GO:0016051; GO:0005975; GO:1901576; GO:0044238; GO:0071704; GO:0009058; GO:0008152; GO:0008150_x000D_ [GO:0050307]; GO:0050308; GO:0019203; GO:0016791; GO:0042578; GO:0016788; GO:0016787; GO:0003824; GO:0003674	Pf05116, Pf08472	11	47.825	1.13368e+06	1.01861e+06	0.123223	5	5	5	5	6	615595	345562	0.0402844	2	2	2	2	2	995786	992319	0.191943	8	8	8	8	8	2.14149e+06	3.56726e+06	0.149289	6	6	6	6	8	746875	465267	0.056872	3	3	3
440				AT1G77710.1		Symbols: CONTAINS InterPro DOMAIN/s: Ubiquitin-like, Ufm1 (InterPro:IPR005375); Has 244 Blast hits to 244 proteins in 106 species: Archae - 0; Bacteria - 0; Metazoa - 149; Fungi - 0; Plants - 47; Viruses - 0; Other Eukaryotes - 48 (source: NCBI BLink). chr1:29206750-29207895 FORWARD LENGTH=93		[GO:0005634]; GO:0043231; GO:0043227; GO:0043229; GO:0043226; GO:0005622; GO:0110165; GO:0005575_x000D_ [GO:0005737]; GO:0110165; GO:0005622; GO:0005575_x000D_ [GO:0071569]; GO:0032446; GO:0070647; GO:0036211; GO:0019538; GO:0043412; GO:0043170; GO:0044238; GO:1901564; GO:0071704; GO:0008152; GO:0006807; GO:0008150_x000D_ [GO:1990592]; GO:1990564; GO:0071569; GO:0032446; GO:0070647; GO:0036211; G…	Pf03671	1	9.922	656336	589717	0.16129	1	1	1	1	1	260184	146053	0.0860215	1	1	1	1	1	454805	453221	0.247312	2	2	2	2	2	199006	331501	0	0	0	0	0	0	26631.8	0	0	0	0	0
441				AT2G27860.1		Symbols: AXS1 UDP-D-apiose/UDP-D-xylose synthase 1 chr2:11864684-11866843 REVERSE LENGTH=389	AXS1	[GO:0005737]; GO:0110165; GO:0005622; GO:0005575_x000D_ [GO:0009226]; GO:0009225; GO:0034654; GO:1901137; GO:0055086; GO:1901135; GO:0006139; GO:0018130; GO:0019438; GO:0044271; GO:1901362; GO:1901576; GO:0044281; GO:0071704; GO:0006725; GO:0034641; GO:0044238; GO:0046483; GO:1901360; GO:0044249; GO:0009058; GO:0008152; GO:0044237; GO:0006807; GO:0008150; GO:0009987_x000D_ [GO:0048040]; GO:001683…	Pf01370	1	43.61	466221	418899	0.210797	6	1	6	1	6	350365	196676	0.203085	6	1	6	1	6	476341	474682	0.233933	8	1	8	1	8	133221	221917	0.203085	6	1	6	1	6	30386.1	18929.1	0.0745501	2	1	2
994				AT4G39100.1		Symbols: SHL1 PHD finger family protein / bromo-adjacent homology (BAH) domain-containing protein chr4:18218298-18220134 REVERSE LENGTH=228	SHL	[GO:0000976]; GO:0001067; GO:1990837; GO:0003676; GO:0003690; GO:0043565; GO:0097159; GO:1901363; GO:0003677; GO:0005488; GO:0003674_x000D_ [GO:0003682]; GO:0044877; GO:0005488; GO:0003674_x000D_ [GO:0003700]; GO:0140110; GO:0006355; GO:0003674; GO:0006351; GO:0010468; GO:1903506; GO:0097659; GO:0060255; GO:2001141; GO:0032774; GO:0010467; GO:0019222; GO:0010556; GO:0031326; GO:0051252; GO:000905…	Pf00628, Pf01426	3	26.106	31762	0	0	0	0	0	0	0	38367.5	0	0	0	0	0	0	0	128557	128109	0	0	0	0	0	0	190241	316899	0	0	0	0	0	0	26631.8	0	0	0	0	0
443				AT1G60990.1_x000D_; AT1G60990.2_x000D_; AT1G60990.3		Symbols: Glycine cleavage T-protein family chr1:22462771-22465416 REVERSE LENGTH=432<|>Symbols: Glycine cleavage T-protein family chr1:22462771-22465416 REVERSE LENGTH=432<|>Symbols: Glycine cleavage T-protein family chr1:22462771-22465416 REVERSE LENGTH=432		[GO:0005739]; GO:0043231; GO:0005737; GO:0043227; GO:0043229; GO:0110165; GO:0005622; GO:0043226; GO:0005575_x000D_ [GO:0009507]; GO:0009536; GO:0043231; GO:0005737; GO:0043227; GO:0043229; GO:0110165; GO:0005622; GO:0043226; GO:0005575_x000D_ [GO:0016740]; GO:0003824; GO:0003674	Pf01571, Pf08669	2	46.979	313781	281932	0.0347222	2	2	2	2	3	312130	175213	0.0347222	2	2	2	2	4	426502	425017	0.0347222	2	2	2	2	4	41991.8	69949.2	0.0162037	1	1	1	1	1	26631.8	0	0	0	0	0
2558				AT3G14240.1		Symbols: Subtilase family protein chr3:4741637-4743964 REVERSE LENGTH=775	SBT1.5	[GO:0004252]; GO:0004175; GO:0008236; GO:0008233; GO:0017171; GO:0016787; GO:0140096; GO:0003824; GO:0003674_x000D_ [GO:0005576]; GO:0110165; GO:0005575_x000D_ [GO:0006508]; GO:0019538; GO:0043170; GO:0044238; GO:1901564; GO:0071704; GO:0008152; GO:0006807; GO:0008150	Pf00082, Pf02225, Pf05922, Pf17766	19	82.532	3.31463e+06	2.97819e+06	0.107097	7	7	7	7	8	2.94479e+06	1.65305e+06	0.109677	7	7	7	7	8	3.69098e+06	3.67813e+06	0.147097	9	9	9	9	10	8.05942e+06	1.34252e+07	0.283871	18	18	18	18	26	2.78838e+06	1.73703e+06	0.100645	7	7	7
1606				AT1G64090.1		Symbols: RTNLB3 Reticulan like protein B3 chr1:23789395-23790669 FORWARD LENGTH=255	RTNLB3	[GO:0005774]; GO:0098588; GO:0005773; GO:0031090; GO:0043231; GO:0005737; GO:0016020; GO:0043227; GO:0043229; GO:0110165; GO:0005622; GO:0043226; GO:0005575_x000D_ [GO:0005789]; GO:0031090; GO:0042175; GO:0098827; GO:0016020; GO:0043227; GO:0012505; GO:0031984; GO:0005783; GO:0110165; GO:0043226; GO:0043229; GO:0043231; GO:0005737; GO:0005575; GO:0005622_x000D_ [GO:0071782]; GO:0098827; GO:003198…	Pf02453	3	28.678	289174	259822	0.0901961	3	3	3	3	4	127019	71301.5	0.027451	1	1	1	1	1	128593	128146	0.0588235	2	2	2	2	3	354856	591112	0.0588235	2	2	2	2	4	146904	91514.3	0	0	0	0
446				AT5G63650.1		Symbols: SNRK2-5, SNRK2.5, SRK2H SNF1-related protein kinase 2.5 chr5:25481631-25483495 REVERSE LENGTH=360	SRK2H	[GO:0004674]; GO:0004672; GO:0016301; GO:0016773; GO:0140096; GO:0016772; GO:0003824; GO:0016740; GO:0003674_x000D_ [GO:0005524]; GO:0032559; GO:0035639; GO:0030554; GO:0032555; GO:0043168; GO:1901265; GO:0017076; GO:0032553; GO:0043167; GO:0097159; GO:1901363; GO:0000166; GO:0097367; GO:0005488; GO:0036094; GO:0003674_x000D_ [GO:0006468]; GO:0016310; GO:0036211; GO:0006796; GO:0019538; GO:004341…	Pf00069	1	41.528	206800	185809	0.144444	5	1	5	1	9	227758	127851	0.163889	6	1	6	1	11	236036	235214	0.163889	6	1	6	1	11	17975	0	0	0	0	0	0	0	26631.8	0	0.0222222	1	0	1
447				AT5G17050.1		Symbols: UGT78D2 UDP-glucosyl transferase 78D2 chr5:5607828-5609392 REVERSE LENGTH=460	UGT78D2	[GO:0008194]; GO:0016757; GO:0016740; GO:0003824; GO:0003674_x000D_ [GO:0009698]; GO:0006725; GO:0019748; GO:1901360; GO:0044237; GO:0008152; GO:0071704; GO:0009987; GO:0008150_x000D_ [GO:0035251]; GO:0008194; GO:0046527; GO:0016757; GO:0016758; GO:0016740; GO:0003824; GO:0003674_x000D_ [GO:0047213]; GO:0035251; GO:0008194; GO:0046527; GO:0016757; GO:0016758; GO:0016740; GO:0003824; GO:0003674_x0…	Pf00201	2	50.454	369483	331979	0.0391304	2	1	2	1	2	198899	111651	0.0173913	1	0	1	0	1	304397	303337	0.0173913	1	0	1	0	1	94325.4	157125	0.0173913	1	0	1	0	1	26631.8	0	0	0	0	0
2562				AT3G08740.1		Symbols: elongation factor P (EF-P) family protein chr3:2654788-2656154 REVERSE LENGTH=236		[GO:0003746]; GO:0008135; GO:0006414; GO:0090079; GO:0006412; GO:0009059; GO:0003676; GO:0045182; GO:0019538; GO:0043043; GO:0010467; GO:0043170; GO:1901576; GO:0097159; GO:1901363; GO:0003674; GO:0006417; GO:0044238; GO:1901564; GO:0006518; GO:0043604; GO:1901566; GO:0071704; GO:0009058; GO:0005488; GO:0010556; GO:0010608; GO:0031326; GO:0034248; GO:0051246; GO:0008152; GO:0006807; GO:0043603; G…	Pf01132, Pf08207, Pf09285	6	26.211	604612	543243	0.177966	4	4	4	4	4	53314.9	29928.1	0.0466102	1	1	1	1	1	269929	268989	0.0974576	2	2	2	2	2	815599	1.35861e+06	0.135593	3	3	3	3	3	26631.8	0	0	0	0	0
2515				AT5G54440.1		Symbols: CLUB, AtTRS130 CLUB chr5:22100056-22107695 FORWARD LENGTH=1259	TRS130	[GO:0000911]; GO:0000910; GO:0022402; GO:0051301; GO:0009987; GO:0007049; GO:0008150_x000D_ [GO:0000919]; GO:0022402; GO:0022607; GO:0000911; GO:0009987; GO:0007049; GO:0016043; GO:0044085; GO:0000910; GO:0008150; GO:0071840; GO:0051301_x000D_ [GO:0005769]; GO:0005768; GO:0031410; GO:0012505; GO:0097708; GO:0005737; GO:0110165; GO:0031982; GO:0043231; GO:0005622; GO:0005575; GO:0043227; GO:004322…	Pf12584	3	140.592	11135.7	10005.4	0	0	0	0	0	0	38367.5	0	0	0	0	0	0	0	37057.5	36928.5	0	0	0	0	0	0	66984	111581	0.0325655	3	3	3	3	3	26631.8	0	0	0	0	0
2498				AT2G31810.1		Symbols: ACT domain-containing small subunit of acetolactate synthase protein chr2:13524271-13528246 FORWARD LENGTH=491	AHASS1	[GO:0001666]; GO:0006950; GO:0036293; GO:0050896; GO:0070482; GO:0008150; GO:0009628_x000D_ [GO:0003984]; GO:0016744; GO:0016740; GO:0003824; GO:0003674_x000D_ [GO:0005737]; GO:0110165; GO:0005622; GO:0005575_x000D_ [GO:0005777]; GO:0042579; GO:0043231; GO:0005737; GO:0043227; GO:0043229; GO:0110165; GO:0005622; GO:0043226; GO:0005575_x000D_ [GO:0005829]; GO:0110165; GO:0005737; GO:0005575; GO:00…	Pf01842, Pf10369, Pf13710	9	53.839	1.07851e+06	969037	0.0916497	6	5	6	5	7	653222	366684	0.0814664	5	5	5	5	6	928635	925402	0.107943	5	5	5	5	6	2.05847e+06	3.42896e+06	0.152749	8	8	8	8	9	890415	554686	0.152749	8	8	8
2065				AT3G48500.2		Symbols: PDE312, PTAC10 Nucleic acid-binding, OB-fold-like protein chr3:17962209-17965408 FORWARD LENGTH=697				5	82.395	89552.4	80462.7	0.0129125	1	1	1	1	1	35994.4	20205.3	0.0243902	2	2	2	2	2	118728	118315	0.0243902	2	2	2	2	2	253170	421725	0.0703013	4	4	4	4	4	25131.5	15655.7	0.0243902	2	2	2
452				AT1G16210.1		Symbols: unknown protein; CONTAINS InterPro DOMAIN/s: Protein of unknown function DUF1014 (InterPro:IPR010422); Has 16107 Blast hits to 8386 proteins in 1107 species: Archae - 26; Bacteria - 3370; Metazoa - 4013; Fungi - 1516; Plants - 526; Viruses - 120; Other Eukaryotes - 6536 (source: NCBI BLink). chr1:5546352-5547447 REVERSE LENGTH=234		[GO:0003713]; GO:0003712; GO:0045893; GO:0140110; GO:0006355; GO:1903508; GO:0003674; GO:0006351; GO:0010468; GO:1903506; GO:1902680; GO:0097659; GO:0060255; GO:2001141; GO:0010557; GO:0031328; GO:0051254; GO:0032774; GO:0010467; GO:0019222; GO:0010556; GO:0031326; GO:0051252; GO:0009891; GO:0010604; GO:0031325; GO:0045935; GO:0009059; GO:0016070; GO:0034654; GO:0043170; GO:0050789; GO:0009889; G…	Pf06244	2	26.81	31762	0	0	0	0	0	0	0	38367.5	0	0	0	0	0	0	0	25555.3	0	0	0	0	0	0	0	17975	0	0	0	0	0	0	0	83824.8	52218.8	0	0	0	0
2097				AT4G37980.1		Symbols: ELI3-1, ELI3, ATCAD7, CAD7 elicitor-activated gene 3-1 chr4:17852670-17854302 FORWARD LENGTH=357	CAD7	[GO:0008270]; GO:0046914; GO:0046872; GO:0043169; GO:0043167; GO:0005488; GO:0003674_x000D_ [GO:0009617]; GO:0051707; GO:0043207; GO:0044419; GO:0009605; GO:0009607; GO:0008150; GO:0050896_x000D_ [GO:0009809]; GO:0009699; GO:0009808; GO:0009698; GO:0019438; GO:0044550; GO:1901362; GO:0006725; GO:0019748; GO:1901360; GO:0044249; GO:0009058; GO:1901576; GO:0044237; GO:0008152; GO:0071704; GO:000998…	Pf00107, Pf08240	3	38.22	83640.1	75150.5	0.0280112	1	1	1	1	1	38367.5	0	0	0	0	0	0	0	153704	153169	0	0	0	0	0	0	302466	503843	0.0840336	3	3	3	3	3	26631.8	0	0	0	0	0
2521				AT5G49360.1		Symbols: BXL1, ATBXL1 beta-xylosidase 1 chr5:20012179-20016659 REVERSE LENGTH=774	BXL1	[GO:0009044]; GO:0097599; GO:0004553; GO:0016798; GO:0016787; GO:0003824; GO:0003674_x000D_ [GO:0010214]; GO:0003006; GO:0048856; GO:0048316; GO:0022414; GO:0032502; GO:0009791; GO:0048608; GO:0010154; GO:0008150; GO:0000003; GO:0032501; GO:0007275; GO:0061458; GO:0048731_x000D_ [GO:0031222]; GO:0000272; GO:0031221; GO:0005976; GO:0009057; GO:0016052; GO:0005975; GO:0043170; GO:1901575; GO:004423…	Pf00933, Pf01915, Pf14310	13	83.471	526177	472769	0.0581395	4	4	4	4	4	310132	174091	0.0581395	4	4	4	4	4	425714	424232	0.0981912	6	6	6	6	6	1.14784e+06	1.91205e+06	0.235142	14	14	14	14	14	212271	132235	0.0478036	4	4	4
2573				AT3G26070.1		Symbols: Plastid-lipid associated protein PAP / fibrillin family protein chr3:9526904-9528199 FORWARD LENGTH=242	PAP4	[GO:0009507]; GO:0009536; GO:0043231; GO:0005737; GO:0043227; GO:0043229; GO:0110165; GO:0005622; GO:0043226; GO:0005575	Pf04755	3	27.147	186781	167822	0.0371901	2	2	2	2	2	38367.5	0	0	0	0	0	0	0	25555.3	0	0	0	0	0	0	0	95877.3	159711	0.0330578	1	1	1	1	1	26631.8	0	0.0785124	2	2	2
456				AT1G10310.1		Symbols: NAD(P)-binding Rossmann-fold superfamily protein chr1:3381733-3383874 REVERSE LENGTH=242		[GO:0005829]; GO:0110165; GO:0005737; GO:0005575; GO:0005622_x000D_ [GO:0006760]; GO:0006575; GO:0042558; GO:0044237; GO:1901564; GO:0006725; GO:0046483; GO:1901360; GO:0008152; GO:0009987; GO:0006807; GO:0071704; GO:0008150_x000D_ [GO:0016491]; GO:0003824; GO:0003674_x000D_ [GO:0016616]; GO:0016614; GO:0016491; GO:0003824; GO:0003674	Pf00106	2	25.302	177560	159537	0.0619835	1	1	1	1	1	210759	118308	0	0	0	0	0	0	281235	280256	0.136364	2	2	2	2	2	61301.8	102115	0	0	0	0	0	0	26631.8	0	0	0	0	0
2576				AT1G55670.1		Symbols: PSAG photosystem I subunit G chr1:20802874-20803356 REVERSE LENGTH=160	PSAG	[GO:0009522]; GO:0009521; GO:0098796; GO:0034357; GO:0032991; GO:0016020; GO:0009579; GO:0005575; GO:0110165; GO:0043232; GO:0043228; GO:0043229; GO:0043226; GO:0005622_x000D_ [GO:0009535]; GO:0031968; GO:0055035; GO:0009534; GO:0019867; GO:0098588; GO:0031967; GO:0042170; GO:0042651; GO:0031976; GO:0009507; GO:0016020; GO:0031090; GO:0031975; GO:0043227; GO:0043229; GO:0009526; GO:0034357; GO:00…	Pf01241	5	17.075	3.86897e+06	3.47626e+06	0.15625	4	4	4	4	5	3.09362e+06	1.73659e+06	0.15625	4	4	4	4	5	4.1005e+06	4.08622e+06	0.15625	4	4	4	4	5	5.81781e+06	9.69119e+06	0.15625	3	3	3	3	4	4.65557e+06	2.9002e+06	0.15625	4	4	4
1891				AT2G32730.1		Symbols: 26S proteasome regulatory complex, non-ATPase subcomplex, Rpn2/Psmd1 subunit chr2:13880189-13885464 FORWARD LENGTH=1004	RPN2A	[GO:0000502]; GO:0140535; GO:1905369; GO:0032991; GO:1905368; GO:0005575; GO:1902494_x000D_ [GO:0005634]; GO:0043231; GO:0043227; GO:0043229; GO:0043226; GO:0005622; GO:0110165; GO:0005575_x000D_ [GO:0008540]; GO:0032991; GO:0005838; GO:0005575; GO:0022624; GO:0000502; GO:0005622; GO:0140535; GO:1905369; GO:0110165; GO:1905368; GO:1902494_x000D_ [GO:0016020]; GO:0110165; GO:0005575_x000D_ [GO:003…	Pf01851, Pf13646, Pf18004	12	108.909	1.11444e+06	1.00132e+06	0.0557769	5	4	5	4	6	490484	275331	0.0338645	3	3	3	3	4	915320	912133	0.0557769	5	4	5	4	6	2.16965e+06	3.61417e+06	0.113546	10	6	10	6	11	614039	382517	0.0567729	6	4	6
2224				AT4G26630.1_x000D_; AT4G26630.2		Symbols: DEK domain-containing chromatin associated protein chr4:13430873-13434877 REVERSE LENGTH=763<|>Symbols: DEK domain-containing chromatin associated protein chr4:13430873-13434877 REVERSE LENGTH=763	DEK3	[GO:0003677]; GO:0003676; GO:0097159; GO:1901363; GO:0005488; GO:0003674_x000D_ [GO:0003682]; GO:0044877; GO:0005488; GO:0003674_x000D_ [GO:0005634]; GO:0043231; GO:0043227; GO:0043229; GO:0043226; GO:0005622; GO:0110165; GO:0005575_x000D_ [GO:0005730]; GO:0043232; GO:0031981; GO:0043228; GO:0043229; GO:0070013; GO:0005634; GO:0043226; GO:0005622; GO:0043233; GO:0043231; GO:0110165; GO:0031974; G…	Pf04819, Pf08766	7	85.198	127672	114713	0.00917431	1	1	1	1	1	159605	89593.3	0.051114	4	4	4	4	4	94211.7	93883.7	0.0183486	2	2	2	2	2	160786	267835	0.0209699	2	2	2	2	2	119944	74719.1	0.0432503	4	4	4
2485				AT2G30950.1		Symbols: VAR2, FTSH2 FtsH extracellular protease family chr2:13174692-13177064 FORWARD LENGTH=695	FTSH2	[GO:0004176]; GO:0008233; GO:0140657; GO:0016787; GO:0140096; GO:0003674; GO:0003824_x000D_ [GO:0004222]; GO:0004175; GO:0008237; GO:0008233; GO:0016787; GO:0140096; GO:0003824; GO:0003674_x000D_ [GO:0005524]; GO:0032559; GO:0035639; GO:0030554; GO:0032555; GO:0043168; GO:1901265; GO:0017076; GO:0032553; GO:0043167; GO:0097159; GO:1901363; GO:0000166; GO:0097367; GO:0005488; GO:0036094; GO:000367…	Pf00004, Pf01434, Pf17862	13	74.111	1.50656e+06	1.35364e+06	0.102158	8	3	8	3	11	1.11375e+06	625202	0.094964	7	3	7	3	8	1.34015e+06	1.33548e+06	0.128058	9	4	9	4	11	2.77678e+06	4.6255e+06	0.210072	13	3	13	3	18	1.1436e+06	712410	0.094964	7	3	7
2589				AT1G64790.2		Symbols: ILA ILITYHIA chr1:24065232-24083403 REVERSE LENGTH=2696	ILA	[GO:0005829]; GO:0110165; GO:0005737; GO:0005575; GO:0005622_x000D_ [GO:0006417]; GO:0010556; GO:0010608; GO:0031326; GO:0034248; GO:0051246; GO:0009889; GO:0060255; GO:0010468; GO:0031323; GO:0051171; GO:0080090; GO:0019222; GO:0050794; GO:0050789; GO:0065007; GO:0008150_x000D_ [GO:0009627]; GO:0098542; GO:0006952; GO:0051707; GO:0006950; GO:0043207; GO:0044419; GO:0050896; GO:0009605; GO:000960…		5	293.889	17238.8	15489	0.00296736	1	1	1	1	1	16957.3	9518.89	0.00296736	1	1	1	1	1	28922.3	28821.6	0.00667656	2	2	2	2	2	42451.1	70714.2	0.0103858	3	3	3	3	3	18293.7	11396.1	0.00593472	2	2	2
462				AT5G54310.1		Symbols: NEV, AGD5 ARF-GAP domain 5 chr5:22057262-22061066 REVERSE LENGTH=483	AGD5	[GO:0005096]; GO:0008047; GO:0030695; GO:0030234; GO:0060589; GO:0098772; GO:0003674_x000D_ [GO:0005768]; GO:0031410; GO:0012505; GO:0097708; GO:0005737; GO:0110165; GO:0031982; GO:0043231; GO:0005622; GO:0005575; GO:0043227; GO:0043229; GO:0043226_x000D_ [GO:0005802]; GO:0098791; GO:0031984; GO:0005794; GO:0110165; GO:0043227; GO:0043229; GO:0043231; GO:0005737; GO:0012505; GO:0005575; GO:004322…	Pf01412	1	52.56	235007	211153	0.0310559	2	2	2	2	2	201375	113041	0.0310559	2	2	2	2	2	203235	202528	0.0144928	1	1	1	1	1	17975	0	0.0144928	1	1	1	1	1	26631.8	0	0	0	0	0
1937				AT1G30230.2		Symbols: Glutathione S-transferase, C-terminal-like;Translation elongation factor EF1B/ribosomal protein S6 chr1:10639286-10640601 FORWARD LENGTH=260	eEF-1Bb1	[GO:0003746]; GO:0008135; GO:0006414; GO:0090079; GO:0006412; GO:0009059; GO:0003676; GO:0045182; GO:0019538; GO:0043043; GO:0010467; GO:0043170; GO:1901576; GO:0097159; GO:1901363; GO:0003674; GO:0006417; GO:0044238; GO:1901564; GO:0006518; GO:0043604; GO:1901566; GO:0071704; GO:0009058; GO:0005488; GO:0010556; GO:0010608; GO:0031326; GO:0034248; GO:0051246; GO:0008152; GO:0006807; GO:0043603; G…	Pf00736	8	28.758	4.15146e+06	3.73008e+06	0.284615	6	5	6	5	6	1.09902e+06	616928	0.203846	3	3	3	3	3	2.87457e+06	2.86456e+06	0.269231	6	5	6	5	7	4.88588e+06	8.1388e+06	0.392308	9	5	9	5	10	1.46638e+06	913482	0.173077	3	2	3
1994				AT3G54230.2		Symbols: SUA suppressor of abi3-5 chr3:20073872-20080142 FORWARD LENGTH=1008				13	112.585	259139	232836	0.0704365	5	5	5	5	5	179417	100715	0.0406746	3	3	3	3	3	319216	318105	0.102183	7	7	7	7	7	796861	1.3274e+06	0.113095	8	8	8	8	8	124951	77838.1	0.0486111	3	3	3
465				AT4G02380.1		Symbols: SAG21, AtLEA5 senescence-associated gene 21 chr4:1046414-1046807 REVERSE LENGTH=97	SAG21	[GO:0000302]; GO:0006979; GO:1901700; GO:0006950; GO:0042221; GO:0050896; GO:0008150_x000D_ [GO:0005739]; GO:0043231; GO:0005737; GO:0043227; GO:0043229; GO:0110165; GO:0005622; GO:0043226; GO:0005575_x000D_ [GO:0006952]; GO:0006950; GO:0050896; GO:0008150_x000D_ [GO:0006979]; GO:0006950; GO:0050896; GO:0008150_x000D_ [GO:0009409]; GO:0006950; GO:0009266; GO:0050896; GO:0009628; GO:0008150_x000D_…	Pf03242	1	10.285	169756	152525	0.0824742	1	1	1	1	1	194841	109373	0	0	0	0	0	0	285451	284457	0.278351	2	2	2	2	2	17975	0	0	0	0	0	0	0	26631.8	0	0	0	0	0
2592				AT5G15450.1		Symbols: APG6, CLPB3, CLPB-P casein lytic proteinase B3 chr5:5014399-5018255 REVERSE LENGTH=968	CLPB3	[GO:0005524]; GO:0032559; GO:0035639; GO:0030554; GO:0032555; GO:0043168; GO:1901265; GO:0017076; GO:0032553; GO:0043167; GO:0097159; GO:1901363; GO:0000166; GO:0097367; GO:0005488; GO:0036094; GO:0003674_x000D_ [GO:0005737]; GO:0110165; GO:0005622; GO:0005575_x000D_ [GO:0009408]; GO:0006950; GO:0009266; GO:0050896; GO:0009628; GO:0008150_x000D_ [GO:0009507]; GO:0009536; GO:0043231; GO:0005737; G…	Pf00004, Pf02861, Pf07724, Pf10431, Pf17871	3	108.876	12688.3	11400.4	0.00723141	1	1	1	1	1	38367.5	0	0.0134298	1	0	1	0	1	25555.3	0	0	0	0	0	0	0	25850.8	43061.7	0.0227273	2	1	2	1	2	26631.8	0	0	0	0	0
942				AT1G18070.3		Symbols: Translation elongation factor EF1A/initiation factor IF2gamma family protein chr1:6214236-6218211 REVERSE LENGTH=543		[GO:0003746]; GO:0008135; GO:0006414; GO:0090079; GO:0006412; GO:0009059; GO:0003676; GO:0045182; GO:0019538; GO:0043043; GO:0010467; GO:0043170; GO:1901576; GO:0097159; GO:1901363; GO:0003674; GO:0006417; GO:0044238; GO:1901564; GO:0006518; GO:0043604; GO:1901566; GO:0071704; GO:0009058; GO:0005488; GO:0010556; GO:0010608; GO:0031326; GO:0034248; GO:0051246; GO:0008152; GO:0006807; GO:0043603; G…	Pf00009, Pf03143, Pf03144	10	60.469	647034	581358	0.101289	6	6	6	6	6	144258	80978.5	0.0294659	2	2	2	2	2	393477	392107	0.0478821	3	3	3	3	3	922756	1.53711e+06	0.139963	8	8	8	8	8	151339	94277	0.0607735	4	4	4
468				AT5G57330.1		Symbols: Galactose mutarotase-like superfamily protein chr5:23218392-23220664 FORWARD LENGTH=312	MJB24.14	[GO:0005975]; GO:0044238; GO:0071704; GO:0008152; GO:0008150_x000D_ [GO:0030246]; GO:0005488; GO:0003674_x000D_ [GO:0047938]; GO:0016857; GO:0016854; GO:0016853; GO:0003824; GO:0003674	Pf01263	2	35.425	438423	393922	0.025641	1	1	1	1	1	330521	185536	0.0608974	2	2	2	2	2	472399	470754	0.0608974	2	2	2	2	2	68502.7	114110	0	0	0	0	0	0	26631.8	0	0	0	0	0
822				AT1G61010.1_x000D_; AT1G61010.2_x000D_; AT1G61010.3		Symbols: CPSF73-I cleavage and polyadenylation specificity factor 73-I chr1:22474954-22477660 REVERSE LENGTH=693<|>Symbols: CPSF73-I cleavage and polyadenylation specificity factor 73-I chr1:22474954-22477660 REVERSE LENGTH=693<|>Symbols: CPSF73-I cleavage and polyadenylation specificity factor 73-I chr1:22474954-22477660 REVERSE LENGTH=693	CPSF73-I	[GO:0003723]; GO:0003676; GO:0097159; GO:1901363; GO:0005488; GO:0003674_x000D_ [GO:0004519]; GO:0004518; GO:0016788; GO:0016787; GO:0003824; GO:0003674_x000D_ [GO:0004521]; GO:0004519; GO:0004540; GO:0090502; GO:0004518; GO:0140098; GO:0090501; GO:0016788; GO:0140640; GO:0016070; GO:0090305; GO:0016787; GO:0003824; GO:0090304; GO:0003674; GO:0006139; GO:0043170; GO:0006725; GO:0034641; GO:004423…	Pf00753, Pf07521, Pf10996, Pf11718	7	77.316	75254.8	67616.3	0.01443	1	1	1	1	1	38367.5	0	0	0	0	0	0	0	69586.4	69344.1	0	0	0	0	0	0	246363	410387	0	0	0	0	0	0	26631.8	0	0	0	0	0
2314				AT1G78900.1_x000D_; AT1G78900.2		Symbols: VHA-A vacuolar ATP synthase subunit A chr1:29660463-29664575 FORWARD LENGTH=623<|>Symbols: VHA-A vacuolar ATP synthase subunit A chr1:29660463-29664575 FORWARD LENGTH=623	VHA-A	[GO:0002020]; GO:0019899; GO:0005515; GO:0005488; GO:0003674_x000D_ [GO:0005524]; GO:0032559; GO:0035639; GO:0030554; GO:0032555; GO:0043168; GO:1901265; GO:0017076; GO:0032553; GO:0043167; GO:0097159; GO:1901363; GO:0000166; GO:0097367; GO:0005488; GO:0036094; GO:0003674_x000D_ [GO:0007030]; GO:0006996; GO:0010256; GO:0016043; GO:0071840; GO:0009987; GO:0008150_x000D_ [GO:0009555]; GO:0048229; G…	Pf00006, Pf02874, Pf16886	22	68.769	4.54095e+06	4.08004e+06	0.332263	20	20	20	20	23	1.42545e+06	800168	0.184591	12	12	12	12	14	2.84303e+06	2.83313e+06	0.17496	11	11	11	11	13	6.82561e+06	1.137e+07	0.308186	18	18	18	18	23	1.35199e+06	842223	0.150883	10	10	10
471				AT1G28290.1		Symbols: AGP31 arabinogalactan protein 31 chr1:9889331-9890843 REVERSE LENGTH=359	AGP31	[GO:0005576]; GO:0110165; GO:0005575_x000D_ [GO:0005886]; GO:0016020; GO:0071944; GO:0110165; GO:0005575_x000D_ [GO:0009505]; GO:0005618; GO:0030312; GO:0110165; GO:0071944; GO:0005575_x000D_ [GO:0009753]; GO:0009725; GO:0070542; GO:0009719; GO:0010033; GO:0033993; GO:1901700; GO:0050896; GO:0042221; GO:0008150	Pf01190	2	38.464	31762	0	0	0	0	0	0	0	38367.5	0	0	0	0	0	0	0	25555.3	0	0	0	0	0	0	0	155165	258471	0	0	0	0	0	0	26631.8	0	0	0	0	0
472				AT4G13615.1		Symbols: Uncharacterised protein family SERF chr4:7924353-7925017 FORWARD LENGTH=71			Pf04419	2	7.174	2.23332e+06	2.00664e+06	0.15493	2	2	2	2	2	1.96479e+06	1.10293e+06	0.15493	2	2	2	2	2	2.07124e+06	2.06403e+06	0.15493	2	2	2	2	2	311578	519020	0	0	0	0	0	0	26631.8	0	0.15493	1	1	1
473				AT3G56130.1		Symbols: biotin/lipoyl attachment domain-containing protein chr3:20826852-20829007 FORWARD LENGTH=281		[GO:0045717]; GO:0031327; GO:0042304; GO:0045922; GO:0051055; GO:0009890; GO:0031324; GO:0031326; GO:0019217; GO:0046890; GO:0045833; GO:0062014; GO:0009889; GO:0009892; GO:0031323; GO:0048523; GO:0010565; GO:0019216; GO:0062012; GO:0019222; GO:0048519; GO:0050794; GO:0080090; GO:0050789; GO:0065007; GO:0008150	Pf00364	2	29.558	298704	268385	0.213523	3	3	3	3	3	152721	85729.5	0	0	0	0	0	0	195588	194908	0.113879	2	2	2	2	2	17975	0	0	0	0	0	0	0	26631.8	0	0	0	0	0
2462				AT5G14320.1		Symbols: Ribosomal protein S13/S18 family chr5:4617839-4618772 REVERSE LENGTH=169	RPS13	[GO:0003729]; GO:0003723; GO:0003676; GO:0097159; GO:1901363; GO:0005488; GO:0003674_x000D_ [GO:0003735]; GO:0005198; GO:0003674_x000D_ [GO:0005739]; GO:0043231; GO:0005737; GO:0043227; GO:0043229; GO:0110165; GO:0005622; GO:0043226; GO:0005575_x000D_ [GO:0005840]; GO:0043232; GO:0043228; GO:0043229; GO:0043226; GO:0005622; GO:0110165; GO:0005575_x000D_ [GO:0006412]; GO:0009059; GO:0019538; GO:00…	Pf00416	6	19.084	2.73774e+06	2.45985e+06	0.242604	4	4	4	4	5	850411	477374	0.0591716	1	1	1	1	1	1.59682e+06	1.59126e+06	0.0591716	1	1	1	1	1	3.93435e+06	6.55376e+06	0.201183	5	5	5	5	6	805407	501730	0.0591716	1	1	1
2356				AT3G13990.2		Symbols: Kinase-related protein of unknown function (DUF1296) chr3:4625708-4630383 REVERSE LENGTH=847			Pf06972	5	92.112	67543.2	60687.4	0.0247934	1	1	1	1	1	56551.9	31745.2	0.0247934	1	1	1	1	1	59126.5	58920.6	0.0247934	1	1	1	1	1	197559	329089	0.116883	7	7	7	7	7	34723.2	21630.9	0.0177096	1	1	1
1900				AT3G56720.1		Symbols: unknown protein; Has 6239 Blast hits to 4635 proteins in 365 species: Archae - 6; Bacteria - 230; Metazoa - 3389; Fungi - 659; Plants - 656; Viruses - 13; Other Eukaryotes - 1286 (source: NCBI BLink). chr3:21011354-21013264 FORWARD LENGTH=386			Pf15477	3	43.97	38844.2	34901.4	0.0259067	1	1	1	1	1	43161.2	24228.4	0.0259067	1	1	1	1	1	40686.4	40544.8	0	0	0	0	0	0	130470	217334	0.0958549	3	3	3	3	3	26631.8	0	0	0	0	0
1587				AT4G39960.1		Symbols: Molecular chaperone Hsp40/DnaJ family protein chr4:18534194-18536320 FORWARD LENGTH=447	DJA5	[GO:0005506]; GO:0046914; GO:0046872; GO:0043169; GO:0043167; GO:0005488; GO:0003674_x000D_ [GO:0005524]; GO:0032559; GO:0035639; GO:0030554; GO:0032555; GO:0043168; GO:1901265; GO:0017076; GO:0032553; GO:0043167; GO:0097159; GO:1901363; GO:0000166; GO:0097367; GO:0005488; GO:0036094; GO:0003674_x000D_ [GO:0005737]; GO:0110165; GO:0005622; GO:0005575_x000D_ [GO:0009408]; GO:0006950; GO:0009266; G…	Pf00226, Pf00684, Pf01556	5	48.001	99730.2	89607.4	0.0402685	2	1	2	1	2	38367.5	0	0.01566	1	1	1	1	1	179814	179188	0.0402685	2	2	2	2	2	346084	576501	0.0805369	4	2	4	2	4	40112.7	24988.3	0.0246085	1	1	1
1504				AT5G27120.1		Symbols: NOP56-like pre RNA processing ribonucleoprotein chr5:9541287-9543684 FORWARD LENGTH=533	NOP5-1	[GO:0003729]; GO:0003723; GO:0003676; GO:0097159; GO:1901363; GO:0005488; GO:0003674_x000D_ [GO:0030515]; GO:0003723; GO:0003676; GO:0097159; GO:1901363; GO:0005488; GO:0003674_x000D_ [GO:0031428]; GO:0005732; GO:1990904; GO:0032991; GO:0005575_x000D_ [GO:0032040]; GO:0030684; GO:1990904; GO:0032991; GO:0005575_x000D_ [GO:0042254]; GO:0022613; GO:0044085; GO:0071840; GO:0009987; GO:0008150	Pf01798, Pf08156	6	58.719	181004	162632	0.0281426	1	1	1	1	1	227507	127710	0.0487805	3	3	3	3	3	168706	168118	0.0281426	1	1	1	1	1	276468	460535	0.0562852	3	3	3	3	3	140396	87460.1	0.0469043	2	2	2
2472				AT2G32240.1		Symbols: FUNCTIONS IN: molecular_function unknown; INVOLVED IN: response to cadmium ion; LOCATED IN: plasma membrane; EXPRESSED IN: 25 plant structures; EXPRESSED DURING: 13 growth stages; CONTAINS InterPro DOMAIN/s: Prefoldin (InterPro:IPR009053); BEST Arabidopsis thaliana protein match is: unknown protein (TAIR:AT1G05320.3); Has 470429 Blast hits to 168274 proteins in 4282 species: Archae - 689…		[GO:0005783]; GO:0043231; GO:0005737; GO:0012505; GO:0043227; GO:0043229; GO:0110165; GO:0005622; GO:0043226; GO:0005575_x000D_ [GO:0016020]; GO:0110165; GO:0005575_x000D_ [GO:0050832]; GO:0009620; GO:0098542; GO:0051707; GO:0006952; GO:0043207; GO:0044419; GO:0006950; GO:0009605; GO:0009607; GO:0008150; GO:0050896		5	148.525	36202.2	32527.7	0.0225056	4	4	4	4	4	38367.5	0	0	0	0	0	0	0	12956.4	12911.3	0.012003	2	2	2	2	2	30233	50361.6	0.012003	2	2	2	2	2	26631.8	0	0	0	0	0
2622				AT5G15200.1		Symbols: Ribosomal protein S4 chr5:4935124-4936334 REVERSE LENGTH=198	RPS9B	[GO:0003729]; GO:0003723; GO:0003676; GO:0097159; GO:1901363; GO:0005488; GO:0003674_x000D_ [GO:0003735]; GO:0005198; GO:0003674_x000D_ [GO:0006412]; GO:0009059; GO:0019538; GO:0043043; GO:0010467; GO:0043170; GO:1901576; GO:0044238; GO:1901564; GO:0006518; GO:0043604; GO:1901566; GO:0071704; GO:0009058; GO:0008152; GO:0006807; GO:0043603; GO:0044271; GO:0008150; GO:0034641; GO:0044249; GO:004423…	Pf00163, Pf01479	5	23.022	1.22199e+06	1.09795e+06	0.0858586	2	2	2	2	2	489089	274548	0.040404	1	1	1	1	1	1.06961e+06	1.06588e+06	0.0858586	2	2	2	2	2	2.35443e+06	3.92196e+06	0.126263	3	3	3	3	3	420686	262067	0.0454545	1	1	1
2629				AT1G50480.1		Symbols: THFS 10-formyltetrahydrofolate synthetase chr1:18702064-18704687 FORWARD LENGTH=634	THFS	[GO:0004329]; GO:0016879; GO:0016874; GO:0003824; GO:0003674_x000D_ [GO:0005524]; GO:0032559; GO:0035639; GO:0030554; GO:0032555; GO:0043168; GO:1901265; GO:0017076; GO:0032553; GO:0043167; GO:0097159; GO:1901363; GO:0000166; GO:0097367; GO:0005488; GO:0036094; GO:0003674_x000D_ [GO:0035999]; GO:0006730; GO:0046653; GO:0044237; GO:0044281; GO:0006760; GO:0008152; GO:0009987; GO:0006575; GO:004255…	Pf01268	10	67.759	765088	687430	0.0899054	4	4	4	4	5	200750	112690	0.0394322	2	2	2	2	2	490698	488990	0.108833	5	5	5	5	5	991599	1.65179e+06	0.100946	5	5	5	5	6	226461	141074	0.0741325	3	3	3
2421				AT3G01180.1		Symbols: AtSS2, SS2 starch synthase 2 chr3:62456-65678 REVERSE LENGTH=792	SS2	[GO:0004373]; GO:0035251; GO:0008194; GO:0046527; GO:0016757; GO:0016758; GO:0016740; GO:0003824; GO:0003674_x000D_ [GO:0009011]; GO:0046527; GO:0016758; GO:0016757; GO:0016740; GO:0003824; GO:0003674_x000D_ [GO:0009501]; GO:0009536; GO:0043231; GO:0005737; GO:0043227; GO:0043229; GO:0110165; GO:0005622; GO:0043226; GO:0005575_x000D_ [GO:0009507]; GO:0009536; GO:0043231; GO:0005737; GO:0043227; G…	Pf00534, Pf08323	3	87.538	36333.7	32645.8	0.0164141	1	1	1	1	1	38367.5	0	0.0164141	1	1	1	1	1	36008.5	35883.1	0.0164141	1	1	1	1	1	131057	218313	0.0555556	3	3	3	3	3	26631.8	0	0.0164141	1	1	1
2237				AT3G08940.2		Symbols: LHCB4.2 light harvesting complex photosystem II chr3:2717717-2718665 FORWARD LENGTH=287	LHCB4.2	[GO:0003729]; GO:0003723; GO:0003676; GO:0097159; GO:1901363; GO:0005488; GO:0003674_x000D_ [GO:0009416]; GO:0009314; GO:0009628; GO:0050896; GO:0008150_x000D_ [GO:0009522]; GO:0009521; GO:0098796; GO:0034357; GO:0032991; GO:0016020; GO:0009579; GO:0005575; GO:0110165; GO:0043232; GO:0043228; GO:0043229; GO:0043226; GO:0005622_x000D_ [GO:0009523]; GO:0009521; GO:0098796; GO:0034357; GO:0032991; G…	Pf00504	6	31.174	1.35829e+06	1.22042e+06	0.12892	3	3	3	3	3	1.83833e+06	1.03194e+06	0.15331	4	3	4	3	4	1.69746e+06	1.69155e+06	0.15331	4	3	4	3	4	2.58863e+06	4.31209e+06	0.15331	4	3	4	3	4	1.46773e+06	914326	0.10453	3	2	3
2635				AT1G07360.1		Symbols: CCCH-type zinc fingerfamily protein with RNA-binding domain chr1:2260562-2262795 REVERSE LENGTH=481		[GO:0000974]; GO:0032991; GO:0005575_x000D_ [GO:0003677]; GO:0003676; GO:0097159; GO:1901363; GO:0005488; GO:0003674_x000D_ [GO:0003729]; GO:0003723; GO:0003676; GO:0097159; GO:1901363; GO:0005488; GO:0003674_x000D_ [GO:0005634]; GO:0043231; GO:0043227; GO:0043229; GO:0043226; GO:0005622; GO:0110165; GO:0005575_x000D_ [GO:0017070]; GO:0017069; GO:0003723; GO:0003676; GO:0097159; GO:1901363; GO:00…	Pf00076, Pf16131	13	53.554	1.35175e+06	1.21454e+06	0.039501	2	1	2	1	2	1.02186e+06	573616	0.0727651	3	2	3	2	3	1.32819e+06	1.32357e+06	0.0997921	4	2	4	2	5	3.69543e+06	6.15578e+06	0.239085	10	7	10	7	11	716136	446118	0.0561331	2	1	2
485				AT4G27160.1		Symbols: AT2S3, SESA3 seed storage albumin 3 chr4:13611836-13612330 FORWARD LENGTH=164	AT2S3	[GO:0043424]; GO:0019901; GO:0019900; GO:0019899; GO:0005515; GO:0005488; GO:0003674_x000D_ [GO:0045735]; GO:0003674	Pf00234	1	18.75	240996	216534	0.256098	4	1	4	1	4	158602	89030.4	0.0853659	1	0	1	0	1	206178	205460	0.256098	4	1	4	1	4	17975	0	0.0853659	1	0	1	0	1	26631.8	0	0	0	0	0
531				AT2G16940.2		Symbols: Splicing factor, CC1-like chr2:7342869-7347052 REVERSE LENGTH=610		[GO:0003723]; GO:0003676; GO:0097159; GO:1901363; GO:0005488; GO:0003674_x000D_ [GO:0005634]; GO:0043231; GO:0043227; GO:0043229; GO:0043226; GO:0005622; GO:0110165; GO:0005575_x000D_ [GO:0006397]; GO:0006396; GO:0016071; GO:0016070; GO:0010467; GO:0090304; GO:0043170; GO:0006139; GO:0071704; GO:0006725; GO:0034641; GO:0044238; GO:0046483; GO:1901360; GO:0008152; GO:0044237; GO:0006807; GO:000815…	Pf00076, Pf15519	11	68.928	229750	206430	0.0491803	2	2	2	2	2	289038	162250	0.0491803	2	2	2	2	2	211144	210409	0.0491803	2	2	2	2	2	628487	1.04692e+06	0.0737705	5	5	5	5	5	136624	85110.1	0.0491803	3	3	3
2239				ATCG00680.1		Symbols: PSBB photosystem II reaction center protein B chrC:72371-73897 FORWARD LENGTH=508	psbB	[GO:0003729]; GO:0003723; GO:0003676; GO:0097159; GO:1901363; GO:0005488; GO:0003674_x000D_ [GO:0009523]; GO:0009521; GO:0098796; GO:0034357; GO:0032991; GO:0016020; GO:0009579; GO:0005575; GO:0110165; GO:0043232; GO:0043228; GO:0043229; GO:0043226; GO:0005622_x000D_ [GO:0009535]; GO:0031968; GO:0055035; GO:0009534; GO:0019867; GO:0098588; GO:0031967; GO:0042170; GO:0042651; GO:0031976; GO:000950…	Pf00421	3	56.001	2.03735e+06	1.83055e+06	0.0610236	3	3	3	3	3	1.18452e+06	664924	0.0610236	3	3	3	3	3	1.15094e+06	1.14693e+06	0.0610236	3	3	3	3	3	2.19144e+06	3.65046e+06	0.0610236	3	3	3	3	3	1.16893e+06	728184	0.0255906	1	1	1
488				AT5G64080.1		Symbols: Bifunctional inhibitor/lipid-transfer protein/seed storage 2S albumin superfamily protein chr5:25645475-25646638 REVERSE LENGTH=182	LTPG31	[GO:0005886]; GO:0016020; GO:0071944; GO:0110165; GO:0005575_x000D_ [GO:0006869]; GO:0071702; GO:0010876; GO:0006810; GO:0033036; GO:0051234; GO:0051179; GO:0008150_x000D_ [GO:0008289]; GO:0005488; GO:0003674_x000D_ [GO:0010089]; GO:0010087; GO:0009888; GO:0048856; GO:0032502; GO:0008150	Pf14368	2	17.96	1.00736e+06	905115	0.10989	2	2	2	2	2	153127	85957.1	0	0	0	0	0	0	240303	239466	0.0604396	1	1	1	1	1	17975	0	0	0	0	0	0	0	26631.8	0	0	0	0	0
2639				AT4G32551.2		Symbols: LUG LisH dimerisation motif;WD40/YVTN repeat-like-containing domain chr4:15707863-15713359 FORWARD LENGTH=969	LUG	[GO:0005634]; GO:0043231; GO:0043227; GO:0043229; GO:0043226; GO:0005622; GO:0110165; GO:0005575_x000D_ [GO:0009908]; GO:0090567; GO:0009791; GO:0048367; GO:0048608; GO:0032501; GO:0007275; GO:0048731; GO:0003006; GO:0048856; GO:0061458; GO:0008150; GO:0022414; GO:0032502; GO:0000003_x000D_ [GO:0046982]; GO:0046983; GO:0005515; GO:0005488; GO:0003674_x000D_ [GO:0080001]; GO:0048609; GO:0009845; G…	Pf00400, Pf08513	3	106.453	31963.3	28718.9	0	0	0	0	0	0	30274	16994.2	0	0	0	0	0	0	36114.3	35988.6	0.0237358	2	2	2	2	2	79929.6	133145	0.0123839	1	1	1	1	1	26631.8	0	0	0	0	0
2641				AT5G19440.1		Symbols: NAD(P)-binding Rossmann-fold superfamily protein chr5:6556493-6558123 FORWARD LENGTH=326		[GO:0004022]; GO:0018455; GO:0016616; GO:0016614; GO:0016491; GO:0003824; GO:0003674_x000D_ [GO:0016616]; GO:0016614; GO:0016491; GO:0003824; GO:0003674	Pf01370	4	35.571	179420	161209	0.0858896	2	2	2	2	2	38367.5	0	0.0306748	1	1	1	1	1	91216.7	90899.2	0.0306748	1	1	1	1	1	202117	336682	0.0276074	1	1	1	1	1	26631.8	0	0	0	0	0
2265				AT3G52750.1		Symbols: FTSZ2-2 Tubulin/FtsZ family protein chr3:19549841-19552435 REVERSE LENGTH=473	FTSZ2-2	[GO:0003924]; GO:0017111; GO:0016462; GO:0016818; GO:0016817; GO:0016787; GO:0003824; GO:0003674_x000D_ [GO:0005525]; GO:0032561; GO:0035639; GO:0019001; GO:0032555; GO:0043168; GO:1901265; GO:0017076; GO:0032553; GO:0043167; GO:0097159; GO:1901363; GO:0000166; GO:0097367; GO:0005488; GO:0036094; GO:0003674_x000D_ [GO:0005737]; GO:0110165; GO:0005622; GO:0005575_x000D_ [GO:0009507]; GO:0009536; G…	Pf00091, Pf12327	3	50.286	287243	258088	0.12685	4	2	4	2	4	43530.1	24435.4	0.0295983	1	0	1	0	1	194477	193800	0.0803383	2	1	2	1	2	524983	874506	0.15222	5	3	5	3	5	39150.3	24388.7	0.0295983	1	0	1
492				AT2G40290.1		Symbols: Eukaryotic translation initiation factor 2 subunit 1 chr2:16829030-16830889 REVERSE LENGTH=344		[GO:0003723]; GO:0003676; GO:0097159; GO:1901363; GO:0005488; GO:0003674_x000D_ [GO:0003743]; GO:0008135; GO:0006413; GO:0090079; GO:0006412; GO:0044237; GO:0003676; GO:0045182; GO:0009059; GO:0019538; GO:0043043; GO:0010467; GO:0008152; GO:0009987; GO:0097159; GO:1901363; GO:0003674; GO:0006417; GO:0043170; GO:1901576; GO:0044238; GO:1901564; GO:0006518; GO:0043604; GO:1901566; GO:0008150; GO:00…	Pf00575, Pf07541	2	38.723	268103	240890	0.0813954	3	3	3	3	3	5.02216e+06	2.81917e+06	0	0	0	0	0	0	5.19909e+06	5.18099e+06	0.0290698	1	1	1	1	1	295431	492123	0.0610465	2	2	2	2	2	90368.3	56295	0	0	0	0
840				AT5G16120.1		Symbols: alpha/beta-Hydrolases superfamily protein chr5:5266048-5267775 FORWARD LENGTH=351		[GO:0016787]; GO:0003824; GO:0003674	Pf12146	3	39.259	38291.4	34404.8	0.02849	1	1	1	1	1	38367.5	0	0.02849	1	1	1	1	1	68994.8	68754.5	0.02849	1	1	1	1	1	107493	179059	0.022792	1	1	1	1	1	26631.8	0	0.02849	1	1	1
1831				AT4G17950.1		Symbols: AT hook motif DNA-binding family protein chr4:9967295-9969007 REVERSE LENGTH=439	AHL13	[GO:0003680]; GO:0000217; GO:0003677; GO:0003676; GO:0097159; GO:1901363; GO:0005488; GO:0003674_x000D_ [GO:0005634]; GO:0043231; GO:0043227; GO:0043229; GO:0043226; GO:0005622; GO:0110165; GO:0005575	Pf03479	3	46.248	43948.1	39487.3	0.0182232	1	1	1	1	2	38367.5	0	0.0182232	1	1	1	1	1	58791.4	58586.7	0.0182232	1	1	1	1	1	171945	286423	0.0797267	2	2	2	2	2	26631.8	0	0.0182232	1	1	1
2322				AT2G04390.1		Symbols: Ribosomal S17 family protein chr2:1527911-1528336 FORWARD LENGTH=141	RPS17A	[GO:0003729]; GO:0003723; GO:0003676; GO:0097159; GO:1901363; GO:0005488; GO:0003674_x000D_ [GO:0003735]; GO:0005198; GO:0003674_x000D_ [GO:0005840]; GO:0043232; GO:0043228; GO:0043229; GO:0043226; GO:0005622; GO:0110165; GO:0005575_x000D_ [GO:0006412]; GO:0009059; GO:0019538; GO:0043043; GO:0010467; GO:0043170; GO:1901576; GO:0044238; GO:1901564; GO:0006518; GO:0043604; GO:1901566; GO:0071704; G…	Pf00833	4	16.037	6.82098e+06	6.12864e+06	0.212766	3	3	3	3	4	1.41986e+06	797030	0.156028	2	2	2	2	2	3.26048e+06	3.24913e+06	0.212766	3	3	3	3	4	6.29704e+06	1.04895e+07	0.219858	4	4	4	4	6	1.82299e+06	1.13563e+06	0.156028	2	2	2
2648				AT1G23870.1		Symbols: ATTPS9, TPS9 trehalose-phosphatase/synthase 9 chr1:8432695-8435506 FORWARD LENGTH=867	TPS9	[GO:0005992]; GO:0005991; GO:0046351; GO:0005984; GO:0009312; GO:0009311; GO:0016051; GO:0005975; GO:1901576; GO:0044238; GO:0071704; GO:0009058; GO:0008152; GO:0008150_x000D_ [GO:0016740]; GO:0003824; GO:0003674_x000D_ [GO:0016757]; GO:0016740; GO:0003824; GO:0003674_x000D_ [GO:0070413]; GO:0005991; GO:0033554; GO:0005984; GO:0006950; GO:0051716; GO:0009311; GO:0050896; GO:0009987; GO:0005975; G…	Pf00982, Pf02358	6	98.432	133764	120187	0.0207612	2	1	2	1	2	92185	51747.7	0.0126874	1	1	1	1	1	160615	160056	0.0334487	3	2	3	2	3	339470	565483	0.0657439	6	4	6	4	6	77587.3	48333.1	0.0161476	1	1	1
1653				AT5G07090.1		Symbols: Ribosomal protein S4 (RPS4A) family protein chr5:2202410-2203805 FORWARD LENGTH=262	RPS4B	[GO:0003723]; GO:0003676; GO:0097159; GO:1901363; GO:0005488; GO:0003674_x000D_ [GO:0003729]; GO:0003723; GO:0003676; GO:0097159; GO:1901363; GO:0005488; GO:0003674_x000D_ [GO:0003735]; GO:0005198; GO:0003674_x000D_ [GO:0005737]; GO:0110165; GO:0005622; GO:0005575_x000D_ [GO:0005840]; GO:0043232; GO:0043228; GO:0043229; GO:0043226; GO:0005622; GO:0110165; GO:0005575_x000D_ [GO:0006412]; GO:000905…	Pf00467, Pf00900, Pf01479, Pf08071, Pf16121	7	29.855	4.54032e+06	4.07947e+06	0.225191	7	1	7	1	9	1.83415e+06	1.02959e+06	0.122137	4	0	4	0	5	1.98036e+06	1.97346e+06	0.122137	4	0	4	0	5	4.4456e+06	7.4054e+06	0.20229	7	1	7	1	8	1.98194e+06	1.23465e+06	0.148855	5	1	5
498				AT1G04350.1		Symbols: 2-oxoglutarate (2OG) and Fe(II)-dependent oxygenase superfamily protein chr1:1165296-1166538 FORWARD LENGTH=360		[GO:0016491]; GO:0003824; GO:0003674_x000D_ [GO:0046872]; GO:0043169; GO:0043167; GO:0005488; GO:0003674_x000D_ [GO:0051213]; GO:0016491; GO:0003824; GO:0003674	Pf03171, Pf14226	2	40.77	235297	211414	0.0277778	1	1	1	1	1	173570	97432.9	0.0277778	1	1	1	1	1	252272	251393	0.05	2	2	2	2	2	90303	150425	0	0	0	0	0	0	26631.8	0	0	0	0	0
484				AT1G36370.1		Symbols: SHM7 serine hydroxymethyltransferase 7 chr1:13696240-13698576 REVERSE LENGTH=598	SHM7	[GO:0004372]; GO:0016742; GO:0016741; GO:0016740; GO:0003824; GO:0003674_x000D_ [GO:0005634]; GO:0043231; GO:0043227; GO:0043229; GO:0043226; GO:0005622; GO:0110165; GO:0005575_x000D_ [GO:0005737]; GO:0110165; GO:0005622; GO:0005575_x000D_ [GO:0006565]; GO:0006563; GO:0009071; GO:0009069; GO:0009063; GO:1901606; GO:1901605; GO:0006520; GO:0046395; GO:1901565; GO:0019752; GO:0044238; GO:1901564; G…	Pf00464	9	66.251	41851.1	37603.2	0.0267559	1	1	1	1	1	27250.2	15296.8	0.0267559	1	1	1	1	1	46872	46708.8	0.0267559	1	1	1	1	1	149760	249468	0.0384615	2	2	2	2	2	26631.8	0	0	0	0	0
2661				AT5G39320.1		Symbols: UDP-glucose 6-dehydrogenase family protein chr5:15743254-15744696 FORWARD LENGTH=480	UGD4	[GO:0003979]; GO:0016616; GO:0016614; GO:0016491; GO:0003824; GO:0003674_x000D_ [GO:0005634]; GO:0043231; GO:0043227; GO:0043229; GO:0043226; GO:0005622; GO:0110165; GO:0005575_x000D_ [GO:0005829]; GO:0110165; GO:0005737; GO:0005575; GO:0005622_x000D_ [GO:0006024]; GO:0006023; GO:0030203; GO:0006022; GO:0009059; GO:1901137; GO:1901566; GO:0043170; GO:1901135; GO:1901564; GO:1901576; GO:0071704; G…	Pf00984, Pf03720, Pf03721	4	53.063	240915	216462	0.285417	14	4	14	4	15	181138	101681	0.177083	9	3	9	3	10	239193	238360	0.2625	14	4	14	4	16	525084	874675	0.24375	12	4	12	4	14	131059	81643.4	0.197917	10	3	10
2664				AT5G22780.1		Symbols: Adaptor protein complex AP-2, alpha subunit chr5:7590100-7597828 REVERSE LENGTH=1013	ALPHAC-AD	[GO:0006886]; GO:0015031; GO:0046907; GO:0008104; GO:0045184; GO:0071702; GO:0071705; GO:0006810; GO:0051641; GO:0051649; GO:0070727; GO:0051234; GO:0009987; GO:0051179; GO:0033036; GO:0008150_x000D_ [GO:0008289]; GO:0005488; GO:0003674_x000D_ [GO:0030122]; GO:0030131; GO:0098797; GO:0030128; GO:0030132; GO:0030119; GO:0030118; GO:0098796; GO:0005886; GO:0030125; GO:0030669; GO:0005905; GO:003011…	Pf01602, Pf02296, Pf02883	4	112.227	48579	43648.2	0.023692	3	3	3	3	3	18388.2	10322.1	0.00691017	1	1	1	1	1	47383.7	47218.7	0.0217177	2	2	2	2	2	80098.1	133426	0.0335637	3	3	3	3	3	17331.6	10796.8	0.0148075	1	1	1
502				AT4G04614.1		Symbols: unknown protein; Has 35333 Blast hits to 34131 proteins in 2444 species: Archae - 798; Bacteria - 22429; Metazoa - 974; Fungi - 991; Plants - 531; Viruses - 0; Other Eukaryotes - 9610 (source: NCBI BLink). chr4:2327308-2327914 REVERSE LENGTH=176				2	20.057	31762	0	0	0	0	0	0	0	38367.5	0	0	0	0	0	0	0	25555.3	0	0	0	0	0	0	0	94232.7	156971	0	0	0	0	0	0	26631.8	0	0.0511364	1	1	1
2226				AT4G10120.1_x000D_; AT4G10120.2		Symbols: ATSPS4F Sucrose-phosphate synthase family protein chr4:6315033-6319785 FORWARD LENGTH=1050<|>Symbols: ATSPS4F Sucrose-phosphate synthase family protein chr4:6315033-6319785 FORWARD LENGTH=1050	SPS4	[GO:0005986]; GO:0005985; GO:0046351; GO:0005984; GO:0009312; GO:0009311; GO:0016051; GO:0005975; GO:1901576; GO:0044238; GO:0071704; GO:0009058; GO:0008152; GO:0008150_x000D_ [GO:0016157]; GO:0035251; GO:0008194; GO:0046527; GO:0016757; GO:0016758; GO:0016740; GO:0003824; GO:0003674_x000D_ [GO:0046524]; GO:0035251; GO:0008194; GO:0046527; GO:0016757; GO:0016758; GO:0016740; GO:0003824; GO:0003674	Pf00534, Pf00862, Pf05116	11	118.804	162204	145740	0.0238095	3	2	3	2	3	74070.9	41579.4	0.0238095	3	3	3	3	3	112463	112071	0.00857143	1	1	1	1	1	411137	684864	0.108571	12	10	13	11	14	32863.8	20472.6	0.00666667	1	1	1
504				AT2G05120.1		Symbols: Nucleoporin, Nup133/Nup155-like chr2:1842069-1846858 REVERSE LENGTH=1285	NUP133	[GO:0000972]; GO:0051276; GO:0006996; GO:0016043; GO:0071840; GO:0009987; GO:0008150_x000D_ [GO:0006606]; GO:0006886; GO:0034504; GO:0051170; GO:0072594; GO:0015031; GO:0046907; GO:0008104; GO:0033365; GO:0006913; GO:0045184; GO:0071702; GO:0071705; GO:0006810; GO:0051641; GO:0051649; GO:0070727; GO:0051169; GO:0051234; GO:0009987; GO:0051179; GO:0033036; GO:0008150_x000D_ [GO:0016973]; GO:000640…	Pf03177, Pf08801	2	144.507	535256	480926	0.00544747	1	1	1	1	2	231955	130207	0.00544747	1	1	1	1	2	754608	751980	0.00544747	1	1	1	1	3	127416	212247	0.00544747	1	1	1	1	2	34466.4	21470.9	0.00544747	1	1	1
2673				AT3G59810.1		Symbols: Small nuclear ribonucleoprotein family protein chr3:22096841-22097666 FORWARD LENGTH=91	LSM6A	[GO:0000290]; GO:0000956; GO:0110156; GO:0000288; GO:0006402; GO:0110154; GO:0061157; GO:0006401; GO:0010629; GO:0016071; GO:0016070; GO:0017148; GO:0043488; GO:0050779; GO:0061014; GO:0009057; GO:0034655; GO:0010468; GO:0010605; GO:0090304; GO:0006417; GO:0010558; GO:0031327; GO:0034249; GO:0051248; GO:0043487; GO:0061013; GO:0031331; GO:0051254; GO:1903313; GO:0043170; GO:1901575; GO:0006139; G…	Pf01423	3	9.907	2.57388e+06	2.31263e+06	0.0879121	1	0	1	0	2	3.13814e+06	1.76158e+06	0.164835	2	1	2	1	3	3.06614e+06	3.05546e+06	0.164835	2	1	2	1	3	5.425e+06	9.03687e+06	0.241758	3	1	3	1	4	2.70658e+06	1.68607e+06	0.241758	3	1	3
679				AT1G31970.1		Symbols: STRS1 DEA(D/H)-box RNA helicase family protein chr1:11479921-11482707 FORWARD LENGTH=537	RH5	[GO:0003676]; GO:0097159; GO:1901363; GO:0005488; GO:0003674_x000D_ [GO:0003723]; GO:0003676; GO:0097159; GO:1901363; GO:0005488; GO:0003674_x000D_ [GO:0003724]; GO:0004386; GO:0008186; GO:0140098; GO:0140640; GO:0140657; GO:0003824; GO:0003674_x000D_ [GO:0005524]; GO:0032559; GO:0035639; GO:0030554; GO:0032555; GO:0043168; GO:1901265; GO:0017076; GO:0032553; GO:0043167; GO:0097159; GO:1901363; G…	Pf00270, Pf00271	4	59.566	31762	0	0	0	0	0	0	0	38367.5	0	0	0	0	0	0	0	25555.3	0	0	0	0	0	0	0	68539.7	114172	0	0	0	0	0	0	26631.8	0	0	0	0	0
507				AT5G23250.1		Symbols: Succinyl-CoA ligase, alpha subunit chr5:7830460-7832491 FORWARD LENGTH=341		[GO:0000166]; GO:0036094; GO:1901265; GO:0005488; GO:0097159; GO:1901363; GO:0003674_x000D_ [GO:0004775]; GO:0004774; GO:0016878; GO:0016877; GO:0016874; GO:0003824; GO:0003674_x000D_ [GO:0004776]; GO:0004774; GO:0016878; GO:0016877; GO:0016874; GO:0003824; GO:0003674_x000D_ [GO:0005739]; GO:0043231; GO:0005737; GO:0043227; GO:0043229; GO:0110165; GO:0005622; GO:0043226; GO:0005575_x000D_ [GO:000…	Pf00549, Pf02629	1	35.294	180032	161759	0.27566	10	1	10	1	15	186008	104415	0.296188	12	1	12	1	17	193243	192570	0.222874	9	0	9	0	17	17975	0	0.11437	3	0	3	0	3	26631.8	0	0	0	0	0
872				AT5G17440.1		Symbols: LUC7 related protein chr5:5749849-5753415 FORWARD LENGTH=404		[GO:0003729]; GO:0003723; GO:0003676; GO:0097159; GO:1901363; GO:0005488; GO:0003674_x000D_ [GO:0005685]; GO:0097525; GO:0030532; GO:0120114; GO:0140513; GO:1990904; GO:0032991; GO:0005634; GO:0005575; GO:0043231; GO:0043227; GO:0043229; GO:0043226; GO:0005622; GO:0110165_x000D_ [GO:0006376]; GO:0022618; GO:0000245; GO:0065003; GO:0071826; GO:0022613; GO:0000398; GO:0022607; GO:0043933; GO:004408…	Pf03194	5	47.199	47515.7	42692.8	0.0965347	4	1	4	1	4	208135	116836	0.0965347	5	1	5	1	5	219623	218858	0.138614	7	2	7	2	9	334656	557463	0.227723	10	5	10	5	11	82530.9	51412.8	0.123762	6	1	6
509				AT3G04920.1		Symbols: Ribosomal protein S24e family protein chr3:1360989-1362065 FORWARD LENGTH=133	RPS24A	[GO:0003729]; GO:0003723; GO:0003676; GO:0097159; GO:1901363; GO:0005488; GO:0003674_x000D_ [GO:0003735]; GO:0005198; GO:0003674_x000D_ [GO:0005840]; GO:0043232; GO:0043228; GO:0043229; GO:0043226; GO:0005622; GO:0110165; GO:0005575_x000D_ [GO:0006412]; GO:0009059; GO:0019538; GO:0043043; GO:0010467; GO:0043170; GO:1901576; GO:0044238; GO:1901564; GO:0006518; GO:0043604; GO:1901566; GO:0071704; G…	Pf01282	1	15.363	830394	746107	0.150376	2	1	2	1	2	245617	137876	0.150376	2	1	2	1	2	321733	320613	0.150376	2	1	2	1	2	511099	851379	0.150376	3	1	3	1	3	26631.8	0	0.0676692	1	1	1
2676				AT3G63490.1		Symbols: Ribosomal protein L1p/L10e family chr3:23444269-23446020 FORWARD LENGTH=346	RPL1	[GO:0003729]; GO:0003723; GO:0003676; GO:0097159; GO:1901363; GO:0005488; GO:0003674_x000D_ [GO:0003735]; GO:0005198; GO:0003674_x000D_ [GO:0006412]; GO:0009059; GO:0019538; GO:0043043; GO:0010467; GO:0043170; GO:1901576; GO:0044238; GO:1901564; GO:0006518; GO:0043604; GO:1901566; GO:0071704; GO:0009058; GO:0008152; GO:0006807; GO:0043603; GO:0044271; GO:0008150; GO:0034641; GO:0044249; GO:004423…	Pf00687	8	37.609	1.7478e+06	1.57039e+06	0.271676	8	8	8	8	10	230785	129550	0.0202312	1	1	1	1	1	416453	415003	0.0722543	2	2	2	2	2	1.61419e+06	2.68889e+06	0.17052	5	5	5	5	7	139799	87088.1	0.0722543	2	2	2
745				AT1G29220.2		Symbols: transcriptional regulator family protein chr1:10210678-10212571 REVERSE LENGTH=363		[GO:0005634]; GO:0043231; GO:0043227; GO:0043229; GO:0043226; GO:0005622; GO:0110165; GO:0005575_x000D_ [GO:0006355]; GO:0010468; GO:1903506; GO:0060255; GO:2001141; GO:0019222; GO:0010556; GO:0031326; GO:0051252; GO:0050789; GO:0009889; GO:0031323; GO:0019219; GO:0065007; GO:0050794; GO:0051171; GO:0080090; GO:0008150	Pf07818	3	40.403	38067.4	34203.5	0	0	0	0	0	0	38367.5	0	0	0	0	0	0	0	234567	233751	0.0192837	1	1	1	1	1	285285	475222	0.0495868	1	1	1	1	1	47875.1	29823.9	0	0	0	0
2073				AT5G52530.3_x000D_; AT5G52530.2_x000D_; AT5G52530.1		Symbols: dentin sialophosphoprotein-related chr5:21318215-21320882 FORWARD LENGTH=828<|>Symbols: dentin sialophosphoprotein-related chr5:21318215-21320882 FORWARD LENGTH=828<|>Symbols: dentin sialophosphoprotein-related chr5:21318215-21320882 FORWARD LENGTH=828				4	92.362	31762	0	0	0	0	0	0	0	38367.5	0	0	0	0	0	0	0	25555.3	0	0	0	0	0	0	0	87454.7	145680	0.031401	3	3	3	3	3	26631.8	0	0.0205314	2	2	2
2680				AT5G42850.1_x000D_; AT5G42850.2		Symbols: Thioredoxin superfamily protein chr5:17182072-17182568 REVERSE LENGTH=134<|>Symbols: Thioredoxin superfamily protein chr5:17182072-17182568 REVERSE LENGTH=134		[GO:0047134]; GO:0015035; GO:0016668; GO:0015036; GO:0140096; GO:0016667; GO:0003824; GO:0016491; GO:0003674	Pf06110	3	15.197	1.2018e+06	1.07982e+06	0.0671642	1	1	1	1	1	476835	267669	0	0	0	0	0	0	812691	809862	0	0	0	0	0	0	1.51447e+06	2.52277e+06	0.0671642	1	1	1	1	1	443722	276417	0.0671642	1	1	1
2274				AT3G62120.1_x000D_; AT3G62120.2		Symbols: Class II aaRS and biotin synthetases superfamily protein chr3:23001227-23003849 REVERSE LENGTH=530<|>Symbols: Class II aaRS and biotin synthetases superfamily protein chr3:23001227-23003849 REVERSE LENGTH=530		[GO:0004827]; GO:0004812; GO:0016875; GO:0140101; GO:0016874; GO:0140098; GO:0003824; GO:0140640; GO:0003674_x000D_ [GO:0005524]; GO:0032559; GO:0035639; GO:0030554; GO:0032555; GO:0043168; GO:1901265; GO:0017076; GO:0032553; GO:0043167; GO:0097159; GO:1901363; GO:0000166; GO:0097367; GO:0005488; GO:0036094; GO:0003674_x000D_ [GO:0005737]; GO:0110165; GO:0005622; GO:0005575_x000D_ [GO:0006433]; G…	Pf00587, Pf03129, Pf09180	7	60.717	434234	390159	0.0981132	5	5	5	5	5	363142	203848	0.0830189	4	4	4	4	4	482725	481044	0.1	5	5	5	5	5	795154	1.32455e+06	0.133962	7	7	7	7	7	301681	187933	0.0773585	4	4	4
314	ü			cont_P02663		Alpha-S2-casein OS=Bos_taurus GN=CSN1S2 PE=1 SV=2	CSN1S2; LOC109560546; LOC113894643	[GO:0005576]; GO:0110165; GO:0005575_x000D_ [GO:0005615]; GO:0110165; GO:0005576; GO:0005575_x000D_ [GO:0005794]; GO:0043231; GO:0005737; GO:0012505; GO:0043227; GO:0043229; GO:0110165; GO:0005622; GO:0043226; GO:0005575_x000D_ [GO:0005796]; GO:0070013; GO:0005794; GO:0043233; GO:0043229; GO:0043231; GO:0005737; GO:0012505; GO:0031974; GO:0043226; GO:0005622; GO:0043227; GO:0110165; GO:0005575_x0…	Pf00363	12	26.002	7.89152e+06	7.09052e+06	0.355856	10	10	10	10	11	4.52069e+06	2.53767e+06	0.18018	6	6	6	6	7	1.47899e+06	1.47384e+06	0.216216	6	6	6	6	6	6.84042e+06	1.13946e+07	0.27027	10	10	10	10	12	1.14679e+06	714394	0.144144	3	3	3
974				AT1G12330.1		Symbols: unknown protein; INVOLVED IN: biological_process unknown; LOCATED IN: chloroplast; EXPRESSED IN: 21 plant structures; EXPRESSED DURING: 12 growth stages; BEST Arabidopsis thaliana protein match is: unknown protein (TAIR:AT5G12900.1); Has 249 Blast hits to 249 proteins in 27 species: Archae - 0; Bacteria - 0; Metazoa - 7; Fungi - 14; Plants - 217; Viruses - 0; Other Eukaryotes - 11 (sourc…		[GO:0016301]; GO:0016772; GO:0016740; GO:0003824; GO:0003674_x000D_ [GO:0016310]; GO:0006796; GO:0006793; GO:0044237; GO:0008152; GO:0009987; GO:0008150		3	56.784	31762	0	0	0	0	0	0	0	38367.5	0	0	0	0	0	0	0	16994.1	16934.9	0	0	0	0	0	0	71530.4	119154	0.0316832	1	1	1	1	1	26631.8	0	0	0	0	0
2388				AT5G16130.1		Symbols: Ribosomal protein S7e family protein chr5:5268984-5269912 FORWARD LENGTH=190	RPS7C	[GO:0003729]; GO:0003723; GO:0003676; GO:0097159; GO:1901363; GO:0005488; GO:0003674_x000D_ [GO:0003735]; GO:0005198; GO:0003674_x000D_ [GO:0005840]; GO:0043232; GO:0043228; GO:0043229; GO:0043226; GO:0005622; GO:0110165; GO:0005575_x000D_ [GO:0006364]; GO:0016072; GO:0034470; GO:0042254; GO:0034660; GO:0006396; GO:0022613; GO:0016070; GO:0010467; GO:0044085; GO:0090304; GO:0043170; GO:0071840; G…	Pf01251	3	22.047	1.91335e+06	1.71915e+06	0.142105	3	3	3	3	4	660823	370950	0	0	0	0	0	0	1.12125e+06	1.11734e+06	0.1	2	2	2	2	3	2.22431e+06	3.70521e+06	0.142105	3	3	3	3	4	666187	415002	0.0894737	2	2	2
518				AT4G21090.2_x000D_; AT4G21090.1_x000D_; AT4G21090.3		Symbols: ATMFDX2, MFDX2 MITOCHONDRIAL FERREDOXIN 2 chr4:11256663-11258269 REVERSE LENGTH=197<|>Symbols: ATMFDX2, MFDX2 MITOCHONDRIAL FERREDOXIN 2 chr4:11256663-11258269 REVERSE LENGTH=197<|>Symbols: ATMFDX2, MFDX2 MITOCHONDRIAL FERREDOXIN 2 chr4:11256663-11258269 REVERSE LENGTH=197	MFDX2	[GO:0046872]; GO:0043169; GO:0043167; GO:0005488; GO:0003674_x000D_ [GO:0051537]; GO:0051536; GO:0051540; GO:0005488; GO:0003674_x000D_ [GO:0140647]; GO:0022900; GO:0006091; GO:0044237; GO:0008152; GO:0009987; GO:0008150	Pf00111	2	22.107	274241	246405	0.116751	2	2	2	2	2	125345	70361.6	0.0406091	1	1	1	1	1	170718	170123	0.116751	2	2	2	2	2	17975	0	0	0	0	0	0	0	26631.8	0	0	0	0	0
519				AT4G26480.1		Symbols: RNA-binding KH domain-containing protein chr4:13372885-13375793 REVERSE LENGTH=308		[GO:0003723]; GO:0003676; GO:0097159; GO:1901363; GO:0005488; GO:0003674_x000D_ [GO:0003729]; GO:0003723; GO:0003676; GO:0097159; GO:1901363; GO:0005488; GO:0003674_x000D_ [GO:0005634]; GO:0043231; GO:0043227; GO:0043229; GO:0043226; GO:0005622; GO:0110165; GO:0005575_x000D_ [GO:0048024]; GO:0043484; GO:0050684; GO:0010468; GO:0051252; GO:1903311; GO:0060255; GO:0019219; GO:0019222; GO:0031323; G…	Pf16544	2	33.567	247605	222473	0.0324675	1	1	1	1	1	164559	92374.6	0.0324675	1	1	1	1	1	300247	299201	0.0551948	2	2	2	2	2	67670.2	112724	0	0	0	0	0	0	26631.8	0	0	0	0	0
1014				AT1G79000.2		Symbols: HAC1 histone acetyltransferase of the CBP family 1 chr1:29716639-29723984 REVERSE LENGTH=1741	HAC1	[GO:0004402]; GO:0061733; GO:0140993; GO:0034212; GO:0140096; GO:0006338; GO:0008080; GO:0003824; GO:0006325; GO:0016407; GO:0016410; GO:0003674; GO:0071824; GO:0016747; GO:0043933; GO:0016746; GO:0016043; GO:0016740; GO:0071840; GO:0009987; GO:0008150_x000D_ [GO:0005634]; GO:0043231; GO:0043227; GO:0043229; GO:0043226; GO:0005622; GO:0110165; GO:0005575_x000D_ [GO:0006355]; GO:0010468; GO:190350…	Pf00569, Pf02135, Pf08214	9	195.045	13297.9	11948.1	0	0	0	0	0	0	38367.5	0	0	0	0	0	0	0	28012.3	27914.8	0.00746697	1	1	1	1	1	107026	178282	0.0298679	4	4	4	4	5	9101.69	5669.91	0.00631821	1	1	1
521				AT4G25740.1		Symbols: RNA binding Plectin/S10 domain-containing protein chr4:13107488-13108751 REVERSE LENGTH=177	RPS10A	[GO:0003723]; GO:0003676; GO:0097159; GO:1901363; GO:0005488; GO:0003674_x000D_ [GO:0003729]; GO:0003723; GO:0003676; GO:0097159; GO:1901363; GO:0005488; GO:0003674_x000D_ [GO:0003735]; GO:0005198; GO:0003674	Pf03501	1	19.435	360404	323822	0.146893	2	1	2	1	2	38367.5	0	0.0508475	1	0	1	0	1	412002	410568	0	0	0	0	0	0	474382	790216	0.0960452	1	1	1	1	1	203930	127038	0.0960452	1	1	1
522				AT2G44120.2		Symbols: Ribosomal protein L30/L7 family protein chr2:18249227-18250417 REVERSE LENGTH=247		[GO:0000463]; GO:0000470; GO:0006364; GO:0042273; GO:0016072; GO:0034470; GO:0042254; GO:0022613; GO:0034660; GO:0006396; GO:0044085; GO:0016070; GO:0010467; GO:0071840; GO:0090304; GO:0043170; GO:0009987; GO:0006139; GO:0071704; GO:0008150; GO:0006725; GO:0034641; GO:0044238; GO:0046483; GO:1901360; GO:0008152; GO:0044237; GO:0006807_x000D_ [GO:0003729]; GO:0003723; GO:0003676; GO:0097159; GO:19…	Pf00327, Pf08079	1	28.502	222847	200228	0.145749	3	1	3	1	4	219440	123182	0.145749	3	1	3	1	4	116279	115875	0.182186	4	2	4	2	5	368203	613345	0.218623	5	2	5	2	7	6.99957e+06	4.36039e+06	0.0364372	1	0	1
523				AT3G27890.1		Symbols: NQR NADPH:quinone oxidoreductase chr3:10350807-10351938 REVERSE LENGTH=196	NQR	[GO:0003955]; GO:0016655; GO:0016651; GO:0016491; GO:0003824; GO:0003674_x000D_ [GO:0008753]; GO:0003955; GO:0016655; GO:0016651; GO:0016491; GO:0003824; GO:0003674_x000D_ [GO:0010181]; GO:0032553; GO:0043168; GO:0000166; GO:0097367; GO:0043167; GO:0036094; GO:1901265; GO:0005488; GO:0097159; GO:1901363; GO:0003674_x000D_ [GO:0016491]; GO:0003824; GO:0003674_x000D_ [GO:0050136]; GO:0003954; GO:00…	Pf03358	1	21.543	278702	250414	0.0816327	2	2	2	2	2	107442	60312.4	0.0357143	1	1	1	1	1	188653	187997	0.0357143	1	1	1	1	1	56775.2	94574.9	0	0	0	0	0	0	26631.8	0	0	0	0	0
1000				AT3G03340.1		Symbols: UNE6 LUC7 related protein chr3:786439-789762 FORWARD LENGTH=402	UNE6	[GO:0003729]; GO:0003723; GO:0003676; GO:0097159; GO:1901363; GO:0005488; GO:0003674_x000D_ [GO:0005685]; GO:0097525; GO:0030532; GO:0120114; GO:0140513; GO:1990904; GO:0032991; GO:0005634; GO:0005575; GO:0043231; GO:0043227; GO:0043229; GO:0043226; GO:0005622; GO:0110165_x000D_ [GO:0006376]; GO:0022618; GO:0000245; GO:0065003; GO:0071826; GO:0022613; GO:0000398; GO:0022607; GO:0043933; GO:004408…	Pf03194	16	47.326	548986	493263	0.0970149	4	1	4	1	4	678358	380793	0.104478	5	1	5	1	5	1.15919e+06	1.15515e+06	0.119403	6	1	6	1	8	1.44007e+06	2.39884e+06	0.124378	6	1	6	1	7	584724	364255	0.10199	5	0	5
2604				AT2G19520.1		Symbols: FVE, ACG1, MSI4, NFC4, NFC04, ATMSI4 Transducin family protein / WD-40 repeat family protein chr2:8456006-8459235 FORWARD LENGTH=507	MSI4	[GO:0000118]; GO:0140513; GO:1902494; GO:0005654; GO:0032991; GO:0005634; GO:0110165; GO:0031981; GO:0005575; GO:0043231; GO:0070013; GO:0043227; GO:0043229; GO:0043233; GO:0043226; GO:0005622; GO:0031974_x000D_ [GO:0005634]; GO:0043231; GO:0043227; GO:0043229; GO:0043226; GO:0005622; GO:0110165; GO:0005575_x000D_ [GO:0006281]; GO:0006259; GO:0006974; GO:0090304; GO:0033554; GO:0006139; GO:004317…	Pf00400, Pf12265	5	55.725	98730.3	88709	0.0532544	2	2	2	2	2	38367.5	0	0.0532544	2	2	2	2	2	169524	168933	0.0907298	3	3	3	3	3	129097	215048	0.0907298	3	3	3	3	3	60768.1	37855.6	0.0197239	1	1	1
526				AT1G70190.2_x000D_; AT1G70190.1		Symbols: Ribosomal protein L7/L12, oligomerisation;Ribosomal protein L7/L12, C-terminal/adaptor protein ClpS-like chr1:26430616-26431242 FORWARD LENGTH=208<|>Symbols: Ribosomal protein L7/L12, oligomerisation;Ribosomal protein L7/L12, C-terminal/adaptor protein ClpS-like chr1:26430616-26431242 FORWARD LENGTH=208		[GO:0003729]; GO:0003723; GO:0003676; GO:0097159; GO:1901363; GO:0005488; GO:0003674_x000D_ [GO:0003735]; GO:0005198; GO:0003674_x000D_ [GO:0005840]; GO:0043232; GO:0043228; GO:0043229; GO:0043226; GO:0005622; GO:0110165; GO:0005575_x000D_ [GO:0006412]; GO:0009059; GO:0019538; GO:0043043; GO:0010467; GO:0043170; GO:1901576; GO:0044238; GO:1901564; GO:0006518; GO:0043604; GO:1901566; GO:0071704; G…	Pf00542, Pf16320	2	22.708	219318	197057	0.0817308	2	2	2	2	2	134577	75544.1	0.0384615	1	1	1	1	1	186678	186028	0.0432692	1	1	1	1	1	17975	0	0	0	0	0	0	0	26631.8	0	0	0	0	0
2051				AT3G14750.1		Symbols: unknown protein; BEST Arabidopsis thaliana protein match is: unknown protein (TAIR:AT1G67170.1); Has 4036 Blast hits to 3091 proteins in 519 species: Archae - 61; Bacteria - 669; Metazoa - 1503; Fungi - 255; Plants - 421; Viruses - 4; Other Eukaryotes - 1123 (source: NCBI BLink). chr3:4953765-4955373 REVERSE LENGTH=331	FLXL1	[GO:0005634]; GO:0043231; GO:0043227; GO:0043229; GO:0043226; GO:0005622; GO:0110165; GO:0005575_x000D_ [GO:0009908]; GO:0090567; GO:0009791; GO:0048367; GO:0048608; GO:0032501; GO:0007275; GO:0048731; GO:0003006; GO:0048856; GO:0061458; GO:0008150; GO:0022414; GO:0032502; GO:0000003_x000D_ [GO:0016604]; GO:0110165; GO:0005654; GO:0005575; GO:0031981; GO:0070013; GO:0005634; GO:0043233; GO:004322…		4	36.722	159769	143552	0.021148	1	1	1	1	1	130216	73096.4	0.021148	1	1	1	1	1	188199	187543	0.021148	1	1	1	1	1	254272	423562	0.0725076	2	2	2	2	2	220656	137458	0	0	0	0
528				AT5G62270.2		Symbols: FUNCTIONS IN: molecular_function unknown; INVOLVED IN: biological_process unknown; LOCATED IN: cellular_component unknown; BEST Arabidopsis thaliana protein match is: mucin-related (TAIR:AT2G02880.1). chr5:25012227-25014486 FORWARD LENGTH=420	GCD1	[GO:0005739]; GO:0043231; GO:0005737; GO:0043227; GO:0043229; GO:0110165; GO:0005622; GO:0043226; GO:0005575_x000D_ [GO:0005840]; GO:0043232; GO:0043228; GO:0043229; GO:0043226; GO:0005622; GO:0110165; GO:0005575_x000D_ [GO:0007006]; GO:0007005; GO:0061024; GO:0006996; GO:0016043; GO:0071840; GO:0009987; GO:0008150_x000D_ [GO:0007033]; GO:0006996; GO:0016043; GO:0071840; GO:0009987; GO:0008150_x0…		1	48.283	164620	147911	0.05	2	2	2	2	2	156951	88103.8	0.0166667	1	1	1	1	1	211572	210835	0.0333333	1	1	1	1	1	17975	0	0	0	0	0	0	0	26631.8	0	0	0	0	0
2690				AT1G65440.1		Symbols: GTB1 global transcription factor group B1 chr1:24306945-24314327 REVERSE LENGTH=1647	SPT6	[GO:0003746]; GO:0008135; GO:0006414; GO:0090079; GO:0006412; GO:0009059; GO:0003676; GO:0045182; GO:0019538; GO:0043043; GO:0010467; GO:0043170; GO:1901576; GO:0097159; GO:1901363; GO:0003674; GO:0006417; GO:0044238; GO:1901564; GO:0006518; GO:0043604; GO:1901566; GO:0071704; GO:0009058; GO:0005488; GO:0010556; GO:0010608; GO:0031326; GO:0034248; GO:0051246; GO:0008152; GO:0006807; GO:0043603; G…	Pf14632, Pf14633, Pf14635, Pf14639, Pf17674	5	184.92	74848.5	67251.2	0	0	0	0	0	0	13926.6	7817.64	0	0	0	0	0	0	29497.7	29395	0	0	0	0	0	0	102005	169917	0.0261081	5	5	5	5	5	14191.4	8840.56	0.010929	2	2	2
2543				AT2G02160.1		Symbols: CCCH-type zinc finger family protein chr2:553407-555899 REVERSE LENGTH=669		[GO:0003677]; GO:0003676; GO:0097159; GO:1901363; GO:0005488; GO:0003674_x000D_ [GO:0003729]; GO:0003723; GO:0003676; GO:0097159; GO:1901363; GO:0005488; GO:0003674_x000D_ [GO:0005634]; GO:0043231; GO:0043227; GO:0043229; GO:0043226; GO:0005622; GO:0110165; GO:0005575_x000D_ [GO:0045893]; GO:0006355; GO:1903508; GO:0010468; GO:1903506; GO:1902680; GO:0060255; GO:2001141; GO:0010557; GO:0031328; G…	Pf14608, Pf15663	26	75.785	934665	839795	0.118087	8	8	8	8	9	838376	470619	0.101644	7	7	7	7	10	1.24126e+06	1.23694e+06	0.179372	11	11	11	11	12	2.32618e+06	3.87491e+06	0.321375	23	23	23	23	28	673842	419771	0.133034	9	9	9
2675				AT2G47210.1		Symbols: myb-like transcription factor family protein chr2:19379039-19382204 FORWARD LENGTH=441	SWC4	[GO:0000122]; GO:0006357; GO:0045892; GO:0006355; GO:1903507; GO:0010468; GO:1903506; GO:1902679; GO:0060255; GO:2001141; GO:0010558; GO:0031327; GO:0051253; GO:0019222; GO:0010556; GO:0031326; GO:0051252; GO:0009890; GO:0010605; GO:0031324; GO:0045934; GO:0050789; GO:0009889; GO:0031323; GO:0019219; GO:0009892; GO:0048523; GO:0051172; GO:0065007; GO:0050794; GO:0051171; GO:0080090; GO:0048519; G…	Pf05499, Pf16282	5	49.793	109439	98330.5	0	0	0	0	0	0	175608	98576.8	0	0	0	0	0	0	353346	352115	0.0204082	1	1	1	1	1	538062	896293	0.129252	4	4	4	4	4	97080.1	60476.2	0.0566893	2	2	2
2016	ü			cont_P00023		GFP-nanobody GFP-nanobody				40	13.79	1.91777e+10	1.72312e+10	0.520325	26	26	29	29	191	1.97354e+10	1.10784e+10	0.577236	22	22	23	23	157	2.17274e+10	2.16518e+10	0.617886	28	28	30	30	228	2.45698e+10	4.09279e+10	0.560976	34	34	37	37	358	2.58841e+10	1.61245e+10	0.520325	25	25	27
1698				AT3G29075.1		Symbols: glycine-rich protein chr3:11051645-11052629 REVERSE LENGTH=294		[GO:0070300]; GO:0005543; GO:0043168; GO:0008289; GO:0043167; GO:0005488; GO:0003674		13	34.431	4.2675e+06	3.83434e+06	0.193878	5	5	5	5	6	6.28044e+06	3.5255e+06	0.170068	4	4	4	4	5	3.62947e+06	3.61683e+06	0.244898	6	6	6	6	9	5.22915e+06	8.71061e+06	0.309524	10	9	10	9	14	6.17971e+06	3.84966e+06	0.272109	8	7	8
534				AT3G06200.1		Symbols: P-loop containing nucleoside triphosphate hydrolases superfamily protein chr3:1877678-1878526 FORWARD LENGTH=282	GK3	[GO:0004385]; GO:0050145; GO:0046037; GO:0046710; GO:0016776; GO:0019205; GO:0046940; GO:0009150; GO:0009167; GO:0009179; GO:0016772; GO:0016301; GO:0009123; GO:0009165; GO:0006163; GO:0009259; GO:0009126; GO:0009161; GO:0009135; GO:0009185; GO:0016740; GO:0006753; GO:0009117; GO:1901293; GO:0072521; GO:0019693; GO:0009132; GO:0003824; GO:0006796; GO:0019637; GO:0055086; GO:0034654; GO:0090407; G…	Pf00625	2	31.758	195736	175869	0.0248227	1	1	1	1	1	123438	69291.5	0.0248227	1	1	1	1	1	218667	217906	0.0567376	2	2	2	2	2	17975	0	0	0	0	0	0	0	26631.8	0	0	0	0	0
535				AT3G17820.1		Symbols: ATGSKB6, GLN1.3, GLN1;3 glutamine synthetase 1.3 chr3:6097503-6099408 FORWARD LENGTH=354	GLN1-3	[GO:0003735]; GO:0005198; GO:0003674_x000D_ [GO:0004356]; GO:0016211; GO:0016880; GO:0016879; GO:0016874; GO:0003824; GO:0003674_x000D_ [GO:0005524]; GO:0032559; GO:0035639; GO:0030554; GO:0032555; GO:0043168; GO:1901265; GO:0017076; GO:0032553; GO:0043167; GO:0097159; GO:1901363; GO:0000166; GO:0097367; GO:0005488; GO:0036094; GO:0003674_x000D_ [GO:0005737]; GO:0110165; GO:0005622; GO:0005575_x0…	Pf00120, Pf03951	1	38.57	219462	197186	0.0875706	3	0	3	0	3	112681	63253	0.0875706	3	0	3	0	3	213523	212779	0.112994	4	1	4	1	4	99478.6	165710	0.0225989	1	0	1	0	1	26631.8	0	0	0	0	0
2584				AT4G24680.1		Symbols: MOS1 modifier of snc1 chr4:12733425-12739737 FORWARD LENGTH=1427				33	155.278	835905	751059	0.10932	13	13	13	13	13	717228	402613	0.123336	13	13	13	13	13	983659	980235	0.168185	19	19	19	19	19	1.80611e+06	3.00858e+06	0.288017	32	32	32	32	39	605838	377407	0.177996	18	18	18
2710				AT2G24580.1		Symbols: FAD-dependent oxidoreductase family protein chr2:10444928-10446178 REVERSE LENGTH=416		[GO:0008115]; GO:0016647; GO:0016645; GO:0016491; GO:0003824; GO:0003674_x000D_ [GO:0050660]; GO:0000166; GO:0043168; GO:0036094; GO:1901265; GO:0043167; GO:0005488; GO:0097159; GO:1901363; GO:0003674	Pf01266	3	45.673	31762	0	0	0	0	0	0	0	38367.5	0	0.0168269	1	1	1	1	1	128753	128305	0.03125	1	1	1	1	1	227626	379174	0.100962	3	3	3	3	3	26631.8	0	0	0	0	0
538				AT4G29160.1_x000D_; AT4G29160.3		Symbols: SNF7.1 SNF7 family protein chr4:14381019-14382342 FORWARD LENGTH=219<|>Symbols: SNF7.1 SNF7 family protein chr4:14381019-14382342 FORWARD LENGTH=219	VPS32.2	[GO:0000815]; GO:0036452; GO:0098796; GO:0010008; GO:0032991; GO:0005768; GO:0016020; GO:0030659; GO:0098588; GO:0005575; GO:0031410; GO:0012505; GO:0110165; GO:0012506; GO:0031090; GO:0097708; GO:0005737; GO:0031982; GO:0043227; GO:0043231; GO:0005622; GO:0043226; GO:0043229_x000D_ [GO:0005768]; GO:0031410; GO:0012505; GO:0097708; GO:0005737; GO:0110165; GO:0031982; GO:0043231; GO:0005622; GO:00…	Pf03357	2	24.317	424640	381538	0.086758	2	2	2	2	3	38367.5	0	0.13242	3	3	3	3	3	320360	319245	0.086758	2	2	2	2	2	128191	213539	0	0	0	0	0	0	26631.8	0	0	0	0	0
2711				AT1G27752.1		Symbols: Ubiquitin system component Cue protein chr1:9662250-9667318 FORWARD LENGTH=873		[GO:0043130]; GO:0032182; GO:0005515; GO:0005488; GO:0003674	Pf02845	3	96.362	31762	0	0	0	0	0	0	0	38367.5	0	0	0	0	0	0	0	25555.3	0	0	0	0	0	0	0	107719	179435	0.0687285	4	4	4	4	4	19124.2	11913.5	0.0412371	2	2	2
540				AT4G34138.1		Symbols: UGT73B1 UDP-glucosyl transferase 73B1 chr4:16348267-16349858 REVERSE LENGTH=488	UGT73B1	[GO:0008194]; GO:0016757; GO:0016740; GO:0003824; GO:0003674_x000D_ [GO:0051555]; GO:0051553; GO:0051554; GO:1901617; GO:0009813; GO:0046148; GO:0051552; GO:1901615; GO:1901576; GO:0009812; GO:0042440; GO:0071704; GO:0009058; GO:0008152; GO:0008150_x000D_ [GO:0080043]; GO:0035251; GO:0008194; GO:0046527; GO:0016757; GO:0016758; GO:0016740; GO:0003824; GO:0003674_x000D_ [GO:0080044]; GO:0035251; G…	Pf00201	2	54.801	207704	186621	0.0389344	2	2	2	2	2	135202	75895	0.0163934	1	1	1	1	1	185011	184367	0.0389344	2	2	2	2	2	57906.8	96460	0	0	0	0	0	0	26631.8	0	0.022541	1	1	1
2156				AT3G26420.1		Symbols: ATRZ-1A RNA-binding (RRM/RBD/RNP motifs) family protein with retrovirus zinc finger-like domain chr3:9671953-9673055 FORWARD LENGTH=245	RZ1A	[GO:0000166]; GO:0036094; GO:1901265; GO:0005488; GO:0097159; GO:1901363; GO:0003674_x000D_ [GO:0003677]; GO:0003676; GO:0097159; GO:1901363; GO:0005488; GO:0003674_x000D_ [GO:0003723]; GO:0003676; GO:0097159; GO:1901363; GO:0005488; GO:0003674_x000D_ [GO:0003729]; GO:0003723; GO:0003676; GO:0097159; GO:1901363; GO:0005488; GO:0003674_x000D_ [GO:0005634]; GO:0043231; GO:0043227; GO:0043229; GO:00…	Pf00076, Pf00098	6	26.907	1.32978e+06	1.1948e+06	0.102041	3	3	3	3	3	413888	232334	0.0408163	1	1	1	1	1	1.26297e+06	1.25857e+06	0.171429	5	5	5	5	5	2.07297e+06	3.45311e+06	0.2	6	6	6	6	8	587879	366220	0.0612245	2	2	2
1460				AT3G03250.1		Symbols: UGP, UGP1, AtUGP1 UDP-GLUCOSE PYROPHOSPHORYLASE 1 chr3:749761-754014 REVERSE LENGTH=469	UGP2	[GO:0003983]; GO:0051748; GO:0070569; GO:0016779; GO:0016772; GO:0016740; GO:0003824; GO:0003674_x000D_ [GO:0005737]; GO:0110165; GO:0005622; GO:0005575_x000D_ [GO:0005977]; GO:0006112; GO:0044042; GO:0015980; GO:0005976; GO:0006091; GO:0005975; GO:0043170; GO:0044237; GO:0044238; GO:0071704; GO:0008152; GO:0009987; GO:0008150_x000D_ [GO:0005985]; GO:0005984; GO:0009311; GO:0005975; GO:0044238; G…	Pf01704	13	51.706	4.02808e+06	3.61923e+06	0.279318	11	5	11	5	12	800594	449410	0.15565	6	4	6	4	6	1.87448e+06	1.86795e+06	0.275053	11	6	11	6	11	2.20631e+06	3.67523e+06	0.127932	5	2	5	2	5	1.54953e+06	965283	0.0554371	2	0	2
2677				AT3G60770.1		Symbols: Ribosomal protein S13/S15 chr3:22460525-22461656 REVERSE LENGTH=151	RPS13A	[GO:0003735]; GO:0005198; GO:0003674_x000D_ [GO:0005840]; GO:0043232; GO:0043228; GO:0043229; GO:0043226; GO:0005622; GO:0110165; GO:0005575_x000D_ [GO:0006412]; GO:0009059; GO:0019538; GO:0043043; GO:0010467; GO:0043170; GO:1901576; GO:0044238; GO:1901564; GO:0006518; GO:0043604; GO:1901566; GO:0071704; GO:0009058; GO:0008152; GO:0006807; GO:0043603; GO:0044271; GO:0008150; GO:0034641; GO:004424…	Pf00312, Pf08069	6	17.085	8.62075e+06	7.74573e+06	0.331126	5	1	5	1	5	4.60192e+06	2.58327e+06	0.225166	3	1	3	1	3	4.96494e+06	4.94765e+06	0.271523	4	1	4	1	4	9.78117e+06	1.62933e+07	0.443709	6	1	6	1	7	5.0407e+06	3.14011e+06	0.331126	5	1	5
1921				AT5G64390.3		Symbols: HEN4 RNA-binding KH domain-containing protein chr5:25743442-25747380 FORWARD LENGTH=866	HEN4	[GO:0003723]; GO:0003676; GO:0097159; GO:1901363; GO:0005488; GO:0003674_x000D_ [GO:0005634]; GO:0043231; GO:0043227; GO:0043229; GO:0043226; GO:0005622; GO:0110165; GO:0005575_x000D_ [GO:0006397]; GO:0006396; GO:0016071; GO:0016070; GO:0010467; GO:0090304; GO:0043170; GO:0006139; GO:0071704; GO:0006725; GO:0034641; GO:0044238; GO:0046483; GO:1901360; GO:0008152; GO:0044237; GO:0006807; GO:000815…	Pf00013	5	94.645	15432.8	13866.3	0	0	0	0	0	0	38367.5	0	0	0	0	0	0	0	25555.3	0	0	0	0	0	0	0	47681.8	79427.3	0.051963	4	4	4	4	4	26631.8	0	0	0	0	0
630				AT5G53620.1_x000D_; AT5G53620.2_x000D_; AT5G53620.3		Symbols: unknown protein; INVOLVED IN: biological_process unknown; EXPRESSED IN: 23 plant structures; EXPRESSED DURING: 13 growth stages; Has 28929 Blast hits to 19542 proteins in 1425 species: Archae - 211; Bacteria - 3079; Metazoa - 14558; Fungi - 2157; Plants - 966; Viruses - 80; Other Eukaryotes - 7878 (source: NCBI BLink). chr5:21781217-21785061 FORWARD LENGTH=682<|>Symbols: unknown protein;…	MNC6.16			6	76.27	38997.5	35039.2	0	0	0	0	0	0	40114.2	22518	0	0	0	0	0	0	53316.9	53131.3	0	0	0	0	0	0	108535	180796	0.0131965	1	1	1	1	1	26631.8	0	0	0	0	0
2717				AT3G24830.1		Symbols: Ribosomal protein L13 family protein chr3:9064613-9065871 FORWARD LENGTH=206	RPL13AB	[GO:0003729]; GO:0003723; GO:0003676; GO:0097159; GO:1901363; GO:0005488; GO:0003674_x000D_ [GO:0003735]; GO:0005198; GO:0003674_x000D_ [GO:0005840]; GO:0043232; GO:0043228; GO:0043229; GO:0043226; GO:0005622; GO:0110165; GO:0005575_x000D_ [GO:0006412]; GO:0009059; GO:0019538; GO:0043043; GO:0010467; GO:0043170; GO:1901576; GO:0044238; GO:1901564; GO:0006518; GO:0043604; GO:1901566; GO:0071704; G…	Pf00572	5	23.444	3.13009e+06	2.81238e+06	0.121359	3	2	3	2	4	1.04569e+06	586995	0.0873786	2	2	2	2	3	1.16375e+06	1.1597e+06	0.121359	3	2	3	2	4	3.30357e+06	5.50303e+06	0.23301	5	3	5	3	7	728805	454010	0.0776699	2	2	2
2724				AT3G02730.1		Symbols: TRXF1, ATF1 thioredoxin F-type 1 chr3:588570-589591 REVERSE LENGTH=178		[GO:0004857]; GO:0030234; GO:0098772; GO:0003674_x000D_ [GO:0006109]; GO:0080090; GO:0019222; GO:0050789; GO:0065007; GO:0008150_x000D_ [GO:0008047]; GO:0030234; GO:0098772; GO:0003674_x000D_ [GO:0009642]; GO:0009416; GO:0009314; GO:0009628; GO:0050896; GO:0008150_x000D_ [GO:0019904]; GO:0005515; GO:0005488; GO:0003674_x000D_ [GO:0043085]; GO:0044093; GO:0050790; GO:0065009; GO:0065007; GO:000815…	Pf00085	3	19.313	3.01016e+06	2.70462e+06	0.11236	2	2	2	2	2	409119	229657	0	0	0	0	0	0	1.19436e+06	1.1902e+06	0.0449438	1	1	1	1	1	1.73965e+06	2.89787e+06	0.11236	2	2	2	2	2	489743	305086	0.11236	2	2	2
2726				AT4G35800.1		Symbols: NRPB1, RPB1, RNA_POL_II_LSRNA_POL_II_LS, RNA_POL_II_LS RNA polymerase II large subunit chr4:16961115-16967892 REVERSE LENGTH=1839	NRPB1	[GO:0000428]; GO:0030880; GO:0061695; GO:0140535; GO:1990234; GO:0032991; GO:1902494; GO:0005575_x000D_ [GO:0003677]; GO:0003676; GO:0097159; GO:1901363; GO:0005488; GO:0003674_x000D_ [GO:0003899]; GO:0034062; GO:0032774; GO:0097747; GO:0009059; GO:0016070; GO:0034654; GO:0016779; GO:0140098; GO:0043170; GO:1901576; GO:0090304; GO:0006139; GO:0018130; GO:0019438; GO:0044271; GO:1901362; GO:001677…	Pf00623, Pf04983, Pf04990, Pf04992, Pf04997, Pf04998, Pf05000, Pf05001	7	204.497	31762	0	0	0	0	0	0	0	38367.5	0	0	0	0	0	0	0	25555.3	0	0	0	0	0	0	0	125807	209567	0.0418706	8	8	8	8	8	8614.75	5366.57	0	0	0	0
2598				AT5G64270.1		Symbols: splicing factor, putative chr5:25706909-25710718 FORWARD LENGTH=1269	MSJ1.11	[GO:0000245]; GO:0022618; GO:0000398; GO:0065003; GO:0071826; GO:0022613; GO:0000377; GO:0006397; GO:0022607; GO:0043933; GO:0044085; GO:0000375; GO:0006396; GO:0016071; GO:0016043; GO:0071840; GO:0008380; GO:0016070; GO:0010467; GO:0009987; GO:0090304; GO:0043170; GO:0008150; GO:0006139; GO:0071704; GO:0006725; GO:0034641; GO:0044238; GO:0046483; GO:1901360; GO:0008152; GO:0044237; GO:0006807_x0…	Pf08920	3	141.361	31762	0	0	0	0	0	0	0	38367.5	0	0.00788022	1	1	1	1	1	9737.99	9704.09	0.00788022	1	1	1	1	1	51377.3	85583.2	0.00788022	1	1	1	1	1	26631.8	0	0	0	0	0
2213				AT1G29400.2_x000D_; AT1G29400.1		Symbols: AML5, ML5 MEI2-like protein 5 chr1:10290393-10293696 REVERSE LENGTH=800<|>Symbols: AML5, ML5 MEI2-like protein 5 chr1:10290393-10293696 REVERSE LENGTH=800	ML5	[GO:0003723]; GO:0003676; GO:0097159; GO:1901363; GO:0005488; GO:0003674_x000D_ [GO:0003729]; GO:0003723; GO:0003676; GO:0097159; GO:1901363; GO:0005488; GO:0003674_x000D_ [GO:0045836]; GO:0040020; GO:0051446; GO:0051785; GO:0090068; GO:0010564; GO:0051445; GO:0051783; GO:0045787; GO:2000243; GO:0010638; GO:0051726; GO:2000241; GO:0033043; GO:0048522; GO:0048518; GO:0051130; GO:0050794; GO:005078…	Pf00076, Pf04059	9	88.157	325320	292300	0.025	2	2	2	2	2	258397	145050	0.02	2	2	2	2	2	365696	364422	0.035	3	3	3	3	3	694808	1.1574e+06	0.14	9	9	9	9	10	189888	118291	0.06375	5	5	5
2300				AT2G09990.1		Symbols: Ribosomal protein S5 domain 2-like superfamily protein chr2:3781442-3781882 FORWARD LENGTH=146	RPS16A	[GO:0000462]; GO:0030490; GO:0006364; GO:0042274; GO:0016072; GO:0034470; GO:0042254; GO:0022613; GO:0034660; GO:0006396; GO:0044085; GO:0016070; GO:0010467; GO:0071840; GO:0090304; GO:0043170; GO:0009987; GO:0006139; GO:0071704; GO:0008150; GO:0006725; GO:0034641; GO:0044238; GO:0046483; GO:1901360; GO:0008152; GO:0044237; GO:0006807_x000D_ [GO:0003723]; GO:0003676; GO:0097159; GO:1901363; GO:00…	Pf00380	3	16.621	1.24496e+06	1.1186e+06	0.0547945	1	0	1	0	1	692806	388904	0.0547945	1	0	1	0	1	853437	850466	0.123288	2	1	2	1	2	1.92239e+06	3.20228e+06	0.171233	3	1	3	1	3	464575	289408	0.0547945	1	0	1
552				AT1G04870.2		Symbols: PRMT10, ATPRMT10 protein arginine methyltransferase 10 chr1:1373485-1375598 REVERSE LENGTH=383	PRMT10	[GO:0005634]; GO:0043231; GO:0043227; GO:0043229; GO:0043226; GO:0005622; GO:0110165; GO:0005575_x000D_ [GO:0008469]; GO:0016274; GO:0042054; GO:0008276; GO:0016273; GO:0140993; GO:0008168; GO:0140096; GO:0008170; GO:0008757; GO:0006338; GO:0016741; GO:0003824; GO:0006325; GO:0016740; GO:0003674; GO:0071824; GO:0043933; GO:0016043; GO:0071840; GO:0009987; GO:0008150_x000D_ [GO:0010228]; GO:000300…	Pf06325	1	43.102	155175	139425	0.0208877	1	1	1	1	1	154956	86984.1	0.0208877	1	1	1	1	1	204167	203456	0.0522193	2	2	2	2	2	21069.1	35096.4	0	0	0	0	0	0	26631.8	0	0	0	0	0
665				AT1G18270.3		Symbols: ketose-bisphosphate aldolase class-II family protein chr1:6283634-6293772 REVERSE LENGTH=1393		[GO:0005524]; GO:0032559; GO:0035639; GO:0030554; GO:0032555; GO:0043168; GO:1901265; GO:0017076; GO:0032553; GO:0043167; GO:0097159; GO:1901363; GO:0000166; GO:0097367; GO:0005488; GO:0036094; GO:0003674_x000D_ [GO:0005975]; GO:0044238; GO:0071704; GO:0008152; GO:0008150_x000D_ [GO:0008270]; GO:0046914; GO:0046872; GO:0043169; GO:0043167; GO:0005488; GO:0003674_x000D_ [GO:0016301]; GO:0016772; G…	Pf01116, Pf03446, Pf07005, Pf14833, Pf17042	5	149.336	113734	102190	0.0208184	3	3	3	3	3	40311	22628.4	0.0157933	2	2	2	2	2	83489.7	83199	0.0208184	3	3	3	3	3	133587	222527	0.0524049	7	7	7	7	8	54721.8	34089.1	0.0136396	2	2	2
554				AT2G37550.1_x000D_; AT2G37550.2		Symbols: ASP1, AGD7 ARF-GAP domain 7 chr2:15755544-15757456 REVERSE LENGTH=456<|>Symbols: ASP1, AGD7 ARF-GAP domain 7 chr2:15755544-15757456 REVERSE LENGTH=456	AGD7	[GO:0005096]; GO:0008047; GO:0030695; GO:0030234; GO:0060589; GO:0098772; GO:0003674_x000D_ [GO:0005794]; GO:0043231; GO:0005737; GO:0012505; GO:0043227; GO:0043229; GO:0110165; GO:0005622; GO:0043226; GO:0005575_x000D_ [GO:0016192]; GO:0006810; GO:0051234; GO:0051179; GO:0008150_x000D_ [GO:0046872]; GO:0043169; GO:0043167; GO:0005488; GO:0003674	Pf01412	2	49.221	116048	104269	0.0964912	6	3	6	3	6	136615	76688.5	0.0789474	4	2	4	2	4	140119	139631	0.131579	7	3	7	3	8	16811	28003.5	0	0	0	0	0	0	26631.8	0	0	0	0	0
2737				AT1G63640.1		Symbols: P-loop nucleoside triphosphate hydrolases superfamily protein with CH (Calponin Homology) domain chr1:23589234-23595139 REVERSE LENGTH=1071	KIN14J	[GO:0003777]; GO:0003774; GO:0140657; GO:0003674_x000D_ [GO:0005524]; GO:0032559; GO:0035639; GO:0030554; GO:0032555; GO:0043168; GO:1901265; GO:0017076; GO:0032553; GO:0043167; GO:0097159; GO:1901363; GO:0000166; GO:0097367; GO:0005488; GO:0036094; GO:0003674_x000D_ [GO:0005874]; GO:0099513; GO:0015630; GO:0099512; GO:0005856; GO:0099081; GO:0043232; GO:0099080; GO:0043228; GO:0043229; GO:011016…	Pf00225, Pf00307	4	119.711	31762	0	0	0	0	0	0	0	38367.5	0	0	0	0	0	0	0	25555.3	0	0	0	0	0	0	0	85912.7	143112	0.0270775	3	3	3	3	3	19715.2	12281.6	0.0196078	2	2	2
2739				AT1G31330.1		Symbols: PSAF photosystem I subunit F chr1:11215011-11215939 REVERSE LENGTH=221	PSAF	[GO:0003729]; GO:0003723; GO:0003676; GO:0097159; GO:1901363; GO:0005488; GO:0003674_x000D_ [GO:0009538]; GO:0098796; GO:0009522; GO:0032991; GO:0016020; GO:0009521; GO:0005575; GO:0110165; GO:0034357; GO:0009579; GO:0043232; GO:0043228; GO:0043229; GO:0043226; GO:0005622_x000D_ [GO:0009543]; GO:0031978; GO:0009534; GO:0031977; GO:0031976; GO:0009507; GO:0110165; GO:0009579; GO:0009536; GO:000557…	Pf02507	5	24.158	3.45407e+06	3.10348e+06	0.158371	3	3	3	3	3	421303	236497	0.081448	1	1	1	1	1	2.71775e+06	2.70829e+06	0.158371	3	3	3	3	3	2.00897e+06	3.34651e+06	0.208145	4	4	4	4	4	1.39239e+06	867389	0.113122	2	2	2
1521				AT2G35940.2_x000D_; AT2G35940.1_x000D_; AT2G35940.3		Symbols: BLH1 BEL1-like homeodomain 1 chr2:15089171-15091699 REVERSE LENGTH=680<|>Symbols: BLH1, EDA29 BEL1-like homeodomain 1 chr2:15089171-15091699 REVERSE LENGTH=680<|>Symbols: BLH1 BEL1-like homeodomain 1 chr2:15089171-15091699 REVERSE LENGTH=680	BLH1	[GO:0000978]; GO:0000977; GO:0000987; GO:0000976; GO:0001067; GO:1990837; GO:0003676; GO:0003690; GO:0043565; GO:0097159; GO:1901363; GO:0003677; GO:0005488; GO:0003674_x000D_ [GO:0000981]; GO:0003700; GO:0006357; GO:0140110; GO:0006355; GO:0003674; GO:0006351; GO:0010468; GO:1903506; GO:0097659; GO:0060255; GO:2001141; GO:0032774; GO:0010467; GO:0019222; GO:0010556; GO:0031326; GO:0051252; GO:00…	Pf05920, Pf07526	3	74.417	30256.6	27185.5	0.0294118	1	1	1	1	1	45634.8	25616.9	0	0	0	0	0	0	56839.3	56641.4	0.0117647	1	1	1	1	1	104403	173912	0.0485294	2	2	2	2	2	26631.8	0	0	0	0	0
558				AT1G06460.1		Symbols: ACD32.1, ACD31.2 alpha-crystallin domain 32.1 chr1:1967308-1969414 REVERSE LENGTH=285	ACD32.1		Pf00011	2	31.203	31762	0	0	0	0	0	0	0	38367.5	0	0	0	0	0	0	0	25555.3	0	0.045614	1	1	1	1	1	306081	509863	0.045614	1	1	1	1	1	26631.8	0	0	0	0	0
2208				AT5G65220.1		Symbols: Ribosomal L29 family protein chr5:26061301-26062506 FORWARD LENGTH=173	RPL29	[GO:0003735]; GO:0005198; GO:0003674_x000D_ [GO:0005840]; GO:0043232; GO:0043228; GO:0043229; GO:0043226; GO:0005622; GO:0110165; GO:0005575_x000D_ [GO:0006412]; GO:0009059; GO:0019538; GO:0043043; GO:0010467; GO:0043170; GO:1901576; GO:0044238; GO:1901564; GO:0006518; GO:0043604; GO:1901566; GO:0071704; GO:0009058; GO:0008152; GO:0006807; GO:0043603; GO:0044271; GO:0008150; GO:0034641; GO:004424…	Pf00831	4	19.365	2.05361e+06	1.84517e+06	0.132948	2	2	2	2	2	2.63349e+06	1.4783e+06	0.0924855	1	1	1	1	1	2.43344e+06	2.42497e+06	0.132948	2	2	2	2	2	3.70916e+06	6.17865e+06	0.16763	3	3	3	3	5	1.88735e+06	1.17573e+06	0.16763	3	3	3
2746				AT2G05520.1		Symbols: GRP-3, ATGRP-3, GRP3, ATGRP3 glycine-rich protein 3 chr2:2026217-2026882 FORWARD LENGTH=145	GRP3	[GO:0005576]; GO:0110165; GO:0005575_x000D_ [GO:0008361]; GO:0032535; GO:0016043; GO:0090066; GO:0071840; GO:0065008; GO:0009987; GO:0065007; GO:0008150_x000D_ [GO:0009269]; GO:0009414; GO:0006950; GO:0009415; GO:0050896; GO:0001101; GO:0009628; GO:0010033; GO:0010035; GO:1901700; GO:1902074; GO:0008150; GO:0042221_x000D_ [GO:0009723]; GO:0009725; GO:0009719; GO:0010033; GO:0050896; GO:0042221; G…	Pf07172	4	14.28	2.61118e+06	2.34614e+06	0.0827586	1	1	1	1	1	3.96883e+06	2.22789e+06	0.131034	3	3	3	3	3	4.3121e+06	4.29709e+06	0.0827586	1	1	1	1	1	4.7131e+06	7.851e+06	0.131034	2	2	2	2	4	3.47657e+06	2.16573e+06	0.131034	2	2	2
2519				AT4G16990.2		Symbols: RLM3 disease resistance protein (TIR-NBS class), putative chr4:9560155-9565225 FORWARD LENGTH=796	RLM3	[GO:0003729]; GO:0003723; GO:0003676; GO:0097159; GO:1901363; GO:0005488; GO:0003674_x000D_ [GO:0005524]; GO:0032559; GO:0035639; GO:0030554; GO:0032555; GO:0043168; GO:1901265; GO:0017076; GO:0032553; GO:0043167; GO:0097159; GO:1901363; GO:0000166; GO:0097367; GO:0005488; GO:0036094; GO:0003674_x000D_ [GO:0007165]; GO:0009987; GO:0050794; GO:0007154; GO:0023052; GO:0051716; GO:0008150; GO:005078…	Pf00931, Pf01582, Pf08381	10	91.097	329273	295851	0.0653266	5	5	5	5	5	305965	171752	0.0678392	5	5	5	5	6	468558	466927	0.100503	8	8	8	8	10	837769	1.39554e+06	0.153266	12	12	12	12	14	203944	127047	0.0829146	6	6	6
2087				AT1G58290.1		Symbols: HEMA1 Glutamyl-tRNA reductase family protein chr1:21624028-21626051 REVERSE LENGTH=543	HEMA1	[GO:0006779]; GO:0006778; GO:0033014; GO:0033013; GO:0018130; GO:0019438; GO:0044271; GO:1901362; GO:1901566; GO:0006725; GO:0046483; GO:1901360; GO:1901564; GO:0044249; GO:0034641; GO:1901576; GO:0044237; GO:0071704; GO:0006807; GO:0009058; GO:0008152; GO:0009987; GO:0008150_x000D_ [GO:0006782]; GO:0006779; GO:0046501; GO:0006783; GO:0006778; GO:0033014; GO:0042168; GO:0046148; GO:0033013; GO:00…	Pf00745, Pf01488, Pf05201	3	59.478	27074.5	24326.4	0.0184162	1	0	1	0	1	38367.5	0	0	0	0	0	0	0	25320.5	25232.3	0.0349908	1	1	1	1	1	90847.9	151333	0.0478821	2	1	2	1	3	26631.8	0	0	0	0	0
563				AT1G14060.1		Symbols: GCK domain-containing protein chr1:4817354-4817893 REVERSE LENGTH=179	F7A19.14		Pf07802	1	19.415	259948	233563	0.111732	2	2	2	2	2	361681	203028	0.0502793	1	1	1	1	1	332537	331379	0.156425	3	3	3	3	3	17975	0	0	0	0	0	0	0	26631.8	0	0	0	0	0
2402				AT3G53020.1		Symbols: STV1, RPL24B, RPL24 Ribosomal protein L24e family protein chr3:19660749-19661912 REVERSE LENGTH=163	RPL24B	[GO:0002181]; GO:0006412; GO:0009059; GO:0019538; GO:0043043; GO:0010467; GO:0043170; GO:1901576; GO:0044238; GO:1901564; GO:0006518; GO:0043604; GO:1901566; GO:0071704; GO:0009058; GO:0008152; GO:0006807; GO:0043603; GO:0044271; GO:0008150; GO:0034641; GO:0044249; GO:0044237; GO:0009987_x000D_ [GO:0003729]; GO:0003723; GO:0003676; GO:0097159; GO:1901363; GO:0005488; GO:0003674_x000D_ [GO:0003735…	Pf01246	3	18.62	2.47905e+06	2.22742e+06	0.116564	2	2	2	2	2	2.09476e+06	1.17589e+06	0.0429448	1	1	1	1	1	1.49373e+06	1.48853e+06	0.0429448	1	1	1	1	1	2.19848e+06	3.66219e+06	0.0429448	1	1	1	1	1	1.81015e+06	1.12763e+06	0.0429448	1	1	1
565				AT3G48350.1		Symbols: Cysteine proteinases superfamily protein chr3:17905752-17907370 FORWARD LENGTH=364	CEP3	[GO:0004197]; GO:0004175; GO:0008234; GO:0008233; GO:0016787; GO:0140096; GO:0003824; GO:0003674_x000D_ [GO:0005615]; GO:0110165; GO:0005576; GO:0005575_x000D_ [GO:0005783]; GO:0043231; GO:0005737; GO:0012505; GO:0043227; GO:0043229; GO:0110165; GO:0005622; GO:0043226; GO:0005575_x000D_ [GO:0031667]; GO:0009991; GO:0009605; GO:0050896; GO:0008150_x000D_ [GO:0051603]; GO:0006508; GO:0030163; GO:00…	Pf00112, Pf08246	1	40.945	31762	0	0	0	0	0	0	0	38367.5	0	0.0247253	1	1	1	1	1	25555.3	0	0.0247253	1	1	1	1	1	148977	248162	0.0521978	2	2	2	2	2	55550.1	34605	0	0	0	0
2704				AT3G21220.1		Symbols: ATMKK5, ATMAP2K_ALPHA, MAP2K_A, MKK5, ATMEK5, MEK5 MAP kinase kinase 5 chr3:7445917-7446963 FORWARD LENGTH=348	MKK5	[GO:0004674]; GO:0004672; GO:0016301; GO:0016773; GO:0140096; GO:0016772; GO:0003824; GO:0016740; GO:0003674_x000D_ [GO:0004708]; GO:0004712; GO:0000165; GO:0004672; GO:0035556; GO:0016301; GO:0016773; GO:0140096; GO:0007165; GO:0016772; GO:0003824; GO:0009987; GO:0050794; GO:0007154; GO:0023052; GO:0051716; GO:0016740; GO:0003674; GO:0008150; GO:0050789; GO:0050896; GO:0065007_x000D_ [GO:0004713…	Pf00069	3	38.305	327127	293923	0.0316092	1	0	1	0	1	325562	182753	0.0545977	2	1	2	1	2	371586	370292	0.0545977	2	1	2	1	2	759765	1.2656e+06	0.0632184	2	1	2	1	3	293432	182794	0.0545977	2	1	2
567				AT3G12760.1		Symbols: CONTAINS InterPro DOMAIN/s: Defective-in-cullin neddylation protein (InterPro:IPR014764), Protein of unknown function DUF298 (InterPro:IPR005176), UBA-like (InterPro:IPR009060); BEST Arabidopsis thaliana protein match is: Domain of unknown function (DUF298) (TAIR:AT1G15860.2); Has 857 Blast hits to 855 proteins in 202 species: Archae - 0; Bacteria - 0; Metazoa - 482; Fungi - 154; Plants …		[GO:0000151]; GO:0140535; GO:1990234; GO:0032991; GO:1902494; GO:0005575_x000D_ [GO:0031624]; GO:0044390; GO:0019899; GO:0005515; GO:0005488; GO:0003674_x000D_ [GO:0032182]; GO:0005515; GO:0005488; GO:0003674_x000D_ [GO:0045116]; GO:0032446; GO:0070647; GO:0036211; GO:0019538; GO:0043412; GO:0043170; GO:0044238; GO:1901564; GO:0071704; GO:0008152; GO:0006807; GO:0008150_x000D_ [GO:0051443]; GO:00…	Pf03556, Pf14555	1	28.991	181278	162878	0.028	1	1	1	1	1	141780	79587.6	0.028	1	1	1	1	1	171350	170753	0.072	2	2	2	2	2	17975	0	0	0	0	0	0	0	26631.8	0	0	0	0	0
2500				AT3G01910.1		Symbols: SOX, AT-SO, AtSO sulfite oxidase chr3:314919-317274 REVERSE LENGTH=393	SOX	[GO:0005777]; GO:0042579; GO:0043231; GO:0005737; GO:0043227; GO:0043229; GO:0110165; GO:0005622; GO:0043226; GO:0005575_x000D_ [GO:0006790]; GO:0044237; GO:0008152; GO:0009987; GO:0008150_x000D_ [GO:0008482]; GO:0016670; GO:0016667; GO:0016491; GO:0003824; GO:0003674_x000D_ [GO:0010477]; GO:0010035; GO:1901700; GO:0042221; GO:0050896; GO:0008150_x000D_ [GO:0015994]; GO:0006778; GO:0033013; GO:00…	Pf00174, Pf03404	4	43.302	210851	189449	0.0254453	1	1	1	1	1	56759.4	31861.6	0	0	0	0	0	0	90351.2	90036.6	0.0254453	1	1	1	1	1	214268	356923	0.117048	4	4	4	4	4	26631.8	0	0	0	0	0
569				AT3G03920.1		Symbols: H/ACA ribonucleoprotein complex, subunit Gar1/Naf1 protein chr3:1009123-1010379 REVERSE LENGTH=202		[GO:0000454]; GO:0031118; GO:0000154; GO:0001522; GO:0006364; GO:0009451; GO:0016072; GO:0034470; GO:0042254; GO:0016070; GO:0043412; GO:0034660; GO:0006396; GO:0022613; GO:0090304; GO:0043170; GO:0010467; GO:0044085; GO:0006139; GO:0071704; GO:0071840; GO:0006725; GO:0034641; GO:0044238; GO:0046483; GO:1901360; GO:0008152; GO:0009987; GO:0044237; GO:0006807; GO:0008150_x000D_ [GO:0001522]; GO:00…	Pf04410	2	20.97	241815	217270	0.0346535	1	1	1	1	1	160448	90067	0.0346535	1	1	1	1	1	208650	207924	0.0346535	1	1	1	1	1	3.71041e+06	6.18073e+06	0.108911	2	2	2	2	2	980155	610589	0.108911	2	2	2
2761				ATCG00780.1		Symbols: RPL14 ribosomal protein L14 chrC:80696-81064 REVERSE LENGTH=122	rpl14	[GO:0003729]; GO:0003723; GO:0003676; GO:0097159; GO:1901363; GO:0005488; GO:0003674_x000D_ [GO:0003735]; GO:0005198; GO:0003674_x000D_ [GO:0005739]; GO:0043231; GO:0005737; GO:0043227; GO:0043229; GO:0110165; GO:0005622; GO:0043226; GO:0005575_x000D_ [GO:0006412]; GO:0009059; GO:0019538; GO:0043043; GO:0010467; GO:0043170; GO:1901576; GO:0044238; GO:1901564; GO:0006518; GO:0043604; GO:1901566; G…	Pf00238	7	13.573	4.7717e+06	4.28736e+06	0.344262	4	4	4	4	5	2.25322e+06	1.26484e+06	0.319672	4	4	4	4	4	3.03159e+06	3.02103e+06	0.344262	4	4	4	4	4	5.88492e+06	9.80299e+06	0.467213	6	6	6	6	9	1.95388e+06	1.21717e+06	0.188525	2	2	2
1333				AT3G22380.2		Symbols: TIC time for coffee chr3:7913181-7918967 FORWARD LENGTH=1555	TIC	[GO:0005634]; GO:0043231; GO:0043227; GO:0043229; GO:0043226; GO:0005622; GO:0110165; GO:0005575_x000D_ [GO:0005982]; GO:0044042; GO:0005976; GO:0005975; GO:0043170; GO:0044238; GO:0071704; GO:0008152; GO:0008150_x000D_ [GO:0006979]; GO:0006950; GO:0050896; GO:0008150_x000D_ [GO:0009414]; GO:0006950; GO:0009415; GO:0050896; GO:0001101; GO:0009628; GO:0010033; GO:0010035; GO:1901700; GO:1902074; G…		7	164.829	51847.5	46584.9	0.0192926	2	2	2	2	3	41558	23328.4	0.0192926	2	2	2	2	3	122664	122237	0.0192926	2	2	2	2	2	157960	263126	0.0463023	5	5	5	5	6	31189.4	19429.5	0.0135048	2	2	2
572				AT3G10160.1		Symbols: ATDFC, DFC, FPGS2 DHFS-FPGS homolog C chr3:3139588-3143949 REVERSE LENGTH=625	FPGS2	[GO:0004326]; GO:0016881; GO:0046901; GO:0016879; GO:0009396; GO:0046900; GO:0016874; GO:0006760; GO:0042398; GO:0042559; GO:0003824; GO:0006575; GO:0042558; GO:1901566; GO:0018130; GO:0019438; GO:0044271; GO:1901362; GO:0003674; GO:0044237; GO:1901564; GO:0006725; GO:0046483; GO:1901360; GO:1901576; GO:0044249; GO:0034641; GO:0008152; GO:0009987; GO:0006807; GO:0071704; GO:0009058; GO:0008150_x0…		2	68.877	172654	155129	0.0208	1	1	1	1	1	153150	85970.1	0.032	2	2	2	2	2	163037	162469	0.0432	3	3	3	3	3	17975	0	0	0	0	0	0	0	26631.8	0	0	0	0	0
1665				AT4G01800.2		Symbols: AGY1, SECA1 Albino or Glassy Yellow 1 chr4:770926-776134 REVERSE LENGTH=1042	AGY1	[GO:0005524]; GO:0032559; GO:0035639; GO:0030554; GO:0032555; GO:0043168; GO:1901265; GO:0017076; GO:0032553; GO:0043167; GO:0097159; GO:1901363; GO:0000166; GO:0097367; GO:0005488; GO:0036094; GO:0003674_x000D_ [GO:0006605]; GO:0006886; GO:0015031; GO:0046907; GO:0008104; GO:0045184; GO:0071702; GO:0071705; GO:0006810; GO:0051641; GO:0051649; GO:0070727; GO:0051234; GO:0009987; GO:0051179; GO:00…	Pf01043, Pf07516, Pf07517	4	117.341	50180.4	45087	0.00959693	1	1	1	1	1	38367.5	0	0	0	0	0	0	0	44316.8	44162.5	0.0316699	3	3	3	3	3	68953.8	114862	0.0172745	2	2	2	2	2	26631.8	0	0	0	0	0
2577				AT4G10340.1		Symbols: LHCB5 light harvesting complex of photosystem II 5 chr4:6408200-6409496 FORWARD LENGTH=280	LHCB5	[GO:0003729]; GO:0003723; GO:0003676; GO:0097159; GO:1901363; GO:0005488; GO:0003674_x000D_ [GO:0009416]; GO:0009314; GO:0009628; GO:0050896; GO:0008150_x000D_ [GO:0009517]; GO:0009503; GO:0030076; GO:0098807; GO:0032991; GO:0005622; GO:0098796; GO:0009535; GO:0005575; GO:0110165; GO:0016020; GO:0031968; GO:0055035; GO:0009534; GO:0019867; GO:0098588; GO:0031967; GO:0042170; GO:0042651; GO:003197…	Pf00504	13	30.138	7.93051e+06	7.12555e+06	0.346429	7	7	7	7	7	5.60476e+06	3.14621e+06	0.235714	5	5	5	5	5	1.03907e+07	1.03545e+07	0.35	9	9	9	9	9	1.01369e+07	1.68859e+07	0.407143	9	9	9	9	10	6.68774e+06	4.16614e+06	0.228571	5	5	5
1637				ATCG01130.1		Symbols: YCF1.2 Ycf1 protein chrC:123884-129244 REVERSE LENGTH=1786				6	213.56	56013.9	50328.4	0.0134379	3	3	3	3	3	37390.8	20989.2	0.0145577	3	3	3	3	3	48644.5	48475.1	0.0246361	5	5	5	5	5	49419.1	82321.5	0.0195969	4	4	4	4	4	18324.1	11415	0.0179171	3	3	3
2289				AT4G31580.1_x000D_; AT4G31580.2		Symbols: SRZ-22, SRZ22, RSZP22, RSZ22, At-RSZ22 serine/arginine-rich 22 chr4:15306983-15308064 FORWARD LENGTH=200<|>Symbols: SRZ-22, SRZ22, RSZP22, RSZ22, At-RSZ22 serine/arginine-rich 22 chr4:15306983-15308064 FORWARD LENGTH=200	RSZ22	[GO:0000398]; GO:0000377; GO:0006397; GO:0000375; GO:0006396; GO:0016071; GO:0008380; GO:0016070; GO:0010467; GO:0090304; GO:0043170; GO:0006139; GO:0071704; GO:0006725; GO:0034641; GO:0044238; GO:0046483; GO:1901360; GO:0008152; GO:0044237; GO:0006807; GO:0008150; GO:0009987_x000D_ [GO:0003723]; GO:0003676; GO:0097159; GO:1901363; GO:0005488; GO:0003674_x000D_ [GO:0003729]; GO:0003723; GO:000367…	Pf00076, Pf00098	3	22.444	3.41411e+06	3.06757e+06	0.105	2	1	2	1	3	1.7496e+06	982132	0.105	2	1	2	1	3	2.34844e+06	2.34026e+06	0.105	2	1	2	1	3	4.39976e+06	7.32904e+06	0.15	3	1	3	1	4	1.16227e+06	724035	0.105	2	1	2
2569				AT3G06400.2		Symbols: CHR11 chromatin-remodeling protein 11 chr3:1941066-1946700 FORWARD LENGTH=1056	CHR11	[GO:0003677]; GO:0003676; GO:0097159; GO:1901363; GO:0005488; GO:0003674_x000D_ [GO:0004386]; GO:0140640; GO:0140657; GO:0003824; GO:0003674_x000D_ [GO:0005524]; GO:0032559; GO:0035639; GO:0030554; GO:0032555; GO:0043168; GO:1901265; GO:0017076; GO:0032553; GO:0043167; GO:0097159; GO:1901363; GO:0000166; GO:0097367; GO:0005488; GO:0036094; GO:0003674_x000D_ [GO:0005634]; GO:0043231; GO:0043227; G…	Pf00176, Pf00271, Pf09110, Pf09111	14	122.481	173307	155716	0.0359848	3	0	3	0	3	216778	121687	0.0179924	2	0	2	0	2	285772	284777	0.0606061	6	0	6	0	6	444617	740635	0.119318	13	0	13	0	14	143410	89337.3	0.0454545	5	0	5
578				AT1G23130.1		Symbols: Polyketide cyclase/dehydrase and lipid transport superfamily protein chr1:8200434-8200997 FORWARD LENGTH=160		[GO:0006952]; GO:0006950; GO:0050896; GO:0008150	Pf00407	2	17.848	270973	243468	0.09375	2	2	2	2	2	99611.2	55916.3	0.05	1	1	1	1	1	156828	156282	0.09375	2	2	2	2	2	223746	372712	0.09375	2	2	2	2	2	26631.8	0	0	0	0	0
782				AT2G42490.1		Symbols: Copper amine oxidase family protein chr2:17691600-17695526 REVERSE LENGTH=776	CuAOzeta	[GO:0002237]; GO:0010033; GO:0043207; GO:0009617; GO:0042221; GO:0009605; GO:0009607; GO:0051707; GO:0050896; GO:0044419; GO:0008150_x000D_ [GO:0005507]; GO:0046914; GO:0046872; GO:0043169; GO:0043167; GO:0005488; GO:0003674_x000D_ [GO:0005777]; GO:0042579; GO:0043231; GO:0005737; GO:0043227; GO:0043229; GO:0110165; GO:0005622; GO:0043226; GO:0005575_x000D_ [GO:0008131]; GO:0016641; GO:0016638; G…	Pf01179, Pf02728	13	86.636	206291	185352	0.0270619	2	2	2	2	2	115273	64707.8	0.0515464	3	3	3	3	3	172846	172245	0.0412371	3	3	3	3	3	619878	1.03258e+06	0.117268	8	8	8	8	8	53056.2	33051.4	0.0399485	2	2	2
580				AT5G11710.1		Symbols: ENTH/VHS family protein chr5:3772981-3776316 FORWARD LENGTH=560	EPSIN1	[GO:0002020]; GO:0019899; GO:0005515; GO:0005488; GO:0003674_x000D_ [GO:0005543]; GO:0008289; GO:0005488; GO:0003674_x000D_ [GO:0005768]; GO:0031410; GO:0012505; GO:0097708; GO:0005737; GO:0110165; GO:0031982; GO:0043231; GO:0005622; GO:0005575; GO:0043227; GO:0043229; GO:0043226_x000D_ [GO:0005794]; GO:0043231; GO:0005737; GO:0012505; GO:0043227; GO:0043229; GO:0110165; GO:0005622; GO:0043226; G…	Pf01417	2	60.597	335043	301035	0.0517857	3	3	3	3	3	301768	169396	0.0660714	4	4	4	4	4	321586	320467	0.0517857	3	3	3	3	3	47989.3	79939.6	0	0	0	0	0	0	26631.8	0	0	0	0	0
2771				AT5G52650.1		Symbols: RNA binding Plectin/S10 domain-containing protein chr5:21355781-21357003 REVERSE LENGTH=179	RPS10C	[GO:0003723]; GO:0003676; GO:0097159; GO:1901363; GO:0005488; GO:0003674_x000D_ [GO:0003729]; GO:0003723; GO:0003676; GO:0097159; GO:1901363; GO:0005488; GO:0003674_x000D_ [GO:0003735]; GO:0005198; GO:0003674_x000D_ [GO:0042788]; GO:0005840; GO:0005844; GO:0043232; GO:1990904; GO:0043228; GO:0043229; GO:0032991; GO:0043226; GO:0005622; GO:0005575; GO:0110165	Pf03501	3	19.539	1.38304e+06	1.24266e+06	0.100559	2	1	2	1	2	540261	303273	0.100559	2	1	2	1	3	553284	551358	0	0	0	0	0	0	984586	1.6401e+06	0.0502793	1	1	1	1	1	459985	286548	0	0	0	0
2772				AT2G27720.1		Symbols: 60S acidic ribosomal protein family chr2:11818696-11819370 FORWARD LENGTH=115	RPP2A	[GO:0002182]; GO:0006414; GO:0002181; GO:0009059; GO:0006412; GO:0043170; GO:1901576; GO:0019538; GO:0043043; GO:0010467; GO:0071704; GO:0009058; GO:0044238; GO:1901564; GO:0006518; GO:0043604; GO:1901566; GO:0008152; GO:0006807; GO:0043603; GO:0044271; GO:0008150; GO:0034641; GO:0044249; GO:0044237; GO:0009987_x000D_ [GO:0003735]; GO:0005198; GO:0003674_x000D_ [GO:0022625]; GO:0015934; GO:002262…	Pf00428	4	11.445	1.70384e+07	1.5309e+07	0.33913	3	2	3	2	5	1.22162e+07	6.85752e+06	0.165217	2	1	2	1	4	9.84469e+06	9.81041e+06	0.33913	3	2	3	2	6	1.57411e+07	2.62212e+07	0.356522	4	2	4	2	7	9.97972e+06	6.21688e+06	0.165217	2	1	2
2714				AT1G60550.1		Symbols: ECHID, DHNS enoyl-CoA hydratase/isomerase D chr1:22305988-22308092 REVERSE LENGTH=337	MENB	[GO:0005777]; GO:0042579; GO:0043231; GO:0005737; GO:0043227; GO:0043229; GO:0110165; GO:0005622; GO:0043226; GO:0005575_x000D_ [GO:0005829]; GO:0110165; GO:0005737; GO:0005575; GO:0005622_x000D_ [GO:0008935]; GO:0016833; GO:0016830; GO:0016829; GO:0003824; GO:0003674_x000D_ [GO:0009234]; GO:0009233; GO:1901663; GO:1901661; GO:0042181; GO:0042180; GO:0044249; GO:0044283; GO:1901576; GO:0044237; G…	Pf00378	5	37.033	1.25783e+06	1.13016e+06	0.0949555	3	3	3	3	3	878925	493381	0.0949555	3	3	3	3	3	1.1069e+06	1.10304e+06	0.0949555	3	3	3	3	3	1.95983e+06	3.26464e+06	0.160237	5	5	5	5	6	800798	498858	0.0504451	2	2	2
2293				AT3G60860.1		Symbols: SEC7-like guanine nucleotide exchange family protein chr3:22484804-22491510 FORWARD LENGTH=1793	BIG2	[GO:0005085]; GO:0030695; GO:0060589; GO:0030234; GO:0098772; GO:0003674_x000D_ [GO:0005829]; GO:0110165; GO:0005737; GO:0005575; GO:0005622_x000D_ [GO:0016020]; GO:0110165; GO:0005575_x000D_ [GO:0032012]; GO:0046578; GO:0051056; GO:1902531; GO:0009966; GO:0010646; GO:0023051; GO:0048583; GO:0050794; GO:0050789; GO:0065007; GO:0008150_x000D_ [GO:0043001]; GO:0006893; GO:0015031; GO:0061951; GO:00…	Pf01369, Pf09324, Pf12783, Pf16206, Pf16213, Pf20252	5	199.504	39003.2	35044.3	0.0044618	1	1	1	1	1	19412.9	10897.3	0	0	0	0	0	0	51892.9	51712.2	0.00892359	1	1	1	1	1	70636.4	117665	0.0245399	5	4	5	4	5	18785.5	11702.5	0.0044618	1	1	1
1366				AT5G62530.1		Symbols: ALDH12A1, ATP5CDH, P5CDH aldehyde dehydrogenase 12A1 chr5:25099768-25103159 REVERSE LENGTH=556	ALDH12A1	[GO:0003842]; GO:0016620; GO:0016903; GO:0016491; GO:0003824; GO:0003674_x000D_ [GO:0004029]; GO:0004030; GO:0016620; GO:0016903; GO:0016491; GO:0003824; GO:0003674_x000D_ [GO:0005739]; GO:0043231; GO:0005737; GO:0043227; GO:0043229; GO:0110165; GO:0005622; GO:0043226; GO:0005575_x000D_ [GO:0005759]; GO:0070013; GO:0005739; GO:0043233; GO:0043229; GO:0043231; GO:0005737; GO:0031974; GO:0043226; G…	Pf00171	16	61.734	8.79701e+06	7.9041e+06	0.248201	12	12	12	12	16	6.48872e+06	3.64241e+06	0.266187	12	12	12	12	15	8.0366e+06	8.00862e+06	0.381295	16	16	16	16	20	9.15364e+06	1.5248e+07	0.0125899	1	1	1	1	1	1.05078e+07	6.54582e+06	0	0	0	0
2636				AT4G23710.1		Symbols: VHA-G2, VAG2, VATG2 vacuolar ATP synthase subunit G2 chr4:12350577-12351354 FORWARD LENGTH=106	VHA-G2	[GO:0016471]; GO:0033176; GO:0005774; GO:0016469; GO:0098588; GO:0005773; GO:0098796; GO:1904949; GO:0031090; GO:0043231; GO:0005737; GO:0032991; GO:0016020; GO:1902494; GO:0043227; GO:0043229; GO:0110165; GO:0005622; GO:0005575; GO:0043226_x000D_ [GO:0046961]; GO:0009678; GO:0019829; GO:0044769; GO:0015078; GO:0015399; GO:0022853; GO:0008324; GO:0042626; GO:0042625; GO:0022890; GO:1902600; GO:00…	Pf03179	5	11.735	1.82246e+06	1.63748e+06	0.471698	5	5	5	5	6	737400	413936	0.198113	2	2	2	2	2	1.27354e+06	1.2691e+06	0.471698	5	5	5	5	6	1.64167e+06	2.73467e+06	0.471698	5	5	5	5	6	794174	494732	0.367925	4	4	4
[truncated: 2,370 more rows]
[truncated: 68 more columns]

## Sheet: Coverage details
Coverage details
[truncated: 2,958 more rows]

## Sheet: Peptide details
Peptide details
[truncated: 20,760 more rows]

## Sheet: Peptide isoforms
Peptide isoforms
[truncated: 21,065 more rows]

## Sheet: PSM details
PSM details
[truncated: 121,234 more rows]

## Sheet: Quality control
Quality control

## Sheet: Analysis summary
Analysis summary
[truncated: 5 more rows]
