# Supplementary material for: Nucleo-cytoplasmic distribution of SAP18 reveals its dual function in splicing regulation and heat-stress response in Arabidopsis
Source: Plant Commun. 2024 Oct 31;6(1):101180. doi: 10.1016/j.xplc.2024.101180 (PMC11784288; doi:10.1016/j.xplc.2024.101180)
Supplement: Supplemental Data 2. IP–MS Experiment ID 1192 (SAP18-GFP mock vs. SAP18-GFP under Heat Shock) [file mmc11.zip]

Archive with 1 entries (1 files):
- xplc_101180_mmc11.xlsm
