# Supplementary material for: Nucleo-cytoplasmic distribution of SAP18 reveals its dual function in splicing regulation and heat-stress response in Arabidopsis
Source: Plant Commun. 2024 Oct 31;6(1):101180. doi: 10.1016/j.xplc.2024.101180 (PMC11784288; doi:10.1016/j.xplc.2024.101180)
Supplement: Supplemental Data 2. IP–MS Experiment ID 1192 (SAP18-GFP mock vs. SAP18-GFP under Heat Shock) [file mmc11.zip › xplc_101180_mmc11.xlsm]

## Sheet: Main
Main	Experiment ID 1192 (SAP18-GFP mock conditions vs. SAP18-GFP under Heat Shock)
#	Contaminant	SAP18	GFP	Accession	Protein group accessions	Description	Genes	GO Accessions	Pfam IDs	Quantified Peptides	MW[kDa]	20230601_E1_RSLC10_Larran_Dagdas_GMI_ID1192_onbead_control_1A_GFP_20perc								20230601_E1_RSLC10_Larran_Dagdas_GMI_ID1192_onbead_control_1B_GFP_20perc								20230601_E1_RSLC10_Larran_Dagdas_GMI_ID1192_onbead_control_1C_GFP_20perc								20230601_E1_RSLC10_Larran_Dagdas_GMI_ID1192_onbead_sample_2A_GFP_HS_20perc								20230601_E1_RSLC10_Larran_Dagdas_GMI_ID1192_onbead_sample_2B_GFP_HS_20perc
												Norm. Area	Area	Coverage	# Peptides	# Unique peptides	# Peptide Isoforms	# Unique Peptide Isoforms	# PSMs	Norm. Area	Area	Coverage	# Peptides	# Unique peptides	# Peptide Isoforms	# Unique Peptide Isoforms	# PSMs	Norm. Area	Area	Coverage	# Peptides	# Unique peptides	# Peptide Isoforms	# Unique Peptide Isoforms	# PSMs	Norm. Area	Area	Coverage	# Peptides	# Unique peptides	# Peptide Isoforms	# Unique Peptide Isoforms	# PSMs	Norm. Area	Area	Coverage	# Peptides	# Unique peptides	# Peptide Isoforms
2971	ü			cont_Q15323		Keratin, type I cuticular Ha1 OS=Homo sapiens GN=KRT31 PE=2 SV=3	KRT31	[GO:0005200]; GO:0005198; GO:0007010; GO:0003674; GO:0006996; GO:0016043; GO:0071840; GO:0009987; GO:0008150_x000D_ [GO:0005829]; GO:0110165; GO:0005737; GO:0005575; GO:0005622_x000D_ [GO:0005882]; GO:0099513; GO:0045111; GO:0099512; GO:0005856; GO:0099081; GO:0043232; GO:0099080; GO:0043228; GO:0043229; GO:0110165; GO:0043226; GO:0005622; GO:0005575_x000D_ [GO:0008544]; GO:0009888; GO:0048856; G…	Pf00038	7	47.207	1.77571e+06	1.0023e+06	0.257212	12	5	12	5	15	27195.1	0	0.0168269	1	0	1	0	3	27054	0	0.0168269	1	0	1	0	2	38601.3	0	0.0336538	2	0	2	0	2	410802	457834	0.0697115	3	1	3
2995	ü			cont_P78386	cont_Q9NSB4	Keratin, type II cuticular Hb5 OS=Homo sapiens GN=KRT85 PE=1 SV=1	KRT85	[GO:0005198]; GO:0003674_x000D_ [GO:0005829]; GO:0110165; GO:0005737; GO:0005575; GO:0005622_x000D_ [GO:0008544]; GO:0009888; GO:0048856; GO:0032502; GO:0008150_x000D_ [GO:0030280]; GO:0005198; GO:0003674_x000D_ [GO:0031424]; GO:0032501; GO:0030216; GO:0008150; GO:0009913; GO:0043588; GO:0030855; GO:0008544; GO:0048513; GO:0030154; GO:0060429; GO:0009888; GO:0048856; GO:0048869; GO:0032502; GO:00…	Pf00038, Pf16208	3	55.766	752401	424694	0.169625	11	3	11	3	16	27195.1	0	0.0177515	1	0	1	0	2	27054	0	0.0177515	1	0	1	0	2	38601.3	0	0.0177515	2	0	2	0	2	100227	111702	0.0710059	5	0	5
3				AT3G03150.1		Symbols: unknown protein; FUNCTIONS IN: molecular_function unknown; INVOLVED IN: biological_process unknown; LOCATED IN: mitochondrion; EXPRESSED IN: 22 plant structures; EXPRESSED DURING: 13 growth stages; BEST Arabidopsis thaliana protein match is: unknown protein (TAIR:AT5G17165.1); Has 39 Blast hits to 39 proteins in 11 species: Archae - 0; Bacteria - 0; Metazoa - 0; Fungi - 0; Plants - 39; V…				2	13.308	1.76644e+07	9.9707e+06	0.239669	2	2	2	2	3	1.4403e+07	1.48006e+07	0.239669	2	2	2	2	3	1.59258e+07	1.62803e+07	0.239669	2	2	2	2	3	5.49923e+06	4.3877e+06	0.239669	2	2	2	2	3	4.71675e+06	5.25676e+06	0.239669	2	2	2
3018				AT3G05220.1		Symbols: Heavy metal transport/detoxification superfamily protein chr3:1488808-1491171 FORWARD LENGTH=577	HIPP34	[GO:0046872]; GO:0043169; GO:0043167; GO:0005488; GO:0003674	Pf00403	3	58.843	47414.5	0	0	0	0	0	0	0	27195.1	0	0	0	0	0	0	0	27054	0	0	0	0	0	0	0	38601.3	0	0	0	0	0	0	0	29628.3	0	0	0	0	0
1		ü		AT2G45640_x000D_; AT2G45640.1		SAP18 OS=Arabidopsis thaliana (Thale cress)<|>Symbols: SAP18, ATSAP18 SIN3 associated polypeptide P18 chr2:18799881-18801323 REVERSE LENGTH=152		[GO:0003714]; GO:0003712; GO:0045892; GO:0140110; GO:0006355; GO:1903507; GO:0003674; GO:0006351; GO:0010468; GO:1903506; GO:1902679; GO:0097659; GO:0060255; GO:2001141; GO:0010558; GO:0031327; GO:0051253; GO:0032774; GO:0010467; GO:0019222; GO:0010556; GO:0031326; GO:0051252; GO:0009890; GO:0010605; GO:0031324; GO:0045934; GO:0009059; GO:0016070; GO:0034654; GO:0043170; GO:0050789; GO:0009889; G…	Pf06487	33	17.154	47414.5	0	0.0855263	1	1	1	1	1	1.38844e+07	1.42677e+07	0.0855263	1	1	1	1	1	1.79963e+07	1.83968e+07	0	0	0	0	0	0	38601.3	0	0	0	0	0	0	0	606008	675390	0.0855263	1	1	1
20				AT3G01570.1		Symbols: Oleosin family protein chr3:222152-222778 REVERSE LENGTH=183		[GO:0009791]; GO:0032501; GO:0007275; GO:0008150; GO:0048856; GO:0032502_x000D_ [GO:0010344]; GO:0022414; GO:0044085; GO:0048316; GO:0008150; GO:0000003; GO:0071840; GO:0009791; GO:0048608; GO:0010154; GO:0009987; GO:0032501; GO:0007275; GO:0003006; GO:0048856; GO:0061458; GO:0032502; GO:0048731_x000D_ [GO:0012511]; GO:0005811; GO:0043232; GO:0043228; GO:0043229; GO:0043226; GO:0005622; GO:011016…	Pf01277	6	19.742	47414.5	0	0	0	0	0	0	0	27195.1	0	0	0	0	0	0	0	27054	0	0	0	0	0	0	0	38601.3	0	0	0	0	0	0	0	29628.3	0	0	0	0	0
30				AT3G20550.1		Symbols: DDL SMAD/FHA domain-containing protein chr3:7174695-7177600 REVERSE LENGTH=314	DDL	[GO:0003723]; GO:0003676; GO:0097159; GO:1901363; GO:0005488; GO:0003674_x000D_ [GO:0003729]; GO:0003723; GO:0003676; GO:0097159; GO:1901363; GO:0005488; GO:0003674_x000D_ [GO:0005634]; GO:0043231; GO:0043227; GO:0043229; GO:0043226; GO:0005622; GO:0110165; GO:0005575_x000D_ [GO:0035196]; GO:0070918; GO:0034470; GO:0031047; GO:0006396; GO:0034660; GO:0010629; GO:0016070; GO:0010467; GO:0010468; G…	Pf00498	11	36.93	595064	335885	0	0	0	0	0	0	807949	830255	0	0	0	0	0	0	774327	791559	0	0	0	0	0	0	38601.3	0	0	0	0	0	0	0	29628.3	0	0	0	0	0
24				AT5G40420.1		Symbols: OLEO2, OLE2 oleosin 2 chr5:16173622-16174740 REVERSE LENGTH=199		[GO:0009791]; GO:0032501; GO:0007275; GO:0008150; GO:0048856; GO:0032502_x000D_ [GO:0009845]; GO:0032501; GO:0090351; GO:0008150; GO:0009791; GO:0007275; GO:0048856; GO:0032502_x000D_ [GO:0010344]; GO:0022414; GO:0044085; GO:0048316; GO:0008150; GO:0000003; GO:0071840; GO:0009791; GO:0048608; GO:0010154; GO:0009987; GO:0032501; GO:0007275; GO:0003006; GO:0048856; GO:0061458; GO:0032502; GO:004873…	Pf01277	5	21.266	47414.5	0	0	0	0	0	0	0	27195.1	0	0	0	0	0	0	0	27054	0	0	0	0	0	0	0	38601.3	0	0	0	0	0	0	0	29628.3	0	0	0	0	0
37				AT4G25140.1		Symbols: OLEO1, OLE1 oleosin 1 chr4:12900498-12901259 FORWARD LENGTH=173		[GO:0005576]; GO:0110165; GO:0005575_x000D_ [GO:0009791]; GO:0032501; GO:0007275; GO:0008150; GO:0048856; GO:0032502_x000D_ [GO:0009845]; GO:0032501; GO:0090351; GO:0008150; GO:0009791; GO:0007275; GO:0048856; GO:0032502_x000D_ [GO:0010344]; GO:0022414; GO:0044085; GO:0048316; GO:0008150; GO:0000003; GO:0071840; GO:0009791; GO:0048608; GO:0010154; GO:0009987; GO:0032501; GO:0007275; GO:0003006; G…	Pf01277	4	18.558	47414.5	0	0	0	0	0	0	0	27195.1	0	0	0	0	0	0	0	27054	0	0	0	0	0	0	0	38601.3	0	0	0	0	0	0	0	29628.3	0	0	0	0	0
69				AT3G27660.1		Symbols: OLEO4, OLE3 oleosin 4 chr3:10243851-10244821 FORWARD LENGTH=191	OL2	[GO:0009791]; GO:0032501; GO:0007275; GO:0008150; GO:0048856; GO:0032502_x000D_ [GO:0009845]; GO:0032501; GO:0090351; GO:0008150; GO:0009791; GO:0007275; GO:0048856; GO:0032502_x000D_ [GO:0010344]; GO:0022414; GO:0044085; GO:0048316; GO:0008150; GO:0000003; GO:0071840; GO:0009791; GO:0048608; GO:0010154; GO:0009987; GO:0032501; GO:0007275; GO:0003006; GO:0048856; GO:0061458; GO:0032502; GO:004873…	Pf01277	6	20.301	47414.5	0	0	0	0	0	0	0	27195.1	0	0	0	0	0	0	0	27054	0	0	0	0	0	0	0	38601.3	0	0	0	0	0	0	0	29628.3	0	0	0	0	0
11				ATCG00710.1		Symbols: PSBH photosystem II reaction center protein H chrC:74485-74706 FORWARD LENGTH=73	psbH	[GO:0003729]; GO:0003723; GO:0003676; GO:0097159; GO:1901363; GO:0005488; GO:0003674_x000D_ [GO:0005739]; GO:0043231; GO:0005737; GO:0043227; GO:0043229; GO:0110165; GO:0005622; GO:0043226; GO:0005575_x000D_ [GO:0009523]; GO:0009521; GO:0098796; GO:0034357; GO:0032991; GO:0016020; GO:0009579; GO:0005575; GO:0110165; GO:0043232; GO:0043228; GO:0043229; GO:0043226; GO:0005622_x000D_ [GO:0009535]; G…	Pf00737	2	7.697	47414.5	0	0	0	0	0	0	0	27195.1	0	0	0	0	0	0	0	27054	0	0	0	0	0	0	0	38601.3	0	0	0	0	0	0	0	29628.3	0	0	0	0	0
89				AT3G48120.1		Symbols: unknown protein; Has 22990 Blast hits to 12942 proteins in 666 species: Archae - 8; Bacteria - 739; Metazoa - 13803; Fungi - 2465; Plants - 1363; Viruses - 116; Other Eukaryotes - 4496 (source: NCBI BLink). chr3:17772137-17774550 FORWARD LENGTH=328		[GO:0000380]; GO:0000398; GO:0000377; GO:0006397; GO:0000375; GO:0006396; GO:0016071; GO:0008380; GO:0016070; GO:0010467; GO:0090304; GO:0043170; GO:0006139; GO:0071704; GO:0006725; GO:0034641; GO:0044238; GO:0046483; GO:1901360; GO:0008152; GO:0044237; GO:0006807; GO:0008150; GO:0009987_x000D_ [GO:0005634]; GO:0043231; GO:0043227; GO:0043229; GO:0043226; GO:0005622; GO:0110165; GO:0005575_x000D_…		3	37.814	47414.5	0	0	0	0	0	0	0	27195.1	0	0	0	0	0	0	0	27054	0	0	0	0	0	0	0	38601.3	0	0	0	0	0	0	0	29628.3	0	0	0	0	0
51				AT5G08440.1		Symbols: unknown protein; FUNCTIONS IN: molecular_function unknown; INVOLVED IN: biological_process unknown; LOCATED IN: plasma membrane; EXPRESSED IN: 21 plant structures; EXPRESSED DURING: 13 growth stages; BEST Arabidopsis thaliana protein match is: unknown protein (TAIR:AT5G23490.1); Has 141 Blast hits to 139 proteins in 35 species: Archae - 0; Bacteria - 9; Metazoa - 21; Fungi - 6; Plants - …				14	80.512	218448	123303	0	0	0	0	0	0	300142	308428	0	0	0	0	0	0	328625	335938	0	0	0	0	0	0	38601.3	0	0	0	0	0	0	0	128015	142672	0	0	0	0
117				AT4G39680.2_x000D_; AT4G39680.1		Symbols: SAP domain-containing protein chr4:18414604-18416938 REVERSE LENGTH=633<|>Symbols: SAP domain-containing protein chr4:18414604-18416938 REVERSE LENGTH=633		[GO:0003676]; GO:0097159; GO:1901363; GO:0005488; GO:0003674_x000D_ [GO:0006807]; GO:0008152; GO:0008150_x000D_ [GO:0043170]; GO:0071704; GO:0008152; GO:0008150_x000D_ [GO:0044238]; GO:0008152; GO:0008150	Pf02037, Pf16294	25	69.4	682457	385214	0	0	0	0	0	0	27195.1	0	0	0	0	0	0	0	27054	0	0	0	0	0	0	0	38601.3	0	0	0	0	0	0	0	135775	151320	0	0	0	0
68				ATCG00270.1		Symbols: PSBD photosystem II reaction center protein D chrC:32711-33772 FORWARD LENGTH=353	psbD	[GO:0003729]; GO:0003723; GO:0003676; GO:0097159; GO:1901363; GO:0005488; GO:0003674_x000D_ [GO:0005506]; GO:0046914; GO:0046872; GO:0043169; GO:0043167; GO:0005488; GO:0003674_x000D_ [GO:0005739]; GO:0043231; GO:0005737; GO:0043227; GO:0043229; GO:0110165; GO:0005622; GO:0043226; GO:0005575_x000D_ [GO:0009507]; GO:0009536; GO:0043231; GO:0005737; GO:0043227; GO:0043229; GO:0110165; GO:0005622; G…	Pf00124	3	39.522	104301	58872.8	0	0	0	0	0	0	133377	137059	0	0	0	0	0	0	56088	57336.3	0	0	0	0	0	0	140659	112228	0.0254958	1	1	1	1	1	174572	194559	0.0254958	1	1	1
105				ATCG00280.1		Symbols: PSBC photosystem II reaction center protein C chrC:33720-35141 FORWARD LENGTH=473	psbC	[GO:0003729]; GO:0003723; GO:0003676; GO:0097159; GO:1901363; GO:0005488; GO:0003674_x000D_ [GO:0005739]; GO:0043231; GO:0005737; GO:0043227; GO:0043229; GO:0110165; GO:0005622; GO:0043226; GO:0005575_x000D_ [GO:0009523]; GO:0009521; GO:0098796; GO:0034357; GO:0032991; GO:0016020; GO:0009579; GO:0005575; GO:0110165; GO:0043232; GO:0043228; GO:0043229; GO:0043226; GO:0005622_x000D_ [GO:0009533]; G…	Pf00421	9	51.835	47414.5	0	0	0	0	0	0	0	27195.1	0	0	0	0	0	0	0	27054	0	0	0	0	0	0	0	38601.3	0	0	0	0	0	0	0	29628.3	0	0	0	0	0
163				AT1G16610.3		Symbols: SR45 arginine/serine-rich 45 chr1:5675925-5678686 REVERSE LENGTH=425				9	46.57	47414.5	0	0	0	0	0	0	0	1.13114e+06	1.16237e+06	0	0	0	0	0	0	27054	0	0	0	0	0	0	0	38601.3	0	0	0	0	0	0	0	317358	353692	0	0	0	0
167				AT5G47870.1		Symbols: FUNCTIONS IN: molecular_function unknown; INVOLVED IN: biological_process unknown; LOCATED IN: chloroplast; EXPRESSED IN: 22 plant structures; EXPRESSED DURING: 13 growth stages; BEST Arabidopsis thaliana protein match is: cobalt ion binding (TAIR:AT1G71310.1); Has 1807 Blast hits to 1807 proteins in 277 species: Archae - 0; Bacteria - 0; Metazoa - 736; Fungi - 347; Plants - 385; Viruses…	RAD52-2	[GO:0000724]; GO:0000725; GO:0006302; GO:0006281; GO:0006310; GO:0006259; GO:0006974; GO:0090304; GO:0033554; GO:0006139; GO:0043170; GO:0006950; GO:0051716; GO:0006725; GO:0034641; GO:0044238; GO:0046483; GO:1901360; GO:0071704; GO:0050896; GO:0009987; GO:0044237; GO:0006807; GO:0008152; GO:0008150_x000D_ [GO:0003677]; GO:0003676; GO:0097159; GO:1901363; GO:0005488; GO:0003674_x000D_ [GO:0009507…		3	21.396	947568	534856	0.040201	1	1	1	1	1	556008	571358	0.120603	2	2	2	2	2	616340	630057	0.120603	2	2	2	2	2	629001	501864	0.040201	1	1	1	1	1	649020	723326	0.040201	1	1	1
141				ATCG00540.1		Symbols: PETA photosynthetic electron transfer A chrC:61657-62619 FORWARD LENGTH=320	petA	[GO:0003729]; GO:0003723; GO:0003676; GO:0097159; GO:1901363; GO:0005488; GO:0003674_x000D_ [GO:0005506]; GO:0046914; GO:0046872; GO:0043169; GO:0043167; GO:0005488; GO:0003674_x000D_ [GO:0009055]; GO:0016491; GO:0022900; GO:0003824; GO:0006091; GO:0003674; GO:0044237; GO:0008152; GO:0009987; GO:0008150_x000D_ [GO:0009507]; GO:0009536; GO:0043231; GO:0005737; GO:0043227; GO:0043229; GO:0110165; G…	Pf01333, Pf16639	5	35.335	47414.5	0	0	0	0	0	0	0	107000	109954	0	0	0	0	0	0	27054	0	0	0	0	0	0	0	38601.3	0	0	0	0	0	0	0	29628.3	0	0	0	0	0
193				AT4G17060.1		Symbols: FIP2 FRIGIDA interacting protein 2 chr4:9593721-9594653 REVERSE LENGTH=310	FIP2			8	34.412	110311	62265.1	0	0	0	0	0	0	95757	98400.7	0	0	0	0	0	0	47049.6	48096.7	0	0	0	0	0	0	38601.3	0	0	0	0	0	0	0	61627.8	68683.5	0	0	0	0
186				AT1G29910.1_x000D_; AT1G29920.1		Symbols: CAB3, AB180, LHCB1.2 chlorophyll A/B binding protein 3 chr1:10472443-10473246 REVERSE LENGTH=267<|>Symbols: CAB2, AB165, LHCB1.1 chlorophyll A/B-binding protein 2 chr1:10475089-10475892 REVERSE LENGTH=267	LHCB1.1; LHCB1.2	[GO:0003729]; GO:0003723; GO:0003676; GO:0097159; GO:1901363; GO:0005488; GO:0003674_x000D_ [GO:0009416]; GO:0009314; GO:0009628; GO:0050896; GO:0008150_x000D_ [GO:0009522]; GO:0009521; GO:0098796; GO:0034357; GO:0032991; GO:0016020; GO:0009579; GO:0005575; GO:0110165; GO:0043232; GO:0043228; GO:0043229; GO:0043226; GO:0005622_x000D_ [GO:0009523]; GO:0009521; GO:0098796; GO:0034357; GO:0032991; G…	Pf00504	7	28.209	1.06453e+06	600878	0.11236	3	1	3	1	3	1.45693e+06	1.49715e+06	0.082397	2	1	2	1	2	1.02108e+06	1.04381e+06	0.11236	3	1	3	1	3	469928	374943	0.0749064	2	1	2	1	2	987684	1.10076e+06	0.0749064	2	1	2
98				AT5G01530.1		Symbols: LHCB4.1 light harvesting complex photosystem II chr5:209084-210243 FORWARD LENGTH=290	LHCB4.1	[GO:0003729]; GO:0003723; GO:0003676; GO:0097159; GO:1901363; GO:0005488; GO:0003674_x000D_ [GO:0009416]; GO:0009314; GO:0009628; GO:0050896; GO:0008150_x000D_ [GO:0009522]; GO:0009521; GO:0098796; GO:0034357; GO:0032991; GO:0016020; GO:0009579; GO:0005575; GO:0110165; GO:0043232; GO:0043228; GO:0043229; GO:0043226; GO:0005622_x000D_ [GO:0009523]; GO:0009521; GO:0098796; GO:0034357; GO:0032991; G…	Pf00504	3	31.12	47414.5	0	0.0793103	2	2	2	2	2	134884	138608	0.0793103	2	2	2	2	2	27054	0	0.0448276	1	1	1	1	1	38601.3	0	0.0586207	2	1	2	1	2	153476	171047	0.0689655	2	1	2
197				AT5G13340.1		Symbols: unknown protein; FUNCTIONS IN: molecular_function unknown; INVOLVED IN: biological_process unknown; LOCATED IN: chloroplast; BEST Arabidopsis thaliana protein match is: unknown protein (TAIR:AT1G10890.1); Has 1807 Blast hits to 1807 proteins in 277 species: Archae - 0; Bacteria - 0; Metazoa - 736; Fungi - 347; Plants - 385; Viruses - 0; Other Eukaryotes - 339 (source: NCBI BLink). chr5:4…	T31B5_160	[GO:0005654]; GO:0110165; GO:0031981; GO:0005575; GO:0070013; GO:0005634; GO:0043233; GO:0043229; GO:0043231; GO:0031974; GO:0043226; GO:0005622; GO:0043227_x000D_ [GO:0005739]; GO:0043231; GO:0005737; GO:0043227; GO:0043229; GO:0110165; GO:0005622; GO:0043226; GO:0005575	Pf15346	3	29.41	47414.5	0	0.0289256	1	0	1	0	1	27195.1	0	0	0	0	0	0	0	27054	0	0	0	0	0	0	0	38601.3	0	0.0289256	1	0	1	0	1	29628.3	0	0.0289256	1	0	1
201				AT4G04614.1		Symbols: unknown protein; Has 35333 Blast hits to 34131 proteins in 2444 species: Archae - 798; Bacteria - 22429; Metazoa - 974; Fungi - 991; Plants - 531; Viruses - 0; Other Eukaryotes - 9610 (source: NCBI BLink). chr4:2327308-2327914 REVERSE LENGTH=176				7	20.057	47414.5	0	0	0	0	0	0	0	27195.1	0	0	0	0	0	0	0	27054	0	0	0	0	0	0	0	38601.3	0	0	0	0	0	0	0	29628.3	0	0	0	0	0
145				AT3G21215.1		Symbols: RNA-binding (RRM/RBD/RNP motifs) family protein chr3:7442873-7445231 REVERSE LENGTH=339		[GO:0003729]; GO:0003723; GO:0003676; GO:0097159; GO:1901363; GO:0005488; GO:0003674	Pf00076	7	36.956	4.1152e+06	2.32283e+06	0.235988	7	7	7	7	10	5.66718e+06	5.82364e+06	0.235988	7	7	7	7	12	5.30324e+06	5.42126e+06	0.235988	8	8	8	8	11	38601.3	0	0	0	0	0	0	0	205652	229196	0.0383481	1	1	1
286				AT3G52220.1		Symbols: CONTAINS InterPro DOMAIN/s: Kinase phosphorylation domain (InterPro:IPR019315); Has 8882 Blast hits to 4920 proteins in 346 species: Archae - 10; Bacteria - 184; Metazoa - 3955; Fungi - 1221; Plants - 712; Viruses - 24; Other Eukaryotes - 2776 (source: NCBI BLink). chr3:19369580-19370980 REVERSE LENGTH=237	F4F15.330		Pf10159	6	27.524	47414.5	0	0	0	0	0	0	0	27195.1	0	0	0	0	0	0	0	146483	149743	0	0	0	0	0	0	280575	223864	0	0	0	0	0	0	29628.3	0	0	0	0	0
27				AT3G07230.1		Symbols: wound-responsive protein-related chr3:2299920-2300183 FORWARD LENGTH=46	T1B9.10		Pf08186	1	5.302	2.87687e+06	1.62385e+06	0.23913	1	1	1	1	1	4.44219e+06	4.56483e+06	0.23913	1	1	1	1	1	4.23111e+06	4.32528e+06	0.23913	1	1	1	1	2	38601.3	0	0	0	0	0	0	0	340522	379508	0	0	0	0
291				AT5G51410.2_x000D_; AT5G51410.3_x000D_; AT5G51410.1		Symbols: LUC7 N_terminus domain-containing protein chr5:20881821-20883577 REVERSE LENGTH=334<|>Symbols: LUC7 N_terminus domain-containing protein chr5:20881821-20883577 REVERSE LENGTH=334<|>Symbols: LUC7 N_terminus domain-containing protein chr5:20881821-20883577 REVERSE LENGTH=334	gene1500	[GO:0003729]; GO:0003723; GO:0003676; GO:0097159; GO:1901363; GO:0005488; GO:0003674_x000D_ [GO:0005685]; GO:0097525; GO:0030532; GO:0120114; GO:0140513; GO:1990904; GO:0032991; GO:0005634; GO:0005575; GO:0043231; GO:0043227; GO:0043229; GO:0043226; GO:0005622; GO:0110165_x000D_ [GO:0006376]; GO:0022618; GO:0000245; GO:0065003; GO:0071826; GO:0022613; GO:0000398; GO:0022607; GO:0043933; GO:004408…	Pf03194	13	38.698	459013	259091	0.0299401	1	1	1	1	1	243877	250609	0.0329341	1	1	1	1	2	324213	331428	0.0329341	1	1	1	1	2	239559	191138	0	0	0	0	0	0	157721	175779	0.0329341	1	1	1
74				ATCG00350.1		Symbols: PSAA Photosystem I, PsaA/PsaB protein chrC:39605-41857 REVERSE LENGTH=750	psaA	[GO:0000287]; GO:0046872; GO:0043169; GO:0043167; GO:0005488; GO:0003674_x000D_ [GO:0003729]; GO:0003723; GO:0003676; GO:0097159; GO:1901363; GO:0005488; GO:0003674_x000D_ [GO:0009055]; GO:0016491; GO:0022900; GO:0003824; GO:0006091; GO:0003674; GO:0044237; GO:0008152; GO:0009987; GO:0008150_x000D_ [GO:0009507]; GO:0009536; GO:0043231; GO:0005737; GO:0043227; GO:0043229; GO:0110165; GO:0005622; G…	Pf00223	3	83.178	128807	72705.3	0.00933333	1	1	1	1	1	67525.2	69389.4	0.00933333	1	1	1	1	1	48241.9	49315.5	0	0	0	0	0	0	77643.9	61950.1	0	0	0	0	0	0	147745	164660	0.02	2	2	2
314				AT1G28060.1		Symbols: Pre-mRNA-splicing factor 3 chr1:9779167-9782486 FORWARD LENGTH=786	RDM16	[GO:0000398]; GO:0000377; GO:0006397; GO:0000375; GO:0006396; GO:0016071; GO:0008380; GO:0016070; GO:0010467; GO:0090304; GO:0043170; GO:0006139; GO:0071704; GO:0006725; GO:0034641; GO:0044238; GO:0046483; GO:1901360; GO:0008152; GO:0044237; GO:0006807; GO:0008150; GO:0009987_x000D_ [GO:0005654]; GO:0110165; GO:0031981; GO:0005575; GO:0070013; GO:0005634; GO:0043233; GO:0043229; GO:0043231; GO:00…	Pf06544, Pf08572	5	88.584	47414.5	0	0	0	0	0	0	0	62500.5	64226	0	0	0	0	0	0	71633.8	73228	0	0	0	0	0	0	38601.3	0	0	0	0	0	0	0	29628.3	0	0	0	0	0
366				AT5G52040.2		Symbols: ATRSP41, RS41, At-RS41 RNA-binding (RRM/RBD/RNP motifs) family protein chr5:21131081-21133318 FORWARD LENGTH=357		[GO:0003723]; GO:0003676; GO:0097159; GO:1901363; GO:0005488; GO:0003674	Pf00076	4	41.344	559061	315563	0.0448179	2	1	2	1	3	456825	469437	0.0980392	3	2	3	2	4	471116	481601	0.148459	5	4	5	4	6	38601.3	0	0	0	0	0	0	0	29628.3	0	0	0	0	0
90				ATCG00680.1		Symbols: PSBB photosystem II reaction center protein B chrC:72371-73897 FORWARD LENGTH=508	psbB	[GO:0003729]; GO:0003723; GO:0003676; GO:0097159; GO:1901363; GO:0005488; GO:0003674_x000D_ [GO:0009523]; GO:0009521; GO:0098796; GO:0034357; GO:0032991; GO:0016020; GO:0009579; GO:0005575; GO:0110165; GO:0043232; GO:0043228; GO:0043229; GO:0043226; GO:0005622_x000D_ [GO:0009535]; GO:0031968; GO:0055035; GO:0009534; GO:0019867; GO:0098588; GO:0031967; GO:0042170; GO:0042651; GO:0031976; GO:000950…	Pf00421	4	56.001	47414.5	0	0	0	0	0	0	0	115588	118779	0	0	0	0	0	0	27054	0	0	0	0	0	0	0	115123	91854.1	0.0255906	1	1	1	1	1	195132	217473	0.0255906	1	1	1
104				AT1G31330.1		Symbols: PSAF photosystem I subunit F chr1:11215011-11215939 REVERSE LENGTH=221	PSAF	[GO:0003729]; GO:0003723; GO:0003676; GO:0097159; GO:1901363; GO:0005488; GO:0003674_x000D_ [GO:0009538]; GO:0098796; GO:0009522; GO:0032991; GO:0016020; GO:0009521; GO:0005575; GO:0110165; GO:0034357; GO:0009579; GO:0043232; GO:0043228; GO:0043229; GO:0043226; GO:0005622_x000D_ [GO:0009543]; GO:0031978; GO:0009534; GO:0031977; GO:0031976; GO:0009507; GO:0110165; GO:0009579; GO:0009536; GO:000557…	Pf02507	5	24.158	279922	158003	0.0316742	1	1	1	1	1	185210	190323	0.0316742	1	1	1	1	1	88595.3	90567	0	0	0	0	0	0	258049	205890	0.0316742	1	1	1	1	1	358880	399968	0.0316742	1	1	1
75				AT3G08940.2		Symbols: LHCB4.2 light harvesting complex photosystem II chr3:2717717-2718665 FORWARD LENGTH=287	LHCB4.2	[GO:0003729]; GO:0003723; GO:0003676; GO:0097159; GO:1901363; GO:0005488; GO:0003674_x000D_ [GO:0009416]; GO:0009314; GO:0009628; GO:0050896; GO:0008150_x000D_ [GO:0009522]; GO:0009521; GO:0098796; GO:0034357; GO:0032991; GO:0016020; GO:0009579; GO:0005575; GO:0110165; GO:0043232; GO:0043228; GO:0043229; GO:0043226; GO:0005622_x000D_ [GO:0009523]; GO:0009521; GO:0098796; GO:0034357; GO:0032991; G…	Pf00504	5	31.174	159360	89950.9	0	0	0	0	0	0	130500	134103	0	0	0	0	0	0	27054	0	0	0	0	0	0	0	157762	125874	0.0243902	1	0	1	0	1	243600	271489	0.0243902	1	0	1
406				AT3G62330.1		Symbols: Zinc knuckle (CCHC-type) family protein chr3:23063329-23065419 REVERSE LENGTH=479	T12C14_30	[GO:0003676]; GO:0097159; GO:1901363; GO:0005488; GO:0003674_x000D_ [GO:0008270]; GO:0046914; GO:0046872; GO:0043169; GO:0043167; GO:0005488; GO:0003674		4	55.927	47414.5	0	0	0	0	0	0	0	27195.1	0	0	0	0	0	0	0	50598	51724	0	0	0	0	0	0	38601.3	0	0	0	0	0	0	0	29628.3	0	0	0	0	0
421				AT3G61860.1		Symbols: ATRSP31, RSP31, At-RS31, RS31 RNA-binding (RRM/RBD/RNP motifs) family protein chr3:22900311-22902159 REVERSE LENGTH=264	RS31	[GO:0000398]; GO:0000377; GO:0006397; GO:0000375; GO:0006396; GO:0016071; GO:0008380; GO:0016070; GO:0010467; GO:0090304; GO:0043170; GO:0006139; GO:0071704; GO:0006725; GO:0034641; GO:0044238; GO:0046483; GO:1901360; GO:0008152; GO:0044237; GO:0006807; GO:0008150; GO:0009987_x000D_ [GO:0003723]; GO:0003676; GO:0097159; GO:1901363; GO:0005488; GO:0003674_x000D_ [GO:0003729]; GO:0003723; GO:000367…	Pf00076	6	31.136	539285	304400	0.0530303	2	1	2	1	2	335915	345188	0.094697	3	2	3	2	3	383575	392111	0.0265152	1	0	1	0	1	38601.3	0	0	0	0	0	0	0	29628.3	0	0	0	0	0
324				AT5G23490.1		Symbols: unknown protein; BEST Arabidopsis thaliana protein match is: unknown protein (TAIR:AT5G08440.1); Has 202 Blast hits to 197 proteins in 48 species: Archae - 0; Bacteria - 13; Metazoa - 25; Fungi - 9; Plants - 109; Viruses - 0; Other Eukaryotes - 46 (source: NCBI BLink). chr5:7919831-7926499 FORWARD LENGTH=729	AT5G23500			7	81.066	47414.5	0	0	0	0	0	0	0	27195.1	0	0	0	0	0	0	0	27054	0	0	0	0	0	0	0	38601.3	0	0	0	0	0	0	0	29628.3	0	0	0	0	0
436				AT4G02720.1		Symbols: unknown protein; FUNCTIONS IN: molecular_function unknown; INVOLVED IN: biological_process unknown; EXPRESSED IN: 25 plant structures; EXPRESSED DURING: 14 growth stages; CONTAINS InterPro DOMAIN/s: Protein of unknown function DUF926 (InterPro:IPR009269); Has 30201 Blast hits to 17322 proteins in 780 species: Archae - 12; Bacteria - 1396; Metazoa - 17338; Fungi - 3422; Plants - 5037; Vir…		[GO:0003682]; GO:0044877; GO:0005488; GO:0003674_x000D_ [GO:0005634]; GO:0043231; GO:0043227; GO:0043229; GO:0043226; GO:0005622; GO:0110165; GO:0005575_x000D_ [GO:0005731]; GO:0030874; GO:0110165; GO:0000228; GO:0000785; GO:0005730; GO:0005575; GO:0005694; GO:0031981; GO:0032993; GO:0043232; GO:0070013; GO:0005634; GO:0032991; GO:0043228; GO:0043229; GO:0043233; GO:0043231; GO:0043226; GO:000562…	Pf06047	5	48.434	47414.5	0	0	0	0	0	0	0	27195.1	0	0	0	0	0	0	0	27054	0	0	0	0	0	0	0	38601.3	0	0	0	0	0	0	0	29628.3	0	0	0	0	0
358				AT3G59800.1		Symbols: unknown protein; BEST Arabidopsis thaliana protein match is: unknown protein (TAIR:AT2G43795.2); Has 15361 Blast hits to 8061 proteins in 537 species: Archae - 2; Bacteria - 622; Metazoa - 7561; Fungi - 1246; Plants - 920; Viruses - 49; Other Eukaryotes - 4961 (source: NCBI BLink). chr3:22094597-22096174 REVERSE LENGTH=186	F24G16.70			3	21.459	47414.5	0	0	0	0	0	0	0	27195.1	0	0	0	0	0	0	0	27054	0	0	0	0	0	0	0	38601.3	0	0	0	0	0	0	0	29628.3	0	0	0	0	0
451				AT1G20920.1		Symbols: P-loop containing nucleoside triphosphate hydrolases superfamily protein chr1:7285342-7288842 FORWARD LENGTH=1166	RH42	[GO:0000398]; GO:0000377; GO:0006397; GO:0000375; GO:0006396; GO:0016071; GO:0008380; GO:0016070; GO:0010467; GO:0090304; GO:0043170; GO:0006139; GO:0071704; GO:0006725; GO:0034641; GO:0044238; GO:0046483; GO:1901360; GO:0008152; GO:0044237; GO:0006807; GO:0008150; GO:0009987_x000D_ [GO:0003723]; GO:0003676; GO:0097159; GO:1901363; GO:0005488; GO:0003674_x000D_ [GO:0003724]; GO:0004386; GO:000818…	Pf00270, Pf00271	10	132.952	57836.7	32646	0.00686106	1	1	1	1	1	27195.1	0	0.00686106	1	1	1	1	1	30972.3	31661.6	0	0	0	0	0	0	38601.3	0	0	0	0	0	0	0	29628.3	0	0	0	0	0
454				AT3G46630.1		Symbols: Protein of unknown function (DUF3223) chr3:17181138-17182346 REVERSE LENGTH=207	F12A12.150	[GO:0003729]; GO:0003723; GO:0003676; GO:0097159; GO:1901363; GO:0005488; GO:0003674_x000D_ [GO:0009658]; GO:0009657; GO:0006996; GO:0016043; GO:0071840; GO:0009987; GO:0008150_x000D_ [GO:1901259]; GO:0006364; GO:0016072; GO:0034470; GO:0042254; GO:0034660; GO:0006396; GO:0022613; GO:0016070; GO:0010467; GO:0044085; GO:0090304; GO:0043170; GO:0071840; GO:0006139; GO:0071704; GO:0009987; GO:000672…	Pf11523	5	24.176	1.19502e+06	674531	0.188406	4	4	4	4	4	1.26871e+06	1.30373e+06	0.0628019	1	1	1	1	1	1.33111e+06	1.36073e+06	0.0917874	2	2	2	2	2	176959	141191	0	0	0	0	0	0	275621	307177	0	0	0	0
42				AT2G46140.1		Symbols: Late embryogenesis abundant protein chr2:18959163-18960362 FORWARD LENGTH=166		[GO:0009269]; GO:0009414; GO:0006950; GO:0009415; GO:0050896; GO:0001101; GO:0009628; GO:0010033; GO:0010035; GO:1901700; GO:1902074; GO:0008150; GO:0042221	Pf03168	2	17.835	1.28829e+06	727176	0.108434	2	2	2	2	3	789167	810954	0.108434	2	2	2	2	3	361098	369135	0.060241	1	1	1	1	2	6.68481e+06	5.33364e+06	0.108434	2	2	2	2	3	1.04407e+07	1.16361e+07	0.108434	2	2	2
464				AT1G21200.1		Symbols: sequence-specific DNA binding transcription factors chr1:7421483-7422814 FORWARD LENGTH=443		[GO:0003700]; GO:0140110; GO:0006355; GO:0003674; GO:0006351; GO:0010468; GO:1903506; GO:0097659; GO:0060255; GO:2001141; GO:0032774; GO:0010467; GO:0019222; GO:0010556; GO:0031326; GO:0051252; GO:0009059; GO:0016070; GO:0034654; GO:0043170; GO:0050789; GO:0009889; GO:0031323; GO:0019219; GO:1901576; GO:0090304; GO:0006139; GO:0018130; GO:0019438; GO:0044271; GO:1901362; GO:0071704; GO:0065007; G…	Pf13837	11	50.901	432844	244320	0.0180587	1	1	1	1	1	457766	470404	0.0406321	2	2	2	2	2	355759	363676	0.0767494	4	4	4	4	4	38601.3	0	0	0	0	0	0	0	29628.3	0	0	0	0	0
26				AT1G15200.3		Symbols: protein-protein interaction regulator family protein chr1:5228477-5231017 REVERSE LENGTH=470		[GO:0003729]; GO:0003723; GO:0003676; GO:0097159; GO:1901363; GO:0005488; GO:0003674_x000D_ [GO:0005634]; GO:0043231; GO:0043227; GO:0043229; GO:0043226; GO:0005622; GO:0110165; GO:0005575_x000D_ [GO:0006397]; GO:0006396; GO:0016071; GO:0016070; GO:0010467; GO:0090304; GO:0043170; GO:0006139; GO:0071704; GO:0006725; GO:0034641; GO:0044238; GO:0046483; GO:1901360; GO:0008152; GO:0044237; GO:000680…	Pf04696	18	54.413	47414.5	0	0	0	0	0	0	0	27195.1	0	0	0	0	0	0	0	27054	0	0	0	0	0	0	0	38601.3	0	0	0	0	0	0	0	788955	879282	0	0	0	0
474				AT2G24020.1		Symbols: Uncharacterised BCR, YbaB family COG0718 chr2:10217869-10219269 REVERSE LENGTH=182	STIC2	[GO:0003677]; GO:0003676; GO:0097159; GO:1901363; GO:0005488; GO:0003674_x000D_ [GO:0009570]; GO:0009532; GO:0009507; GO:0110165; GO:0009536; GO:0005575; GO:0043231; GO:0005737; GO:0043227; GO:0043229; GO:0005622; GO:0043226_x000D_ [GO:0045037]; GO:0045036; GO:0065002; GO:0006605; GO:0072596; GO:0006886; GO:0071806; GO:0072594; GO:0072598; GO:0015031; GO:0046907; GO:0008104; GO:0055085; GO:003336…	Pf02575	5	19.799	8.19101e+06	4.62343e+06	0.192308	3	3	3	3	3	6.6979e+06	6.88282e+06	0.28022	4	4	4	4	4	6.59071e+06	6.73739e+06	0.115385	2	2	2	2	2	6.17975e+06	4.93067e+06	0.0604396	1	1	1	1	1	8.26392e+06	9.21005e+06	0.0604396	1	1	1
477				AT4G08350.1		Symbols: GTA02, GTA2 global transcription factor group A2 chr4:5286351-5292072 FORWARD LENGTH=1041		[GO:0003729]; GO:0003723; GO:0003676; GO:0097159; GO:1901363; GO:0005488; GO:0003674_x000D_ [GO:0003735]; GO:0005198; GO:0003674_x000D_ [GO:0005634]; GO:0043231; GO:0043227; GO:0043229; GO:0043226; GO:0005622; GO:0110165; GO:0005575_x000D_ [GO:0005840]; GO:0043232; GO:0043228; GO:0043229; GO:0043226; GO:0005622; GO:0110165; GO:0005575_x000D_ [GO:0006357]; GO:0006355; GO:0010468; GO:1903506; GO:00…	Pf00467, Pf03439, Pf11942	27	115.334	431624	243631	0.0422671	4	4	4	4	4	328129	337188	0.0528338	5	5	5	5	5	422890	432302	0.0883766	9	9	9	9	10	38601.3	0	0	0	0	0	0	0	29628.3	0	0	0	0	0
516				AT5G22040.2_x000D_; AT5G22040.3_x000D_; AT5G22040.1		Symbols: unknown protein; FUNCTIONS IN: molecular_function unknown; INVOLVED IN: biological_process unknown; LOCATED IN: cellular_component unknown; Has 30201 Blast hits to 17322 proteins in 780 species: Archae - 12; Bacteria - 1396; Metazoa - 17338; Fungi - 3422; Plants - 5037; Viruses - 0; Other Eukaryotes - 2996 (source: NCBI BLink). chr5:7297154-7298363 REVERSE LENGTH=284<|>Symbols: unknown p…		[GO:0016787]; GO:0003824; GO:0003674		6	32.115	672788	379757	0	0	0	0	0	0	378962	389425	0	0	0	0	0	0	761633	778583	0	0	0	0	0	0	617677	492829	0	0	0	0	0	0	105715	117818	0	0	0	0
542				AT3G29075.1		Symbols: glycine-rich protein chr3:11051645-11052629 REVERSE LENGTH=294		[GO:0070300]; GO:0005543; GO:0043168; GO:0008289; GO:0043167; GO:0005488; GO:0003674		21	34.431	2.74754e+06	1.55085e+06	0.289116	11	10	11	10	15	1.55791e+06	1.60092e+06	0.251701	10	9	10	9	12	1.71023e+06	1.74829e+06	0.251701	10	9	10	9	15	1.22377e+06	976413	0.22449	7	6	7	6	8	969483	1.08048e+06	0.227891	7	7	7
562				AT2G24060.1		Symbols: Translation initiation factor 3 protein chr2:10229453-10231390 FORWARD LENGTH=312	IF3-2	[GO:0003729]; GO:0003723; GO:0003676; GO:0097159; GO:1901363; GO:0005488; GO:0003674_x000D_ [GO:0003743]; GO:0008135; GO:0006413; GO:0090079; GO:0006412; GO:0044237; GO:0003676; GO:0045182; GO:0009059; GO:0019538; GO:0043043; GO:0010467; GO:0008152; GO:0009987; GO:0097159; GO:1901363; GO:0003674; GO:0006417; GO:0043170; GO:1901576; GO:0044238; GO:1901564; GO:0006518; GO:0043604; GO:1901566; GO:00…	Pf00707, Pf05198	3	35.12	121820	68761.6	0.025641	1	1	1	1	1	394272	405156	0.0673077	2	2	2	2	2	266117	272039	0.025641	1	1	1	1	1	38601.3	0	0	0	0	0	0	0	29628.3	0	0	0	0	0
555				AT1G10890.1		Symbols: unknown protein; FUNCTIONS IN: molecular_function unknown; INVOLVED IN: biological_process unknown; LOCATED IN: chloroplast; EXPRESSED IN: petal, flower, leaf; EXPRESSED DURING: LP.04 four leaves visible, 4 anthesis, petal differentiation and expansion stage; BEST Arabidopsis thaliana protein match is: unknown protein (TAIR:AT5G13340.1); Has 11769 Blast hits to 8435 proteins in 698 speci…				5	34.55	47414.5	0	0	0	0	0	0	0	27195.1	0	0	0	0	0	0	0	27054	0	0	0	0	0	0	0	108005	86174.6	0	0	0	0	0	0	73457.8	81868	0	0	0	0
615				AT2G01530.1		Symbols: MLP329 MLP-like protein 329 chr2:239815-240349 FORWARD LENGTH=151	MLP329	[GO:0006952]; GO:0006950; GO:0050896; GO:0008150	Pf00407	7	17.591	47414.5	0	0.192053	3	1	3	1	3	27195.1	0	0.119205	2	0	2	0	3	116295	118883	0.192053	3	1	3	1	3	38601.3	0	0.119205	2	0	2	0	2	154908	172644	0.119205	2	0	2
177				AT4G10340.1		Symbols: LHCB5 light harvesting complex of photosystem II 5 chr4:6408200-6409496 FORWARD LENGTH=280	LHCB5	[GO:0003729]; GO:0003723; GO:0003676; GO:0097159; GO:1901363; GO:0005488; GO:0003674_x000D_ [GO:0009416]; GO:0009314; GO:0009628; GO:0050896; GO:0008150_x000D_ [GO:0009517]; GO:0009503; GO:0030076; GO:0098807; GO:0032991; GO:0005622; GO:0098796; GO:0009535; GO:0005575; GO:0110165; GO:0016020; GO:0031968; GO:0055035; GO:0009534; GO:0019867; GO:0098588; GO:0031967; GO:0042170; GO:0042651; GO:003197…	Pf00504	10	30.138	1.86654e+06	1.05357e+06	0.0714286	2	2	2	2	3	858844	882554	0.0714286	2	2	2	2	2	479485	490156	0.0714286	2	2	2	2	2	1.38879e+06	1.10808e+06	0.0714286	2	2	2	2	2	1.79563e+06	2.0012e+06	0.107143	3	3	3
53				ATCG00730.1		Symbols: PETD photosynthetic electron transfer D chrC:76481-77672 FORWARD LENGTH=160	petD	[GO:0005750]; GO:0045275; GO:0098800; GO:0005746; GO:0070069; GO:0098803; GO:1902495; GO:1990204; GO:0098796; GO:0098798; GO:0005743; GO:0070469; GO:1902494; GO:1990351; GO:0032991; GO:0016020; GO:0005739; GO:0019866; GO:0031966; GO:0110165; GO:0005575; GO:0043231; GO:0005737; GO:0031090; GO:0031967; GO:0005740; GO:0043227; GO:0043229; GO:0005622; GO:0031975; GO:0043226_x000D_ [GO:0006122]; GO:00…	Pf00032	1	17.419	47414.5	0	0	0	0	0	0	0	27195.1	0	0	0	0	0	0	0	27054	0	0	0	0	0	0	0	38601.3	0	0	0	0	0	0	0	29628.3	0	0	0	0	0
99				AT1G15820.1		Symbols: LHCB6, CP24 light harvesting complex photosystem II subunit 6 chr1:5446685-5447676 REVERSE LENGTH=258	CHLOROPHYLL PROTEIN 24	[GO:0003729]; GO:0003723; GO:0003676; GO:0097159; GO:1901363; GO:0005488; GO:0003674_x000D_ [GO:0009416]; GO:0009314; GO:0009628; GO:0050896; GO:0008150_x000D_ [GO:0009522]; GO:0009521; GO:0098796; GO:0034357; GO:0032991; GO:0016020; GO:0009579; GO:0005575; GO:0110165; GO:0043232; GO:0043228; GO:0043229; GO:0043226; GO:0005622_x000D_ [GO:0009523]; GO:0009521; GO:0098796; GO:0034357; GO:0032991; G…	Pf00504	5	27.505	593989	335278	0.0387597	1	1	1	1	2	869448	893452	0.0387597	1	1	1	1	1	1.67015e+06	1.70732e+06	0.0387597	1	1	1	1	1	754140	601709	0.0387597	1	1	1	1	1	1.05727e+06	1.17832e+06	0.0387597	1	1	1
698				AT5G37370.1		Symbols: ATSRL1 PRP38 family protein chr5:14812845-14815988 REVERSE LENGTH=393	SRL1	[GO:0000398]; GO:0000377; GO:0006397; GO:0000375; GO:0006396; GO:0016071; GO:0008380; GO:0016070; GO:0010467; GO:0090304; GO:0043170; GO:0006139; GO:0071704; GO:0006725; GO:0034641; GO:0044238; GO:0046483; GO:1901360; GO:0008152; GO:0044237; GO:0006807; GO:0008150; GO:0009987_x000D_ [GO:0006397]; GO:0006396; GO:0016071; GO:0016070; GO:0010467; GO:0090304; GO:0043170; GO:0006139; GO:0071704; GO:00…	Pf03371, Pf12871	6	45.829	1.13807e+06	642385	0	0	0	0	0	0	319824	328653	0	0	0	0	0	0	115677	118251	0	0	0	0	0	0	38601.3	0	0	0	0	0	0	0	158590	176747	0	0	0	0
714				AT1G02840.3_x000D_; AT1G02840.1		Symbols: SR1, ATSRP34, SRP34, SR34, At-SR34 RNA-binding (RRM/RBD/RNP motifs) family protein chr1:626918-629583 FORWARD LENGTH=303<|>Symbols: SR1, ATSRP34, SRP34, SR34, At-SR34 RNA-binding (RRM/RBD/RNP motifs) family protein chr1:626918-629583 FORWARD LENGTH=303	SR34	[GO:0000398]; GO:0000377; GO:0006397; GO:0000375; GO:0006396; GO:0016071; GO:0008380; GO:0016070; GO:0010467; GO:0090304; GO:0043170; GO:0006139; GO:0071704; GO:0006725; GO:0034641; GO:0044238; GO:0046483; GO:1901360; GO:0008152; GO:0044237; GO:0006807; GO:0008150; GO:0009987_x000D_ [GO:0003723]; GO:0003676; GO:0097159; GO:1901363; GO:0005488; GO:0003674_x000D_ [GO:0003729]; GO:0003723; GO:000367…	Pf00076	3	33.709	47414.5	0	0.0330033	1	1	1	1	1	99282.8	102024	0.0330033	1	1	1	1	1	27054	0	0.0330033	1	1	1	1	1	38601.3	0	0	0	0	0	0	0	29628.3	0	0	0	0	0
736				AT2G44730.1		Symbols: Alcohol dehydrogenase transcription factor Myb/SANT-like family protein chr2:18437447-18438565 REVERSE LENGTH=372		[GO:0000976]; GO:0001067; GO:1990837; GO:0003676; GO:0003690; GO:0043565; GO:0097159; GO:1901363; GO:0003677; GO:0005488; GO:0003674_x000D_ [GO:0003700]; GO:0140110; GO:0006355; GO:0003674; GO:0006351; GO:0010468; GO:1903506; GO:0097659; GO:0060255; GO:2001141; GO:0032774; GO:0010467; GO:0019222; GO:0010556; GO:0031326; GO:0051252; GO:0009059; GO:0016070; GO:0034654; GO:0043170; GO:0050789; GO:00…	Pf10545	8	40.756	476205	268795	0.0403226	2	2	2	2	2	357182	367042	0.0215054	1	1	1	1	1	487447	498296	0.0403226	2	2	2	2	2	276061	220262	0	0	0	0	0	0	127990	142643	0	0	0	0
738				AT4G21750.2_x000D_; AT4G21750.1		Symbols: ATML1 Homeobox-leucine zipper family protein / lipid-binding START domain-containing protein chr4:11556965-11560243 FORWARD LENGTH=762<|>Symbols: ATML1 Homeobox-leucine zipper family protein / lipid-binding START domain-containing protein chr4:11556965-11560243 FORWARD LENGTH=762	ATML1	[GO:0000981]; GO:0003700; GO:0006357; GO:0140110; GO:0006355; GO:0003674; GO:0006351; GO:0010468; GO:1903506; GO:0097659; GO:0060255; GO:2001141; GO:0032774; GO:0010467; GO:0019222; GO:0010556; GO:0031326; GO:0051252; GO:0009059; GO:0016070; GO:0034654; GO:0043170; GO:0050789; GO:0009889; GO:0031323; GO:0019219; GO:1901576; GO:0090304; GO:0006139; GO:0018130; GO:0019438; GO:0044271; GO:1901362; G…	Pf00046, Pf01852	5	83.437	96444.2	54438.1	0.00918635	1	0	1	0	2	60248.2	61911.5	0.0223097	2	0	2	0	2	54863.3	56084.3	0.0472441	3	1	3	1	3	38601.3	0	0	0	0	0	0	0	29628.3	0	0.0131234	1	0	1
741				AT4G39520.1		Symbols: GTP-binding protein-related chr4:18371329-18374000 REVERSE LENGTH=369	DRG3	[GO:0002181]; GO:0006412; GO:0009059; GO:0019538; GO:0043043; GO:0010467; GO:0043170; GO:1901576; GO:0044238; GO:1901564; GO:0006518; GO:0043604; GO:1901566; GO:0071704; GO:0009058; GO:0008152; GO:0006807; GO:0043603; GO:0044271; GO:0008150; GO:0034641; GO:0044249; GO:0044237; GO:0009987_x000D_ [GO:0003924]; GO:0017111; GO:0016462; GO:0016818; GO:0016817; GO:0016787; GO:0003824; GO:0003674_x000D_…	Pf01926, Pf02824, Pf16897	4	41.118	349185	197098	0.127371	4	4	4	4	5	184456	189549	0.0596206	2	2	2	2	2	209569	214233	0.097561	3	3	3	3	4	38601.3	0	0	0	0	0	0	0	29628.3	0	0	0	0	0
751				AT4G36690.1		Symbols: ATU2AF65A U2 snRNP auxilliary factor, large subunit, splicing factor chr4:17294139-17297609 REVERSE LENGTH=573	U2AF65A	[GO:0000243]; GO:0005684; GO:0005681; GO:0140513; GO:1990904; GO:0032991; GO:0005634; GO:0005575; GO:0043231; GO:0043227; GO:0043229; GO:0043226; GO:0005622; GO:0110165_x000D_ [GO:0000398]; GO:0000377; GO:0006397; GO:0000375; GO:0006396; GO:0016071; GO:0008380; GO:0016070; GO:0010467; GO:0090304; GO:0043170; GO:0006139; GO:0071704; GO:0006725; GO:0034641; GO:0044238; GO:0046483; GO:1901360; GO:00…	Pf00076	6	63.512	183691	103685	0.017452	1	1	1	1	1	362410	372416	0.0575916	3	2	3	2	4	240501	245854	0.0296684	2	1	2	1	2	115880	92458	0	0	0	0	0	0	29628.3	0	0	0	0	0
786				AT2G29210.1		Symbols: splicing factor PWI domain-containing protein chr2:12558156-12562168 FORWARD LENGTH=878		[GO:0005681]; GO:0140513; GO:1990904; GO:0032991; GO:0005634; GO:0005575; GO:0043231; GO:0043227; GO:0043229; GO:0043226; GO:0005622; GO:0110165_x000D_ [GO:0006397]; GO:0006396; GO:0016071; GO:0016070; GO:0010467; GO:0090304; GO:0043170; GO:0006139; GO:0071704; GO:0006725; GO:0034641; GO:0044238; GO:0046483; GO:1901360; GO:0008152; GO:0044237; GO:0006807; GO:0008150; GO:0009987_x000D_ [GO:0008380…	Pf01480	4	100.42	47414.5	0	0	0	0	0	0	0	27195.1	0	0	0	0	0	0	0	27054	0	0	0	0	0	0	0	38601.3	0	0	0	0	0	0	0	29628.3	0	0	0	0	0
399				AT4G28750.1		Symbols: PSAE-1 Photosystem I reaction centre subunit IV / PsaE protein chr4:14202951-14203888 REVERSE LENGTH=143	PSAE1	[GO:0003729]; GO:0003723; GO:0003676; GO:0097159; GO:1901363; GO:0005488; GO:0003674_x000D_ [GO:0009535]; GO:0031968; GO:0055035; GO:0009534; GO:0019867; GO:0098588; GO:0031967; GO:0042170; GO:0042651; GO:0031976; GO:0009507; GO:0016020; GO:0031090; GO:0031975; GO:0043227; GO:0043229; GO:0009526; GO:0034357; GO:0009579; GO:0009536; GO:0110165; GO:0043226; GO:0005622; GO:0043232; GO:0043231; GO:00…	Pf02427	3	14.958	3.03756e+06	1.71455e+06	0.293706	3	3	3	3	4	1.55411e+06	1.59702e+06	0.293706	3	3	3	3	4	1.56276e+06	1.59754e+06	0.293706	3	3	3	3	4	907501	724072	0.202797	2	2	2	2	2	1.14943e+06	1.28103e+06	0.293706	3	3	3
715				AT1G28420.1		Symbols: HB-1 homeobox-1 chr1:9979936-9987460 FORWARD LENGTH=1705	RLT1	[GO:0003677]; GO:0003676; GO:0097159; GO:1901363; GO:0005488; GO:0003674_x000D_ [GO:0003700]; GO:0140110; GO:0006355; GO:0003674; GO:0006351; GO:0010468; GO:1903506; GO:0097659; GO:0060255; GO:2001141; GO:0032774; GO:0010467; GO:0019222; GO:0010556; GO:0031326; GO:0051252; GO:0009059; GO:0016070; GO:0034654; GO:0043170; GO:0050789; GO:0009889; GO:0031323; GO:0019219; GO:1901576; GO:0090304; GO:00…	Pf00046, Pf02791, Pf05066, Pf15612, Pf15613	4	191.872	26393.4	14897.8	0.028739	5	4	5	4	5	21048.8	21629.9	0.0152493	3	2	3	2	3	21740.2	22224	0.0211144	4	3	4	3	4	38601.3	0	0	0	0	0	0	0	11335.5	12633.3	0	0	0	0
800				AT2G06210.1		Symbols: ELF8, VIP6 binding chr2:2429108-2436588 REVERSE LENGTH=1091	VIP6	[GO:0000993]; GO:0001099; GO:0043175; GO:0001098; GO:0070063; GO:0005515; GO:0019899; GO:0005488; GO:0003674_x000D_ [GO:0005634]; GO:0043231; GO:0043227; GO:0043229; GO:0043226; GO:0005622; GO:0110165; GO:0005575_x000D_ [GO:0006368]; GO:0006354; GO:0006366; GO:0032774; GO:0006351; GO:0009059; GO:0016070; GO:0034654; GO:0097659; GO:0043170; GO:1901576; GO:0090304; GO:0006139; GO:0018130; GO:001943…	Pf13181, Pf13432	15	124.011	49904.1	28168.5	0.0861595	9	9	9	9	11	57897	59495.3	0.0788268	8	8	8	8	9	37060.5	37885.3	0.0989918	10	10	10	10	12	22331.1	17817.4	0	0	0	0	0	0	59375.3	66173.2	0	0	0	0
802				AT1G31340.1		Symbols: RUB1, NEDD8, ATRUB1 related to ubiquitin 1 chr1:11218076-11219417 REVERSE LENGTH=156	BnaCnng19460D; LOC108862853; RUB1	[GO:0003729]; GO:0003723; GO:0003676; GO:0097159; GO:1901363; GO:0005488; GO:0003674_x000D_ [GO:0009693]; GO:0009692; GO:0043450; GO:0043449; GO:0044249; GO:1900674; GO:0044237; GO:1900673; GO:0009058; GO:0120251; GO:0120255; GO:0008152; GO:0009987; GO:0120252; GO:0120254; GO:1901576; GO:0008150; GO:0071704_x000D_ [GO:0009733]; GO:0009725; GO:0009719; GO:0010033; GO:0050896; GO:0042221; GO:000815…	Pf00240	10	17.386	1.71282e+08	9.66805e+07	0.429487	9	1	10	1	25	1.4746e+08	1.51531e+08	0.429487	8	1	8	1	24	1.77733e+08	1.81688e+08	0.429487	8	1	8	1	26	1.90941e+07	1.52347e+07	0.205128	3	1	3	1	8	2.83345e+07	3.15784e+07	0.275641	5	2	5
66				AT1G78870.1		Symbols: UBC35, UBC13A ubiquitin-conjugating enzyme 35 chr1:29650589-29652203 FORWARD LENGTH=154				2	17.337	708168	399727	0.0714286	1	1	1	1	2	393218	404074	0.0714286	1	1	1	1	2	176778	180712	0.0714286	1	1	1	1	1	5.13859e+06	4.09995e+06	0.116883	2	1	2	1	2	6.61672e+06	7.37427e+06	0.116883	3	2	3
67				AT1G71730.1		Symbols: unknown protein; Has 52 Blast hits to 52 proteins in 24 species: Archae - 0; Bacteria - 0; Metazoa - 4; Fungi - 0; Plants - 41; Viruses - 0; Other Eukaryotes - 7 (source: NCBI BLink). chr1:26986298-26986831 REVERSE LENGTH=177	EML	[GO:0005634]; GO:0043231; GO:0043227; GO:0043229; GO:0043226; GO:0005622; GO:0110165; GO:0005575_x000D_ [GO:0009409]; GO:0006950; GO:0009266; GO:0050896; GO:0009628; GO:0008150_x000D_ [GO:0009651]; GO:0006970; GO:0006950; GO:0009628; GO:0050896; GO:0008150_x000D_ [GO:0043966]; GO:0016573; GO:0016570; GO:0018393; GO:0036211; GO:0006475; GO:0018394; GO:0019538; GO:0043412; GO:0006473; GO:0018205; G…		2	19.566	3.14981e+06	1.77792e+06	0.0451977	1	1	1	1	1	1.75274e+06	1.80113e+06	0.129944	2	2	2	2	2	1.8896e+06	1.93166e+06	0.129944	2	2	2	2	2	948408	756711	0.0451977	1	1	1	1	1	629480	701548	0.0451977	1	1	1
662				AT5G24520.2_x000D_; AT5G24520.1_x000D_; AT5G24520.3		Symbols: TTG1, TTG Transducin/WD40 repeat-like superfamily protein chr5:8371708-8372733 REVERSE LENGTH=341<|>Symbols: TTG1, TTG, URM23, ATTTG1 Transducin/WD40 repeat-like superfamily protein chr5:8371708-8372733 REVERSE LENGTH=341<|>Symbols: TTG1, TTG Transducin/WD40 repeat-like superfamily protein chr5:8371708-8372733 REVERSE LENGTH=341	TTG1	[GO:0003677]; GO:0003676; GO:0097159; GO:1901363; GO:0005488; GO:0003674_x000D_ [GO:0005634]; GO:0043231; GO:0043227; GO:0043229; GO:0043226; GO:0005622; GO:0110165; GO:0005575_x000D_ [GO:0005737]; GO:0110165; GO:0005622; GO:0005575_x000D_ [GO:0009723]; GO:0009725; GO:0009719; GO:0010033; GO:0050896; GO:0042221; GO:0008150_x000D_ [GO:0009733]; GO:0009725; GO:0009719; GO:0010033; GO:0050896; GO:00…	Pf00400	4	37.868	389523	219867	0.102639	3	3	3	3	3	268037	275437	0.120235	3	3	3	3	3	283726	290040	0.0733138	2	2	2	2	2	38601.3	0	0	0	0	0	0	0	29628.3	0	0	0	0	0
280				AT1G05010.1		Symbols: EFE, ACO4, EAT1 ethylene-forming enzyme chr1:1431419-1432695 REVERSE LENGTH=323	ACO4	[GO:0006952]; GO:0006950; GO:0050896; GO:0008150_x000D_ [GO:0009620]; GO:0051707; GO:0043207; GO:0044419; GO:0009605; GO:0009607; GO:0008150; GO:0050896_x000D_ [GO:0009693]; GO:0009692; GO:0043450; GO:0043449; GO:0044249; GO:1900674; GO:0044237; GO:1900673; GO:0009058; GO:0120251; GO:0120255; GO:0008152; GO:0009987; GO:0120252; GO:0120254; GO:1901576; GO:0008150; GO:0071704_x000D_ [GO:0009815]; G…	Pf03171, Pf14226	8	36.654	1.45122e+06	819146	0.151703	5	3	5	3	6	1.36679e+06	1.40452e+06	0.130031	4	2	4	2	5	1.16462e+06	1.19054e+06	0.130031	4	2	4	2	5	940418	750336	0.0743034	2	0	2	0	3	1.2083e+06	1.34663e+06	0.0990712	3	1	3
70				AT2G03680.1_x000D_; AT2G03680.2		Symbols: SPR1, SKU6 spiral1 chr2:1121398-1121850 FORWARD LENGTH=119<|>Symbols: SPR1, SKU6 spiral1 chr2:1121398-1121850 FORWARD LENGTH=119	SPR1	[GO:0005876]; GO:0005874; GO:0005819; GO:0099513; GO:0015630; GO:0043232; GO:0099512; GO:0005856; GO:0043228; GO:0043229; GO:0099081; GO:0043226; GO:0005622; GO:0099080; GO:0110165; GO:0005575_x000D_ [GO:0009524]; GO:0110165; GO:0005737; GO:0005575; GO:0005622_x000D_ [GO:0009574]; GO:0110165; GO:0005737; GO:0015630; GO:0005575; GO:0005622; GO:0005856; GO:0043232; GO:0043228; GO:0043229; GO:004322…		2	11.913	3.00272e+06	1.69489e+06	0.201681	2	2	2	2	3	1.71175e+06	1.75901e+06	0.142857	1	1	1	1	2	1.89981e+06	1.94209e+06	0.201681	2	2	2	2	3	1.00616e+06	802790	0.142857	1	1	1	1	1	753572	839847	0	0	0	0
808				AT1G50140.1		Symbols: P-loop containing nucleoside triphosphate hydrolases superfamily protein chr1:18569921-18578663 REVERSE LENGTH=1003		[GO:0005524]; GO:0032559; GO:0035639; GO:0030554; GO:0032555; GO:0043168; GO:1901265; GO:0017076; GO:0032553; GO:0043167; GO:0097159; GO:1901363; GO:0000166; GO:0097367; GO:0005488; GO:0036094; GO:0003674_x000D_ [GO:0005741]; GO:0031966; GO:0031968; GO:0031090; GO:0005740; GO:0019867; GO:0098588; GO:0031967; GO:0016020; GO:0043227; GO:0005739; GO:0031975; GO:0043229; GO:0110165; GO:0043226; GO:00…	Pf00004, Pf17862	3	113.214	49431.6	27901.7	0.0478564	4	3	4	3	4	37028.7	38051	0.0418744	3	2	3	2	3	26410.5	26998.2	0.0338983	3	2	3	2	3	15882.4	12672.2	0	0	0	0	0	0	28033.8	31243.4	0.0119641	1	0	1
812				AT2G41370.1		Symbols: BOP2 Ankyrin repeat family protein / BTB/POZ domain-containing protein chr2:17238019-17240203 REVERSE LENGTH=491	NPR5	[GO:0000976]; GO:0001067; GO:1990837; GO:0003676; GO:0003690; GO:0043565; GO:0097159; GO:1901363; GO:0003677; GO:0005488; GO:0003674_x000D_ [GO:0005634]; GO:0043231; GO:0043227; GO:0043229; GO:0043226; GO:0005622; GO:0110165; GO:0005575_x000D_ [GO:0005737]; GO:0110165; GO:0005622; GO:0005575_x000D_ [GO:0006355]; GO:0010468; GO:1903506; GO:0060255; GO:2001141; GO:0019222; GO:0010556; GO:0031326; G…	Pf00023, Pf00651, Pf11900	6	53.967	429402	242377	0.0386965	2	2	2	2	2	291382	299427	0.0814664	4	4	4	4	4	349663	357445	0.0814664	4	4	4	4	4	79749.5	63630.1	0	0	0	0	0	0	73307.7	81700.6	0	0	0	0
824				AT1G44575.1		Symbols: NPQ4, PSBS Chlorophyll A-B binding family protein chr1:16871768-16873194 FORWARD LENGTH=265	PSBS	[GO:0003729]; GO:0003723; GO:0003676; GO:0097159; GO:1901363; GO:0005488; GO:0003674_x000D_ [GO:0009517]; GO:0009503; GO:0030076; GO:0098807; GO:0032991; GO:0005622; GO:0098796; GO:0009535; GO:0005575; GO:0110165; GO:0016020; GO:0031968; GO:0055035; GO:0009534; GO:0019867; GO:0098588; GO:0031967; GO:0042170; GO:0042651; GO:0031976; GO:0009507; GO:0031090; GO:0031975; GO:0043227; GO:0043229; GO:00…	Pf00504	4	27.99	161924	91398.4	0	0	0	0	0	0	192281	197590	0.0679245	1	1	1	1	1	27054	0	0	0	0	0	0	0	305890	244062	0.10566	2	2	2	2	2	432772	482320	0.10566	2	2	2
247				AT5G19370.1		Symbols: rhodanese-like domain-containing protein / PPIC-type PPIASE domain-containing protein chr5:6524247-6526629 REVERSE LENGTH=299		[GO:0003755]; GO:0016859; GO:0140096; GO:0016853; GO:0003824; GO:0003674	Pf00581, Pf13616	6	32.959	1.11122e+06	627230	0.143813	4	4	4	4	6	695510	714712	0.240803	6	6	6	6	7	655954	670552	0.240803	6	6	6	6	8	38601.3	0	0	0	0	0	0	0	29628.3	0	0	0	0	0
58				AT2G25450.1		Symbols: 2-oxoglutarate (2OG) and Fe(II)-dependent oxygenase superfamily protein chr2:10830286-10831563 REVERSE LENGTH=359	GSL-OH	[GO:0009815]; GO:0016715; GO:0004497; GO:0016705; GO:0016491; GO:0003824; GO:0003674_x000D_ [GO:0010439]; GO:0031326; GO:0042762; GO:0043255; GO:0051171; GO:0062012; GO:1900376; GO:0009889; GO:0031323; GO:0006109; GO:0019222; GO:0043455; GO:0050794; GO:0080090; GO:0050789; GO:0065007; GO:0008150_x000D_ [GO:0016491]; GO:0003824; GO:0003674_x000D_ [GO:0019761]; GO:0016144; GO:0019758; GO:0019760; G…	Pf03171, Pf14226	10	40.325	985935	556513	0.0807799	3	3	3	3	3	664550	682897	0.0529248	2	2	2	2	2	600251	613610	0.0529248	2	2	2	2	2	539280	430278	0.0947075	3	3	3	3	3	889635	991489	0.0947075	3	3	3
76				AT1G64750.3		Symbols: DSS1(I) deletion of SUV3 suppressor 1(I) chr1:24052787-24053712 REVERSE LENGTH=115	DSS1(I)	[GO:0000724]; GO:0000725; GO:0006302; GO:0006281; GO:0006310; GO:0006259; GO:0006974; GO:0090304; GO:0033554; GO:0006139; GO:0043170; GO:0006950; GO:0051716; GO:0006725; GO:0034641; GO:0044238; GO:0046483; GO:1901360; GO:0071704; GO:0050896; GO:0009987; GO:0044237; GO:0006807; GO:0008152; GO:0008150_x000D_ [GO:0005634]; GO:0043231; GO:0043227; GO:0043229; GO:0043226; GO:0005622; GO:0110165; GO:00…	Pf05160	2	13.548	47414.5	0	0	0	0	0	0	0	27195.1	0	0.182609	1	1	1	1	1	27054	0	0	0	0	0	0	0	2.31565e+06	1.8476e+06	0.0695652	1	1	1	1	2	3.05244e+06	3.40191e+06	0.252174	2	2	2
430				AT3G26070.1		Symbols: Plastid-lipid associated protein PAP / fibrillin family protein chr3:9526904-9528199 FORWARD LENGTH=242	PAP4	[GO:0009507]; GO:0009536; GO:0043231; GO:0005737; GO:0043227; GO:0043229; GO:0110165; GO:0005622; GO:0043226; GO:0005575	Pf04755	6	27.147	47414.5	0	0	0	0	0	0	0	1.0457e+06	1.07457e+06	0	0	0	0	0	0	1.1675e+06	1.19348e+06	0	0	0	0	0	0	38601.3	0	0	0	0	0	0	0	29628.3	0	0	0	0	0
666				AT2G26250.1		Symbols: FDH, KCS10 3-ketoacyl-CoA synthase 10 chr2:11170799-11173059 REVERSE LENGTH=550	FDH	[GO:0005783]; GO:0043231; GO:0005737; GO:0012505; GO:0043227; GO:0043229; GO:0110165; GO:0005622; GO:0043226; GO:0005575_x000D_ [GO:0005789]; GO:0031090; GO:0042175; GO:0098827; GO:0016020; GO:0043227; GO:0012505; GO:0031984; GO:0005783; GO:0110165; GO:0043226; GO:0043229; GO:0043231; GO:0005737; GO:0005575; GO:0005622_x000D_ [GO:0006633]; GO:0006631; GO:0008610; GO:0072330; GO:0032787; GO:004425…	Pf08392, Pf08541	5	61.922	75118.8	42401	0	0	0	0	0	0	48850.3	50198.9	0	0	0	0	0	0	35053.4	35833.6	0	0	0	0	0	0	38601.3	0	0	0	0	0	0	0	29628.3	0	0	0	0	0
861				AT5G53440.1		Symbols: unknown protein; FUNCTIONS IN: molecular_function unknown; INVOLVED IN: biological_process unknown; LOCATED IN: cytosol; EXPRESSED IN: 25 plant structures; EXPRESSED DURING: 15 growth stages; Has 1807 Blast hits to 1807 proteins in 277 species: Archae - 0; Bacteria - 0; Metazoa - 736; Fungi - 347; Plants - 385; Viruses - 0; Other Eukaryotes - 339 (source: NCBI BLink). chr5:21683679-21687…	MYN8.5			16	133.279	237855	134258	0.0304826	3	3	3	3	3	164749	169297	0.0254022	2	2	2	2	2	155013	158463	0.03895	3	3	3	3	4	85480.3	68202.5	0.00931414	1	1	1	1	1	94434.5	105246	0.00931414	1	1	1
724				AT3G47120.1		Symbols: RNA recognition motif (RRM)-containing protein chr3:17351334-17352769 REVERSE LENGTH=352		[GO:0000398]; GO:0000377; GO:0006397; GO:0000375; GO:0006396; GO:0016071; GO:0008380; GO:0016070; GO:0010467; GO:0090304; GO:0043170; GO:0006139; GO:0071704; GO:0006725; GO:0034641; GO:0044238; GO:0046483; GO:1901360; GO:0008152; GO:0044237; GO:0006807; GO:0008150; GO:0009987_x000D_ [GO:0000976]; GO:0001067; GO:1990837; GO:0003676; GO:0003690; GO:0043565; GO:0097159; GO:1901363; GO:0003677; GO:00…	Pf00076, Pf00642	8	40.66	47414.5	0	0	0	0	0	0	0	27195.1	0	0	0	0	0	0	0	27054	0	0	0	0	0	0	0	38601.3	0	0	0	0	0	0	0	29628.3	0	0	0	0	0
870				AT3G22660.1		Symbols: rRNA processing protein-related chr3:8016237-8017118 REVERSE LENGTH=293	EBP2	[GO:0003723]; GO:0003676; GO:0097159; GO:1901363; GO:0005488; GO:0003674_x000D_ [GO:0003924]; GO:0017111; GO:0016462; GO:0016818; GO:0016817; GO:0016787; GO:0003824; GO:0003674_x000D_ [GO:0005730]; GO:0043232; GO:0031981; GO:0043228; GO:0043229; GO:0070013; GO:0005634; GO:0043226; GO:0005622; GO:0043233; GO:0043231; GO:0110165; GO:0031974; GO:0043227; GO:0005575_x000D_ [GO:0006364]; GO:0016072; G…	Pf05890	6	33.185	47414.5	0	0	0	0	0	0	0	123797	127215	0	0	0	0	0	0	101762	104027	0	0	0	0	0	0	38601.3	0	0	0	0	0	0	0	134738	150164	0	0	0	0
878				AT3G63400.1_x000D_; AT3G63400.3		Symbols: Cyclophilin-like peptidyl-prolyl cis-trans isomerase family protein chr3:23412449-23415435 FORWARD LENGTH=570<|>Symbols: Cyclophilin-like peptidyl-prolyl cis-trans isomerase family protein chr3:23412449-23415435 FORWARD LENGTH=570	CYP63	[GO:0000413]; GO:0018208; GO:0018193; GO:0036211; GO:0019538; GO:0043412; GO:0043170; GO:0044238; GO:1901564; GO:0071704; GO:0008152; GO:0006807; GO:0008150_x000D_ [GO:0003755]; GO:0016859; GO:0140096; GO:0016853; GO:0003824; GO:0003674_x000D_ [GO:0005737]; GO:0110165; GO:0005622; GO:0005575_x000D_ [GO:0006457]; GO:0009987; GO:0008150_x000D_ [GO:0008380]; GO:0006396; GO:0016070; GO:0010467; GO:00…	Pf00160	5	63.502	47414.5	0	0	0	0	0	0	0	27195.1	0	0	0	0	0	0	0	27054	0	0	0	0	0	0	0	77232.8	61622.1	0	0	0	0	0	0	104625	116603	0	0	0	0
893				AT1G48920.1		Symbols: ATNUC-L1, PARL1, NUC-L1 nucleolin like 1 chr1:18098186-18101422 FORWARD LENGTH=557	NUCL1	[GO:0000478]; GO:0000469; GO:0090502; GO:0090501; GO:0006364; GO:0016070; GO:0090305; GO:0016072; GO:0034470; GO:0042254; GO:0090304; GO:0034660; GO:0006396; GO:0022613; GO:0006139; GO:0043170; GO:0010467; GO:0044085; GO:0006725; GO:0034641; GO:0044238; GO:0046483; GO:1901360; GO:0071704; GO:0071840; GO:0044237; GO:0006807; GO:0008152; GO:0009987; GO:0008150_x000D_ [GO:0003677]; GO:0003676; GO:00…	Pf00076	18	58.739	2.26918e+06	1.28084e+06	0.206463	11	11	11	11	14	1.78509e+06	1.83437e+06	0.175943	9	9	9	9	12	1.03634e+06	1.05941e+06	0.143627	7	7	7	7	8	1.18294e+06	943836	0.157989	8	8	8	8	9	1.85566e+06	2.06812e+06	0.150808	8	8	8
418				AT2G45620.1		Symbols: Nucleotidyltransferase family protein chr2:18792943-18795750 FORWARD LENGTH=764	URT1	[GO:0000289]; GO:0000956; GO:0000288; GO:0006402; GO:0061157; GO:0006401; GO:0010629; GO:0016071; GO:0017148; GO:0043488; GO:0050779; GO:0061014; GO:0009057; GO:0016070; GO:0034655; GO:0010468; GO:0010605; GO:0006417; GO:0010558; GO:0031327; GO:0034249; GO:0051248; GO:0043487; GO:0061013; GO:0031331; GO:0051254; GO:1903313; GO:0043170; GO:1901575; GO:0090304; GO:0006139; GO:0019439; GO:0044270; G…	Pf03828, Pf19088	9	85.71	628195	354586	0.108639	8	8	8	8	8	397544	408519	0.0903141	5	5	5	5	5	483062	493813	0.0903141	6	6	6	6	7	38601.3	0	0	0	0	0	0	0	29628.3	0	0	0	0	0
897				AT3G03340.1		Symbols: UNE6 LUC7 related protein chr3:786439-789762 FORWARD LENGTH=402	UNE6	[GO:0003729]; GO:0003723; GO:0003676; GO:0097159; GO:1901363; GO:0005488; GO:0003674_x000D_ [GO:0005685]; GO:0097525; GO:0030532; GO:0120114; GO:0140513; GO:1990904; GO:0032991; GO:0005634; GO:0005575; GO:0043231; GO:0043227; GO:0043229; GO:0043226; GO:0005622; GO:0110165_x000D_ [GO:0006376]; GO:0022618; GO:0000245; GO:0065003; GO:0071826; GO:0022613; GO:0000398; GO:0022607; GO:0043933; GO:004408…	Pf03194	21	47.326	1.65795e+06	935835	0.124378	6	1	6	1	6	1.00574e+06	1.03351e+06	0.121891	6	1	6	1	6	1.14879e+06	1.17436e+06	0.181592	8	3	8	3	9	602726	480900	0.0223881	1	0	1	0	1	644723	718537	0.0223881	1	0	1
899				AT5G09880.1		Symbols: Splicing factor, CC1-like chr5:3081646-3085179 REVERSE LENGTH=527	MYH9.9	[GO:0003723]; GO:0003676; GO:0097159; GO:1901363; GO:0005488; GO:0003674_x000D_ [GO:0005634]; GO:0043231; GO:0043227; GO:0043229; GO:0043226; GO:0005622; GO:0110165; GO:0005575_x000D_ [GO:0006397]; GO:0006396; GO:0016071; GO:0016070; GO:0010467; GO:0090304; GO:0043170; GO:0006139; GO:0071704; GO:0006725; GO:0034641; GO:0044238; GO:0046483; GO:1901360; GO:0008152; GO:0044237; GO:0006807; GO:000815…	Pf00076, Pf15519	5	59.344	47414.5	0	0.0227704	1	1	1	1	1	66049.9	67873.4	0	0	0	0	0	0	80900.1	82700.5	0.0227704	1	1	1	1	1	38601.3	0	0	0	0	0	0	0	29628.3	0	0	0	0	0
906				AT1G54410.1		Symbols: dehydrin family protein chr1:20310305-20310601 REVERSE LENGTH=98	HIRD11	[GO:0003729]; GO:0003723; GO:0003676; GO:0097159; GO:1901363; GO:0005488; GO:0003674_x000D_ [GO:0005507]; GO:0046914; GO:0046872; GO:0043169; GO:0043167; GO:0005488; GO:0003674_x000D_ [GO:0005634]; GO:0043231; GO:0043227; GO:0043229; GO:0043226; GO:0005622; GO:0110165; GO:0005575_x000D_ [GO:0005737]; GO:0110165; GO:0005622; GO:0005575_x000D_ [GO:0008270]; GO:0046914; GO:0046872; GO:0043169; GO:00…		9	10.789	8.11962e+07	4.58313e+07	0.122449	1	1	1	1	2	4.32519e+07	4.4446e+07	0.122449	1	1	1	1	2	5.7291e+07	5.8566e+07	0.122449	1	1	1	1	2	8.76516e+07	6.9935e+07	0.122449	1	1	1	1	2	7.43564e+07	8.28694e+07	0.122449	1	1	1
779				AT1G68830.1		Symbols: STN7 STT7 homolog STN7 chr1:25872654-25875473 REVERSE LENGTH=562	STN7	[GO:0004672]; GO:0016301; GO:0016773; GO:0140096; GO:0016772; GO:0003824; GO:0016740; GO:0003674_x000D_ [GO:0004674]; GO:0004672; GO:0016301; GO:0016773; GO:0140096; GO:0016772; GO:0003824; GO:0016740; GO:0003674_x000D_ [GO:0005524]; GO:0032559; GO:0035639; GO:0030554; GO:0032555; GO:0043168; GO:1901265; GO:0017076; GO:0032553; GO:0043167; GO:0097159; GO:1901363; GO:0000166; GO:0097367; GO:000548…	Pf00069	3	63.212	47414.5	0	0	0	0	0	0	0	27195.1	0	0	0	0	0	0	0	27054	0	0	0	0	0	0	0	38601.3	0	0	0	0	0	0	0	26360.9	29378.9	0	0	0	0
882				AT2G05830.1		Symbols: NagB/RpiA/CoA transferase-like superfamily protein chr2:2229759-2231839 FORWARD LENGTH=374		[GO:0005634]; GO:0043231; GO:0043227; GO:0043229; GO:0043226; GO:0005622; GO:0110165; GO:0005575_x000D_ [GO:0019284]; GO:0071267; GO:0033353; GO:0043102; GO:0071265; GO:0046500; GO:0008652; GO:0043094; GO:0009086; GO:0006790; GO:0071704; GO:0006520; GO:0046394; GO:1901566; GO:0044237; GO:0000097; GO:0006555; GO:0009067; GO:0008152; GO:0019752; GO:0044238; GO:1901564; GO:0016053; GO:1901576; GO:00…	Pf01008	7	39.588	457122	258023	0.0775401	3	3	3	3	3	235788	242298	0.0962567	3	3	3	3	3	176814	180749	0.197861	6	6	6	6	6	38601.3	0	0	0	0	0	0	0	42517.2	47384.9	0.0347594	1	1	1
755				AT1G20330.1		Symbols: SMT2, CVP1, FRL1 sterol methyltransferase 2 chr1:7038968-7040053 REVERSE LENGTH=361	SMT2	[GO:0006694]; GO:0008202; GO:0008610; GO:1901362; GO:0006629; GO:1901360; GO:1901576; GO:0044238; GO:0071704; GO:0009058; GO:0008152; GO:0008150_x000D_ [GO:0007389]; GO:0032501; GO:0007275; GO:0008150; GO:0048856; GO:0032502_x000D_ [GO:0008168]; GO:0016741; GO:0016740; GO:0003824; GO:0003674_x000D_ [GO:0008757]; GO:0008168; GO:0016741; GO:0016740; GO:0003824; GO:0003674_x000D_ [GO:0009825]; GO:00…	Pf08241, Pf08498	3	40.424	47414.5	0	0	0	0	0	0	0	27195.1	0	0	0	0	0	0	0	27054	0	0	0	0	0	0	0	38601.3	0	0	0	0	0	0	0	29628.3	0	0	0	0	0
91				AT1G32470.1		Symbols: Single hybrid motif superfamily protein chr1:11739479-11740246 REVERSE LENGTH=166	GDH3	[GO:0005737]; GO:0110165; GO:0005622; GO:0005575_x000D_ [GO:0005739]; GO:0043231; GO:0005737; GO:0043227; GO:0043229; GO:0110165; GO:0005622; GO:0043226; GO:0005575_x000D_ [GO:0005960]; GO:1990204; GO:0005737; GO:1902494; GO:0110165; GO:0005622; GO:0032991; GO:0005575_x000D_ [GO:0009249]; GO:0018205; GO:0051604; GO:0018193; GO:0019538; GO:0010467; GO:0036211; GO:0043170; GO:0044238; GO:1901564; G…	Pf01597	2	17.886	1.45816e+06	823062	0.325301	6	2	6	2	9	1.64226e+06	1.68759e+06	0.325301	5	1	5	1	6	1.72953e+06	1.76802e+06	0.325301	7	2	7	2	12	325379	259612	0.204819	3	1	3	1	4	536494	597917	0.150602	2	1	2
308				AT5G13650.2		Symbols: elongation factor family protein chr5:4397821-4402364 FORWARD LENGTH=676	SVR3	[GO:0000302]; GO:0006979; GO:1901700; GO:0006950; GO:0042221; GO:0050896; GO:0008150_x000D_ [GO:0003729]; GO:0003723; GO:0003676; GO:0097159; GO:1901363; GO:0005488; GO:0003674_x000D_ [GO:0003746]; GO:0008135; GO:0006414; GO:0090079; GO:0006412; GO:0009059; GO:0003676; GO:0045182; GO:0019538; GO:0043043; GO:0010467; GO:0043170; GO:1901576; GO:0097159; GO:1901363; GO:0003674; GO:0006417; GO:004423…	Pf00009, Pf00679, Pf03144	10	74.367	758183	427958	0.100592	6	6	6	6	6	584669	600810	0.14497	8	8	8	8	8	577471	590322	0.112426	6	6	6	6	6	38601.3	0	0	0	0	0	0	0	29628.3	0	0	0	0	0
803				AT4G26630.1_x000D_; AT4G26630.2		Symbols: DEK domain-containing chromatin associated protein chr4:13430873-13434877 REVERSE LENGTH=763<|>Symbols: DEK domain-containing chromatin associated protein chr4:13430873-13434877 REVERSE LENGTH=763	DEK3	[GO:0003677]; GO:0003676; GO:0097159; GO:1901363; GO:0005488; GO:0003674_x000D_ [GO:0003682]; GO:0044877; GO:0005488; GO:0003674_x000D_ [GO:0005634]; GO:0043231; GO:0043227; GO:0043229; GO:0043226; GO:0005622; GO:0110165; GO:0005575_x000D_ [GO:0005730]; GO:0043232; GO:0031981; GO:0043228; GO:0043229; GO:0070013; GO:0005634; GO:0043226; GO:0005622; GO:0043233; GO:0043231; GO:0110165; GO:0031974; G…	Pf04819, Pf08766	10	85.198	300187	169441	0.0419397	3	3	3	3	3	176849	181732	0.0301442	2	2	2	2	2	194530	198859	0.0537353	4	4	4	4	4	196161	156512	0.0301442	2	2	2	2	2	258384	287966	0.00917431	1	1	1
569				AT5G02130.1		Symbols: NDP1 Tetratricopeptide repeat (TPR)-like superfamily protein chr5:419747-421958 REVERSE LENGTH=420	NDP1	[GO:0005739]; GO:0043231; GO:0005737; GO:0043227; GO:0043229; GO:0110165; GO:0005622; GO:0043226; GO:0005575_x000D_ [GO:0010073]; GO:0032501; GO:0048507; GO:0008150; GO:0009888; GO:0048856; GO:0032502_x000D_ [GO:1901703]; GO:0008104; GO:0009926; GO:0070727; GO:0060918; GO:0033036; GO:0051641; GO:0009914; GO:0051179; GO:0009987; GO:0006810; GO:0010817; GO:0008150; GO:0051234; GO:0065008; GO:0065007		4	45.736	128557	72564.2	0.0190476	1	1	1	1	1	77479.3	79618.4	0.0690476	3	3	3	3	3	129483	132365	0.0452381	2	2	2	2	2	115814	92405.1	0.0166667	1	1	1	1	1	85961.9	95803.6	0	0	0	0
322				AT4G03280.1		Symbols: PETC, PGR1 photosynthetic electron transfer C chr4:1440314-1441717 FORWARD LENGTH=229	petC	[GO:0003729]; GO:0003723; GO:0003676; GO:0097159; GO:1901363; GO:0005488; GO:0003674_x000D_ [GO:0005743]; GO:0019866; GO:0031966; GO:0031090; GO:0031967; GO:0005740; GO:0016020; GO:0043227; GO:0031975; GO:0043229; GO:0005739; GO:0110165; GO:0043226; GO:0005622; GO:0043231; GO:0005737; GO:0005575_x000D_ [GO:0009496]; GO:0015453; GO:0052880; GO:0015399; GO:0016679; GO:0022804; GO:0016491; GO:002285…	Pf00355	5	24.35	401003	226347	0.227074	5	5	5	5	5	440872	453044	0.279476	5	5	5	5	5	348266	356017	0.279476	5	5	5	5	5	384012	306393	0.165939	3	3	3	3	3	493171	549634	0.227074	4	4	4
990				AT3G49240.1		Symbols: emb1796 Pentatricopeptide repeat (PPR) superfamily protein chr3:18256086-18257975 FORWARD LENGTH=629	EMB1796	[GO:0003729]; GO:0003723; GO:0003676; GO:0097159; GO:1901363; GO:0005488; GO:0003674_x000D_ [GO:0005739]; GO:0043231; GO:0005737; GO:0043227; GO:0043229; GO:0110165; GO:0005622; GO:0043226; GO:0005575_x000D_ [GO:0006349]; GO:0040029; GO:0006338; GO:0010468; GO:0006325; GO:0060255; GO:0071824; GO:0019222; GO:0043933; GO:0050789; GO:0016043; GO:0065007; GO:0071840; GO:0008150; GO:0009987_x000D_ [GO…	Pf01535, Pf13041, Pf13812	15	71.247	1.37048e+06	773570	0.116057	8	8	8	8	9	1.01869e+06	1.04681e+06	0.174881	10	10	10	10	11	1.35665e+06	1.38685e+06	0.219396	13	13	13	13	16	281548	224640	0	0	0	0	0	0	254272	283384	0.0143084	1	1	1
993				AT2G03550.1		Symbols: alpha/beta-Hydrolases superfamily protein chr2:1077080-1078018 FORWARD LENGTH=312	CXE7	[GO:0016787]; GO:0003824; GO:0003674_x000D_ [GO:0106435]; GO:0052689; GO:0016788; GO:0016787; GO:0003824; GO:0003674	Pf07859	3	34.728	47414.5	0	0	0	0	0	0	0	27195.1	0	0	0	0	0	0	0	66184.3	67657.2	0	0	0	0	0	0	38601.3	0	0	0	0	0	0	0	48777.7	54362.2	0	0	0	0
902				AT5G27120.1		Symbols: NOP56-like pre RNA processing ribonucleoprotein chr5:9541287-9543684 FORWARD LENGTH=533	NOP5-1	[GO:0003729]; GO:0003723; GO:0003676; GO:0097159; GO:1901363; GO:0005488; GO:0003674_x000D_ [GO:0030515]; GO:0003723; GO:0003676; GO:0097159; GO:1901363; GO:0005488; GO:0003674_x000D_ [GO:0031428]; GO:0005732; GO:1990904; GO:0032991; GO:0005575_x000D_ [GO:0032040]; GO:0030684; GO:1990904; GO:0032991; GO:0005575_x000D_ [GO:0042254]; GO:0022613; GO:0044085; GO:0071840; GO:0009987; GO:0008150	Pf01798, Pf08156	12	58.719	341275	192633	0.105066	4	4	4	4	4	200139	205664	0.0525328	2	2	2	2	2	255105	260782	0.0806754	5	5	5	5	5	235014	187512	0.0525328	2	2	2	2	2	201735	224831	0.0806754	3	3	3
644				AT5G09450.1		Symbols: Tetratricopeptide repeat (TPR)-like superfamily protein chr5:2941864-2943324 FORWARD LENGTH=409		[GO:0005739]; GO:0043231; GO:0005737; GO:0043227; GO:0043229; GO:0110165; GO:0005622; GO:0043226; GO:0005575	Pf01535, Pf13041	5	46.78	282525	159471	0.107579	4	4	4	4	5	152334	156540	0.0440098	2	2	2	2	2	179682	183680	0.127139	5	5	5	5	5	38601.3	0	0	0	0	0	0	0	56149.6	62578.1	0	0	0	0
772				AT1G01610.1		Symbols: ATGPAT4, GPAT4 glycerol-3-phosphate acyltransferase 4 chr1:221950-224255 REVERSE LENGTH=503	GPAT4	[GO:0008654]; GO:0006644; GO:0008610; GO:0090407; GO:0006796; GO:0019637; GO:0044255; GO:0006629; GO:1901576; GO:0006793; GO:0071704; GO:0044237; GO:0044238; GO:0009058; GO:0008152; GO:0009987; GO:0008150_x000D_ [GO:0010143]; GO:0009059; GO:0160062; GO:0043170; GO:1901576; GO:0048856; GO:0071704; GO:0009058; GO:0032502; GO:0008152; GO:0008150_x000D_ [GO:0016020]; GO:0110165; GO:0005575_x000D_ [GO…	Pf01553, Pf12710	8	56.226	153789	86806.6	0	0	0	0	0	0	57138.5	58715.9	0	0	0	0	0	0	27054	0	0	0	0	0	0	0	88956	70975.7	0	0	0	0	0	0	52459.8	58465.9	0	0	0	0
1052				AT5G48620.1		Symbols: Disease resistance protein (CC-NBS-LRR class) family chr5:19717406-19720932 FORWARD LENGTH=908	RPP8L4	[GO:0005524]; GO:0032559; GO:0035639; GO:0030554; GO:0032555; GO:0043168; GO:1901265; GO:0017076; GO:0032553; GO:0043167; GO:0097159; GO:1901363; GO:0000166; GO:0097367; GO:0005488; GO:0036094; GO:0003674_x000D_ [GO:0043531]; GO:0032559; GO:0043168; GO:0030554; GO:0032555; GO:0043167; GO:0017076; GO:0032553; GO:0005488; GO:0000166; GO:0097367; GO:0003674; GO:0036094; GO:1901265; GO:0097159; GO:19…	Pf00931, Pf18052	7	104.382	255004	143938	0.00991189	1	0	1	0	1	122255	125630	0.0187225	2	0	2	0	2	100701	102942	0.0110132	1	0	1	0	1	58378.8	46579	0	0	0	0	0	0	89244.4	99461.9	0	0	0	0
1058				AT1G60900.1		Symbols: U2 snRNP auxilliary factor, large subunit, splicing factor chr1:22424008-22427806 FORWARD LENGTH=589	U2AF65B	[GO:0000243]; GO:0005684; GO:0005681; GO:0140513; GO:1990904; GO:0032991; GO:0005634; GO:0005575; GO:0043231; GO:0043227; GO:0043229; GO:0043226; GO:0005622; GO:0110165_x000D_ [GO:0000398]; GO:0000377; GO:0006397; GO:0000375; GO:0006396; GO:0016071; GO:0008380; GO:0016070; GO:0010467; GO:0090304; GO:0043170; GO:0006139; GO:0071704; GO:0006725; GO:0034641; GO:0044238; GO:0046483; GO:1901360; GO:00…	Pf00076	4	66.275	187654	105921	0	0	0	0	0	0	112407	115511	0.0118845	1	0	1	0	2	166712	170422	0.0339559	2	1	2	1	2	94553	75441.4	0	0	0	0	0	0	132890	148105	0	0	0	0
125				AT2G42220.1		Symbols: Rhodanese/Cell cycle control phosphatase superfamily protein chr2:17592105-17593305 FORWARD LENGTH=234	STR9		Pf00581	3	25.494	47414.5	0	0	0	0	0	0	0	27195.1	0	0	0	0	0	0	0	27054	0	0	0	0	0	0	0	173059	138079	0.034188	1	1	1	1	1	218484	243497	0.034188	1	1	1
113				AT5G13490.2_x000D_; AT5G13490.1		Symbols: AAC2 ADP/ATP carrier 2 chr5:4336034-4337379 FORWARD LENGTH=385<|>Symbols: AAC2 ADP/ATP carrier 2 chr5:4336034-4337379 FORWARD LENGTH=385	AAC2	[GO:0005471]; GO:0005347; GO:0015217; GO:0015297; GO:0000295; GO:0005346; GO:0008514; GO:1901702; GO:0015867; GO:0015866; GO:0015291; GO:0015216; GO:0051503; GO:1901505; GO:0022857; GO:0015711; GO:0015868; GO:0022804; GO:0015215; GO:0015865; GO:1901264; GO:0005215; GO:0055085; GO:0071702; GO:0015605; GO:0015932; GO:1901679; GO:0006862; GO:0003674; GO:0006810; GO:0009987; GO:0015748; GO:0015931; G…	Pf00153	4	41.72	280797	158496	0.0701299	4	2	4	2	4	185511	190632	0.0493506	2	1	2	1	2	101930	104198	0.0207792	1	0	1	0	1	722955	576827	0.0701299	3	1	3	1	3	826433	921051	0.0701299	3	1	3
864				AT4G23890.1		Symbols: unknown protein; FUNCTIONS IN: molecular_function unknown; INVOLVED IN: biological_process unknown; LOCATED IN: chloroplast thylakoid membrane, chloroplast; EXPRESSED IN: 22 plant structures; EXPRESSED DURING: 13 growth stages; CONTAINS InterPro DOMAIN/s: Protein of unknown function DUF3252 (InterPro:IPR021659); Has 287 Blast hits to 287 proteins in 81 species: Archae - 0; Bacteria - 118…	ndhS	[GO:0009535]; GO:0031968; GO:0055035; GO:0009534; GO:0019867; GO:0098588; GO:0031967; GO:0042170; GO:0042651; GO:0031976; GO:0009507; GO:0016020; GO:0031090; GO:0031975; GO:0043227; GO:0043229; GO:0009526; GO:0034357; GO:0009579; GO:0009536; GO:0110165; GO:0043226; GO:0005622; GO:0043232; GO:0043231; GO:0005737; GO:0005575; GO:0043228_x000D_ [GO:0009767]; GO:0022900; GO:0019684; GO:0006091; GO:00…	Pf11623	3	27.709	47414.5	0	0	0	0	0	0	0	27195.1	0	0	0	0	0	0	0	27054	0	0	0	0	0	0	0	38601.3	0	0	0	0	0	0	0	29628.3	0	0	0	0	0
1100				AT2G21660.1		Symbols: ATGRP7, CCR2, GR-RBP7, GRP7 cold, circadian rhythm, and rna binding 2 chr2:9265477-9266316 REVERSE LENGTH=176	RBG7	[GO:0000380]; GO:0000398; GO:0000377; GO:0006397; GO:0000375; GO:0006396; GO:0016071; GO:0008380; GO:0016070; GO:0010467; GO:0090304; GO:0043170; GO:0006139; GO:0071704; GO:0006725; GO:0034641; GO:0044238; GO:0046483; GO:1901360; GO:0008152; GO:0044237; GO:0006807; GO:0008150; GO:0009987_x000D_ [GO:0003690]; GO:0003677; GO:0003676; GO:0097159; GO:1901363; GO:0005488; GO:0003674_x000D_ [GO:0003697…	Pf00076	16	16.88	2.80056e+07	1.58078e+07	0.517045	12	9	12	9	16	2.03884e+07	2.09513e+07	0.607955	12	9	12	9	16	2.24206e+07	2.29196e+07	0.607955	14	11	14	11	19	5.8074e+06	4.63357e+06	0.380682	8	5	8	5	9	6.49007e+06	7.23311e+06	0.352273	6	5	6
1105				AT3G13200.1		Symbols: EMB2769 Cwf15 / Cwc15 cell cycle control family protein chr3:4242239-4243976 FORWARD LENGTH=230	EMB2769	[GO:0000974]; GO:0032991; GO:0005575_x000D_ [GO:0003723]; GO:0003676; GO:0097159; GO:1901363; GO:0005488; GO:0003674_x000D_ [GO:0005634]; GO:0043231; GO:0043227; GO:0043229; GO:0043226; GO:0005622; GO:0110165; GO:0005575_x000D_ [GO:0045292]; GO:0000398; GO:0000377; GO:0006397; GO:0000375; GO:0006396; GO:0016071; GO:0008380; GO:0016070; GO:0010467; GO:0090304; GO:0043170; GO:0006139; GO:0071704; G…	Pf04889	5	27.016	47414.5	0	0	0	0	0	0	0	27195.1	0	0	0	0	0	0	0	27054	0	0	0	0	0	0	0	102696	81938.3	0	0	0	0	0	0	151479	168822	0.0434783	1	1	1
1113				AT1G80070.1		Symbols: SUS2, EMB33, EMB177, EMB14 Pre-mRNA-processing-splicing factor chr1:30118052-30127574 FORWARD LENGTH=2359	PRP8A	[GO:0000244]; GO:0000387; GO:0022618; GO:0000398; GO:0065003; GO:0071826; GO:0022613; GO:0000377; GO:0006397; GO:0022607; GO:0043933; GO:0044085; GO:0000375; GO:0006396; GO:0016071; GO:0016043; GO:0071840; GO:0008380; GO:0016070; GO:0010467; GO:0009987; GO:0090304; GO:0043170; GO:0008150; GO:0006139; GO:0071704; GO:0006725; GO:0034641; GO:0044238; GO:0046483; GO:1901360; GO:0008152; GO:0044237; G…	Pf01398, Pf08082, Pf08083, Pf08084, Pf10596, Pf10597, Pf10598, Pf12134	28	275.251	175514	99069.4	0.0258584	7	7	7	7	7	127454	130973	0.0165324	5	5	5	5	5	144449	147663	0.0296736	8	8	8	8	8	126718	101105	0.00847817	2	2	2	2	2	99294.1	110662	0.00296736	1	1	1
1122				AT1G74850.1		Symbols: PTAC2 plastid transcriptionally active 2 chr1:28119237-28122314 REVERSE LENGTH=862	PTAC2	[GO:0009507]; GO:0009536; GO:0043231; GO:0005737; GO:0043227; GO:0043229; GO:0110165; GO:0005622; GO:0043226; GO:0005575_x000D_ [GO:0042793]; GO:0006351; GO:0097659; GO:0032774; GO:0010467; GO:0009059; GO:0016070; GO:0034654; GO:0043170; GO:1901576; GO:0090304; GO:0006139; GO:0018130; GO:0019438; GO:0044271; GO:1901362; GO:0071704; GO:0009058; GO:0006725; GO:0034641; GO:0044238; GO:0046483; GO:19…	Pf01535, Pf13041, Pf13812	4	96.264	329726	186114	0	0	0	0	0	0	121144	124489	0	0	0	0	0	0	52292.9	53456.7	0	0	0	0	0	0	62310	49715.6	0.0638051	4	4	4	4	4	84869.2	94585.8	0.0475638	4	4	4
136				AT4G04830.1		Symbols: ATMSRB5, MSRB5 methionine sulfoxide reductase B5 chr4:2445902-2446872 FORWARD LENGTH=139	MSRB5	[GO:0005829]; GO:0110165; GO:0005737; GO:0005575; GO:0005622_x000D_ [GO:0006979]; GO:0006950; GO:0050896; GO:0008150_x000D_ [GO:0030091]; GO:0019538; GO:0043170; GO:0044238; GO:1901564; GO:0071704; GO:0008152; GO:0006807; GO:0008150_x000D_ [GO:0033743]; GO:0016671; GO:0016667; GO:0016491; GO:0003824; GO:0003674_x000D_ [GO:0046872]; GO:0043169; GO:0043167; GO:0005488; GO:0003674	Pf01641	4	15.241	3.09131e+06	1.7449e+06	0.294964	4	4	4	4	4	1.65534e+06	1.70104e+06	0.215827	3	3	3	3	3	1.82e+06	1.86051e+06	0.215827	3	3	3	3	4	38601.3	0	0	0	0	0	0	0	29628.3	0	0	0	0	0
1166				AT1G44910.1		Symbols: ATPRP40A, PRP40A pre-mRNA-processing protein 40A chr1:16975930-16982818 FORWARD LENGTH=958	PRP40A	[GO:0000398]; GO:0000377; GO:0006397; GO:0000375; GO:0006396; GO:0016071; GO:0008380; GO:0016070; GO:0010467; GO:0090304; GO:0043170; GO:0006139; GO:0071704; GO:0006725; GO:0034641; GO:0044238; GO:0046483; GO:1901360; GO:0008152; GO:0044237; GO:0006807; GO:0008150; GO:0009987_x000D_ [GO:0003723]; GO:0003676; GO:0097159; GO:1901363; GO:0005488; GO:0003674_x000D_ [GO:0005634]; GO:0043231; GO:004322…	Pf00397, Pf01846	5	109.315	47414.5	0	0.00939457	1	1	1	1	1	27195.1	0	0.0219207	2	2	2	2	2	27054	0	0.00939457	1	1	1	1	1	38601.3	0	0	0	0	0	0	0	29628.3	0	0	0	0	0
1185				AT5G57370.1		Symbols: unknown protein; CONTAINS InterPro DOMAIN/s: Protein of unknown function DUF1777 (InterPro:IPR013957); Has 30201 Blast hits to 17322 proteins in 780 species: Archae - 12; Bacteria - 1396; Metazoa - 17338; Fungi - 3422; Plants - 5037; Viruses - 0; Other Eukaryotes - 2996 (source: NCBI BLink). chr5:23244811-23245470 FORWARD LENGTH=219	MSF19.3	[GO:0005634]; GO:0043231; GO:0043227; GO:0043229; GO:0043226; GO:0005622; GO:0110165; GO:0005575_x000D_ [GO:0006397]; GO:0006396; GO:0016071; GO:0016070; GO:0010467; GO:0090304; GO:0043170; GO:0006139; GO:0071704; GO:0006725; GO:0034641; GO:0044238; GO:0046483; GO:1901360; GO:0008152; GO:0044237; GO:0006807; GO:0008150; GO:0009987_x000D_ [GO:0008380]; GO:0006396; GO:0016070; GO:0010467; GO:009030…	Pf08648	5	26.026	1.09076e+06	615680	0.0730594	1	1	1	1	1	728709	748826	0.0730594	1	1	1	1	1	666573	681407	0.0730594	1	1	1	1	1	973982	777115	0.0730594	1	1	1	1	1	774390	863049	0.0730594	1	1	1
14				ATCG00130.1		Symbols: ATPF ATPase, F0 complex, subunit B/B', bacterial/chloroplast chrC:11529-12798 REVERSE LENGTH=184	atpF	[GO:0005524]; GO:0032559; GO:0035639; GO:0030554; GO:0032555; GO:0043168; GO:1901265; GO:0017076; GO:0032553; GO:0043167; GO:0097159; GO:1901363; GO:0000166; GO:0097367; GO:0005488; GO:0036094; GO:0003674_x000D_ [GO:0009535]; GO:0031968; GO:0055035; GO:0009534; GO:0019867; GO:0098588; GO:0031967; GO:0042170; GO:0042651; GO:0031976; GO:0009507; GO:0016020; GO:0031090; GO:0031975; GO:0043227; GO:00…	Pf00430	10	21.044	1.44312e+06	814574	0.048913	1	1	1	1	1	1.62667e+06	1.67157e+06	0	0	0	0	0	0	27054	0	0	0	0	0	0	0	1.63923e+06	1.3079e+06	0.048913	1	1	1	1	1	1.48442e+06	1.65437e+06	0.048913	1	1	1
1189				AT1G22060.1		Symbols: LOCATED IN: vacuole; EXPRESSED IN: 23 plant structures; EXPRESSED DURING: 13 growth stages; BEST Arabidopsis thaliana protein match is: FBD, F-box and Leucine Rich Repeat domains containing protein (TAIR:AT1G22000.1); Has 84739 Blast hits to 38714 proteins in 2257 species: Archae - 1436; Bacteria - 11314; Metazoa - 40747; Fungi - 7706; Plants - 4675; Viruses - 308; Other Eukaryotes - 185…			Pf10358	3	228.81	14382.1	8118.03	0	0	0	0	0	0	4953.72	5090.48	0	0	0	0	0	0	3838.7	3924.13	0	0	0	0	0	0	10652.9	8499.69	0	0	0	0	0	0	17195.2	19163.9	0	0	0	0
884				AT5G63120.2		Symbols: P-loop containing nucleoside triphosphate hydrolases superfamily protein chr5:25318967-25322071 REVERSE LENGTH=591	RH30	[GO:0000184]; GO:0000956; GO:0006402; GO:0006401; GO:0010629; GO:0016071; GO:0009057; GO:0016070; GO:0034655; GO:0010468; GO:0010605; GO:0043170; GO:1901575; GO:0090304; GO:0006139; GO:0019439; GO:0044270; GO:0046700; GO:1901361; GO:0060255; GO:0009892; GO:0071704; GO:0009056; GO:0006725; GO:0034641; GO:0044238; GO:0046483; GO:1901360; GO:0044248; GO:0019222; GO:0048519; GO:0008152; GO:0044237; G…	Pf00270, Pf00271	7	64.581	290116	163757	0.0439932	2	0	2	0	3	197625	203081	0.0439932	2	0	2	0	3	229799	234913	0.0439932	2	0	2	0	2	38601.3	0	0	0	0	0	0	0	29628.3	0	0	0	0	0
1206				AT1G48410.2_x000D_; AT1G48410.3		Symbols: AGO1 Stabilizer of iron transporter SufD / Polynucleotidyl transferase chr1:17886285-17891892 REVERSE LENGTH=1050<|>Symbols: AGO1 Stabilizer of iron transporter SufD / Polynucleotidyl transferase chr1:17886285-17891892 REVERSE LENGTH=1050		[GO:0003676]; GO:0097159; GO:1901363; GO:0005488; GO:0003674_x000D_ [GO:0031047]; GO:0010629; GO:0010468; GO:0010605; GO:0060255; GO:0009892; GO:0019222; GO:0048519; GO:0050789; GO:0065007; GO:0008150_x000D_ [GO:0051607]; GO:0009615; GO:0140546; GO:0051707; GO:0098542; GO:0043207; GO:0044419; GO:0006952; GO:0009605; GO:0009607; GO:0008150; GO:0006950; GO:0050896_x000D_ [GO:1990904]; GO:0032991; G…	Pf02170, Pf02171, Pf08699, Pf12764, Pf16486, Pf16487, Pf16488	7	116.387	181015	102174	0	0	0	0	0	0	56482.9	58042.3	0	0	0	0	0	0	97670.8	99844.4	0	0	0	0	0	0	23363.5	18641.2	0	0	0	0	0	0	19186.3	21382.9	0	0	0	0
1208				AT2G26430.1		Symbols: RCY1, ATRCY1 arginine-rich cyclin 1 chr2:11243433-11245504 REVERSE LENGTH=416	CYCL1-1	[GO:0005634]; GO:0043231; GO:0043227; GO:0043229; GO:0043226; GO:0005622; GO:0110165; GO:0005575_x000D_ [GO:0006355]; GO:0010468; GO:1903506; GO:0060255; GO:2001141; GO:0019222; GO:0010556; GO:0031326; GO:0051252; GO:0050789; GO:0009889; GO:0031323; GO:0019219; GO:0065007; GO:0050794; GO:0051171; GO:0080090; GO:0008150_x000D_ [GO:0006357]; GO:0006355; GO:0010468; GO:1903506; GO:0060255; GO:200114…	Pf00134	3	47.526	146935	82938	0.03125	1	1	1	1	1	92688.3	95247.2	0	0	0	0	0	0	118427	121062	0.03125	1	1	1	1	1	38601.3	0	0	0	0	0	0	0	29628.3	0	0	0	0	0
1245				AT3G23450.1		Symbols: unknown protein; FUNCTIONS IN: molecular_function unknown; INVOLVED IN: biological_process unknown; LOCATED IN: endomembrane system; EXPRESSED IN: 14 plant structures; EXPRESSED DURING: 8 growth stages; Has 694543 Blast hits to 47111 proteins in 2535 species: Archae - 1794; Bacteria - 163056; Metazoa - 258989; Fungi - 49151; Plants - 70496; Viruses - 8919; Other Eukaryotes - 142138 (sour…		[GO:0003729]; GO:0003723; GO:0003676; GO:0097159; GO:1901363; GO:0005488; GO:0003674_x000D_ [GO:0005576]; GO:0110165; GO:0005575_x000D_ [GO:0043069]; GO:0043067; GO:0060548; GO:0010941; GO:0048523; GO:0050794; GO:0048519; GO:0050789; GO:0065007; GO:0008150		7	34.845	2.1616e+06	1.22012e+06	0.588496	4	4	4	4	8	1.91816e+06	1.97111e+06	0.588496	4	4	4	4	7	1.27497e+06	1.30334e+06	0.588496	4	4	4	4	7	1.37668e+06	1.09842e+06	0.522124	3	3	3	3	5	1.51223e+06	1.68537e+06	0.588496	4	4	4
119				AT3G27690.1		Symbols: LHCB2.4, LHCB2.3, LHCB2 photosystem II light harvesting complex gene 2.3 chr3:10256002-10256921 FORWARD LENGTH=266	LHCB2.4	[GO:0003729]; GO:0003723; GO:0003676; GO:0097159; GO:1901363; GO:0005488; GO:0003674_x000D_ [GO:0009269]; GO:0009414; GO:0006950; GO:0009415; GO:0050896; GO:0001101; GO:0009628; GO:0010033; GO:0010035; GO:1901700; GO:1902074; GO:0008150; GO:0042221_x000D_ [GO:0009409]; GO:0006950; GO:0009266; GO:0050896; GO:0009628; GO:0008150_x000D_ [GO:0009416]; GO:0009314; GO:0009628; GO:0050896; GO:0008150_x0…	Pf00504	1	28.784	162777	91879.7	0.120301	3	1	3	1	3	153649	157891	0.037594	1	0	1	0	1	88064.3	90024.2	0.0676692	2	0	2	0	2	119933	95691.2	0.0300752	1	0	1	0	1	274901	306375	0.0827068	2	1	2
610				AT2G40620.1		Symbols: Basic-leucine zipper (bZIP) transcription factor family protein chr2:16954804-16956872 REVERSE LENGTH=367	BZIP18	[GO:0000976]; GO:0001067; GO:1990837; GO:0003676; GO:0003690; GO:0043565; GO:0097159; GO:1901363; GO:0003677; GO:0005488; GO:0003674_x000D_ [GO:0003700]; GO:0140110; GO:0006355; GO:0003674; GO:0006351; GO:0010468; GO:1903506; GO:0097659; GO:0060255; GO:2001141; GO:0032774; GO:0010467; GO:0019222; GO:0010556; GO:0031326; GO:0051252; GO:0009059; GO:0016070; GO:0034654; GO:0043170; GO:0050789; GO:00…	Pf00170	10	40.642	2.85193e+06	1.60978e+06	0.215259	7	7	7	7	8	2.37563e+06	2.44122e+06	0.294278	9	9	9	9	10	2.2909e+06	2.34189e+06	0.324251	10	10	10	10	11	218368	174230	0	0	0	0	0	0	247866	276244	0	0	0	0
737				AT4G35000.1		Symbols: APX3 ascorbate peroxidase 3 chr4:16665007-16667541 REVERSE LENGTH=287	APX3	[GO:0000302]; GO:0006979; GO:1901700; GO:0006950; GO:0042221; GO:0050896; GO:0008150_x000D_ [GO:0004601]; GO:0016209; GO:0016684; GO:0003674; GO:0098869; GO:0016491; GO:1990748; GO:0003824; GO:0009987; GO:0098754; GO:0097237; GO:0008150; GO:0009636; GO:0070887; GO:0042221; GO:0051716; GO:0050896_x000D_ [GO:0005777]; GO:0042579; GO:0043231; GO:0005737; GO:0043227; GO:0043229; GO:0110165; GO:000562…	Pf00141	3	31.552	47414.5	0	0	0	0	0	0	0	27195.1	0	0	0	0	0	0	0	27054	0	0	0	0	0	0	0	38601.3	0	0	0	0	0	0	0	69432.7	77381.9	0	0	0	0
836				AT4G02770.1		Symbols: PSAD-1 photosystem I subunit D-1 chr4:1229247-1229873 REVERSE LENGTH=208	psaD1	[GO:0003729]; GO:0003723; GO:0003676; GO:0097159; GO:1901363; GO:0005488; GO:0003674_x000D_ [GO:0009535]; GO:0031968; GO:0055035; GO:0009534; GO:0019867; GO:0098588; GO:0031967; GO:0042170; GO:0042651; GO:0031976; GO:0009507; GO:0016020; GO:0031090; GO:0031975; GO:0043227; GO:0043229; GO:0009526; GO:0034357; GO:0009579; GO:0009536; GO:0110165; GO:0043226; GO:0005622; GO:0043232; GO:0043231; GO:00…	Pf02531	5	22.584	3.81882e+06	2.15554e+06	0.105769	3	0	3	0	3	2.33982e+06	2.40442e+06	0.139423	4	0	4	0	4	2.32304e+06	2.37474e+06	0.206731	5	1	5	1	5	630253	502863	0.0721154	2	0	2	0	2	785430	875353	0.139423	3	1	3
1257				AT5G09230.7		Symbols: SRT2 sirtuin 2 chr5:2871559-2873613 FORWARD LENGTH=376				5	41.84	252878	142737	0.0771277	2	2	2	2	2	160484	164915	0.119681	4	4	4	4	4	204373	208921	0.148936	4	4	4	4	4	41314	32963.4	0	0	0	0	0	0	480779	535823	0	0	0	0
1259				AT5G04280.1		Symbols: RNA-binding (RRM/RBD/RNP motifs) family protein with retrovirus zinc finger-like domain chr5:1192461-1195413 FORWARD LENGTH=310	RZ1C	[GO:0003676]; GO:0097159; GO:1901363; GO:0005488; GO:0003674_x000D_ [GO:0003682]; GO:0044877; GO:0005488; GO:0003674_x000D_ [GO:0003723]; GO:0003676; GO:0097159; GO:1901363; GO:0005488; GO:0003674_x000D_ [GO:0003729]; GO:0003723; GO:0003676; GO:0097159; GO:1901363; GO:0005488; GO:0003674_x000D_ [GO:0005634]; GO:0043231; GO:0043227; GO:0043229; GO:0043226; GO:0005622; GO:0110165; GO:0005575_x000D_…	Pf00076, Pf00098	8	33.466	687064	387815	0.0774194	2	2	2	2	2	596983	613465	0.170968	4	4	4	4	4	410776	419918	0.170968	4	4	4	4	4	428411	341819	0.0419355	1	1	1	1	1	391328	436131	0.135484	3	3	3
1123				AT3G60240.4		Symbols: EIF4G, CUM2 eukaryotic translation initiation factor 4G chr3:22261842-22268295 FORWARD LENGTH=1727	EIF4G	[GO:0003729]; GO:0003723; GO:0003676; GO:0097159; GO:1901363; GO:0005488; GO:0003674_x000D_ [GO:0003743]; GO:0008135; GO:0006413; GO:0090079; GO:0006412; GO:0044237; GO:0003676; GO:0045182; GO:0009059; GO:0019538; GO:0043043; GO:0010467; GO:0008152; GO:0009987; GO:0097159; GO:1901363; GO:0003674; GO:0006417; GO:0043170; GO:1901576; GO:0044238; GO:1901564; GO:0006518; GO:0043604; GO:1901566; GO:00…	Pf02847, Pf02854	17	187.804	347507	196151	0.0492183	7	7	7	7	9	206714	212421	0.0457441	7	7	7	7	9	234316	239531	0.0654314	10	10	10	10	12	38601.3	0	0	0	0	0	0	0	45742.7	50979.7	0	0	0	0
1274				AT3G01540.3_x000D_; AT3G01540.2_x000D_; AT3G01540.4		Symbols: DRH1, ATDRH1 DEAD box RNA helicase 1 chr3:213077-216142 REVERSE LENGTH=619<|>Symbols: DRH1, ATDRH1 DEAD box RNA helicase 1 chr3:213077-216142 REVERSE LENGTH=619<|>Symbols: DRH1, ATDRH1 DEAD box RNA helicase 1 chr3:213077-216142 REVERSE LENGTH=619	RH14	[GO:0000184]; GO:0000956; GO:0006402; GO:0006401; GO:0010629; GO:0016071; GO:0009057; GO:0016070; GO:0034655; GO:0010468; GO:0010605; GO:0043170; GO:1901575; GO:0090304; GO:0006139; GO:0019439; GO:0044270; GO:0046700; GO:1901361; GO:0060255; GO:0009892; GO:0071704; GO:0009056; GO:0006725; GO:0034641; GO:0044238; GO:0046483; GO:1901360; GO:0044248; GO:0019222; GO:0048519; GO:0008152; GO:0044237; G…	Pf00270, Pf00271, Pf00397	9	67.686	293880	165881	0.0371567	2	1	2	1	2	254417	261441	0.0581583	3	2	3	2	3	213287	218033	0.0177706	1	1	1	1	1	38601.3	0	0	0	0	0	0	0	161387	179864	0	0	0	0
752				AT3G03950.3		Symbols: ECT1 evolutionarily conserved C-terminal region 1 chr3:1021502-1023767 FORWARD LENGTH=428	ECT1	[GO:0003723]; GO:0003676; GO:0097159; GO:1901363; GO:0005488; GO:0003674_x000D_ [GO:0003729]; GO:0003723; GO:0003676; GO:0097159; GO:1901363; GO:0005488; GO:0003674_x000D_ [GO:0005634]; GO:0043231; GO:0043227; GO:0043229; GO:0043226; GO:0005622; GO:0110165; GO:0005575_x000D_ [GO:0005737]; GO:0110165; GO:0005622; GO:0005575_x000D_ [GO:0019722]; GO:0019932; GO:0035556; GO:0007165; GO:0009987; GO:00…	Pf04146	8	48.201	362002	204333	0.0514019	2	2	2	2	2	208773	214537	0	0	0	0	0	0	292440	298949	0.0560748	2	2	2	2	2	38601.3	0	0	0	0	0	0	0	29628.3	0	0	0	0	0
185				AT2G43970.1		Symbols: RNA-binding protein chr2:18205535-18208031 REVERSE LENGTH=545	LARP6B	[GO:0003729]; GO:0003723; GO:0003676; GO:0097159; GO:1901363; GO:0005488; GO:0003674_x000D_ [GO:0005634]; GO:0043231; GO:0043227; GO:0043229; GO:0043226; GO:0005622; GO:0110165; GO:0005575_x000D_ [GO:0005844]; GO:1990904; GO:0032991; GO:0005575_x000D_ [GO:0006396]; GO:0016070; GO:0010467; GO:0090304; GO:0043170; GO:0006139; GO:0071704; GO:0006725; GO:0034641; GO:0044238; GO:0046483; GO:1901360; G…	Pf05383	17	60.552	9.27489e+06	5.23523e+06	0.315596	14	14	14	14	22	7.04329e+06	7.23774e+06	0.344954	16	16	16	16	23	7.61401e+06	7.78346e+06	0.344954	16	16	16	16	23	226066	180372	0	0	0	0	0	0	382294	426063	0	0	0	0
425				AT1G47260.1		Symbols: APFI, GAMMA CA2 gamma carbonic anhydrase 2 chr1:17321384-17323347 REVERSE LENGTH=278	GAMMACA2	[GO:0004089]; GO:0016836; GO:0016835; GO:0016829; GO:0003824; GO:0003674_x000D_ [GO:0005737]; GO:0110165; GO:0005622; GO:0005575_x000D_ [GO:0005739]; GO:0043231; GO:0005737; GO:0043227; GO:0043229; GO:0110165; GO:0005622; GO:0043226; GO:0005575_x000D_ [GO:0005747]; GO:0045271; GO:0098800; GO:0005746; GO:0030964; GO:0098803; GO:1902495; GO:0098796; GO:0098798; GO:0005743; GO:0070469; GO:1990204; G…	Pf14602	3	30.047	47414.5	0	0	0	0	0	0	0	27195.1	0	0	0	0	0	0	0	27054	0	0	0	0	0	0	0	109882	87672.4	0	0	0	0	0	0	62287.8	69419.1	0.0539568	1	1	1
1308				AT5G38600.1		Symbols: Proline-rich spliceosome-associated (PSP) family protein / zinc knuckle (CCHC-type) family protein chr5:15457386-15460466 FORWARD LENGTH=532	MBB18.15	[GO:0003723]; GO:0003676; GO:0097159; GO:1901363; GO:0005488; GO:0003674_x000D_ [GO:0005654]; GO:0110165; GO:0031981; GO:0005575; GO:0070013; GO:0005634; GO:0043233; GO:0043229; GO:0043231; GO:0031974; GO:0043226; GO:0005622; GO:0043227_x000D_ [GO:0008270]; GO:0046914; GO:0046872; GO:0043169; GO:0043167; GO:0005488; GO:0003674_x000D_ [GO:0034470]; GO:0006396; GO:0034660; GO:0016070; GO:0010467; G…	Pf04046	4	60.513	108494	61239.5	0	0	0	0	0	0	82314.1	84586.6	0	0	0	0	0	0	88241.1	90204.9	0	0	0	0	0	0	38601.3	0	0	0	0	0	0	0	29628.3	0	0	0	0	0
1255				AT4G16150.1		Symbols: calmodulin binding;transcription regulators chr4:9148225-9153048 FORWARD LENGTH=923	CAMTA5	[GO:0003677]; GO:0003676; GO:0097159; GO:1901363; GO:0005488; GO:0003674_x000D_ [GO:0003690]; GO:0003677; GO:0003676; GO:0097159; GO:1901363; GO:0005488; GO:0003674_x000D_ [GO:0003700]; GO:0140110; GO:0006355; GO:0003674; GO:0006351; GO:0010468; GO:1903506; GO:0097659; GO:0060255; GO:2001141; GO:0032774; GO:0010467; GO:0019222; GO:0010556; GO:0031326; GO:0051252; GO:0009059; GO:0016070; GO:003465…	Pf00612, Pf03859, Pf12796	12	104.782	339639	191710	0.0487541	4	4	4	4	4	192211	197518	0.0368364	3	3	3	3	3	195775	200132	0.0595883	5	5	5	5	5	38601.3	0	0	0	0	0	0	0	75900.8	84590.6	0	0	0	0
12				AT4G32260.1		Symbols: ATPase, F0 complex, subunit B/B', bacterial/chloroplast chr4:15573859-15574586 REVERSE LENGTH=219	PDE334	[GO:0003729]; GO:0003723; GO:0003676; GO:0097159; GO:1901363; GO:0005488; GO:0003674_x000D_ [GO:0009536]; GO:0043231; GO:0005737; GO:0043227; GO:0043229; GO:0110165; GO:0005622; GO:0043226; GO:0005575_x000D_ [GO:0015078]; GO:0008324; GO:0022890; GO:1902600; GO:0015075; GO:0098655; GO:0015318; GO:0098662; GO:0022857; GO:0034220; GO:0006812; GO:0098660; GO:0005215; GO:0055085; GO:0006811; GO:000367…	Pf00430	12	23.903	2.31278e+06	1.30545e+06	0.118721	3	3	3	3	3	1.48258e+06	1.52351e+06	0.191781	4	4	4	4	4	683476	698687	0.146119	3	3	3	3	3	2.91447e+06	2.32538e+06	0.237443	7	7	7	7	7	4.56122e+06	5.08343e+06	0.283105	8	8	8
133				AT3G17300.1		Symbols: unknown protein; Has 48 Blast hits to 48 proteins in 21 species: Archae - 0; Bacteria - 0; Metazoa - 0; Fungi - 0; Plants - 40; Viruses - 0; Other Eukaryotes - 8 (source: NCBI BLink). chr3:5907616-5908695 FORWARD LENGTH=91	MGD8.14		Pf05347	2	10.425	1.21616e+06	686466	0.0989011	2	2	2	2	3	999388	1.02698e+06	0.0989011	2	2	2	2	3	1.12989e+06	1.15503e+06	0.241758	3	3	3	3	4	331202	264258	0.0989011	1	1	1	1	2	503023	560614	0.0989011	1	1	1
1319				AT1G27090.1		Symbols: glycine-rich protein chr1:9404041-9406098 REVERSE LENGTH=420		[GO:0003729]; GO:0003723; GO:0003676; GO:0097159; GO:1901363; GO:0005488; GO:0003674		15	45.99	1.90666e+06	1.07622e+06	0.142857	5	5	5	5	6	1.33498e+06	1.37184e+06	0.142857	5	5	5	5	6	1.41329e+06	1.44474e+06	0.25	7	7	7	7	8	1.00344e+06	800620	0.114286	4	4	4	4	5	1.20674e+06	1.3449e+06	0.114286	4	4	4
1323				AT5G62190.1		Symbols: PRH75 DEAD box RNA helicase (PRH75) chr5:24980542-24983879 REVERSE LENGTH=671	RH7	[GO:0003723]; GO:0003676; GO:0097159; GO:1901363; GO:0005488; GO:0003674_x000D_ [GO:0003724]; GO:0004386; GO:0008186; GO:0140098; GO:0140640; GO:0140657; GO:0003824; GO:0003674_x000D_ [GO:0005524]; GO:0032559; GO:0035639; GO:0030554; GO:0032555; GO:0043168; GO:1901265; GO:0017076; GO:0032553; GO:0043167; GO:0097159; GO:1901363; GO:0000166; GO:0097367; GO:0005488; GO:0036094; GO:0003674_x000D_ [GO…	Pf00270, Pf00271, Pf08152	3	72.845	47414.5	0	0	0	0	0	0	0	27195.1	0	0	0	0	0	0	0	27054	0	0	0	0	0	0	0	38601.3	0	0	0	0	0	0	0	29628.3	0	0	0	0	0
1330				AT5G18110.1		Symbols: NCBP novel cap-binding protein chr5:5989105-5990588 REVERSE LENGTH=221	NCBP	[GO:0000340]; GO:0000339; GO:0003723; GO:0003676; GO:0097159; GO:1901363; GO:0005488; GO:0003674_x000D_ [GO:0003723]; GO:0003676; GO:0097159; GO:1901363; GO:0005488; GO:0003674_x000D_ [GO:0003743]; GO:0008135; GO:0006413; GO:0090079; GO:0006412; GO:0044237; GO:0003676; GO:0045182; GO:0009059; GO:0019538; GO:0043043; GO:0010467; GO:0008152; GO:0009987; GO:0097159; GO:1901363; GO:0003674; GO:000641…	Pf01652	3	25.729	146192	82518.2	0.0316742	1	1	1	1	1	265471	272801	0.0316742	1	1	1	1	1	104016	106331	0.0316742	1	1	1	1	1	38601.3	0	0	0	0	0	0	0	29628.3	0	0	0	0	0
1356				AT3G05070.1		Symbols: CONTAINS InterPro DOMAIN/s: mRNA splicing factor, Cwf18 (InterPro:IPR013169); Has 292 Blast hits to 292 proteins in 153 species: Archae - 0; Bacteria - 0; Metazoa - 118; Fungi - 83; Plants - 38; Viruses - 11; Other Eukaryotes - 42 (source: NCBI BLink). chr3:1416480-1417533 FORWARD LENGTH=144		[GO:0005684]; GO:0005681; GO:0140513; GO:1990904; GO:0032991; GO:0005634; GO:0005575; GO:0043231; GO:0043227; GO:0043229; GO:0043226; GO:0005622; GO:0110165_x000D_ [GO:0071014]; GO:0005681; GO:0140513; GO:1990904; GO:0032991; GO:0005634; GO:0005575; GO:0043231; GO:0043227; GO:0043229; GO:0043226; GO:0005622; GO:0110165	Pf08315	4	16.386	47414.5	0	0	0	0	0	0	0	27195.1	0	0	0	0	0	0	0	27054	0	0	0	0	0	0	0	38601.3	0	0	0	0	0	0	0	181097	201830	0	0	0	0
254				AT5G08050.1		Symbols: Protein of unknown function (DUF1118) chr5:2578418-2578964 FORWARD LENGTH=158	F13G24.250	[GO:0009515]; GO:0009534; GO:0009542; GO:0031976; GO:0009507; GO:0110165; GO:0009579; GO:0009536; GO:0005575; GO:0043232; GO:0043231; GO:0005737; GO:0043228; GO:0043229; GO:0043227; GO:0005622; GO:0043226_x000D_ [GO:0009658]; GO:0009657; GO:0006996; GO:0016043; GO:0071840; GO:0009987; GO:0008150_x000D_ [GO:0010027]; GO:0009668; GO:0061024; GO:0009657; GO:0016043; GO:0006996; GO:0071840; GO:000998…	Pf06549	3	16.57	47414.5	0	0	0	0	0	0	0	1.13202e+06	1.16327e+06	0	0	0	0	0	0	27054	0	0	0	0	0	0	0	225946	180277	0	0	0	0	0	0	388409	432877	0.056962	1	1	1
1362				AT2G34970.1		Symbols: Trimeric LpxA-like enzyme chr2:14746340-14748532 FORWARD LENGTH=730		[GO:0003743]; GO:0008135; GO:0006413; GO:0090079; GO:0006412; GO:0044237; GO:0003676; GO:0045182; GO:0009059; GO:0019538; GO:0043043; GO:0010467; GO:0008152; GO:0009987; GO:0097159; GO:1901363; GO:0003674; GO:0006417; GO:0043170; GO:1901576; GO:0044238; GO:1901564; GO:0006518; GO:0043604; GO:1901566; GO:0008150; GO:0005488; GO:0010556; GO:0010608; GO:0031326; GO:0034248; GO:0051246; GO:0071704; G…	Pf00483, Pf02020	6	81.812	120174	67832.3	0.0150685	1	1	1	1	1	106053	108981	0.0150685	1	1	1	1	1	71871.8	73471.3	0	0	0	0	0	0	53412.8	42616.7	0	0	0	0	0	0	91877.6	102397	0	0	0	0
1379				AT2G33340.2_x000D_; AT2G33340.1		Symbols: MAC3B MOS4-associated complex 3B chr2:14126584-14131000 REVERSE LENGTH=525<|>Symbols: MAC3B MOS4-associated complex 3B chr2:14126584-14131000 REVERSE LENGTH=525	PRP19B	[GO:0000398]; GO:0000377; GO:0006397; GO:0000375; GO:0006396; GO:0016071; GO:0008380; GO:0016070; GO:0010467; GO:0090304; GO:0043170; GO:0006139; GO:0071704; GO:0006725; GO:0034641; GO:0044238; GO:0046483; GO:1901360; GO:0008152; GO:0044237; GO:0006807; GO:0008150; GO:0009987_x000D_ [GO:0000974]; GO:0032991; GO:0005575_x000D_ [GO:0004842]; GO:0019787; GO:0016755; GO:0016746; GO:0140096; GO:001674…	Pf00400, Pf08606	10	56.693	223929	126397	0.0209524	1	0	1	0	1	165568	170139	0	0	0	0	0	0	142629	145803	0.0209524	1	0	1	0	1	165689	132199	0.0152381	1	1	1	1	1	200141	223055	0.0209524	1	0	1
1153				AT2G41100.4_x000D_; AT2G41100.1		Symbols: TCH3 Calcium-binding EF hand family protein chr2:17138131-17139406 FORWARD LENGTH=324<|>Symbols: TCH3, ATCAL4 Calcium-binding EF hand family protein chr2:17138131-17139406 FORWARD LENGTH=324	CML12	[GO:0003729]; GO:0003723; GO:0003676; GO:0097159; GO:1901363; GO:0005488; GO:0003674_x000D_ [GO:0005509]; GO:0046872; GO:0043169; GO:0043167; GO:0005488; GO:0003674_x000D_ [GO:0009612]; GO:0009605; GO:0009628; GO:0050896; GO:0008150_x000D_ [GO:0009646]; GO:0009642; GO:0009416; GO:0009314; GO:0009628; GO:0050896; GO:0008150_x000D_ [GO:0009652]; GO:0009606; GO:0009612; GO:0009605; GO:0009628; GO:00…	Pf00036, Pf13499	6	36.784	477925	269766	0.0864198	2	2	2	2	2	315089	323788	0.0864198	2	2	2	2	2	226111	231143	0.123457	2	2	2	2	2	132226	105500	0	0	0	0	0	0	154728	172443	0.0864198	1	1	1
978				AT2G26280.1		Symbols: CID7 CTC-interacting domain 7 chr2:11188143-11190579 REVERSE LENGTH=567	CID7		Pf01713, Pf08590	7	62.109	211871	119591	0.0141093	1	1	1	1	1	210870	216692	0.0388007	3	3	3	3	3	231871	237031	0.0388007	3	3	3	3	3	38601.3	0	0	0	0	0	0	0	29628.3	0	0	0	0	0
1211				AT5G16780.1		Symbols: DOT2, MDF SART-1 family chr5:5517784-5521566 REVERSE LENGTH=820	DOT2	[GO:0000398]; GO:0000377; GO:0006397; GO:0000375; GO:0006396; GO:0016071; GO:0008380; GO:0016070; GO:0010467; GO:0090304; GO:0043170; GO:0006139; GO:0071704; GO:0006725; GO:0034641; GO:0044238; GO:0046483; GO:1901360; GO:0008152; GO:0044237; GO:0006807; GO:0008150; GO:0009987_x000D_ [GO:0000481]; GO:0006364; GO:0016072; GO:0034470; GO:0042254; GO:0034660; GO:0006396; GO:0022613; GO:0016070; GO:00…	Pf03343	21	94.086	1.99434e+06	1.12571e+06	0.045122	3	3	3	3	3	1.06102e+06	1.09032e+06	0.0329268	2	2	2	2	2	977124	998870	0.045122	3	3	3	3	3	1.44636e+06	1.15402e+06	0.0329268	2	2	2	2	2	1.1045e+06	1.23095e+06	0.0134146	1	1	1
1413				AT2G42520.1		Symbols: P-loop containing nucleoside triphosphate hydrolases superfamily protein chr2:17705382-17708744 FORWARD LENGTH=633	RH37	[GO:0003676]; GO:0097159; GO:1901363; GO:0005488; GO:0003674_x000D_ [GO:0003723]; GO:0003676; GO:0097159; GO:1901363; GO:0005488; GO:0003674_x000D_ [GO:0003724]; GO:0004386; GO:0008186; GO:0140098; GO:0140640; GO:0140657; GO:0003824; GO:0003674_x000D_ [GO:0003729]; GO:0003723; GO:0003676; GO:0097159; GO:1901363; GO:0005488; GO:0003674_x000D_ [GO:0005524]; GO:0032559; GO:0035639; GO:0030554; GO:00…	Pf00270, Pf00271	9	67.585	652621	368373	0.0631912	4	0	4	0	4	364563	374627	0.0742496	6	0	6	0	6	245842	251313	0.0853081	7	1	7	1	7	654209	521977	0	0	0	0	0	0	29628.3	0	0	0	0	0
1421				AT3G58510.2_x000D_; AT3G58510.1_x000D_; AT3G58510.3		Symbols: DEA(D/H)-box RNA helicase family protein chr3:21640608-21643464 FORWARD LENGTH=612<|>Symbols: DEA(D/H)-box RNA helicase family protein chr3:21640608-21643464 FORWARD LENGTH=612<|>Symbols: DEA(D/H)-box RNA helicase family protein chr3:21640608-21643464 FORWARD LENGTH=612	RH11	[GO:0003676]; GO:0097159; GO:1901363; GO:0005488; GO:0003674_x000D_ [GO:0003723]; GO:0003676; GO:0097159; GO:1901363; GO:0005488; GO:0003674_x000D_ [GO:0003724]; GO:0004386; GO:0008186; GO:0140098; GO:0140640; GO:0140657; GO:0003824; GO:0003674_x000D_ [GO:0003729]; GO:0003723; GO:0003676; GO:0097159; GO:1901363; GO:0005488; GO:0003674_x000D_ [GO:0005524]; GO:0032559; GO:0035639; GO:0030554; GO:00…	Pf00270, Pf00271	15	65.985	1.88203e+06	1.06232e+06	0.0849673	5	3	5	3	5	1.61014e+06	1.6546e+06	0.117647	7	4	7	4	7	1.72919e+06	1.76767e+06	0.107843	7	4	7	4	7	991419	791029	0	0	0	0	0	0	1.1266e+06	1.25558e+06	0	0	0	0
1428				AT1G56500.1		Symbols: haloacid dehalogenase-like hydrolase family protein chr1:21159775-21167092 FORWARD LENGTH=1055	SOQ1	[GO:0009535]; GO:0031968; GO:0055035; GO:0009534; GO:0019867; GO:0098588; GO:0031967; GO:0042170; GO:0042651; GO:0031976; GO:0009507; GO:0016020; GO:0031090; GO:0031975; GO:0043227; GO:0043229; GO:0009526; GO:0034357; GO:0009579; GO:0009536; GO:0110165; GO:0043226; GO:0005622; GO:0043232; GO:0043231; GO:0005737; GO:0005575; GO:0043228_x000D_ [GO:0010196]; GO:1990066; GO:0009416; GO:0009314; GO:00…	Pf01436, Pf13419, Pf13905	3	114.331	30737.2	17349.7	0.036019	4	4	4	4	4	54040	55531.9	0.036019	4	4	4	4	5	21705.9	22189	0.0189573	2	2	2	2	2	15919.8	12702	0	0	0	0	0	0	22439.2	25008.2	0	0	0	0
147				AT3G56290.1		Symbols: unknown protein; Has 39 Blast hits to 39 proteins in 15 species: Archae - 0; Bacteria - 0; Metazoa - 0; Fungi - 0; Plants - 39; Viruses - 0; Other Eukaryotes - 0 (source: NCBI BLink). chr3:20878743-20879541 REVERSE LENGTH=173	F18O21_250	[GO:0009658]; GO:0009657; GO:0006996; GO:0016043; GO:0071840; GO:0009987; GO:0008150_x000D_ [GO:0045893]; GO:0006355; GO:1903508; GO:0010468; GO:1903506; GO:1902680; GO:0060255; GO:2001141; GO:0010557; GO:0031328; GO:0051254; GO:0019222; GO:0010556; GO:0031326; GO:0051252; GO:0009891; GO:0010604; GO:0031325; GO:0045935; GO:0050789; GO:0009889; GO:0031323; GO:0019219; GO:0009893; GO:0048522; GO:00…		2	19.91	1.30069e+06	734175	0.109827	2	2	2	2	2	852489	876025	0.0578035	1	1	1	1	1	951668	972848	0.0578035	1	1	1	1	1	381717	304562	0.0520231	1	1	1	1	1	398055	443628	0.0520231	1	1	1
1416				AT3G06980.1		Symbols: DEA(D/H)-box RNA helicase family protein chr3:2201531-2204662 FORWARD LENGTH=781	RH50	[GO:0003676]; GO:0097159; GO:1901363; GO:0005488; GO:0003674_x000D_ [GO:0003724]; GO:0004386; GO:0008186; GO:0140098; GO:0140640; GO:0140657; GO:0003824; GO:0003674_x000D_ [GO:0003729]; GO:0003723; GO:0003676; GO:0097159; GO:1901363; GO:0005488; GO:0003674_x000D_ [GO:0005524]; GO:0032559; GO:0035639; GO:0030554; GO:0032555; GO:0043168; GO:1901265; GO:0017076; GO:0032553; GO:0043167; GO:0097159; G…	Pf00270, Pf00271	14	87.375	409206	230977	0.0588988	5	5	5	5	5	293421	301522	0.0345711	3	3	3	3	3	351241	359058	0.0448143	4	4	4	4	4	38601.3	0	0	0	0	0	0	0	361702	403113	0	0	0	0
149				AT3G47470.1		Symbols: LHCA4, CAB4 light-harvesting chlorophyll-protein complex I subunit A4 chr3:17493622-17494773 REVERSE LENGTH=251	LHCA4	[GO:0003729]; GO:0003723; GO:0003676; GO:0097159; GO:1901363; GO:0005488; GO:0003674_x000D_ [GO:0009409]; GO:0006950; GO:0009266; GO:0050896; GO:0009628; GO:0008150_x000D_ [GO:0009416]; GO:0009314; GO:0009628; GO:0050896; GO:0008150_x000D_ [GO:0009522]; GO:0009521; GO:0098796; GO:0034357; GO:0032991; GO:0016020; GO:0009579; GO:0005575; GO:0110165; GO:0043232; GO:0043228; GO:0043229; GO:0043226; G…	Pf00504	2	27.716	47414.5	0	0	0	0	0	0	0	43801.5	45010.7	0.0557769	1	1	1	1	1	27054	0	0	0	0	0	0	0	38601.3	0	0	0	0	0	0	0	41567.2	46326.2	0.0557769	1	1	1
1435				AT1G24460.1		Symbols: unknown protein; FUNCTIONS IN: molecular_function unknown; INVOLVED IN: biological_process unknown; LOCATED IN: cellular_component unknown; EXPRESSED IN: 23 plant structures; EXPRESSED DURING: 14 growth stages; BEST Arabidopsis thaliana protein match is: unknown protein (TAIR:AT4G31570.1); Has 181008 Blast hits to 85359 proteins in 3551 species: Archae - 3290; Bacteria - 48304; Metazoa -…	TNO1	[GO:0005802]; GO:0098791; GO:0031984; GO:0005794; GO:0110165; GO:0043227; GO:0043229; GO:0043231; GO:0005737; GO:0012505; GO:0005575; GO:0043226; GO:0005622_x000D_ [GO:0007034]; GO:0046907; GO:0006810; GO:0051641; GO:0051649; GO:0051234; GO:0009987; GO:0051179; GO:0008150_x000D_ [GO:0009651]; GO:0006970; GO:0006950; GO:0009628; GO:0050896; GO:0008150_x000D_ [GO:0010031]; GO:0050879; GO:0032501; G…		3	201.996	47414.5	0	0	0	0	0	0	0	27195.1	0	0	0	0	0	0	0	27054	0	0	0	0	0	0	0	11385.6	9084.28	0	0	0	0	0	0	23475.2	26162.9	0.0160487	3	3	3
1149				AT1G14710.2_x000D_; AT1G14710.1		Symbols: hydroxyproline-rich glycoprotein family protein chr1:5062168-5064697 REVERSE LENGTH=601<|>Symbols: hydroxyproline-rich glycoprotein family protein chr1:5062168-5064697 REVERSE LENGTH=601		[GO:0003729]; GO:0003723; GO:0003676; GO:0097159; GO:1901363; GO:0005488; GO:0003674_x000D_ [GO:0006402]; GO:0006401; GO:0010629; GO:0016071; GO:0009057; GO:0016070; GO:0034655; GO:0010468; GO:0010605; GO:0043170; GO:1901575; GO:0090304; GO:0006139; GO:0019439; GO:0044270; GO:0046700; GO:1901361; GO:0060255; GO:0009892; GO:0071704; GO:0009056; GO:0006725; GO:0034641; GO:0044238; GO:0046483; GO:19…		15	66.162	2.02008e+06	1.14024e+06	0.121464	8	8	8	8	12	991798	1.01918e+06	0.178037	10	10	10	10	16	1.39675e+06	1.42784e+06	0.178037	12	12	12	12	19	258826	206511	0	0	0	0	0	0	529086	589660	0	0	0	0
1446				AT1G53720.1		Symbols: ATCYP59, CYP59 cyclophilin 59 chr1:20057012-20059508 FORWARD LENGTH=506	CYP59	[GO:0000413]; GO:0018208; GO:0018193; GO:0036211; GO:0019538; GO:0043412; GO:0043170; GO:0044238; GO:1901564; GO:0071704; GO:0008152; GO:0006807; GO:0008150_x000D_ [GO:0003723]; GO:0003676; GO:0097159; GO:1901363; GO:0005488; GO:0003674_x000D_ [GO:0003755]; GO:0016859; GO:0140096; GO:0016853; GO:0003824; GO:0003674_x000D_ [GO:0005634]; GO:0043231; GO:0043227; GO:0043229; GO:0043226; GO:0005622; G…	Pf00076, Pf00098, Pf00160	8	58.793	209821	118434	0	0	0	0	0	0	296875	305071	0.0316206	1	1	1	1	1	284762	291099	0.0731225	3	3	3	3	3	231562	184758	0	0	0	0	0	0	238170	265438	0	0	0	0
1454				AT1G55860.1		Symbols: UPL1 ubiquitin-protein ligase 1 chr1:20879900-20895393 REVERSE LENGTH=3930				4	432.343	12440.2	7021.88	0.0147583	4	2	4	2	5	9786.4	10056.6	0.0152672	6	1	6	1	7	27054	0	0.00839695	2	1	2	1	2	10174.9	8118.32	0.0234097	8	2	8	2	11	21241.7	23673.6	0.0333333	11	4	11
1477				AT5G17440.1		Symbols: LUC7 related protein chr5:5749849-5753415 FORWARD LENGTH=404		[GO:0003729]; GO:0003723; GO:0003676; GO:0097159; GO:1901363; GO:0005488; GO:0003674_x000D_ [GO:0005685]; GO:0097525; GO:0030532; GO:0120114; GO:0140513; GO:1990904; GO:0032991; GO:0005634; GO:0005575; GO:0043231; GO:0043227; GO:0043229; GO:0043226; GO:0005622; GO:0110165_x000D_ [GO:0006376]; GO:0022618; GO:0000245; GO:0065003; GO:0071826; GO:0022613; GO:0000398; GO:0022607; GO:0043933; GO:004408…	Pf03194	6	47.199	325668	183824	0.143564	7	2	7	2	7	234248	240715	0.160891	7	2	7	2	7	268902	274887	0.183168	8	3	8	3	9	165526	132069	0.0222772	1	0	1	0	1	104391	116342	0.0222772	1	0	1
1093				AT5G45510.1		Symbols: Leucine-rich repeat (LRR) family protein chr5:18444798-18449071 FORWARD LENGTH=1222		[GO:0005524]; GO:0032559; GO:0035639; GO:0030554; GO:0032555; GO:0043168; GO:1901265; GO:0017076; GO:0032553; GO:0043167; GO:0097159; GO:1901363; GO:0000166; GO:0097367; GO:0005488; GO:0036094; GO:0003674_x000D_ [GO:0006952]; GO:0006950; GO:0050896; GO:0008150		11	137.839	47414.5	0	0	0	0	0	0	0	50847.2	52250.9	0	0	0	0	0	0	27054	0	0	0	0	0	0	0	38601.3	0	0	0	0	0	0	0	72573.7	80882.6	0.00900164	1	1	1
1380				AT1G29400.2_x000D_; AT1G29400.1		Symbols: AML5, ML5 MEI2-like protein 5 chr1:10290393-10293696 REVERSE LENGTH=800<|>Symbols: AML5, ML5 MEI2-like protein 5 chr1:10290393-10293696 REVERSE LENGTH=800	ML5	[GO:0003723]; GO:0003676; GO:0097159; GO:1901363; GO:0005488; GO:0003674_x000D_ [GO:0003729]; GO:0003723; GO:0003676; GO:0097159; GO:1901363; GO:0005488; GO:0003674_x000D_ [GO:0045836]; GO:0040020; GO:0051446; GO:0051785; GO:0090068; GO:0010564; GO:0051445; GO:0051783; GO:0045787; GO:2000243; GO:0010638; GO:0051726; GO:2000241; GO:0033043; GO:0048522; GO:0048518; GO:0051130; GO:0050794; GO:005078…	Pf00076, Pf04059	3	88.157	172032	97103.9	0.0225	2	2	2	2	2	129431	133004	0.01	1	1	1	1	1	166191	169890	0.0225	2	2	2	2	2	38601.3	0	0	0	0	0	0	0	29628.3	0	0	0	0	0
676				AT5G61790.1		Symbols: CNX1, ATCNX1 calnexin 1 chr5:24827394-24829642 REVERSE LENGTH=530	CNX1	[GO:0005509]; GO:0046872; GO:0043169; GO:0043167; GO:0005488; GO:0003674_x000D_ [GO:0005783]; GO:0043231; GO:0005737; GO:0012505; GO:0043227; GO:0043229; GO:0110165; GO:0005622; GO:0043226; GO:0005575_x000D_ [GO:0005789]; GO:0031090; GO:0042175; GO:0098827; GO:0016020; GO:0043227; GO:0012505; GO:0031984; GO:0005783; GO:0110165; GO:0043226; GO:0043229; GO:0043231; GO:0005737; GO:0005575; GO:000562…	Pf00262	6	60.448	47414.5	0	0	0	0	0	0	0	145683	149705	0	0	0	0	0	0	27054	0	0	0	0	0	0	0	112599	89840.3	0	0	0	0	0	0	134301	149677	0	0	0	0
1498				AT4G19190.1		Symbols: zinc knuckle (CCHC-type) family protein chr4:10493323-10495969 FORWARD LENGTH=595		[GO:0003714]; GO:0003712; GO:0045892; GO:0140110; GO:0006355; GO:1903507; GO:0003674; GO:0006351; GO:0010468; GO:1903506; GO:1902679; GO:0097659; GO:0060255; GO:2001141; GO:0010558; GO:0031327; GO:0051253; GO:0032774; GO:0010467; GO:0019222; GO:0010556; GO:0031326; GO:0051252; GO:0009890; GO:0010605; GO:0031324; GO:0045934; GO:0009059; GO:0016070; GO:0034654; GO:0043170; GO:0050789; GO:0009889; G…	Pf10197, Pf15288	3	69.105	47414.5	0	0	0	0	0	0	0	27195.1	0	0	0	0	0	0	0	27054	0	0	0	0	0	0	0	38601.3	0	0	0	0	0	0	0	29628.3	0	0	0	0	0
852				AT2G36870.1		Symbols: XTH32 xyloglucan endotransglucosylase/hydrolase 32 chr2:15472869-15474630 REVERSE LENGTH=299	XTH32	[GO:0004553]; GO:0016798; GO:0016787; GO:0003824; GO:0003674_x000D_ [GO:0010411]; GO:0010410; GO:0044042; GO:0010383; GO:0005976; GO:0044036; GO:0005975; GO:0043170; GO:0071554; GO:0044238; GO:0071704; GO:0009987; GO:0008152; GO:0008150_x000D_ [GO:0016762]; GO:0046527; GO:0016758; GO:0016757; GO:0016740; GO:0003824; GO:0003674_x000D_ [GO:0016998]; GO:0009057; GO:0044036; GO:0043170; GO:1901575; G…	Pf00722, Pf06955	3	34.46	567611	320389	0.0301003	1	1	1	1	1	300190	308477	0	0	0	0	0	0	266643	272577	0.0301003	1	1	1	1	1	38601.3	0	0	0	0	0	0	0	88219.8	98320	0	0	0	0
863				AT5G15610.1		Symbols: Proteasome component (PCI) domain protein chr5:5079579-5081929 FORWARD LENGTH=442		[GO:0000502]; GO:0140535; GO:1905369; GO:0032991; GO:1905368; GO:0005575; GO:1902494_x000D_ [GO:0001732]; GO:0022618; GO:0002183; GO:0065003; GO:0071826; GO:0022613; GO:0006413; GO:0002181; GO:0022607; GO:0043933; GO:0044085; GO:0044237; GO:0006412; GO:0016043; GO:0071840; GO:0008152; GO:0009987; GO:0009059; GO:0019538; GO:0043043; GO:0010467; GO:0008150; GO:0043170; GO:1901576; GO:0044238; GO:19…	Pf01399, Pf18005	7	49.736	828940	467897	0	0	0	0	0	0	369301	379496	0.0316742	1	1	1	1	1	412228	421402	0.0316742	1	1	1	1	1	466948	372566	0.144796	6	6	6	6	8	496320	553144	0.190045	8	7	8
1509				AT3G57150.1		Symbols: NAP57, AtNAP57, CBF5, AtCBF5 homologue of NAP57 chr3:21154255-21155952 REVERSE LENGTH=565	CBF5	[GO:0000495]; GO:0031126; GO:0034964; GO:0043144; GO:0043628; GO:0033979; GO:0016074; GO:0034470; GO:0031123; GO:0034660; GO:0006396; GO:0016070; GO:0010467; GO:0090304; GO:0043170; GO:0006139; GO:0071704; GO:0006725; GO:0034641; GO:0044238; GO:0046483; GO:1901360; GO:0008152; GO:0044237; GO:0006807; GO:0008150; GO:0009987_x000D_ [GO:0001522]; GO:0009451; GO:0016070; GO:0043412; GO:0090304; GO:00…	Pf01472, Pf01509, Pf08068, Pf16198	34	62.987	3.09782e+06	1.74857e+06	0.237168	13	13	13	13	14	1.40585e+06	1.44466e+06	0.157522	9	9	9	9	9	1.73129e+06	1.76982e+06	0.219469	12	12	12	12	12	1.37194e+06	1.09463e+06	0.162832	9	9	9	9	9	1.60296e+06	1.78648e+06	0.238938	12	12	12
1513				AT3G25840.1		Symbols: Protein kinase superfamily protein chr3:9452993-9457446 REVERSE LENGTH=935		[GO:0000380]; GO:0000398; GO:0000377; GO:0006397; GO:0000375; GO:0006396; GO:0016071; GO:0008380; GO:0016070; GO:0010467; GO:0090304; GO:0043170; GO:0006139; GO:0071704; GO:0006725; GO:0034641; GO:0044238; GO:0046483; GO:1901360; GO:0008152; GO:0044237; GO:0006807; GO:0008150; GO:0009987_x000D_ [GO:0004674]; GO:0004672; GO:0016301; GO:0016773; GO:0140096; GO:0016772; GO:0003824; GO:0016740; GO:00…	Pf00069	9	107.922	44138.7	24914.2	0	0	0	0	0	0	203356	208970	0	0	0	0	0	0	96548.4	98697.1	0.00748663	1	1	1	1	1	38601.3	0	0	0	0	0	0	0	68538.7	76385.6	0	0	0	0
1515				AT1G51805.1		Symbols: Leucine-rich repeat protein kinase family protein chr1:19221187-19225590 REVERSE LENGTH=884		[GO:0004672]; GO:0016301; GO:0016773; GO:0140096; GO:0016772; GO:0003824; GO:0016740; GO:0003674_x000D_ [GO:0005524]; GO:0032559; GO:0035639; GO:0030554; GO:0032555; GO:0043168; GO:1901265; GO:0017076; GO:0032553; GO:0043167; GO:0097159; GO:1901363; GO:0000166; GO:0097367; GO:0005488; GO:0036094; GO:0003674_x000D_ [GO:0006468]; GO:0016310; GO:0036211; GO:0006796; GO:0019538; GO:0043412; GO:000679…	Pf00069, Pf12819, Pf13855	4	98.014	47414.5	0	0	0	0	0	0	0	13727.4	14106.4	0	0	0	0	0	0	27054	0	0	0	0	0	0	0	38601.3	0	0	0	0	0	0	0	29628.3	0	0	0	0	0
321				AT1G55670.1		Symbols: PSAG photosystem I subunit G chr1:20802874-20803356 REVERSE LENGTH=160	PSAG	[GO:0009522]; GO:0009521; GO:0098796; GO:0034357; GO:0032991; GO:0016020; GO:0009579; GO:0005575; GO:0110165; GO:0043232; GO:0043228; GO:0043229; GO:0043226; GO:0005622_x000D_ [GO:0009535]; GO:0031968; GO:0055035; GO:0009534; GO:0019867; GO:0098588; GO:0031967; GO:0042170; GO:0042651; GO:0031976; GO:0009507; GO:0016020; GO:0031090; GO:0031975; GO:0043227; GO:0043229; GO:0009526; GO:0034357; GO:00…	Pf01241	5	17.075	1.47506e+06	832602	0.125	3	3	3	3	4	723525	743499	0.125	3	3	3	3	4	428988	438535	0.06875	2	2	2	2	3	1.59285e+06	1.27089e+06	0.16875	4	4	4	4	5	1.76275e+06	1.96457e+06	0.16875	4	4	4
1546				AT3G14067.1		Symbols: Subtilase family protein chr3:4658421-4660754 REVERSE LENGTH=777	SBT1.4	[GO:0004252]; GO:0004175; GO:0008236; GO:0008233; GO:0017171; GO:0016787; GO:0140096; GO:0003824; GO:0003674_x000D_ [GO:0006508]; GO:0019538; GO:0043170; GO:0044238; GO:1901564; GO:0071704; GO:0008152; GO:0006807; GO:0008150_x000D_ [GO:0010150]; GO:0090693; GO:0048366; GO:0032502; GO:0099402; GO:0048827; GO:0008150; GO:0048856; GO:0048731; GO:0048367; GO:0007275; GO:0032501_x000D_ [GO:0010223]; G…	Pf00082, Pf02225, Pf05922, Pf17766	11	81.766	1.05471e+06	595332	0.0720721	5	5	5	5	5	771240	792533	0.137709	8	8	8	8	8	809507	827523	0.15444	9	9	9	9	10	828379	660942	0.10296	6	6	6	6	6	944805	1.05298e+06	0.0926641	5	5	5
1548				AT4G31580.1_x000D_; AT4G31580.2		Symbols: SRZ-22, SRZ22, RSZP22, RSZ22, At-RSZ22 serine/arginine-rich 22 chr4:15306983-15308064 FORWARD LENGTH=200<|>Symbols: SRZ-22, SRZ22, RSZP22, RSZ22, At-RSZ22 serine/arginine-rich 22 chr4:15306983-15308064 FORWARD LENGTH=200	RSZ22	[GO:0000398]; GO:0000377; GO:0006397; GO:0000375; GO:0006396; GO:0016071; GO:0008380; GO:0016070; GO:0010467; GO:0090304; GO:0043170; GO:0006139; GO:0071704; GO:0006725; GO:0034641; GO:0044238; GO:0046483; GO:1901360; GO:0008152; GO:0044237; GO:0006807; GO:0008150; GO:0009987_x000D_ [GO:0003723]; GO:0003676; GO:0097159; GO:1901363; GO:0005488; GO:0003674_x000D_ [GO:0003729]; GO:0003723; GO:000367…	Pf00076, Pf00098	10	22.444	8.75178e+06	4.93996e+06	0.11	3	0	3	0	4	7.67216e+06	7.88397e+06	0.23	5	2	5	2	6	7.38871e+06	7.55314e+06	0.225	5	1	5	1	6	6.35135e+06	5.06758e+06	0.18	4	1	4	1	5	7.27893e+06	8.11229e+06	0.23	5	2	5
211				AT5G60030.1		Symbols: unknown protein; BEST Arabidopsis thaliana protein match is: unknown protein (TAIR:AT1G75335.1); Has 1807 Blast hits to 1807 proteins in 277 species: Archae - 0; Bacteria - 0; Metazoa - 736; Fungi - 347; Plants - 385; Viruses - 0; Other Eukaryotes - 339 (source: NCBI BLink). chr5:24172082-24172960 REVERSE LENGTH=292	MGO3.1			8	34.135	47414.5	0	0	0	0	0	0	0	27195.1	0	0	0	0	0	0	0	27054	0	0	0	0	0	0	0	159273	127080	0	0	0	0	0	0	233085	259771	0	0	0	0
1584				AT3G18165.1		Symbols: MOS4 modifier of snc1,4 chr3:6223248-6225076 FORWARD LENGTH=253	MOS4	[GO:0000974]; GO:0032991; GO:0005575_x000D_ [GO:0005634]; GO:0043231; GO:0043227; GO:0043229; GO:0043226; GO:0005622; GO:0110165; GO:0005575_x000D_ [GO:0006397]; GO:0006396; GO:0016071; GO:0016070; GO:0010467; GO:0090304; GO:0043170; GO:0006139; GO:0071704; GO:0006725; GO:0034641; GO:0044238; GO:0046483; GO:1901360; GO:0008152; GO:0044237; GO:0006807; GO:0008150; GO:0009987_x000D_ [GO:0008380]; G…	Pf05700	3	29.661	149852	84584.5	0	0	0	0	0	0	103465	106322	0	0	0	0	0	0	69088.5	70626	0	0	0	0	0	0	91302.5	72847.9	0	0	0	0	0	0	29628.3	0	0	0	0	0
1289				AT3G52340.3_x000D_; AT3G52340.1_x000D_; AT3G52340.2		Symbols: SPP2 sucrose-6F-phosphate phosphohydrolase 2 chr3:19407412-19409182 FORWARD LENGTH=423<|>Symbols: SPP2, ATSPP2 sucrose-6F-phosphate phosphohydrolase 2 chr3:19407412-19409182 FORWARD LENGTH=423<|>Symbols: SPP2 sucrose-6F-phosphate phosphohydrolase 2 chr3:19407412-19409182 FORWARD LENGTH=423	SPP3B	[GO:0000287]; GO:0046872; GO:0043169; GO:0043167; GO:0005488; GO:0003674_x000D_ [GO:0005986]; GO:0005985; GO:0046351; GO:0005984; GO:0009312; GO:0009311; GO:0016051; GO:0005975; GO:1901576; GO:0044238; GO:0071704; GO:0009058; GO:0008152; GO:0008150_x000D_ [GO:0050307]; GO:0050308; GO:0019203; GO:0016791; GO:0042578; GO:0016788; GO:0016787; GO:0003824; GO:0003674	Pf05116, Pf08472	4	48.648	47414.5	0	0	0	0	0	0	0	27195.1	0	0	0	0	0	0	0	27054	0	0	0	0	0	0	0	38601.3	0	0	0	0	0	0	0	29628.3	0	0	0	0	0
761				AT2G43160.2_x000D_; AT2G43160.3_x000D_; AT2G43160.1		Symbols: ENTH/VHS family protein chr2:17948884-17953267 FORWARD LENGTH=895<|>Symbols: ENTH/VHS family protein chr2:17948884-17953267 FORWARD LENGTH=895<|>Symbols: ENTH/VHS family protein chr2:17948884-17953267 FORWARD LENGTH=895	EPSIN2	[GO:0005543]; GO:0008289; GO:0005488; GO:0003674_x000D_ [GO:0005768]; GO:0031410; GO:0012505; GO:0097708; GO:0005737; GO:0110165; GO:0031982; GO:0043231; GO:0005622; GO:0005575; GO:0043227; GO:0043229; GO:0043226_x000D_ [GO:0005794]; GO:0043231; GO:0005737; GO:0012505; GO:0043227; GO:0043229; GO:0110165; GO:0005622; GO:0043226; GO:0005575_x000D_ [GO:0005886]; GO:0016020; GO:0071944; GO:0110165; G…	Pf01417	4	95.418	503757	284347	0.0391061	4	4	4	4	5	414015	425445	0.027933	3	3	3	3	3	544562	556682	0.027933	3	3	3	3	3	404452	322702	0	0	0	0	0	0	245751	273887	0	0	0	0
174				AT2G30930.1		Symbols: unknown protein; FUNCTIONS IN: molecular_function unknown; INVOLVED IN: biological_process unknown; LOCATED IN: chloroplast, plasma membrane, membrane; EXPRESSED IN: 24 plant structures; EXPRESSED DURING: 14 growth stages; BEST Arabidopsis thaliana protein match is: unknown protein (TAIR:AT1G06540.1); Has 194 Blast hits to 176 proteins in 78 species: Archae - 0; Bacteria - 101; Metazoa -…				3	16.926	367617	207502	0.054878	1	1	1	1	1	280419	288161	0.164634	2	2	2	2	2	243027	248436	0.109756	1	1	1	1	1	191158	152520	0.054878	1	1	1	1	1	256070	285387	0.054878	1	1	1
1614				AT1G06220.1_x000D_; AT1G06220.2		Symbols: MEE5, CLO, GFA1 Ribosomal protein S5/Elongation factor G/III/V family protein chr1:1900524-1904583 FORWARD LENGTH=987<|>Symbols: MEE5 Ribosomal protein S5/Elongation factor G/III/V family protein chr1:1900524-1904583 FORWARD LENGTH=987	CLO	[GO:0000398]; GO:0000377; GO:0006397; GO:0000375; GO:0006396; GO:0016071; GO:0008380; GO:0016070; GO:0010467; GO:0090304; GO:0043170; GO:0006139; GO:0071704; GO:0006725; GO:0034641; GO:0044238; GO:0046483; GO:1901360; GO:0008152; GO:0044237; GO:0006807; GO:0008150; GO:0009987_x000D_ [GO:0003746]; GO:0008135; GO:0006414; GO:0090079; GO:0006412; GO:0009059; GO:0003676; GO:0045182; GO:0019538; GO:00…	Pf00009, Pf00679, Pf03144, Pf03764, Pf16004	18	110.372	277012	156360	0.0688956	7	1	7	1	7	220317	226399	0.0982776	9	2	9	2	9	197812	202214	0.0982776	9	2	9	2	9	90792.1	72440.8	0.0222898	2	0	2	0	2	137029	152717	0.0435664	4	1	4
1623				AT5G13300.1		Symbols: SFC, VAN3, AGD3 ARF GTPase-activating protein chr5:4255923-4262018 REVERSE LENGTH=827	AGD3	[GO:0005096]; GO:0008047; GO:0030695; GO:0030234; GO:0060589; GO:0098772; GO:0003674_x000D_ [GO:0005794]; GO:0043231; GO:0005737; GO:0012505; GO:0043227; GO:0043229; GO:0110165; GO:0005622; GO:0043226; GO:0005575_x000D_ [GO:0005886]; GO:0016020; GO:0071944; GO:0110165; GO:0005575_x000D_ [GO:0006897]; GO:0016192; GO:0006810; GO:0051234; GO:0051179; GO:0008150_x000D_ [GO:0009733]; GO:0009725; GO:00…	Pf00169, Pf01412, Pf13637, Pf16746	4	92.466	90713.4	51203.4	0	0	0	0	0	0	77892.2	80042.6	0	0	0	0	0	0	66604.6	68086.9	0	0	0	0	0	0	38601.3	0	0	0	0	0	0	0	29628.3	0	0	0	0	0
1640				AT4G21670.1		Symbols: CPL1, FRY2, ATCPL1 C-terminal domain phosphatase-like 1 chr4:11511511-11516922 FORWARD LENGTH=967	CPL1	[GO:0000184]; GO:0000956; GO:0006402; GO:0006401; GO:0010629; GO:0016071; GO:0009057; GO:0016070; GO:0034655; GO:0010468; GO:0010605; GO:0043170; GO:1901575; GO:0090304; GO:0006139; GO:0019439; GO:0044270; GO:0046700; GO:1901361; GO:0060255; GO:0009892; GO:0071704; GO:0009056; GO:0006725; GO:0034641; GO:0044238; GO:0046483; GO:1901360; GO:0044248; GO:0019222; GO:0048519; GO:0008152; GO:0044237; G…	Pf00035, Pf03031	10	108.352	105607	59609.8	0.00827301	1	1	1	1	1	88004.5	90434.1	0.0268873	2	2	2	2	2	96139.2	98278.8	0.0268873	2	2	2	2	2	38601.3	0	0	0	0	0	0	0	29628.3	0	0	0	0	0
1648				AT5G35980.1		Symbols: YAK1 yeast YAK1-related gene 1 chr5:14128551-14135984 FORWARD LENGTH=956	YAK1	[GO:0004672]; GO:0016301; GO:0016773; GO:0140096; GO:0016772; GO:0003824; GO:0016740; GO:0003674_x000D_ [GO:0004674]; GO:0004672; GO:0016301; GO:0016773; GO:0140096; GO:0016772; GO:0003824; GO:0016740; GO:0003674_x000D_ [GO:0004712]; GO:0004672; GO:0016301; GO:0016773; GO:0140096; GO:0016772; GO:0003824; GO:0016740; GO:0003674_x000D_ [GO:0004713]; GO:0004672; GO:0016301; GO:0016773; GO:0140096; G…	Pf00069	6	105.457	90753.1	51225.7	0.0271967	3	3	3	3	4	79030.8	81212.6	0.0261506	3	3	3	3	3	94424.3	96525.7	0.0366109	4	4	4	4	4	38601.3	0	0	0	0	0	0	0	29628.3	0	0	0	0	0
1667				AT2G27200.1		Symbols: P-loop containing nucleoside triphosphate hydrolases superfamily protein chr2:11625449-11627959 FORWARD LENGTH=537	LSG1-1	[GO:0003924]; GO:0017111; GO:0016462; GO:0016818; GO:0016817; GO:0016787; GO:0003824; GO:0003674_x000D_ [GO:0005525]; GO:0032561; GO:0035639; GO:0019001; GO:0032555; GO:0043168; GO:1901265; GO:0017076; GO:0032553; GO:0043167; GO:0097159; GO:1901363; GO:0000166; GO:0097367; GO:0005488; GO:0036094; GO:0003674_x000D_ [GO:0005829]; GO:0110165; GO:0005737; GO:0005575; GO:0005622	Pf01926	3	60.72	103960	58680.2	0.0148976	1	1	1	1	1	43116.5	44306.9	0.0335196	2	2	2	2	2	59483	60806.8	0.0148976	1	1	1	1	1	38601.3	0	0	0	0	0	0	0	29628.3	0	0	0	0	0
1669				AT1G10580.1		Symbols: Transducin/WD40 repeat-like superfamily protein chr1:3491560-3493665 REVERSE LENGTH=573		[GO:0000398]; GO:0000377; GO:0006397; GO:0000375; GO:0006396; GO:0016071; GO:0008380; GO:0016070; GO:0010467; GO:0090304; GO:0043170; GO:0006139; GO:0071704; GO:0006725; GO:0034641; GO:0044238; GO:0046483; GO:1901360; GO:0008152; GO:0044237; GO:0006807; GO:0008150; GO:0009987_x000D_ [GO:0003729]; GO:0003723; GO:0003676; GO:0097159; GO:1901363; GO:0005488; GO:0003674_x000D_ [GO:0071013]; GO:000568…	Pf00400	3	65.087	88670.8	50050.4	0.0209424	1	1	1	1	1	49546.1	50914	0	0	0	0	0	0	64766.4	66207.8	0.0209424	1	1	1	1	1	56115.3	44773	0.0209424	1	1	1	1	1	69365.5	77307.1	0.0209424	1	1	1
180				AT4G31200.1_x000D_; AT4G31200.3_x000D_; AT4G31200.2		Symbols: SWAP (Suppressor-of-White-APricot)/surp RNA-binding domain-containing protein chr4:15162323-15164568 REVERSE LENGTH=650<|>Symbols: SWAP (Suppressor-of-White-APricot)/surp RNA-binding domain-containing protein chr4:15162323-15164568 REVERSE LENGTH=650<|>Symbols: SWAP (Suppressor-of-White-APricot)/surp RNA-binding domain-containing protein chr4:15162323-15164568 REVERSE LENGTH=650		[GO:0003723]; GO:0003676; GO:0097159; GO:1901363; GO:0005488; GO:0003674_x000D_ [GO:0006397]; GO:0006396; GO:0016071; GO:0016070; GO:0010467; GO:0090304; GO:0043170; GO:0006139; GO:0071704; GO:0006725; GO:0034641; GO:0044238; GO:0046483; GO:1901360; GO:0008152; GO:0044237; GO:0006807; GO:0008150; GO:0009987_x000D_ [GO:0006874]; GO:0030003; GO:0055074; GO:0006873; GO:0055080; GO:0098771; GO:005080…	Pf01805, Pf04818	9	72.45	3.01337e+06	1.7009e+06	0.0584615	4	4	4	4	5	2.3373e+06	2.40183e+06	0.0876923	7	7	7	7	9	2.52723e+06	2.58347e+06	0.0876923	7	7	7	7	8	113374	90458	0.0107692	1	1	1	1	1	42338	47185.3	0	0	0	0
1673				AT5G55660.1		Symbols: DEK domain-containing chromatin associated protein chr5:22539375-22543142 FORWARD LENGTH=778	DEK4	[GO:0003677]; GO:0003676; GO:0097159; GO:1901363; GO:0005488; GO:0003674_x000D_ [GO:0005634]; GO:0043231; GO:0043227; GO:0043229; GO:0043226; GO:0005622; GO:0110165; GO:0005575_x000D_ [GO:0005730]; GO:0043232; GO:0031981; GO:0043228; GO:0043229; GO:0070013; GO:0005634; GO:0043226; GO:0005622; GO:0043233; GO:0043231; GO:0110165; GO:0031974; GO:0043227; GO:0005575_x000D_ [GO:0006325]; GO:0071824; G…	Pf08766	9	87.155	133386	75290	0	0	0	0	0	0	86576.3	88966.5	0.0102828	1	1	1	1	1	122137	124855	0.0102828	1	1	1	1	1	112409	89688.5	0.0205656	2	2	2	2	2	94628.4	105462	0.0205656	2	2	2
1353				AT2G34680.1		Symbols: AIR9 Outer arm dynein light chain 1 protein chr2:14616947-14628300 REVERSE LENGTH=1708	AIR9	[GO:0007049]; GO:0009987; GO:0008150_x000D_ [GO:0009524]; GO:0110165; GO:0005737; GO:0005575; GO:0005622_x000D_ [GO:0009574]; GO:0110165; GO:0005737; GO:0015630; GO:0005575; GO:0005622; GO:0005856; GO:0043232; GO:0043228; GO:0043229; GO:0043226_x000D_ [GO:0009733]; GO:0009725; GO:0009719; GO:0010033; GO:0050896; GO:0042221; GO:0008150_x000D_ [GO:0010102]; GO:0010101; GO:0048527; GO:0010015; GO:00…		7	186.745	47414.5	0	0	0	0	0	0	0	27195.1	0	0	0	0	0	0	0	27054	0	0	0	0	0	0	0	38601.3	0	0	0	0	0	0	0	29628.3	0	0	0	0	0
953				AT5G22650.1		Symbols: HD2B, HDT02, HDT2, ATHD2B, HDA4, HD2, ATHD2 histone deacetylase 2B chr5:7534120-7536054 FORWARD LENGTH=306	HDT2	[GO:0004407]; GO:0016811; GO:0033558; GO:0140993; GO:0016810; GO:0019213; GO:0140096; GO:0006338; GO:0016787; GO:0003824; GO:0006325; GO:0003674; GO:0071824; GO:0043933; GO:0016043; GO:0071840; GO:0009987; GO:0008150_x000D_ [GO:0005634]; GO:0043231; GO:0043227; GO:0043229; GO:0043226; GO:0005622; GO:0110165; GO:0005575_x000D_ [GO:0006325]; GO:0071824; GO:0043933; GO:0016043; GO:0071840; GO:000998…	Pf17800	4	32.329	437860	247151	0.0326797	1	1	1	1	1	475735	488869	0.0326797	1	1	1	1	1	545949	558099	0.0326797	1	1	1	1	1	525084	418951	0.0326797	1	1	1	1	2	813202	906305	0.0326797	1	1	1
1236				AT1G80930.1		Symbols: MIF4G domain-containing protein / MA3 domain-containing protein chr1:30405774-30409499 REVERSE LENGTH=900		[GO:0000398]; GO:0000377; GO:0006397; GO:0000375; GO:0006396; GO:0016071; GO:0008380; GO:0016070; GO:0010467; GO:0090304; GO:0043170; GO:0006139; GO:0071704; GO:0006725; GO:0034641; GO:0044238; GO:0046483; GO:1901360; GO:0008152; GO:0044237; GO:0006807; GO:0008150; GO:0009987_x000D_ [GO:0003723]; GO:0003676; GO:0097159; GO:1901363; GO:0005488; GO:0003674_x000D_ [GO:0071013]; GO:0005681; GO:190249…	Pf02847	8	103.953	502661	283728	0	0	0	0	0	0	152491	156700	0	0	0	0	0	0	132277	135221	0	0	0	0	0	0	141250	112700	0	0	0	0	0	0	97290.9	108430	0	0	0	0
269				AT4G01150.1		Symbols: unknown protein; FUNCTIONS IN: molecular_function unknown; INVOLVED IN: biological_process unknown; LOCATED IN: thylakoid, chloroplast thylakoid membrane, chloroplast, plastoglobule, chloroplast envelope; EXPRESSED IN: 23 plant structures; EXPRESSED DURING: 14 growth stages; BEST Arabidopsis thaliana protein match is: unknown protein (TAIR:AT4G38100.1); Has 323 Blast hits to 323 proteins…	CURT1A	[GO:0009515]; GO:0009534; GO:0009542; GO:0031976; GO:0009507; GO:0110165; GO:0009579; GO:0009536; GO:0005575; GO:0043232; GO:0043231; GO:0005737; GO:0043228; GO:0043229; GO:0043227; GO:0005622; GO:0043226_x000D_ [GO:0009579]; GO:0043232; GO:0043228; GO:0043229; GO:0043226; GO:0005622; GO:0110165; GO:0005575_x000D_ [GO:0016020]; GO:0110165; GO:0005575_x000D_ [GO:0090391]; GO:0022607; GO:0009658; G…	Pf14159	5	17.686	874038	493352	0.0609756	1	1	1	1	1	569772	585502	0.0609756	1	1	1	1	1	411731	420894	0.0609756	1	1	1	1	1	1.51317e+06	1.20732e+06	0.0609756	1	1	1	1	1	2.04029e+06	2.27388e+06	0.0609756	1	1	1
1718				AT4G30010.1		Symbols: unknown protein; FUNCTIONS IN: molecular_function unknown; INVOLVED IN: biological_process unknown; LOCATED IN: mitochondrion, plastid; EXPRESSED IN: 26 plant structures; EXPRESSED DURING: 15 growth stages; Has 39 Blast hits to 39 proteins in 18 species: Archae - 0; Bacteria - 0; Metazoa - 0; Fungi - 0; Plants - 39; Viruses - 0; Other Eukaryotes - 0 (source: NCBI BLink). chr4:14672947-14…		[GO:0004386]; GO:0140640; GO:0140657; GO:0003824; GO:0003674		4	10.432	406517	229459	0	0	0	0	0	0	827643	850493	0	0	0	0	0	0	1.23138e+06	1.25879e+06	0	0	0	0	0	0	1.05681e+06	843206	0.1	1	1	1	1	1	907764	1.01169e+06	0.1	1	1	1
1251				AT1G77180.2_x000D_; AT1G77180.1		Symbols: SKIP chromatin protein family chr1:28999791-29001632 REVERSE LENGTH=613<|>Symbols: SKIP chromatin protein family chr1:28999791-29001632 REVERSE LENGTH=613	SKIP	[GO:0000398]; GO:0000377; GO:0006397; GO:0000375; GO:0006396; GO:0016071; GO:0008380; GO:0016070; GO:0010467; GO:0090304; GO:0043170; GO:0006139; GO:0071704; GO:0006725; GO:0034641; GO:0044238; GO:0046483; GO:1901360; GO:0008152; GO:0044237; GO:0006807; GO:0008150; GO:0009987_x000D_ [GO:0005634]; GO:0043231; GO:0043227; GO:0043229; GO:0043226; GO:0005622; GO:0110165; GO:0005575_x000D_ [GO:0005681…	Pf02731	8	69.38	47414.5	0	0	0	0	0	0	0	27195.1	0	0	0	0	0	0	0	27054	0	0	0	0	0	0	0	102561	81831.2	0	0	0	0	0	0	142764	159108	0	0	0	0
407				AT4G17600.1		Symbols: LIL3:1 Chlorophyll A-B binding family protein chr4:9803759-9804714 FORWARD LENGTH=262	LIL3.1	[GO:0003700]; GO:0140110; GO:0006355; GO:0003674; GO:0006351; GO:0010468; GO:1903506; GO:0097659; GO:0060255; GO:2001141; GO:0032774; GO:0010467; GO:0019222; GO:0010556; GO:0031326; GO:0051252; GO:0009059; GO:0016070; GO:0034654; GO:0043170; GO:0050789; GO:0009889; GO:0031323; GO:0019219; GO:1901576; GO:0090304; GO:0006139; GO:0018130; GO:0019438; GO:0044271; GO:1901362; GO:0071704; GO:0065007; G…		5	29.385	47414.5	0	0	0	0	0	0	0	118060	121320	0	0	0	0	0	0	27054	0	0	0	0	0	0	0	95648.1	76315.2	0	0	0	0	0	0	168391	187670	0	0	0	0
1736				AT2G27100.1		Symbols: SE C2H2 zinc-finger protein SERRATE (SE) chr2:11572587-11576357 FORWARD LENGTH=720	SE	[GO:0000381]; GO:0048024; GO:0043484; GO:0050684; GO:0010468; GO:0051252; GO:1903311; GO:0060255; GO:0019219; GO:0019222; GO:0031323; GO:0051171; GO:0080090; GO:0050789; GO:0050794; GO:0065007; GO:0008150_x000D_ [GO:0003677]; GO:0003676; GO:0097159; GO:1901363; GO:0005488; GO:0003674_x000D_ [GO:0003700]; GO:0140110; GO:0006355; GO:0003674; GO:0006351; GO:0010468; GO:1903506; GO:0097659; GO:006025…	Pf04959, Pf12066	26	81.049	2.20608e+06	1.24523e+06	0.1375	9	9	9	9	10	1.53104e+06	1.57331e+06	0.145833	10	10	10	10	10	1.91677e+06	1.95943e+06	0.181944	13	13	13	13	14	967069	771600	0.127778	8	8	8	8	8	926831	1.03294e+06	0.0305556	2	2	2
188				AT1G25540.1		Symbols: PFT1 phytochrome and flowering time regulatory protein (PFT1) chr1:8969392-8974446 REVERSE LENGTH=836	MED25	[GO:0003677]; GO:0003676; GO:0097159; GO:1901363; GO:0005488; GO:0003674_x000D_ [GO:0003713]; GO:0003712; GO:0045893; GO:0140110; GO:0006355; GO:1903508; GO:0003674; GO:0006351; GO:0010468; GO:1903506; GO:1902680; GO:0097659; GO:0060255; GO:2001141; GO:0010557; GO:0031328; GO:0051254; GO:0032774; GO:0010467; GO:0019222; GO:0010556; GO:0031326; GO:0051252; GO:0009891; GO:0010604; GO:0031325; GO:00…	Pf11265	1	89.509	483919	273149	0.0107656	1	1	1	1	1	186203	191343	0.0107656	1	1	1	1	1	93713.4	95799	0.0107656	1	1	1	1	1	1.79426e+06	1.4316e+06	0.0107656	1	1	1	1	2	3.115e+06	3.47163e+06	0.0107656	1	1	1
1631				AT1G24706.2		Symbols: THO2 THO2 chr1:8742210-8755250 FORWARD LENGTH=1823	THO2	[GO:0000347]; GO:0140513; GO:0032991; GO:0005634; GO:0005575; GO:0043231; GO:0043227; GO:0043229; GO:0043226; GO:0005622; GO:0110165_x000D_ [GO:0000445]; GO:0000347; GO:0000346; GO:0140513; GO:0032991; GO:0005634; GO:0005575; GO:0043231; GO:0043227; GO:0043229; GO:0043226; GO:0005622; GO:0110165_x000D_ [GO:0003723]; GO:0003676; GO:0097159; GO:1901363; GO:0005488; GO:0003674_x000D_ [GO:0003729]; G…	Pf11262, Pf11732, Pf16134	4	206.947	36230.8	20450.6	0.0170049	3	3	3	3	3	16866.1	17331.8	0.0115195	2	2	2	2	2	23445	23966.8	0.024136	4	4	4	4	4	15740.1	12558.6	0.00767965	1	1	1	1	1	15999.5	17831.2	0.0186506	3	3	3
1751				AT2G15430.1		Symbols: RBP36A, RPB35.5A, NRPB3, NRPD3, NRPE3A DNA-directed RNA polymerase family protein chr2:6733661-6735482 FORWARD LENGTH=319	NRPB3	[GO:0000418]; GO:0055029; GO:0000428; GO:0140513; GO:0030880; GO:0032991; GO:0005634; GO:0061695; GO:0140535; GO:0005575; GO:0043231; GO:1990234; GO:0043227; GO:0043229; GO:1902494; GO:0043226; GO:0005622; GO:0110165_x000D_ [GO:0000419]; GO:0055029; GO:0000428; GO:0140513; GO:0030880; GO:0032991; GO:0005634; GO:0061695; GO:0140535; GO:0005575; GO:0043231; GO:1990234; GO:0043227; GO:0043229; GO:19…	Pf01000, Pf01193	5	35.439	446609	252089	0.0282132	1	1	1	1	1	320661	329514	0.031348	1	1	1	1	1	351217	359033	0.031348	1	1	1	1	1	196167	156516	0	0	0	0	0	0	245641	273764	0	0	0	0
206				AT1G61520.3_x000D_; AT1G61520.1		Symbols: LHCA3 photosystem I light harvesting complex gene 3 chr1:22700152-22701149 FORWARD LENGTH=273<|>Symbols: LHCA3 photosystem I light harvesting complex gene 3 chr1:22700152-22701149 FORWARD LENGTH=273	LHCA3	[GO:0003729]; GO:0003723; GO:0003676; GO:0097159; GO:1901363; GO:0005488; GO:0003674_x000D_ [GO:0009409]; GO:0006950; GO:0009266; GO:0050896; GO:0009628; GO:0008150_x000D_ [GO:0009416]; GO:0009314; GO:0009628; GO:0050896; GO:0008150_x000D_ [GO:0009522]; GO:0009521; GO:0098796; GO:0034357; GO:0032991; GO:0016020; GO:0009579; GO:0005575; GO:0110165; GO:0043232; GO:0043228; GO:0043229; GO:0043226; G…	Pf00504	3	29.163	507340	286369	0.029304	1	1	1	1	1	522866	537301	0.029304	1	1	1	1	1	121837	124549	0	0	0	0	0	0	708422	565232	0.029304	1	1	1	1	1	865678	964788	0.029304	2	2	2
1755				AT5G35680.3		Symbols: Nucleic acid-binding, OB-fold-like protein chr5:13858085-13858589 REVERSE LENGTH=150	MXH1.2	[GO:0003729]; GO:0003723; GO:0003676; GO:0097159; GO:1901363; GO:0005488; GO:0003674_x000D_ [GO:0003743]; GO:0008135; GO:0006413; GO:0090079; GO:0006412; GO:0044237; GO:0003676; GO:0045182; GO:0009059; GO:0019538; GO:0043043; GO:0010467; GO:0008152; GO:0009987; GO:0097159; GO:1901363; GO:0003674; GO:0006417; GO:0043170; GO:1901576; GO:0044238; GO:1901564; GO:0006518; GO:0043604; GO:1901566; GO:00…	Pf01176	4	17.011	2.18166e+06	1.23144e+06	0.14	2	2	2	2	2	1.1922e+06	1.22511e+06	0.0666667	1	1	1	1	1	1.05636e+06	1.07987e+06	0.14	2	2	2	2	2	1.21314e+06	967930	0.14	2	2	2	2	2	1.26493e+06	1.40975e+06	0.0666667	1	1	1
1767				AT3G62240.1		Symbols: RING/U-box superfamily protein chr3:23033592-23036653 REVERSE LENGTH=812	T17J13.200	[GO:0000976]; GO:0001067; GO:1990837; GO:0003676; GO:0003690; GO:0043565; GO:0097159; GO:1901363; GO:0003677; GO:0005488; GO:0003674_x000D_ [GO:0003729]; GO:0003723; GO:0003676; GO:0097159; GO:1901363; GO:0005488; GO:0003674_x000D_ [GO:0016567]; GO:0032446; GO:0070647; GO:0036211; GO:0019538; GO:0043412; GO:0043170; GO:0044238; GO:1901564; GO:0071704; GO:0008152; GO:0006807; GO:0008150_x000D_ [GO…		6	90.168	109107	61585.9	0.0394089	3	3	3	3	3	86111.7	88489	0.0246305	2	2	2	2	2	113324	115846	0.0246305	2	2	2	2	2	49824.4	39753.6	0	0	0	0	0	0	50349.5	56114	0	0	0	0
1774				AT3G06480.1		Symbols: DEAD box RNA helicase family protein chr3:1985697-1989666 REVERSE LENGTH=1088	RH40	[GO:0000184]; GO:0000956; GO:0006402; GO:0006401; GO:0010629; GO:0016071; GO:0009057; GO:0016070; GO:0034655; GO:0010468; GO:0010605; GO:0043170; GO:1901575; GO:0090304; GO:0006139; GO:0019439; GO:0044270; GO:0046700; GO:1901361; GO:0060255; GO:0009892; GO:0071704; GO:0009056; GO:0006725; GO:0034641; GO:0044238; GO:0046483; GO:1901360; GO:0044248; GO:0019222; GO:0048519; GO:0008152; GO:0044237; G…	Pf00270, Pf00271, Pf00397	20	119.483	429752	242574	0.0238971	2	2	2	2	2	251792	258744	0.0238971	2	2	2	2	2	255845	261539	0.0330882	3	3	3	3	3	228978	182696	0.00919118	1	1	1	1	1	237150	264301	0.00919118	1	1	1
1800				ATCG00190.1		Symbols: RPOB RNA polymerase subunit beta chrC:23111-26329 REVERSE LENGTH=1072	rpoB	[GO:0000428]; GO:0030880; GO:0061695; GO:0140535; GO:1990234; GO:0032991; GO:1902494; GO:0005575_x000D_ [GO:0003677]; GO:0003676; GO:0097159; GO:1901363; GO:0005488; GO:0003674_x000D_ [GO:0003729]; GO:0003723; GO:0003676; GO:0097159; GO:1901363; GO:0005488; GO:0003674_x000D_ [GO:0003899]; GO:0034062; GO:0032774; GO:0097747; GO:0009059; GO:0016070; GO:0034654; GO:0016779; GO:0140098; GO:0043170; G…	Pf00562, Pf04560, Pf04561, Pf04563, Pf04565	3	120.983	47414.5	0	0	0	0	0	0	0	27195.1	0	0.011194	1	1	1	1	1	27054	0	0	0	0	0	0	0	17728.8	14145.4	0	0	0	0	0	0	21565.2	24034.2	0	0	0	0
612				AT2G22870.1		Symbols: EMB2001 P-loop containing nucleoside triphosphate hydrolases superfamily protein chr2:9739476-9740921 FORWARD LENGTH=300	EMB2001	[GO:0005525]; GO:0032561; GO:0035639; GO:0019001; GO:0032555; GO:0043168; GO:1901265; GO:0017076; GO:0032553; GO:0043167; GO:0097159; GO:1901363; GO:0000166; GO:0097367; GO:0005488; GO:0036094; GO:0003674_x000D_ [GO:0046872]; GO:0043169; GO:0043167; GO:0005488; GO:0003674	Pf01926	3	33.671	628100	354532	0.08	3	3	3	3	4	287569	295508	0.08	3	3	3	3	3	221221	226145	0.0566667	2	2	2	2	2	38601.3	0	0	0	0	0	0	0	29628.3	0	0	0	0	0
1469				AT2G24820.1		Symbols: TIC55-II translocon at the inner envelope membrane of chloroplasts 55-II chr2:10575038-10576829 FORWARD LENGTH=539	TIC55	[GO:0009507]; GO:0009536; GO:0043231; GO:0005737; GO:0043227; GO:0043229; GO:0110165; GO:0005622; GO:0043226; GO:0005575_x000D_ [GO:0009706]; GO:0009528; GO:0031969; GO:0019866; GO:0042170; GO:0009941; GO:0031090; GO:0031967; GO:0009526; GO:0009507; GO:0016020; GO:0043227; GO:0031975; GO:0043229; GO:0009536; GO:0110165; GO:0043226; GO:0005622; GO:0043231; GO:0005737; GO:0005575_x000D_ [GO:0010277…	Pf00355, Pf08417	3	60.569	47414.5	0	0	0	0	0	0	0	27195.1	0	0	0	0	0	0	0	27054	0	0	0	0	0	0	0	38601.3	0	0	0	0	0	0	0	29628.3	0	0	0	0	0
1833				AT5G06600.1		Symbols: UBP12 ubiquitin-specific protease 12 chr5:2019545-2027834 REVERSE LENGTH=1116	UBP12	[GO:0004197]; GO:0004175; GO:0008234; GO:0008233; GO:0016787; GO:0140096; GO:0003824; GO:0003674_x000D_ [GO:0004843]; GO:0008234; GO:0101005; GO:0008233; GO:0019783; GO:0016787; GO:0140096; GO:0003824; GO:0003674_x000D_ [GO:0005634]; GO:0043231; GO:0043227; GO:0043229; GO:0043226; GO:0005622; GO:0110165; GO:0005575_x000D_ [GO:0005737]; GO:0110165; GO:0005622; GO:0005575_x000D_ [GO:0006511]; GO:00…	Pf00443, Pf00917, Pf12436, Pf14533	24	130.525	467096	263653	0.0698925	9	1	9	1	10	364879	374953	0.112903	12	3	12	3	13	382426	390937	0.12276	13	5	13	5	14	349889	279168	0.0600358	7	1	7	1	7	406179	452682	0.0591398	6	1	6
199	ü			cont_P00711		Alpha-lactalbumin OS=Bos_taurus GN=LALBA PE=1 SV=2	LALBA	[GO:0003796]; GO:0004553; GO:0061783; GO:0016798; GO:0003824; GO:0016787; GO:0003674_x000D_ [GO:0004461]; GO:0035250; GO:0008194; GO:0008378; GO:0016757; GO:0016758; GO:0016740; GO:0003824; GO:0003674_x000D_ [GO:0005509]; GO:0046872; GO:0043169; GO:0043167; GO:0005488; GO:0003674_x000D_ [GO:0005615]; GO:0110165; GO:0005576; GO:0005575_x000D_ [GO:0005989]; GO:0005988; GO:0046351; GO:0005984; GO:00…	Pf00062	1	16.236	682910	385470	0.0704225	1	1	1	1	1	3.04598e+06	3.13007e+06	0.0704225	1	1	1	1	2	1.10883e+06	1.13351e+06	0.0704225	1	1	1	1	2	552422	440764	0.0704225	1	1	1	1	1	2.40169e+06	2.67665e+06	0.0704225	1	1	1
1844				AT3G54230.2		Symbols: SUA suppressor of abi3-5 chr3:20073872-20080142 FORWARD LENGTH=1008				8	112.585	179170	101133	0	0	0	0	0	0	90619.9	93121.7	0.0138889	1	1	1	1	1	109538	111976	0.0505952	3	3	3	3	3	41301.7	32953.6	0	0	0	0	0	0	46436.2	51752.6	0	0	0	0
1850				AT2G16940.2		Symbols: Splicing factor, CC1-like chr2:7342869-7347052 REVERSE LENGTH=610		[GO:0003723]; GO:0003676; GO:0097159; GO:1901363; GO:0005488; GO:0003674_x000D_ [GO:0005634]; GO:0043231; GO:0043227; GO:0043229; GO:0043226; GO:0005622; GO:0110165; GO:0005575_x000D_ [GO:0006397]; GO:0006396; GO:0016071; GO:0016070; GO:0010467; GO:0090304; GO:0043170; GO:0006139; GO:0071704; GO:0006725; GO:0034641; GO:0044238; GO:0046483; GO:1901360; GO:0008152; GO:0044237; GO:0006807; GO:000815…	Pf00076, Pf15519	7	68.928	446760	252175	0.0311475	1	1	1	1	1	239566	246180	0.0491803	2	2	2	2	2	302293	309020	0.0459016	2	2	2	2	2	294343	234849	0.0311475	1	1	1	1	1	313890	349827	0.0311475	1	1	1
1451				AT1G18150.3_x000D_; AT1G18150.1_x000D_; AT1G18150.2		Symbols: ATMPK8 Protein kinase superfamily protein chr1:6244641-6247582 REVERSE LENGTH=589<|>Symbols: ATMPK8 Protein kinase superfamily protein chr1:6244641-6247582 REVERSE LENGTH=589<|>Symbols: ATMPK8 Protein kinase superfamily protein chr1:6244641-6247582 REVERSE LENGTH=589	MPK8	[GO:0000302]; GO:0006979; GO:1901700; GO:0006950; GO:0042221; GO:0050896; GO:0008150_x000D_ [GO:0004707]; GO:0004674; GO:0000165; GO:0004672; GO:0035556; GO:0016301; GO:0016773; GO:0140096; GO:0007165; GO:0016772; GO:0003824; GO:0009987; GO:0050794; GO:0007154; GO:0023052; GO:0051716; GO:0016740; GO:0003674; GO:0008150; GO:0050789; GO:0050896; GO:0065007_x000D_ [GO:0005516]; GO:0005515; GO:000548…	Pf00069	8	66.19	177909	100421	0.0237691	2	2	2	2	2	197585	203040	0.0118845	1	1	1	1	1	182725	186792	0.0865874	4	4	4	4	4	38601.3	0	0	0	0	0	0	0	59871.8	66726.5	0	0	0	0
1549				AT4G27430.2_x000D_; AT4G27430.1		Symbols: CIP7 COP1-interacting protein 7 chr4:13718817-13722736 FORWARD LENGTH=1058<|>Symbols: CIP7 COP1-interacting protein 7 chr4:13718817-13722736 FORWARD LENGTH=1058	CIP7	[GO:0005634]; GO:0043231; GO:0043227; GO:0043229; GO:0043226; GO:0005622; GO:0110165; GO:0005575_x000D_ [GO:0009416]; GO:0009314; GO:0009628; GO:0050896; GO:0008150_x000D_ [GO:0009718]; GO:0009813; GO:0046148; GO:0046283; GO:0009812; GO:1901576; GO:0042440; GO:0071704; GO:0009058; GO:0008152; GO:0008150_x000D_ [GO:0015995]; GO:0006779; GO:0015994; GO:0046148; GO:0006778; GO:0033014; GO:0042440; G…		4	118.352	76359.5	43101.2	0.0141777	1	1	1	1	1	27195.1	0	0	0	0	0	0	0	27054	0	0.0141777	1	1	1	1	1	38601.3	0	0	0	0	0	0	0	29628.3	0	0	0	0	0
1792				AT2G20950.1		Symbols: Arabidopsis phospholipase-like protein (PEARLI 4) family chr2:9003295-9005354 FORWARD LENGTH=520			Pf05278	4	59.533	47414.5	0	0.0134615	1	1	1	1	1	41863.9	43019.7	0	0	0	0	0	0	27054	0	0	0	0	0	0	0	38601.3	0	0	0	0	0	0	0	29628.3	0	0	0	0	0
623				AT5G59420.1		Symbols: ORP3C OSBP(oxysterol binding protein)-related protein 3C chr5:23961731-23964623 FORWARD LENGTH=457	ORP3C	[GO:0015248]; GO:0005319; GO:0015918; GO:0005215; GO:0006869; GO:0015850; GO:0003674; GO:0071702; GO:0010876; GO:0006810; GO:0033036; GO:0051234; GO:0051179; GO:0008150_x000D_ [GO:0016020]; GO:0110165; GO:0005575_x000D_ [GO:0032934]; GO:0005496; GO:0008289; GO:0097159; GO:0005488; GO:0003674_x000D_ [GO:0043231]; GO:0043227; GO:0043229; GO:0043226; GO:0005622; GO:0110165; GO:0005575	Pf01237	3	51.933	47414.5	0	0	0	0	0	0	0	27195.1	0	0	0	0	0	0	0	27054	0	0	0	0	0	0	0	116278	92775.5	0	0	0	0	0	0	140906	157038	0	0	0	0
1626				AT1G08720.1		Symbols: EDR1, ATEDR1 Protein kinase superfamily protein chr1:2774089-2779077 FORWARD LENGTH=933	EDR1	[GO:0000165]; GO:0035556; GO:0007165; GO:0009987; GO:0050794; GO:0007154; GO:0023052; GO:0051716; GO:0008150; GO:0050789; GO:0050896; GO:0065007_x000D_ [GO:0002229]; GO:0002239; GO:0098542; GO:0051707; GO:0006952; GO:0043207; GO:0044419; GO:0006950; GO:0009605; GO:0009607; GO:0008150; GO:0050896_x000D_ [GO:0004672]; GO:0016301; GO:0016773; GO:0140096; GO:0016772; GO:0003824; GO:0016740; GO:000367…	Pf07714, Pf14381	4	103.524	167943	94795.8	0.0525188	4	4	4	4	5	108609	111607	0.0525188	4	4	4	4	4	126735	129555	0.0471597	4	4	4	4	4	38601.3	0	0	0	0	0	0	0	29628.3	0	0	0	0	0
591				AT5G11060.1		Symbols: KNAT4 KNOTTED1-like homeobox gene 4 chr5:3510408-3512967 FORWARD LENGTH=393	KNAT4	[GO:0000981]; GO:0003700; GO:0006357; GO:0140110; GO:0006355; GO:0003674; GO:0006351; GO:0010468; GO:1903506; GO:0097659; GO:0060255; GO:2001141; GO:0032774; GO:0010467; GO:0019222; GO:0010556; GO:0031326; GO:0051252; GO:0009059; GO:0016070; GO:0034654; GO:0043170; GO:0050789; GO:0009889; GO:0031323; GO:0019219; GO:1901576; GO:0090304; GO:0006139; GO:0018130; GO:0019438; GO:0044271; GO:1901362; G…	Pf03789, Pf03790, Pf03791, Pf05920	6	44.358	1.30765e+06	738105	0.0737913	4	4	4	4	4	1.06156e+06	1.09086e+06	0.0992366	4	4	4	4	4	1.11496e+06	1.13978e+06	0.0737913	3	3	3	3	3	104889	83688.1	0	0	0	0	0	0	134584	149993	0	0	0	0
1137	ü			cont_Q9NSB2		Keratin, type II cuticular Hb4 OS=Homo sapiens GN=KRT84 PE=2 SV=2	KRT84	[GO:0001942]; GO:0022405; GO:0048856; GO:0098773; GO:0022404; GO:0042633; GO:0032502; GO:0008544; GO:0060429; GO:0043588; GO:0032501; GO:0042303; GO:0008150; GO:0009888; GO:0048513_x000D_ [GO:0005200]; GO:0005198; GO:0007010; GO:0003674; GO:0006996; GO:0016043; GO:0071840; GO:0009987; GO:0008150_x000D_ [GO:0005829]; GO:0110165; GO:0005737; GO:0005575; GO:0005622_x000D_ [GO:0030280]; GO:0005198; G…	Pf00038, Pf16208	8	64.801	298120	168274	0.0983333	8	3	8	3	8	252876	259857	0.0483333	4	0	4	0	5	221855	226792	0.0266667	3	0	3	0	5	119842	95619.2	0.0266667	3	0	3	0	3	308246	343537	0.156667	11	7	11
209				AT5G13440.1		Symbols: Ubiquinol-cytochrome C reductase iron-sulfur subunit chr5:4308431-4310022 REVERSE LENGTH=274	UCR1-2	[GO:0005739]; GO:0043231; GO:0005737; GO:0043227; GO:0043229; GO:0110165; GO:0005622; GO:0043226; GO:0005575_x000D_ [GO:0005743]; GO:0019866; GO:0031966; GO:0031090; GO:0031967; GO:0005740; GO:0016020; GO:0043227; GO:0031975; GO:0043229; GO:0005739; GO:0110165; GO:0043226; GO:0005622; GO:0043231; GO:0005737; GO:0005575_x000D_ [GO:0005750]; GO:0045275; GO:0098800; GO:0005746; GO:0070069; GO:009880…	Pf00355, Pf02921	2	29.883	960923	542395	0.0693431	2	2	2	2	3	607862	624643	0.0693431	2	2	2	2	3	763614	780608	0.138686	3	3	3	3	4	38601.3	0	0	0	0	0	0	0	29628.3	0	0	0	0	0
1037				AT1G22360.1		Symbols: AtUGT85A2, UGT85A2 UDP-glucosyl transferase 85A2 chr1:7895068-7897527 REVERSE LENGTH=481	UGT85A2	[GO:0005737]; GO:0110165; GO:0005622; GO:0005575_x000D_ [GO:0015020]; GO:0008194; GO:0016758; GO:0016757; GO:0016740; GO:0003824; GO:0003674_x000D_ [GO:0035251]; GO:0008194; GO:0046527; GO:0016757; GO:0016758; GO:0016740; GO:0003824; GO:0003674	Pf00201	7	54.329	137076	77372.9	0.018711	1	1	1	1	1	95316.2	97947.6	0	0	0	0	0	0	27054	0	0	0	0	0	0	0	129417	103258	0	0	0	0	0	0	74024.8	82499.9	0	0	0	0
1944				AT1G77760.1		Symbols: NIA1, GNR1, NR1 nitrate reductase 1 chr1:29236005-29239367 REVERSE LENGTH=917	NIA1	[GO:0005829]; GO:0110165; GO:0005737; GO:0005575; GO:0005622_x000D_ [GO:0006809]; GO:0044271; GO:0046209; GO:0034641; GO:0044249; GO:2001057; GO:0006807; GO:0044237; GO:0009058; GO:0008152; GO:0009987; GO:0008150_x000D_ [GO:0008940]; GO:0016661; GO:0016491; GO:0003824; GO:0003674_x000D_ [GO:0009416]; GO:0009314; GO:0009628; GO:0050896; GO:0008150_x000D_ [GO:0009635]; GO:0006950; GO:0009636; GO:00…	Pf00173, Pf00174, Pf00175, Pf00970, Pf03404	3	102.975	47414.5	0	0.0174482	2	0	2	0	2	25143.3	25837.4	0.0207197	2	1	2	1	2	26365.7	26952.5	0.0381679	4	1	4	1	4	23013.8	18362.1	0.0283533	3	1	3	1	3	40889.3	45570.7	0.0283533	3	1	3
626				AT2G26990.1		Symbols: FUS12, ATCSN2, COP12, CSN2 proteasome family protein chr2:11519684-11522412 REVERSE LENGTH=439	CSN2	[GO:0000338]; GO:0070646; GO:0006508; GO:0070647; GO:0019538; GO:0036211; GO:0043170; GO:0044238; GO:1901564; GO:0043412; GO:0071704; GO:0008152; GO:0006807; GO:0008150_x000D_ [GO:0003677]; GO:0003676; GO:0097159; GO:1901363; GO:0005488; GO:0003674_x000D_ [GO:0005634]; GO:0043231; GO:0043227; GO:0043229; GO:0043226; GO:0005622; GO:0110165; GO:0005575_x000D_ [GO:0005737]; GO:0110165; GO:0005622; G…	Pf01399	4	51.154	91854.6	51847.5	0	0	0	0	0	0	82546	84824.9	0	0	0	0	0	0	27657.8	28273.3	0	0	0	0	0	0	93358.2	74488.1	0.0615034	3	3	3	3	3	119493	133174	0.0797267	4	4	4
443				AT1G73110.1		Symbols: P-loop containing nucleoside triphosphate hydrolases superfamily protein chr1:27494344-27496844 REVERSE LENGTH=432		[GO:0005524]; GO:0032559; GO:0035639; GO:0030554; GO:0032555; GO:0043168; GO:1901265; GO:0017076; GO:0032553; GO:0043167; GO:0097159; GO:1901363; GO:0000166; GO:0097367; GO:0005488; GO:0036094; GO:0003674_x000D_ [GO:0009570]; GO:0009532; GO:0009507; GO:0110165; GO:0009536; GO:0005575; GO:0043231; GO:0005737; GO:0043227; GO:0043229; GO:0005622; GO:0043226_x000D_ [GO:0016887]; GO:0017111; GO:014065…	Pf00004	17	48.295	5.49241e+06	3.1002e+06	0.293981	14	14	14	14	18	3.778e+06	3.88231e+06	0.428241	16	16	16	16	20	1.30793e+06	1.33704e+06	0.277778	11	11	11	11	13	212115	169241	0	0	0	0	0	0	261576	291523	0.0208333	1	1	1
130				AT1G64370.1		Symbols: unknown protein; Has 773 Blast hits to 375 proteins in 118 species: Archae - 0; Bacteria - 97; Metazoa - 421; Fungi - 108; Plants - 31; Viruses - 0; Other Eukaryotes - 116 (source: NCBI BLink). chr1:23888967-23889503 FORWARD LENGTH=178				10	19.685	770964	435172	0	0	0	0	0	0	27195.1	0	0	0	0	0	0	0	27054	0	0	0	0	0	0	0	448052	357489	0	0	0	0	0	0	419446	467468	0.0505618	1	1	1
1978				AT1G04510.1		Symbols: MAC3A MOS4-associated complex 3A chr1:1226749-1230592 FORWARD LENGTH=523	PRP19A	[GO:0000398]; GO:0000377; GO:0006397; GO:0000375; GO:0006396; GO:0016071; GO:0008380; GO:0016070; GO:0010467; GO:0090304; GO:0043170; GO:0006139; GO:0071704; GO:0006725; GO:0034641; GO:0044238; GO:0046483; GO:1901360; GO:0008152; GO:0044237; GO:0006807; GO:0008150; GO:0009987_x000D_ [GO:0000974]; GO:0032991; GO:0005575_x000D_ [GO:0004842]; GO:0019787; GO:0016755; GO:0016746; GO:0140096; GO:001674…	Pf00400, Pf08606	5	56.831	209394	118193	0.040153	2	1	2	1	2	105107	108009	0	0	0	0	0	0	127339	130173	0.0210325	1	0	1	0	1	210385	167861	0	0	0	0	0	0	307474	342677	0.040153	2	1	2
1986				AT5G51280.1		Symbols: DEAD-box protein abstrakt, putative chr5:20841456-20843645 FORWARD LENGTH=591	RH35	[GO:0000398]; GO:0000377; GO:0006397; GO:0000375; GO:0006396; GO:0016071; GO:0008380; GO:0016070; GO:0010467; GO:0090304; GO:0043170; GO:0006139; GO:0071704; GO:0006725; GO:0034641; GO:0044238; GO:0046483; GO:1901360; GO:0008152; GO:0044237; GO:0006807; GO:0008150; GO:0009987_x000D_ [GO:0003676]; GO:0097159; GO:1901363; GO:0005488; GO:0003674_x000D_ [GO:0003723]; GO:0003676; GO:0097159; GO:190136…	Pf00098, Pf00270, Pf00271	3	65.764	47414.5	0	0	0	0	0	0	0	27195.1	0	0	0	0	0	0	0	27054	0	0	0	0	0	0	0	38601.3	0	0	0	0	0	0	0	29628.3	0	0	0	0	0
1199				AT3G15730.1		Symbols: PLDALPHA1, PLD phospholipase D alpha 1 chr3:5330835-5333474 FORWARD LENGTH=810	PLDALPHA1	[GO:0004620]; GO:0016298; GO:0016788; GO:0016787; GO:0003824; GO:0003674_x000D_ [GO:0004630]; GO:0004620; GO:0008081; GO:0016298; GO:0042578; GO:0016788; GO:0016787; GO:0003824; GO:0003674_x000D_ [GO:0005096]; GO:0008047; GO:0030695; GO:0030234; GO:0060589; GO:0098772; GO:0003674_x000D_ [GO:0005509]; GO:0046872; GO:0043169; GO:0043167; GO:0005488; GO:0003674_x000D_ [GO:0005546]; GO:0043168; GO:19…	Pf00168, Pf00614, Pf12357	30	91.79	4.00504e+06	2.26065e+06	0.175309	14	14	14	14	16	3.7501e+06	3.85364e+06	0.309877	21	21	21	21	24	4.31861e+06	4.41472e+06	0.262963	19	19	19	19	22	2.13383e+06	1.70252e+06	0.146914	13	13	13	13	15	2.0975e+06	2.33764e+06	0.177778	13	13	13
218				AT1G54050.1		Symbols: HSP20-like chaperones superfamily protein chr1:20179558-20180122 REVERSE LENGTH=155	HSP17.4B	[GO:0005737]; GO:0110165; GO:0005622; GO:0005575_x000D_ [GO:0006457]; GO:0009987; GO:0008150_x000D_ [GO:0009408]; GO:0006950; GO:0009266; GO:0050896; GO:0009628; GO:0008150_x000D_ [GO:0009651]; GO:0006970; GO:0006950; GO:0009628; GO:0050896; GO:0008150_x000D_ [GO:0042542]; GO:0000302; GO:0010033; GO:0010035; GO:0006979; GO:1901700; GO:0042221; GO:0006950; GO:0050896; GO:0008150_x000D_ [GO:0043621…	Pf00011	2	17.352	47414.5	0	0	0	0	0	0	0	27195.1	0	0	0	0	0	0	0	27054	0	0	0	0	0	0	0	794823	634169	0.0903226	2	2	2	2	3	1.37683e+06	1.53447e+06	0.0903226	2	2	2
219				AT2G44210.2		Symbols: Protein of Unknown Function (DUF239) chr2:18280809-18282591 FORWARD LENGTH=445			Pf03080, Pf14365	2	50.014	1.14513e+06	646372	0.0449438	2	2	2	2	2	817686	840260	0.0179775	1	1	1	1	2	423680	433110	0.0179775	1	1	1	1	1	275513	219825	0.0179775	1	1	1	1	1	603402	672484	0.0179775	1	1	1
2000				AT3G13224.2		Symbols: RNA-binding (RRM/RBD/RNP motifs) family protein chr3:4254848-4256621 FORWARD LENGTH=358		[GO:0003723]; GO:0003676; GO:0097159; GO:1901363; GO:0005488; GO:0003674_x000D_ [GO:0003729]; GO:0003723; GO:0003676; GO:0097159; GO:1901363; GO:0005488; GO:0003674_x000D_ [GO:0005654]; GO:0110165; GO:0031981; GO:0005575; GO:0070013; GO:0005634; GO:0043233; GO:0043229; GO:0043231; GO:0031974; GO:0043226; GO:0005622; GO:0043227_x000D_ [GO:0010468]; GO:0060255; GO:0019222; GO:0050789; GO:0065007; G…	Pf00076	7	37.841	381271	215209	0.0446927	1	1	1	1	1	243594	250319	0.0446927	1	1	1	1	1	231495	236647	0.0446927	1	1	1	1	1	279255	222811	0.0446927	1	1	1	1	1	197448	220054	0	0	0	0
1744				AT3G20810.2		Symbols: JMJD5 2-oxoglutarate (2OG) and Fe(II)-dependent oxygenase superfamily protein chr3:7275814-7278144 FORWARD LENGTH=429	JMJ30	[GO:0000791]; GO:0000785; GO:0032993; GO:0005694; GO:0032991; GO:0043232; GO:0005575; GO:0043228; GO:0043229; GO:0043226; GO:0005622; GO:0110165_x000D_ [GO:0003700]; GO:0140110; GO:0006355; GO:0003674; GO:0006351; GO:0010468; GO:1903506; GO:0097659; GO:0060255; GO:2001141; GO:0032774; GO:0010467; GO:0019222; GO:0010556; GO:0031326; GO:0051252; GO:0009059; GO:0016070; GO:0034654; GO:0043170; GO:00…	Pf13621	4	48.044	332546	187706	0.0815851	4	4	4	4	4	171388	176120	0.032634	1	1	1	1	1	177712	181667	0.0745921	3	3	3	3	3	38601.3	0	0	0	0	0	0	0	80057.7	89223.5	0	0	0	0
1127				AT5G17920.1_x000D_; AT5G17920.2		Symbols: ATCIMS, ATMETS, ATMS1 Cobalamin-independent synthase family protein chr5:5935771-5939195 FORWARD LENGTH=765<|>Symbols: ATCIMS Cobalamin-independent synthase family protein chr5:5935771-5939195 FORWARD LENGTH=765	MS1	[GO:0003729]; GO:0003723; GO:0003676; GO:0097159; GO:1901363; GO:0005488; GO:0003674_x000D_ [GO:0003871]; GO:0008172; GO:0042085; GO:0008168; GO:0016741; GO:0016740; GO:0003824; GO:0003674_x000D_ [GO:0005777]; GO:0042579; GO:0043231; GO:0005737; GO:0043227; GO:0043229; GO:0110165; GO:0005622; GO:0043226; GO:0005575_x000D_ [GO:0005829]; GO:0110165; GO:0005737; GO:0005575; GO:0005622_x000D_ [GO:000…	Pf01717, Pf08267	22	84.304	7.91916e+06	4.46998e+06	0.222222	19	8	19	8	30	6.49099e+06	6.6702e+06	0.236601	20	8	20	8	31	4.16223e+06	4.25486e+06	0.214379	17	8	17	8	23	4.86694e+06	3.88321e+06	0.210458	18	8	18	8	24	5.54326e+06	6.1779e+06	0.223529	19	9	19
223				AT1G53540.1		Symbols: HSP20-like chaperones superfamily protein chr1:19980510-19980983 FORWARD LENGTH=157	HSP17.6C	[GO:0005737]; GO:0110165; GO:0005622; GO:0005575_x000D_ [GO:0006457]; GO:0009987; GO:0008150_x000D_ [GO:0009408]; GO:0006950; GO:0009266; GO:0050896; GO:0009628; GO:0008150_x000D_ [GO:0009651]; GO:0006970; GO:0006950; GO:0009628; GO:0050896; GO:0008150_x000D_ [GO:0042542]; GO:0000302; GO:0010033; GO:0010035; GO:0006979; GO:1901700; GO:0042221; GO:0006950; GO:0050896; GO:0008150_x000D_ [GO:0043621…	Pf00011, Pf10502	1	17.593	47414.5	0	0	0	0	0	0	0	27195.1	0	0	0	0	0	0	0	27054	0	0	0	0	0	0	0	985621	786402	0.292994	4	1	4	1	4	1.11294e+06	1.24036e+06	0.292994	4	1	4
1134				AT5G21160.3		Symbols: LA RNA-binding protein chr5:7198817-7203879 REVERSE LENGTH=833	LARP1a	[GO:0000932]; GO:0036464; GO:0035770; GO:0005737; GO:0043232; GO:0099080; GO:0110165; GO:0005622; GO:0043228; GO:0043229; GO:0005575; GO:0043226_x000D_ [GO:0003729]; GO:0003723; GO:0003676; GO:0097159; GO:1901363; GO:0005488; GO:0003674_x000D_ [GO:0005829]; GO:0110165; GO:0005737; GO:0005575; GO:0005622_x000D_ [GO:0010494]; GO:0036464; GO:0035770; GO:0005737; GO:0043232; GO:0099080; GO:0110165; G…	Pf05383	3	92.269	428470	241851	0.0480192	3	3	3	3	3	252194	259157	0.0480192	3	3	3	3	3	307371	314212	0.0588235	4	4	4	4	4	67141.8	53570.7	0	0	0	0	0	0	66524.3	74140.6	0	0	0	0
225				AT4G27150.1		Symbols: SESA2, AT2S2 seed storage albumin 2 chr4:13609396-13609908 FORWARD LENGTH=170	AT2S2	[GO:0045735]; GO:0003674	Pf00234	2	19.348	2.56295e+06	1.44666e+06	0.135294	2	2	2	2	3	2.05934e+06	2.11619e+06	0.135294	2	2	2	2	3	2.14579e+06	2.19355e+06	0.135294	2	2	2	2	3	1.33154e+06	1.0624e+06	0.135294	2	2	2	2	2	1.44009e+06	1.60496e+06	0.135294	2	2	2
1952				AT5G40200.1		Symbols: DegP9 DegP protease 9 chr5:16070402-16073101 FORWARD LENGTH=592	DEGP9	[GO:0004252]; GO:0004175; GO:0008236; GO:0008233; GO:0017171; GO:0016787; GO:0140096; GO:0003824; GO:0003674_x000D_ [GO:0005634]; GO:0043231; GO:0043227; GO:0043229; GO:0043226; GO:0005622; GO:0110165; GO:0005575_x000D_ [GO:0006508]; GO:0019538; GO:0043170; GO:0044238; GO:1901564; GO:0071704; GO:0008152; GO:0006807; GO:0008150_x000D_ [GO:0008236]; GO:0008233; GO:0017171; GO:0016787; GO:0140096; G…	Pf13180, Pf13365, Pf17815	4	65.112	139828	78926.4	0	0	0	0	0	0	88713.5	91162.7	0	0	0	0	0	0	97505.9	99675.9	0.0152027	1	1	1	1	1	38601.3	0	0	0	0	0	0	0	29628.3	0	0	0	0	0
652				AT1G47500.1		Symbols: ATRBP47C', RBP47C' RNA-binding protein 47C' chr1:17432682-17434805 FORWARD LENGTH=434	RBP47C'	[GO:0003729]; GO:0003723; GO:0003676; GO:0097159; GO:1901363; GO:0005488; GO:0003674_x000D_ [GO:0005634]; GO:0043231; GO:0043227; GO:0043229; GO:0043226; GO:0005622; GO:0110165; GO:0005575_x000D_ [GO:0005829]; GO:0110165; GO:0005737; GO:0005575; GO:0005622_x000D_ [GO:0006397]; GO:0006396; GO:0016071; GO:0016070; GO:0010467; GO:0090304; GO:0043170; GO:0006139; GO:0071704; GO:0006725; GO:0034641; G…	Pf00076	15	48.601	5.84722e+06	3.30047e+06	0.165899	11	1	11	1	16	4.36286e+06	4.48331e+06	0.288018	13	3	13	3	16	5.03664e+06	5.14873e+06	0.24424	14	3	14	3	18	563248	449401	0.0599078	3	0	3	0	4	439733	490077	0.0437788	2	0	2
228				AT3G52730.1		Symbols: ubiquinol-cytochrome C reductase UQCRX/QCR9-like family protein chr3:19543146-19544167 REVERSE LENGTH=72	QCR9	[GO:0005750]; GO:0045275; GO:0098800; GO:0005746; GO:0070069; GO:0098803; GO:1902495; GO:1990204; GO:0098796; GO:0098798; GO:0005743; GO:0070469; GO:1902494; GO:1990351; GO:0032991; GO:0016020; GO:0005739; GO:0019866; GO:0031966; GO:0110165; GO:0005575; GO:0043231; GO:0005737; GO:0031090; GO:0031967; GO:0005740; GO:0043227; GO:0043229; GO:0005622; GO:0031975; GO:0043226_x000D_ [GO:0006122]; GO:00…	Pf05365	2	8.443	47414.5	0	0	0	0	0	0	0	27195.1	0	0	0	0	0	0	0	27054	0	0	0	0	0	0	0	315090	251402	0	0	0	0	0	0	386756	431035	0	0	0	0
229				AT5G12030.1		Symbols: AT-HSP17.6A, HSP17.6, HSP17.6A heat shock protein 17.6A chr5:3884214-3884684 REVERSE LENGTH=156	HSP17.7	[GO:0005829]; GO:0110165; GO:0005737; GO:0005575; GO:0005622_x000D_ [GO:0006457]; GO:0009987; GO:0008150_x000D_ [GO:0006972]; GO:0006970; GO:0006950; GO:0009628; GO:0050896; GO:0008150_x000D_ [GO:0009408]; GO:0006950; GO:0009266; GO:0050896; GO:0009628; GO:0008150_x000D_ [GO:0009651]; GO:0006970; GO:0006950; GO:0009628; GO:0050896; GO:0008150_x000D_ [GO:0042542]; GO:0000302; GO:0010033; GO:001003…	Pf00011	1	17.674	47414.5	0	0	0	0	0	0	0	27195.1	0	0	0	0	0	0	0	27054	0	0	0	0	0	0	0	837821	668476	0.0705128	1	1	1	1	1	1.19963e+06	1.33697e+06	0.115385	2	2	2
1903				AT3G24490.1		Symbols: Alcohol dehydrogenase transcription factor Myb/SANT-like family protein chr3:8911022-8912023 FORWARD LENGTH=333		[GO:0000976]; GO:0001067; GO:1990837; GO:0003676; GO:0003690; GO:0043565; GO:0097159; GO:1901363; GO:0003677; GO:0005488; GO:0003674_x000D_ [GO:0003700]; GO:0140110; GO:0006355; GO:0003674; GO:0006351; GO:0010468; GO:1903506; GO:0097659; GO:0060255; GO:2001141; GO:0032774; GO:0010467; GO:0019222; GO:0010556; GO:0031326; GO:0051252; GO:0009059; GO:0016070; GO:0034654; GO:0043170; GO:0050789; GO:00…	Pf13837	6	39.059	430370	242923	0	0	0	0	0	0	338135	347470	0	0	0	0	0	0	442955	452813	0	0	0	0	0	0	117957	94114.7	0	0	0	0	0	0	109890	122471	0	0	0	0
1874	ü			cont_Q86YZ3		Hornerin OS=Homo sapiens GN=HRNR PE=1 SV=2	HRNR	[GO:0001533]; GO:0005886; GO:0016020; GO:0071944; GO:0110165; GO:0005575_x000D_ [GO:0005509]; GO:0046872; GO:0043169; GO:0043167; GO:0005488; GO:0003674_x000D_ [GO:0005576]; GO:0110165; GO:0005575_x000D_ [GO:0005737]; GO:0110165; GO:0005622; GO:0005575_x000D_ [GO:0031424]; GO:0032501; GO:0030216; GO:0008150; GO:0009913; GO:0043588; GO:0030855; GO:0008544; GO:0048513; GO:0030154; GO:0060429; GO:00…	Pf01023	17	282.228	305469	172422	0.0961403	8	8	8	8	10	443661	455909	0.137895	13	13	13	13	21	439107	448880	0.185614	17	17	17	17	22	109605	87451.1	0.0666667	4	4	4	4	6	71856.7	80083.5	0.0807018	5	5	5
2017				AT1G23860.1_x000D_; AT1G23860.2		Symbols: SRZ-21, SRZ21, RSZP21, RSZ21, At-RSZ21 RS-containing zinc finger protein 21 chr1:8428091-8429164 REVERSE LENGTH=187<|>Symbols: SRZ-21, SRZ21, RSZ21, At-RSZ21 RS-containing zinc finger protein 21 chr1:8428091-8429164 REVERSE LENGTH=187	RSZ21	[GO:0000398]; GO:0000377; GO:0006397; GO:0000375; GO:0006396; GO:0016071; GO:0008380; GO:0016070; GO:0010467; GO:0090304; GO:0043170; GO:0006139; GO:0071704; GO:0006725; GO:0034641; GO:0044238; GO:0046483; GO:1901360; GO:0008152; GO:0044237; GO:0006807; GO:0008150; GO:0009987_x000D_ [GO:0003723]; GO:0003676; GO:0097159; GO:1901363; GO:0005488; GO:0003674_x000D_ [GO:0003729]; GO:0003723; GO:000367…	Pf00076, Pf00098	5	21.524	2.39966e+06	1.35449e+06	0.117647	2	2	2	2	2	1.55762e+06	1.60062e+06	0.0588235	1	1	1	1	1	1.72652e+06	1.76495e+06	0.106952	2	1	2	1	2	2.09187e+06	1.66905e+06	0.117647	2	2	2	2	2	2.72246e+06	3.03416e+06	0.0588235	1	1	1
2027				AT5G41770.1		Symbols: crooked neck protein, putative / cell cycle protein, putative chr5:16718021-16720936 FORWARD LENGTH=705		[GO:0000245]; GO:0022618; GO:0000398; GO:0065003; GO:0071826; GO:0022613; GO:0000377; GO:0006397; GO:0022607; GO:0043933; GO:0044085; GO:0000375; GO:0006396; GO:0016071; GO:0016043; GO:0071840; GO:0008380; GO:0016070; GO:0010467; GO:0009987; GO:0090304; GO:0043170; GO:0008150; GO:0006139; GO:0071704; GO:0006725; GO:0034641; GO:0044238; GO:0046483; GO:1901360; GO:0008152; GO:0044237; GO:0006807_x0…	Pf02184	6	84.475	66066.7	37291.5	0.0141844	1	1	1	1	1	48534.5	49874.5	0	0	0	0	0	0	27054	0	0	0	0	0	0	0	80122.7	63927.9	0.0141844	1	1	1	1	1	94405.9	105214	0.0141844	1	1	1
1048				AT5G28460.1		Symbols: Pentatricopeptide repeat (PPR) superfamily protein chr5:10374927-10377227 FORWARD LENGTH=766		[GO:0003729]; GO:0003723; GO:0003676; GO:0097159; GO:1901363; GO:0005488; GO:0003674_x000D_ [GO:0005737]; GO:0110165; GO:0005622; GO:0005575_x000D_ [GO:0006397]; GO:0006396; GO:0016071; GO:0016070; GO:0010467; GO:0090304; GO:0043170; GO:0006139; GO:0071704; GO:0006725; GO:0034641; GO:0044238; GO:0046483; GO:1901360; GO:0008152; GO:0044237; GO:0006807; GO:0008150; GO:0009987	Pf01535, Pf12854, Pf13041	7	86.909	385394	217536	0.0574413	5	1	5	1	6	348566	358189	0.0574413	5	1	5	1	6	336314	343799	0.0835509	7	1	7	1	8	141769	113114	0	0	0	0	0	0	170644	190181	0.0104439	1	0	1
721				AT4G34980.1		Symbols: SLP2 subtilisin-like serine protease 2 chr4:16656929-16659223 REVERSE LENGTH=764	SBT1.6	[GO:0004252]; GO:0004175; GO:0008236; GO:0008233; GO:0017171; GO:0016787; GO:0140096; GO:0003824; GO:0003674_x000D_ [GO:0006508]; GO:0019538; GO:0043170; GO:0044238; GO:1901564; GO:0071704; GO:0008152; GO:0006807; GO:0008150_x000D_ [GO:0008236]; GO:0008233; GO:0017171; GO:0016787; GO:0140096; GO:0003824; GO:0003674_x000D_ [GO:0009827]; GO:0009664; GO:0042545; GO:0071555; GO:0071669; GO:0045229; G…	Pf00082, Pf02225, Pf05922, Pf17766	5	80.996	260960	147300	0.0418848	3	3	3	3	3	343033	352503	0.109948	7	7	7	7	7	272165	278222	0.0680628	5	5	5	5	5	38601.3	0	0	0	0	0	0	0	29628.3	0	0	0	0	0
236				AT2G21960.1		Symbols: unknown protein; LOCATED IN: chloroplast; EXPRESSED IN: 22 plant structures; EXPRESSED DURING: 13 growth stages; BEST Arabidopsis thaliana protein match is: unknown protein (TAIR:AT1G56180.1); Has 224 Blast hits to 222 proteins in 59 species: Archae - 0; Bacteria - 65; Metazoa - 0; Fungi - 0; Plants - 134; Viruses - 0; Other Eukaryotes - 25 (source: NCBI BLink). chr2:9354990-9356958 FORW…		[GO:0004176]; GO:0008233; GO:0140657; GO:0016787; GO:0140096; GO:0003674; GO:0003824_x000D_ [GO:0004222]; GO:0004175; GO:0008237; GO:0008233; GO:0016787; GO:0140096; GO:0003824; GO:0003674_x000D_ [GO:0005524]; GO:0032559; GO:0035639; GO:0030554; GO:0032555; GO:0043168; GO:1901265; GO:0017076; GO:0032553; GO:0043167; GO:0097159; GO:1901363; GO:0000166; GO:0097367; GO:0005488; GO:0036094; GO:000367…		2	35.784	4.12357e+06	2.32755e+06	0	0	0	0	0	0	115286	118468	0	0	0	0	0	0	68326	69846.6	0	0	0	0	0	0	8.1272e+06	6.48449e+06	0	0	0	0	0	0	1.0992e+07	1.22504e+07	0	0	0	0
1645				AT1G75660.1		Symbols: XRN3, AtXRN3 5'-3' exoribonuclease 3 chr1:28408289-28414825 FORWARD LENGTH=1020	XRN3	[GO:0000956]; GO:0006402; GO:0006401; GO:0010629; GO:0016071; GO:0009057; GO:0016070; GO:0034655; GO:0010468; GO:0010605; GO:0043170; GO:1901575; GO:0090304; GO:0006139; GO:0019439; GO:0044270; GO:0046700; GO:1901361; GO:0060255; GO:0009892; GO:0071704; GO:0009056; GO:0006725; GO:0034641; GO:0044238; GO:0046483; GO:1901360; GO:0044248; GO:0019222; GO:0048519; GO:0008152; GO:0044237; GO:0006807; G…	Pf00098, Pf03159, Pf17846	22	116.752	1.64247e+06	927093	0.130392	11	11	11	11	11	1.29119e+06	1.32684e+06	0.14902	12	12	12	12	13	1.59497e+06	1.63047e+06	0.184314	15	15	15	15	18	401908	320672	0.0343137	3	3	3	3	3	357475	398402	0.0343137	3	3	3
2043				AT5G58470.1_x000D_; AT5G58470.2		Symbols: TAF15b TBP-associated factor 15B chr5:23638566-23640854 REVERSE LENGTH=422<|>Symbols: TAF15b TBP-associated factor 15B chr5:23638566-23640854 REVERSE LENGTH=422	TAF15B	[GO:0003723]; GO:0003676; GO:0097159; GO:1901363; GO:0005488; GO:0003674_x000D_ [GO:0005634]; GO:0043231; GO:0043227; GO:0043229; GO:0043226; GO:0005622; GO:0110165; GO:0005575_x000D_ [GO:0046872]; GO:0043169; GO:0043167; GO:0005488; GO:0003674	Pf00076, Pf00641	8	42.29	1.30179e+06	734795	0.120853	5	5	5	5	6	791049	812888	0.0924171	4	4	4	4	4	964360	985821	0.137441	6	6	6	6	6	875354	698423	0.118483	5	5	5	5	6	770148	858321	0.049763	2	2	2
2047				AT1G13190.1		Symbols: RNA-binding (RRM/RBD/RNP motifs) family protein chr1:4499633-4501354 FORWARD LENGTH=573		[GO:0003723]; GO:0003676; GO:0097159; GO:1901363; GO:0005488; GO:0003674_x000D_ [GO:0003729]; GO:0003723; GO:0003676; GO:0097159; GO:1901363; GO:0005488; GO:0003674_x000D_ [GO:0005634]; GO:0043231; GO:0043227; GO:0043229; GO:0043226; GO:0005622; GO:0110165; GO:0005575_x000D_ [GO:0005847]; GO:0005849; GO:0140513; GO:0032991; GO:0005634; GO:0005575; GO:0043231; GO:0043227; GO:0043229; GO:0043226; G…	Pf00076	13	61.361	619520	349689	0.0628272	3	3	3	3	3	422823	434496	0.04363	2	2	2	2	2	498567	509663	0.0628272	3	3	3	3	3	324379	258814	0.026178	1	1	1	1	1	316066	352252	0.026178	1	1	1
526				AT2G46820.1_x000D_; AT2G46820.2		Symbols: PTAC8, TMP14, PSAP, PSI-P photosystem I P subunit chr2:19243729-19244870 FORWARD LENGTH=174<|>Symbols: PTAC8, TMP14, PSAP, PSI-P photosystem I P subunit chr2:19243729-19244870 FORWARD LENGTH=174	CURT1B	[GO:0003677]; GO:0003676; GO:0097159; GO:1901363; GO:0005488; GO:0003674_x000D_ [GO:0009515]; GO:0009534; GO:0009542; GO:0031976; GO:0009507; GO:0110165; GO:0009579; GO:0009536; GO:0005575; GO:0043232; GO:0043231; GO:0005737; GO:0043228; GO:0043229; GO:0043227; GO:0005622; GO:0043226_x000D_ [GO:0009579]; GO:0043232; GO:0043228; GO:0043229; GO:0043226; GO:0005622; GO:0110165; GO:0005575_x000D_ [GO…	Pf14159	4	18.471	1.78354e+06	1.00672e+06	0.045977	1	1	1	1	1	605587	622305	0.045977	1	1	1	1	1	729568	745805	0.045977	1	1	1	1	1	3.01217e+06	2.40333e+06	0.091954	2	2	2	2	2	2.99669e+06	3.33977e+06	0.189655	2	2	2
830				AT1G63940.2		Symbols: MDAR6 monodehydroascorbate reductase 6 chr1:23730095-23733534 FORWARD LENGTH=493	MDAR5	[GO:0005737]; GO:0110165; GO:0005622; GO:0005575_x000D_ [GO:0005739]; GO:0043231; GO:0005737; GO:0043227; GO:0043229; GO:0110165; GO:0005622; GO:0043226; GO:0005575_x000D_ [GO:0009409]; GO:0006950; GO:0009266; GO:0050896; GO:0009628; GO:0008150_x000D_ [GO:0010319]; GO:0110165; GO:0009526; GO:0005575; GO:0031967; GO:0009536; GO:0031975; GO:0043227; GO:0043229; GO:0043231; GO:0005737; GO:0043226; G…	Pf00070, Pf07992	13	53.269	5.62814e+06	3.17681e+06	0.271805	12	12	12	12	16	4.47664e+06	4.60023e+06	0.267748	12	12	12	12	14	3.8037e+06	3.88835e+06	0.271805	12	12	12	12	15	2.45892e+06	1.96191e+06	0.139959	6	6	6	6	7	2.10009e+06	2.34052e+06	0.160243	7	7	7
1832				AT1G76880.1		Symbols: Duplicated homeodomain-like superfamily protein chr1:28865594-28867931 FORWARD LENGTH=603	DF1	[GO:0000976]; GO:0001067; GO:1990837; GO:0003676; GO:0003690; GO:0043565; GO:0097159; GO:1901363; GO:0003677; GO:0005488; GO:0003674_x000D_ [GO:0003700]; GO:0140110; GO:0006355; GO:0003674; GO:0006351; GO:0010468; GO:1903506; GO:0097659; GO:0060255; GO:2001141; GO:0032774; GO:0010467; GO:0019222; GO:0010556; GO:0031326; GO:0051252; GO:0009059; GO:0016070; GO:0034654; GO:0043170; GO:0050789; GO:00…	Pf13837	4	67.837	147243	83111.5	0.0480929	3	3	3	3	3	174804	179630	0.0480929	3	3	3	3	3	235746	240993	0.0480929	3	3	3	3	3	35552.8	28366.7	0	0	0	0	0	0	128611	143336	0.0116086	1	1	1
1564				AT1G32900.1		Symbols: UDP-Glycosyltransferase superfamily protein chr1:11920582-11923506 REVERSE LENGTH=610	GBSS1	[GO:0004373]; GO:0035251; GO:0008194; GO:0046527; GO:0016757; GO:0016758; GO:0016740; GO:0003824; GO:0003674_x000D_ [GO:0009501]; GO:0009536; GO:0043231; GO:0005737; GO:0043227; GO:0043229; GO:0110165; GO:0005622; GO:0043226; GO:0005575_x000D_ [GO:0009507]; GO:0009536; GO:0043231; GO:0005737; GO:0043227; GO:0043229; GO:0110165; GO:0005622; GO:0043226; GO:0005575_x000D_ [GO:0009569]; GO:0043036; G…	Pf00534, Pf08323	3	66.836	223023	125886	0.0704918	4	4	4	4	4	137678	141479	0.0360656	2	2	2	2	2	108967	111392	0.0704918	4	4	4	4	4	38601.3	0	0	0	0	0	0	0	38268.4	42649.7	0	0	0	0
1678				AT1G33790.2		Symbols: jacalin lectin family protein chr1:12256990-12260432 FORWARD LENGTH=745	JAL4	[GO:0030246]; GO:0005488; GO:0003674	Pf01419	3	81.792	47414.5	0	0	0	0	0	0	0	27195.1	0	0	0	0	0	0	0	27054	0	0	0	0	0	0	0	38601.3	0	0	0	0	0	0	0	34580.6	38539.7	0	0	0	0
2098				AT1G73990.1		Symbols: SPPA, SPPA1 signal peptide peptidase chr1:27824465-27828807 FORWARD LENGTH=677	SPPA	[GO:0004252]; GO:0004175; GO:0008236; GO:0008233; GO:0017171; GO:0016787; GO:0140096; GO:0003824; GO:0003674_x000D_ [GO:0006465]; GO:0006518; GO:0016485; GO:0043603; GO:1901564; GO:0006508; GO:0051604; GO:0006807; GO:0071704; GO:0019538; GO:0010467; GO:0008152; GO:0043170; GO:0044238; GO:0008150_x000D_ [GO:0006508]; GO:0019538; GO:0043170; GO:0044238; GO:1901564; GO:0071704; GO:0008152; GO:000680…	Pf01343	3	75.047	47414.5	0	0	0	0	0	0	0	27195.1	0	0	0	0	0	0	0	27054	0	0	0	0	0	0	0	32381.6	25836.5	0.0162482	1	1	1	1	1	20372	22704.3	0.0605613	4	4	4
1973				AT2G38400.2		Symbols: AGT3 alanine:glyoxylate aminotransferase 3 chr2:16083779-16086115 FORWARD LENGTH=493	AGT3	[GO:0008483]; GO:0016769; GO:0016740; GO:0003824; GO:0003674_x000D_ [GO:0030170]; GO:0043168; GO:0070279; GO:0043167; GO:0019842; GO:0097159; GO:1901363; GO:0005488; GO:0036094; GO:0003674	Pf00202	3	53.658	84707.4	47813.3	0.0466531	2	2	2	2	2	76604.5	78719.4	0.0466531	2	2	2	2	2	93593.9	95676.8	0.0628803	3	3	3	3	3	38601.3	0	0	0	0	0	0	0	26402.3	29425.1	0.030426	1	1	1
182				AT5G46800.1		Symbols: BOU Mitochondrial substrate carrier family protein chr5:18988779-18989810 REVERSE LENGTH=300	BOU	[GO:0000064]; GO:0015179; GO:1903352; GO:0015171; GO:1902475; GO:0015822; GO:0046943; GO:0003333; GO:0015807; GO:0006865; GO:0005342; GO:0008514; GO:1905039; GO:0046942; GO:0071705; GO:0022857; GO:1903825; GO:0015711; GO:0015849; GO:0006810; GO:0005215; GO:0055085; GO:0071702; GO:0051234; GO:0003674; GO:0009987; GO:0051179; GO:0008150_x000D_ [GO:0005743]; GO:0019866; GO:0031966; GO:0031090; GO:00…	Pf00153	4	31.003	458856	259002	0.03	1	1	1	1	1	217230	223227	0	0	0	0	0	0	664507	679296	0	0	0	0	0	0	534809	426710	0.06	2	2	2	2	2	860579	959106	0.06	2	2	2
248				AT4G32470.1		Symbols: Cytochrome bd ubiquinol oxidase, 14kDa subunit chr4:15669641-15671095 REVERSE LENGTH=122	QCR7-1	[GO:0005750]; GO:0045275; GO:0098800; GO:0005746; GO:0070069; GO:0098803; GO:1902495; GO:1990204; GO:0098796; GO:0098798; GO:0005743; GO:0070469; GO:1902494; GO:1990351; GO:0032991; GO:0016020; GO:0005739; GO:0019866; GO:0031966; GO:0110165; GO:0005575; GO:0043231; GO:0005737; GO:0031090; GO:0031967; GO:0005740; GO:0043227; GO:0043229; GO:0005622; GO:0031975; GO:0043226_x000D_ [GO:0006122]; GO:00…	Pf02271	2	14.518	47414.5	0	0	0	0	0	0	0	194311	199676	0	0	0	0	0	0	27054	0	0	0	0	0	0	0	38601.3	0	0	0	0	0	0	0	214362	238905	0	0	0	0
2116				AT2G03820.1		Symbols: nonsense-mediated mRNA decay NMD3 family protein chr2:1165149-1166699 REVERSE LENGTH=516	NMD3	[GO:0000055]; GO:0000054; GO:0031503; GO:0033750; GO:0051168; GO:0051656; GO:0042254; GO:0051179; GO:0051640; GO:0006913; GO:0051234; GO:0022613; GO:0008150; GO:0051169; GO:0044085; GO:0046907; GO:0071840; GO:0006810; GO:0051641; GO:0051649; GO:0009987_x000D_ [GO:0003729]; GO:0003723; GO:0003676; GO:0097159; GO:1901363; GO:0005488; GO:0003674_x000D_ [GO:0005634]; GO:0043231; GO:0043227; GO:004322…	Pf04981	3	59.256	65918.4	37207.8	0.0329457	2	2	2	2	2	35669.1	36653.9	0.0135659	1	1	1	1	1	34934.1	35711.6	0.0135659	1	1	1	1	1	35504.9	28328.5	0	0	0	0	0	0	29628.3	0	0	0	0	0
1460				AT1G69830.1		Symbols: ATAMY3, AMY3 alpha-amylase-like 3 chr1:26288518-26293003 REVERSE LENGTH=887	AMY3	[GO:0004556]; GO:0016160; GO:0004553; GO:0016798; GO:0016787; GO:0003824; GO:0003674_x000D_ [GO:0005509]; GO:0046872; GO:0043169; GO:0043167; GO:0005488; GO:0003674_x000D_ [GO:0005975]; GO:0044238; GO:0071704; GO:0008152; GO:0008150_x000D_ [GO:0005983]; GO:0005982; GO:0009251; GO:0044042; GO:0000272; GO:0005976; GO:0009057; GO:0016052; GO:0005975; GO:0043170; GO:1901575; GO:0044238; GO:0071704; G…	Pf00128, Pf07821	17	99.78	1.08361e+06	611645	0.166855	14	14	14	14	14	772894	794232	0.18602	14	14	14	14	14	594434	607663	0.225479	17	17	17	17	17	137662	109837	0	0	0	0	0	0	207020	230722	0	0	0	0
2129				AT5G20490.1		Symbols: XIK, ATXIK, XI-17 Myosin family protein with Dil domain chr5:6927064-6936825 REVERSE LENGTH=1545				17	174.942	598802	337995	0.0420712	7	6	7	6	7	371405	381659	0.0563107	9	7	9	7	9	222180	227125	0.0355987	6	4	6	4	6	142504	113700	0	0	0	0	0	0	198843	221608	0	0	0	0
505				AT2G30620.1		Symbols: winged-helix DNA-binding transcription factor family protein chr2:13045360-13046267 FORWARD LENGTH=273		[GO:0000786]; GO:0032993; GO:0000785; GO:0032991; GO:0005694; GO:0005575; GO:0043232; GO:0043228; GO:0043229; GO:0043226; GO:0005622; GO:0110165_x000D_ [GO:0003690]; GO:0003677; GO:0003676; GO:0097159; GO:1901363; GO:0005488; GO:0003674_x000D_ [GO:0005634]; GO:0043231; GO:0043227; GO:0043229; GO:0043226; GO:0005622; GO:0110165; GO:0005575_x000D_ [GO:0006334]; GO:0034728; GO:0065004; GO:0006325; G…	Pf00538	5	28.47	443507	250339	0.0512821	2	1	2	1	2	362073	372069	0.0512821	2	1	2	1	2	251785	257388	0.0769231	3	2	3	2	3	584939	466708	0.025641	1	0	1	0	1	462572	515531	0.025641	1	0	1
253				AT3G59980.1		Symbols: Nucleic acid-binding, OB-fold-like protein chr3:22154528-22155570 REVERSE LENGTH=273	F24G16.250	[GO:0000049]; GO:0003723; GO:0003676; GO:0097159; GO:1901363; GO:0005488; GO:0003674	Pf01588	2	29.726	880446	496970	0.032967	1	1	1	1	2	489302	502811	0.102564	3	3	3	3	4	580369	593286	0.0695971	2	2	2	2	4	135897	108429	0.0659341	2	2	2	2	2	99893.6	111330	0.032967	1	1	1
590				AT3G59350.1_x000D_; AT3G59350.3		Symbols: Protein kinase superfamily protein chr3:21932930-21934883 FORWARD LENGTH=408<|>Symbols: Protein kinase superfamily protein chr3:21932930-21934883 FORWARD LENGTH=408	PTI13	[GO:0004713]; GO:0004672; GO:0016301; GO:0016773; GO:0140096; GO:0016772; GO:0003824; GO:0016740; GO:0003674_x000D_ [GO:0004715]; GO:0004713; GO:0004672; GO:0016301; GO:0016773; GO:0140096; GO:0016772; GO:0003824; GO:0016740; GO:0003674_x000D_ [GO:0005524]; GO:0032559; GO:0035639; GO:0030554; GO:0032555; GO:0043168; GO:1901265; GO:0017076; GO:0032553; GO:0043167; GO:0097159; GO:1901363; GO:000016…	Pf07714	14	45.629	3.25613e+06	1.83793e+06	0.193627	10	9	10	9	10	2.30083e+06	2.36435e+06	0.367647	15	13	15	13	16	2.53246e+06	2.58882e+06	0.267157	12	11	12	11	14	279574	223065	0.0245098	1	1	1	1	1	237443	264628	0	0	0	0
2149				AT5G53170.1		Symbols: FTSH11 FTSH protease 11 chr5:21563023-21567922 REVERSE LENGTH=806	FTSH11	[GO:0004176]; GO:0008233; GO:0140657; GO:0016787; GO:0140096; GO:0003674; GO:0003824_x000D_ [GO:0004222]; GO:0004175; GO:0008237; GO:0008233; GO:0016787; GO:0140096; GO:0003824; GO:0003674_x000D_ [GO:0005524]; GO:0032559; GO:0035639; GO:0030554; GO:0032555; GO:0043168; GO:1901265; GO:0017076; GO:0032553; GO:0043167; GO:0097159; GO:1901363; GO:0000166; GO:0097367; GO:0005488; GO:0036094; GO:000367…	Pf00004, Pf01434, Pf17862	3	88.662	47414.5	0	0	0	0	0	0	0	27195.1	0	0	0	0	0	0	0	27054	0	0	0	0	0	0	0	58162.8	46406.7	0	0	0	0	0	0	68732.3	76601.4	0	0	0	0
678				AT1G30680.1		Symbols: toprim domain-containing protein chr1:10881665-10886060 FORWARD LENGTH=709		[GO:0003678]; GO:0004386; GO:0008094; GO:0032508; GO:0140640; GO:0140657; GO:0140097; GO:0032392; GO:0003824; GO:0003674; GO:0071103; GO:0051276; GO:0006996; GO:0016043; GO:0071840; GO:0009987; GO:0008150_x000D_ [GO:0003697]; GO:0003677; GO:0003676; GO:0097159; GO:1901363; GO:0005488; GO:0003674_x000D_ [GO:0003896]; GO:0003899; GO:0006269; GO:0034062; GO:0032774; GO:0006261; GO:0097747; GO:000905…	Pf03796, Pf13662	5	80.352	396871	224015	0.0747532	4	4	4	4	4	222754	228904	0.0691114	4	4	4	4	4	311458	318389	0.0620592	4	4	4	4	4	38601.3	0	0	0	0	0	0	0	29628.3	0	0	0	0	0
1965				AT1G27650.1		Symbols: ATU2AF35A U2 snRNP auxiliary factor small subunit, putative chr1:9615152-9616042 FORWARD LENGTH=296	U2AF35A	[GO:0000398]; GO:0000377; GO:0006397; GO:0000375; GO:0006396; GO:0016071; GO:0008380; GO:0016070; GO:0010467; GO:0090304; GO:0043170; GO:0006139; GO:0071704; GO:0006725; GO:0034641; GO:0044238; GO:0046483; GO:1901360; GO:0008152; GO:0044237; GO:0006807; GO:0008150; GO:0009987_x000D_ [GO:0003677]; GO:0003676; GO:0097159; GO:1901363; GO:0005488; GO:0003674_x000D_ [GO:0003723]; GO:0003676; GO:009715…	Pf00076, Pf00642	4	34.551	1.31101e+06	740004	0.0405405	1	0	1	0	1	1.21309e+06	1.24658e+06	0.101351	2	0	2	0	3	1.71293e+06	1.75105e+06	0.101351	2	0	2	0	3	408567	325985	0.0405405	1	0	1	0	1	420398	468529	0.0405405	1	0	1
1573				AT4G21660.2		Symbols: proline-rich spliceosome-associated (PSP) family protein chr4:11506259-11509772 REVERSE LENGTH=598		[GO:0005634]; GO:0043231; GO:0043227; GO:0043229; GO:0043226; GO:0005622; GO:0110165; GO:0005575	Pf04037, Pf04046	4	68.477	242338	136788	0.0150502	1	1	1	1	1	155932	160237	0.0735786	4	4	4	4	4	155944	159415	0.0501672	3	3	3	3	3	89119.2	71106	0	0	0	0	0	0	29628.3	0	0	0	0	0
2168				AT2G28290.1		Symbols: SYD, CHR3 P-loop containing nucleoside triphosphate hydrolases superfamily protein chr2:12056771-12072950 FORWARD LENGTH=3574	SYD	[GO:0003677]; GO:0003676; GO:0097159; GO:1901363; GO:0005488; GO:0003674_x000D_ [GO:0003682]; GO:0044877; GO:0005488; GO:0003674_x000D_ [GO:0004386]; GO:0140640; GO:0140657; GO:0003824; GO:0003674_x000D_ [GO:0005524]; GO:0032559; GO:0035639; GO:0030554; GO:0032555; GO:0043168; GO:1901265; GO:0017076; GO:0032553; GO:0043167; GO:0097159; GO:1901363; GO:0000166; GO:0097367; GO:0005488; GO:0036094; G…	Pf00176, Pf00271, Pf14619	3	389.625	15710.5	8867.8	0	0	0	0	0	0	11311.2	11623.5	0	0	0	0	0	0	7835.37	8009.75	0	0	0	0	0	0	38601.3	0	0	0	0	0	0	0	6574.4	7327.09	0	0	0	0
260				AT3G12012.1		Symbols: CPuORF20 conserved peptide upstream open reading frame 20 chr3:3820787-3821276 FORWARD LENGTH=61		[GO:0005739]; GO:0043231; GO:0005737; GO:0043227; GO:0043229; GO:0110165; GO:0005622; GO:0043226; GO:0005575_x000D_ [GO:0032981]; GO:0010257; GO:0033108; GO:0065003; GO:0007005; GO:0022607; GO:0043933; GO:0006996; GO:0016043; GO:0044085; GO:0071840; GO:0009987; GO:0008150		1	6.712	684272	386239	0.163934	1	1	1	1	1	508657	522700	0.163934	1	1	1	1	1	681009	696165	0.163934	1	1	1	1	2	38601.3	0	0	0	0	0	0	0	29628.3	0	0	0	0	0
624				AT3G08580.1_x000D_; AT3G08580.2		Symbols: AAC1 ADP/ATP carrier 1 chr3:2605706-2607030 REVERSE LENGTH=381<|>Symbols: AAC1 ADP/ATP carrier 1 chr3:2605706-2607030 REVERSE LENGTH=381	AAC1	[GO:0003729]; GO:0003723; GO:0003676; GO:0097159; GO:1901363; GO:0005488; GO:0003674_x000D_ [GO:0005471]; GO:0005347; GO:0015217; GO:0015297; GO:0000295; GO:0005346; GO:0008514; GO:1901702; GO:0015867; GO:0015866; GO:0015291; GO:0015216; GO:0051503; GO:1901505; GO:0022857; GO:0015711; GO:0015868; GO:0022804; GO:0015215; GO:0015865; GO:1901264; GO:0005215; GO:0055085; GO:0071702; GO:0015605; GO:00…	Pf00153	7	41.449	1.50149e+06	847521	0.0708661	4	2	4	2	4	1.11543e+06	1.14622e+06	0.0813648	3	2	3	2	3	700662	716256	0.0839895	4	3	4	3	4	1.58362e+06	1.26353e+06	0.0708661	5	3	5	3	5	2.30769e+06	2.5719e+06	0.0708661	5	3	5
1135				AT5G19760.1		Symbols: Mitochondrial substrate carrier family protein chr5:6679591-6681845 REVERSE LENGTH=298	DTC	[GO:0005310]; GO:0046943; GO:0006835; GO:0005342; GO:0008514; GO:1905039; GO:0046942; GO:0022857; GO:1903825; GO:0015711; GO:0015849; GO:0005215; GO:0055085; GO:0071702; GO:0003674; GO:0006810; GO:0009987; GO:0051234; GO:0008150; GO:0051179_x000D_ [GO:0005743]; GO:0019866; GO:0031966; GO:0031090; GO:0031967; GO:0005740; GO:0016020; GO:0043227; GO:0031975; GO:0043229; GO:0005739; GO:0110165; GO:00…	Pf00153	3	31.891	1.08371e+06	611703	0.0805369	2	2	2	2	3	584134	600261	0	0	0	0	0	0	476025	486619	0	0	0	0	0	0	1.10251e+06	879666	0.0805369	2	2	2	2	3	1.51923e+06	1.69316e+06	0.0805369	2	2	2
677				AT1G02150.1		Symbols: Tetratricopeptide repeat (TPR)-like superfamily protein chr1:408779-410433 FORWARD LENGTH=524		[GO:0003729]; GO:0003723; GO:0003676; GO:0097159; GO:1901363; GO:0005488; GO:0003674_x000D_ [GO:0005739]; GO:0043231; GO:0005737; GO:0043227; GO:0043229; GO:0110165; GO:0005622; GO:0043226; GO:0005575	Pf01535, Pf13812	7	59.845	492618	278059	0.0553435	3	3	3	3	4	420625	432237	0.0553435	3	3	3	3	3	345088	352768	0.0725191	4	4	4	4	4	38601.3	0	0.0152672	1	1	1	1	1	34367.6	38302.4	0	0	0	0
2182				AT3G59770.3		Symbols: SAC9 sacI homology domain-containing protein / WW domain-containing protein chr3:22079281-22085674 REVERSE LENGTH=1646	SAC9	[GO:0006970]; GO:0006950; GO:0009628; GO:0050896; GO:0008150_x000D_ [GO:0009409]; GO:0006950; GO:0009266; GO:0050896; GO:0009628; GO:0008150_x000D_ [GO:0009644]; GO:0009642; GO:0009416; GO:0009314; GO:0009628; GO:0050896; GO:0008150_x000D_ [GO:0009832]; GO:0042546; GO:0071669; GO:0044085; GO:0071554; GO:0071840; GO:0009987; GO:0008150_x000D_ [GO:0016791]; GO:0042578; GO:0016788; GO:0016787; GO:00…	Pf00397, Pf02383	3	181.809	26504.8	14960.7	0	0	0	0	0	0	14358.3	14754.7	0	0	0	0	0	0	18754.1	19171.5	0.00486027	1	1	1	1	1	13526.5	10792.4	0	0	0	0	0	0	29628.3	0	0	0	0	0
1143				AT5G14040.1		Symbols: PHT3;1 phosphate transporter 3;1 chr5:4531059-4532965 REVERSE LENGTH=375	MPT3	[GO:0003729]; GO:0003723; GO:0003676; GO:0097159; GO:1901363; GO:0005488; GO:0003674_x000D_ [GO:0005315]; GO:0015291; GO:0015318; GO:0022804; GO:0022857; GO:0005215; GO:0055085; GO:0003674; GO:0006810; GO:0009987; GO:0051234; GO:0008150; GO:0051179_x000D_ [GO:0005743]; GO:0019866; GO:0031966; GO:0031090; GO:0031967; GO:0005740; GO:0016020; GO:0043227; GO:0031975; GO:0043229; GO:0005739; GO:011016…	Pf00153	7	40.064	327091	184627	0.024	1	1	1	1	2	209215	214991	0	0	0	0	0	0	163292	166927	0	0	0	0	0	0	361216	288205	0.024	1	1	1	1	2	447282	498491	0.024	1	1	1
266				AT5G64040.2		Symbols: PSAN photosystem I reaction center subunit PSI-N, chloroplast, putative / PSI-N, putative (PSAN) chr5:25628690-25629409 REVERSE LENGTH=181	PSAN	[GO:0009507]; GO:0009536; GO:0043231; GO:0005737; GO:0043227; GO:0043229; GO:0110165; GO:0005622; GO:0043226; GO:0005575_x000D_ [GO:0009522]; GO:0009521; GO:0098796; GO:0034357; GO:0032991; GO:0016020; GO:0009579; GO:0005575; GO:0110165; GO:0043232; GO:0043228; GO:0043229; GO:0043226; GO:0005622_x000D_ [GO:0015979]; GO:0044237; GO:0008152; GO:0009987; GO:0008150	Pf05479	2	19.335	516487	291532	0	0	0	0	0	0	381671	392208	0	0	0	0	0	0	415031	424268	0	0	0	0	0	0	163010	130061	0	0	0	0	0	0	29628.3	0	0	0	0	0
571				AT2G20860.1		Symbols: LIP1 lipoic acid synthase 1 chr2:8979636-8980983 FORWARD LENGTH=374	LIP1	[GO:0005739]; GO:0043231; GO:0005737; GO:0043227; GO:0043229; GO:0110165; GO:0005622; GO:0043226; GO:0005575_x000D_ [GO:0005759]; GO:0070013; GO:0005739; GO:0043233; GO:0043229; GO:0043231; GO:0005737; GO:0031974; GO:0043226; GO:0005622; GO:0043227; GO:0110165; GO:0005575_x000D_ [GO:0006546]; GO:0006544; GO:0009071; GO:0009069; GO:0009063; GO:1901606; GO:1901605; GO:0006520; GO:0046395; GO:190156…	Pf04055, Pf16881	4	41.318	1.59708e+06	901476	0.0909091	3	3	3	3	3	906669	931699	0.21123	5	5	5	5	5	1.07794e+06	1.10193e+06	0.147059	4	4	4	4	4	475143	379105	0.0454545	2	2	2	2	2	342730	381969	0.0454545	2	2	2
2197				AT5G06140.1		Symbols: SNX1, ATSNX1 sorting nexin 1 chr5:1856212-1858752 REVERSE LENGTH=402	SNX1	[GO:0005768]; GO:0031410; GO:0012505; GO:0097708; GO:0005737; GO:0110165; GO:0031982; GO:0043231; GO:0005622; GO:0005575; GO:0043227; GO:0043229; GO:0043226_x000D_ [GO:0005771]; GO:0005770; GO:0005768; GO:0031410; GO:0012505; GO:0097708; GO:0005737; GO:0110165; GO:0031982; GO:0043231; GO:0005622; GO:0005575; GO:0043227; GO:0043229; GO:0043226_x000D_ [GO:0005794]; GO:0043231; GO:0005737; GO:001250…	Pf00787, Pf09325	16	46.494	454490	256538	0.0223881	1	1	1	1	1	286639	294552	0.0223881	1	1	1	1	1	346034	353735	0.0223881	1	1	1	1	1	404031	322366	0.0223881	1	1	1	1	1	508491	566707	0.0223881	1	1	1
1908				AT3G23900.3_x000D_; AT3G23900.1		Symbols: RNA recognition motif (RRM)-containing protein chr3:8631941-8635852 REVERSE LENGTH=987<|>Symbols: RNA recognition motif (RRM)-containing protein chr3:8631941-8635852 REVERSE LENGTH=987		[GO:0003729]; GO:0003723; GO:0003676; GO:0097159; GO:1901363; GO:0005488; GO:0003674_x000D_ [GO:0046872]; GO:0043169; GO:0043167; GO:0005488; GO:0003674_x000D_ [GO:1901652]; GO:0010243; GO:1901700; GO:0010033; GO:1901698; GO:0042221; GO:0050896; GO:0008150	Pf00076, Pf00630	7	108.728	125915	71072.9	0.00911854	1	1	1	1	1	81419.3	83667.1	0.00810537	1	1	1	1	1	68594.1	70120.7	0	0	0	0	0	0	83575.8	66683	0	0	0	0	0	0	122366	136376	0	0	0	0
2229	ü			cont_Q5D862		Filaggrin-2 OS=Homo sapiens GN=FLG2 PE=1 SV=1	FLG2	[GO:0001533]; GO:0005886; GO:0016020; GO:0071944; GO:0110165; GO:0005575_x000D_ [GO:0005198]; GO:0003674_x000D_ [GO:0005509]; GO:0046872; GO:0043169; GO:0043167; GO:0005488; GO:0003674_x000D_ [GO:0005576]; GO:0110165; GO:0005575_x000D_ [GO:0005737]; GO:0110165; GO:0005622; GO:0005575_x000D_ [GO:0007155]; GO:0009987; GO:0008150_x000D_ [GO:0036457]; GO:0110165; GO:0005737; GO:0005575; GO:0005622_x0…	Pf01023	12	247.928	90931.3	51326.4	0.0334588	3	3	3	3	3	148980	153093	0.0886658	12	12	12	12	16	126171	128979	0.0840652	8	8	8	8	10	32065.4	25584.2	0.00501882	1	1	1	1	1	48198.3	53716.5	0.00794647	2	2	2
556				AT1G15690.1		Symbols: AVP1, ATAVP3, AVP-3, AtVHP1;1 Inorganic H pyrophosphatase family protein chr1:5399115-5402185 FORWARD LENGTH=770	AVP1	[GO:0003729]; GO:0003723; GO:0003676; GO:0097159; GO:1901363; GO:0005488; GO:0003674_x000D_ [GO:0004427]; GO:0016462; GO:0016818; GO:0016817; GO:0016787; GO:0003824; GO:0003674_x000D_ [GO:0005886]; GO:0016020; GO:0071944; GO:0110165; GO:0005575_x000D_ [GO:0005985]; GO:0005984; GO:0009311; GO:0005975; GO:0044238; GO:0071704; GO:0008152; GO:0008150_x000D_ [GO:0009414]; GO:0006950; GO:0009415; GO:00…	Pf03030	6	80.768	337445	190472	0.0298701	3	3	3	3	3	231474	237865	0.0324675	3	3	3	3	3	102935	105226	0	0	0	0	0	0	427966	341463	0.0428571	4	4	4	4	4	663208	739138	0.0428571	4	4	4
2233				AT1G26110.1		Symbols: DCP5 decapping 5 chr1:9024616-9027556 REVERSE LENGTH=611	DCP5	[GO:0000932]; GO:0036464; GO:0035770; GO:0005737; GO:0043232; GO:0099080; GO:0110165; GO:0005622; GO:0043228; GO:0043229; GO:0005575; GO:0043226_x000D_ [GO:0003729]; GO:0003723; GO:0003676; GO:0097159; GO:1901363; GO:0005488; GO:0003674_x000D_ [GO:0006397]; GO:0006396; GO:0016071; GO:0016070; GO:0010467; GO:0090304; GO:0043170; GO:0006139; GO:0071704; GO:0006725; GO:0034641; GO:0044238; GO:004648…	Pf09532, Pf12701	10	64.331	1.56453e+06	883101	0.10802	6	6	6	6	8	1.61158e+06	1.65608e+06	0.144026	7	7	7	7	8	1.51329e+06	1.54697e+06	0.139116	7	7	7	7	9	1.12925e+06	901000	0.0458265	3	3	3	3	4	659529	735038	0.0818331	4	4	4
273				AT3G15640.1		Symbols: Rubredoxin-like superfamily protein chr3:5299273-5301371 FORWARD LENGTH=176	COX5B-1	[GO:0005739]; GO:0043231; GO:0005737; GO:0043227; GO:0043229; GO:0110165; GO:0005622; GO:0043226; GO:0005575_x000D_ [GO:0005751]; GO:0045277; GO:0098800; GO:0005746; GO:0070069; GO:0098803; GO:0098796; GO:0098798; GO:0005743; GO:0070469; GO:1902494; GO:0032991; GO:0016020; GO:0005739; GO:0019866; GO:0031966; GO:0110165; GO:0005575; GO:0043231; GO:0005737; GO:0031090; GO:0031967; GO:0005740; GO:00…	Pf01215	1	19.404	745285	420677	0.0795455	1	1	1	1	1	456853	469466	0.164773	2	2	2	2	2	592539	605726	0.221591	3	3	3	3	3	313333	250001	0.221591	3	3	3	3	3	289302	322424	0.164773	2	2	2
2242				AT3G18640.1		Symbols: Zinc finger C-x8-C-x5-C-x3-H type family protein chr3:6413617-6415829 REVERSE LENGTH=676		[GO:0003677]; GO:0003676; GO:0097159; GO:1901363; GO:0005488; GO:0003674_x000D_ [GO:0046872]; GO:0043169; GO:0043167; GO:0005488; GO:0003674		5	75.536	83348.5	47046.2	0	0	0	0	0	0	57140.4	58717.9	0	0	0	0	0	0	60886.6	62241.7	0	0	0	0	0	0	57074	45537.9	0	0	0	0	0	0	56679.8	63169	0	0	0	0
2247				AT2G24590.1		Symbols: RSZ22a, At-RSZ22a RNA recognition motif and CCHC-type zinc finger domains containing protein chr2:10449837-10450860 FORWARD LENGTH=196	RSZ22A	[GO:0000398]; GO:0000377; GO:0006397; GO:0000375; GO:0006396; GO:0016071; GO:0008380; GO:0016070; GO:0010467; GO:0090304; GO:0043170; GO:0006139; GO:0071704; GO:0006725; GO:0034641; GO:0044238; GO:0046483; GO:1901360; GO:0008152; GO:0044237; GO:0006807; GO:0008150; GO:0009987_x000D_ [GO:0003723]; GO:0003676; GO:0097159; GO:1901363; GO:0005488; GO:0003674_x000D_ [GO:0003729]; GO:0003723; GO:000367…	Pf00076, Pf00098	3	21.902	452392	255354	0.229592	5	2	5	2	6	798655	820704	0.229592	5	2	5	2	6	615779	629483	0.27551	6	2	6	2	7	265919	212170	0.183673	4	1	4	1	5	324932	362133	0.112245	3	0	3
2252				AT5G40490.1		Symbols: RNA-binding (RRM/RBD/RNP motifs) family protein chr5:16225483-16227423 FORWARD LENGTH=423	MNF13.1	[GO:0003729]; GO:0003723; GO:0003676; GO:0097159; GO:1901363; GO:0005488; GO:0003674_x000D_ [GO:0003730]; GO:0003729; GO:0003723; GO:0003676; GO:0097159; GO:1901363; GO:0005488; GO:0003674_x000D_ [GO:0006378]; GO:0031124; GO:0043631; GO:0006397; GO:0031123; GO:0016070; GO:0006396; GO:0016071; GO:0090304; GO:0010467; GO:0006139; GO:0043170; GO:0006725; GO:0034641; GO:0044238; GO:0046483; GO:190136…	Pf00076	16	42.382	2.83547e+06	1.60049e+06	0.115839	5	5	5	5	6	1.87937e+06	1.93126e+06	0.236407	8	8	8	8	9	2.14451e+06	2.19223e+06	0.269504	10	10	10	10	11	1.97983e+06	1.57965e+06	0.122931	6	6	6	6	7	1.72508e+06	1.92258e+06	0.146572	6	6	6
726				AT4G28660.2		Symbols: PSB28 photosystem II reaction center PSB28 protein chr4:14150008-14150933 FORWARD LENGTH=198	PSB28	[GO:0009654]; GO:0098796; GO:1990204; GO:0009523; GO:0042651; GO:0032991; GO:0016020; GO:1902494; GO:0009521; GO:0034357; GO:0005575; GO:0110165; GO:0009579; GO:0043232; GO:0043228; GO:0043229; GO:0043226; GO:0005622_x000D_ [GO:0015979]; GO:0044237; GO:0008152; GO:0009987; GO:0008150	Pf03912	3	21.929	363249	205037	0	0	0	0	0	0	453084	465593	0.207071	3	3	3	3	3	229319	234422	0.0555556	1	1	1	1	1	38601.3	0	0	0	0	0	0	0	133974	149313	0	0	0	0
2244				AT5G02960.1		Symbols: Ribosomal protein S12/S23 family protein chr5:693280-694396 REVERSE LENGTH=142	RPS23B	[GO:0003729]; GO:0003723; GO:0003676; GO:0097159; GO:1901363; GO:0005488; GO:0003674_x000D_ [GO:0003735]; GO:0005198; GO:0003674_x000D_ [GO:0005840]; GO:0043232; GO:0043228; GO:0043229; GO:0043226; GO:0005622; GO:0110165; GO:0005575_x000D_ [GO:0006412]; GO:0009059; GO:0019538; GO:0043043; GO:0010467; GO:0043170; GO:1901576; GO:0044238; GO:1901564; GO:0006518; GO:0043604; GO:1901566; GO:0071704; G…	Pf00164	6	15.726	1.56632e+06	884115	0.338028	6	6	6	6	6	1.49921e+06	1.5406e+06	0.338028	6	6	6	6	6	1.09589e+06	1.12028e+06	0.338028	6	6	6	6	6	2.02709e+06	1.61737e+06	0.338028	6	6	6	6	6	2.05892e+06	2.29465e+06	0.338028	6	6	6
2189				AT5G08450.2_x000D_; AT5G08450.1_x000D_; AT5G08450.3		Symbols: CONTAINS InterPro DOMAIN/s: Histone deacetylation protein Rxt3 (InterPro:IPR013951); Has 30201 Blast hits to 17322 proteins in 780 species: Archae - 12; Bacteria - 1396; Metazoa - 17338; Fungi - 3422; Plants - 5037; Viruses - 0; Other Eukaryotes - 2996 (source: NCBI BLink). chr5:2727970-2732572 REVERSE LENGTH=918<|>Symbols: CONTAINS InterPro DOMAIN/s: Histone deacetylation protein Rxt3 (…	HDC1	[GO:0005634]; GO:0043231; GO:0043227; GO:0043229; GO:0043226; GO:0005622; GO:0110165; GO:0005575_x000D_ [GO:0009737]; GO:0009725; GO:0033993; GO:0097305; GO:0009719; GO:0010033; GO:1901700; GO:0050896; GO:0042221; GO:0008150_x000D_ [GO:0009845]; GO:0032501; GO:0090351; GO:0008150; GO:0009791; GO:0007275; GO:0048856; GO:0032502_x000D_ [GO:0009908]; GO:0090567; GO:0009791; GO:0048367; GO:0048608; G…	Pf08642	11	104.089	773543	436628	0.117647	8	8	8	8	9	454549	467098	0.102397	7	7	7	7	8	536879	548827	0.117647	8	8	8	8	10	210672	168090	0.0196078	1	1	1	1	1	220077	245273	0.0566449	3	3	3
957				AT3G62030.2		Symbols: ROC4 rotamase CYP 4 chr3:22973004-22975139 FORWARD LENGTH=313	ROC4	[GO:0000413]; GO:0018208; GO:0018193; GO:0036211; GO:0019538; GO:0043412; GO:0043170; GO:0044238; GO:1901564; GO:0071704; GO:0008152; GO:0006807; GO:0008150_x000D_ [GO:0003729]; GO:0003723; GO:0003676; GO:0097159; GO:1901363; GO:0005488; GO:0003674_x000D_ [GO:0003755]; GO:0016859; GO:0140096; GO:0016853; GO:0003824; GO:0003674_x000D_ [GO:0006457]; GO:0009987; GO:0008150_x000D_ [GO:0006979]; GO:00…	Pf00160	6	34.296	2.15476e+06	1.21626e+06	0.0894569	4	4	4	4	5	999072	1.02665e+06	0.127796	4	4	4	4	4	882820	902467	0.127796	4	4	4	4	5	166707	133012	0.028754	1	1	1	1	1	248483	276932	0.028754	1	1	1
2293				AT5G47430.1		Symbols: DWNN domain, a CCHC-type zinc finger chr5:19235819-19240596 REVERSE LENGTH=892		[GO:0003676]; GO:0097159; GO:1901363; GO:0005488; GO:0003674_x000D_ [GO:0005634]; GO:0043231; GO:0043227; GO:0043229; GO:0043226; GO:0005622; GO:0110165; GO:0005575_x000D_ [GO:0006397]; GO:0006396; GO:0016071; GO:0016070; GO:0010467; GO:0090304; GO:0043170; GO:0006139; GO:0071704; GO:0006725; GO:0034641; GO:0044238; GO:0046483; GO:1901360; GO:0008152; GO:0044237; GO:0006807; GO:0008150; GO:000998…	Pf08783, Pf13696	3	99.021	115859	65396.9	0.0123318	1	1	1	1	1	78212.6	80371.9	0.0123318	1	1	1	1	1	95041.6	97156.8	0.00896861	1	1	1	1	1	39590.7	31588.4	0	0	0	0	0	0	40010.4	44591.2	0	0	0	0
2296				ATCG01130.1		Symbols: YCF1.2 Ycf1 protein chrC:123884-129244 REVERSE LENGTH=1786				3	213.56	47414.5	0	0	0	0	0	0	0	27195.1	0	0	0	0	0	0	0	27054	0	0	0	0	0	0	0	20266.5	16170.2	0	0	0	0	0	0	24981.3	27841.4	0.00839866	2	2	2
2298	ü			cont_O76011		Keratin, type I cuticular Ha4 OS=Homo sapiens GN=KRT34 PE=2 SV=2	KRT34	[GO:0005198]; GO:0003674_x000D_ [GO:0005829]; GO:0110165; GO:0005737; GO:0005575; GO:0005622_x000D_ [GO:0005882]; GO:0099513; GO:0045111; GO:0099512; GO:0005856; GO:0099081; GO:0043232; GO:0099080; GO:0043228; GO:0043229; GO:0110165; GO:0043226; GO:0005622; GO:0005575_x000D_ [GO:0008544]; GO:0009888; GO:0048856; GO:0032502; GO:0008150_x000D_ [GO:0030855]; GO:0030154; GO:0060429; GO:0048869; GO:00…	Pf00038	9	49.392	265044	149604	0.215596	10	5	10	5	10	180163	185137	0	0	0	0	0	0	27054	0	0	0	0	0	0	0	378682	302141	0.016055	1	0	1	0	1	34543.8	38498.7	0.0481651	2	2	2
1240				AT1G65440.1		Symbols: GTB1 global transcription factor group B1 chr1:24306945-24314327 REVERSE LENGTH=1647	SPT6	[GO:0003746]; GO:0008135; GO:0006414; GO:0090079; GO:0006412; GO:0009059; GO:0003676; GO:0045182; GO:0019538; GO:0043043; GO:0010467; GO:0043170; GO:1901576; GO:0097159; GO:1901363; GO:0003674; GO:0006417; GO:0044238; GO:1901564; GO:0006518; GO:0043604; GO:1901566; GO:0071704; GO:0009058; GO:0005488; GO:0010556; GO:0010608; GO:0031326; GO:0034248; GO:0051246; GO:0008152; GO:0006807; GO:0043603; G…	Pf14632, Pf14633, Pf14635, Pf14639, Pf17674	30	184.92	127083	71732.3	0.010929	2	2	2	2	2	108343	111334	0.00607165	1	1	1	1	1	163636	167278	0.0303582	4	4	4	4	4	57139.9	45590.5	0	0	0	0	0	0	165434	184375	0	0	0	0
925				AT1G27430.1		Symbols: GYF domain-containing protein chr1:9521045-9526928 REVERSE LENGTH=1492			Pf02213	16	165.334	862423	486796	0.080429	9	5	9	5	12	757712	778631	0.141421	16	11	16	11	20	822802	841113	0.145442	16	10	16	10	20	118617	94641.5	0.0180965	2	0	2	0	2	111694	124482	0.0180965	2	0	2
1238				AT4G30530.1		Symbols: Class I glutamine amidotransferase-like superfamily protein chr4:14920605-14922286 FORWARD LENGTH=250	GGP1	[GO:0005829]; GO:0110165; GO:0005737; GO:0005575; GO:0005622_x000D_ [GO:0006508]; GO:0019538; GO:0043170; GO:0044238; GO:1901564; GO:0071704; GO:0008152; GO:0006807; GO:0008150_x000D_ [GO:0006541]; GO:0009064; GO:1901605; GO:0006520; GO:0019752; GO:0044238; GO:1901564; GO:0043436; GO:0008152; GO:0006807; GO:0071704; GO:0006082; GO:0008150; GO:0044237; GO:0044281; GO:0009987_x000D_ [GO:0008233]; G…	Pf00117	4	28.367	933019	526644	0.032	1	1	1	1	1	527006	541556	0.068	2	2	2	2	3	342977	350610	0.032	1	1	1	1	1	490351	391238	0.032	1	1	1	1	1	690020	769019	0.032	1	1	1
1278				AT3G03780.3_x000D_; AT3G03780.1_x000D_; AT3G03780.2		Symbols: ATMS2, MS2 methionine synthase 2 chr3:957602-960740 FORWARD LENGTH=765<|>Symbols: ATMS2, MS2 methionine synthase 2 chr3:957602-960740 FORWARD LENGTH=765<|>Symbols: ATMS2, MS2 methionine synthase 2 chr3:957602-960740 FORWARD LENGTH=765	MS2	[GO:0003729]; GO:0003723; GO:0003676; GO:0097159; GO:1901363; GO:0005488; GO:0003674_x000D_ [GO:0003871]; GO:0008172; GO:0042085; GO:0008168; GO:0016741; GO:0016740; GO:0003824; GO:0003674_x000D_ [GO:0005829]; GO:0110165; GO:0005737; GO:0005575; GO:0005622_x000D_ [GO:0008270]; GO:0046914; GO:0046872; GO:0043169; GO:0043167; GO:0005488; GO:0003674_x000D_ [GO:0008705]; GO:0008172; GO:0042084; GO:00…	Pf01717, Pf08267	6	84.531	323146	182400	0.171242	13	3	13	3	19	175778	180631	0.172549	14	3	14	3	19	114163	116703	0.150327	11	3	11	3	15	131412	104850	0.133333	10	1	10	1	13	192724	214789	0.150327	11	2	11
656				AT1G48760.2_x000D_; AT1G48760.3_x000D_; AT1G48760.1		Symbols: delta-ADR delta-adaptin chr1:18036652-18039261 REVERSE LENGTH=869<|>Symbols: delta-ADR delta-adaptin chr1:18036652-18039261 REVERSE LENGTH=869<|>Symbols: delta-ADR delta-adaptin chr1:18036652-18039261 REVERSE LENGTH=869	DELTA-ADR	[GO:0000139]; GO:0098588; GO:0005794; GO:0031090; GO:0043231; GO:0005737; GO:0012505; GO:0016020; GO:0043227; GO:0043229; GO:0110165; GO:0005622; GO:0043226; GO:0005575_x000D_ [GO:0005794]; GO:0043231; GO:0005737; GO:0012505; GO:0043227; GO:0043229; GO:0110165; GO:0005622; GO:0043226; GO:0005575_x000D_ [GO:0006623]; GO:0006605; GO:0007034; GO:0072666; GO:0006886; GO:0046907; GO:0072594; GO:007266…	Pf01602	5	97.093	47414.5	0	0	0	0	0	0	0	27195.1	0	0	0	0	0	0	0	27054	0	0	0	0	0	0	0	80805	64472.3	0.0356732	3	3	3	3	3	127074	141622	0.0356732	3	3	3
289				AT1G02700.1		Symbols: unknown protein; FUNCTIONS IN: molecular_function unknown; INVOLVED IN: biological_process unknown; LOCATED IN: mitochondrion; BEST Arabidopsis thaliana protein match is: unknown protein (TAIR:AT4G02140.1); Has 49 Blast hits to 49 proteins in 21 species: Archae - 0; Bacteria - 0; Metazoa - 10; Fungi - 6; Plants - 29; Viruses - 0; Other Eukaryotes - 4 (source: NCBI BLink). chr1:588367-589…				2	27.438	518082	292432	0.0809717	1	1	1	1	1	533650	548383	0.178138	2	2	2	2	2	576378	589205	0.178138	2	2	2	2	2	159911	127589	0	0	0	0	0	0	77790.7	86696.9	0	0	0	0
401				AT3G62530.1		Symbols: ARM repeat superfamily protein chr3:23132219-23133121 FORWARD LENGTH=221		[GO:0005739]; GO:0043231; GO:0005737; GO:0043227; GO:0043229; GO:0110165; GO:0005622; GO:0043226; GO:0005575_x000D_ [GO:0016491]; GO:0003824; GO:0003674_x000D_ [GO:0046872]; GO:0043169; GO:0043167; GO:0005488; GO:0003674	Pf13646	11	24.488	1.3829e+07	7.80578e+06	0.425339	9	9	9	9	12	8.68989e+06	8.92979e+06	0.434389	10	10	10	10	13	9.61694e+06	9.83096e+06	0.434389	10	10	10	10	16	760204	606547	0.0950226	2	2	2	2	2	641396	714829	0.0950226	2	2	2
1239				AT4G20260.4		Symbols: ATPCAP1, PCAP1 plasma-membrane associated cation-binding protein 1 chr4:10941593-10943227 FORWARD LENGTH=226				11	24.697	4.79765e+06	2.70804e+06	0.340708	7	7	7	7	8	4.07803e+06	4.19062e+06	0.340708	7	7	7	7	8	2.3958e+06	2.44912e+06	0.384956	8	8	8	8	9	2.49135e+06	1.98779e+06	0.247788	6	6	6	6	6	2.8776e+06	3.20706e+06	0.123894	3	3	3
2245				AT4G27500.1		Symbols: PPI1 proton pump interactor 1 chr4:13743614-13745900 FORWARD LENGTH=612	PPI1	[GO:0003729]; GO:0003723; GO:0003676; GO:0097159; GO:1901363; GO:0005488; GO:0003674_x000D_ [GO:0005789]; GO:0031090; GO:0042175; GO:0098827; GO:0016020; GO:0043227; GO:0012505; GO:0031984; GO:0005783; GO:0110165; GO:0043226; GO:0043229; GO:0043231; GO:0005737; GO:0005575; GO:0005622_x000D_ [GO:0005886]; GO:0016020; GO:0071944; GO:0110165; GO:0005575_x000D_ [GO:0010155]; GO:1904062; GO:0034765; G…		4	68.837	84022.5	47426.6	0.0326797	2	2	2	2	2	43150	44341.3	0.0473856	3	3	3	3	3	47886	48951.7	0.0571895	3	3	3	3	3	38601.3	0	0	0	0	0	0	0	20104.5	22406.2	0.0179739	1	1	1
2365				AT5G15680.1		Symbols: ARM repeat superfamily protein chr5:5101188-5110793 REVERSE LENGTH=2153		[GO:0000902]; GO:0009653; GO:0032502; GO:0048856; GO:0008150_x000D_ [GO:0005938]; GO:0005737; GO:0071944; GO:0110165; GO:0005622; GO:0005575_x000D_ [GO:0030427]; GO:0110165; GO:0005575	Pf14222, Pf14225, Pf14228	4	242.344	25309.3	14285.9	0.00464468	1	1	1	1	1	16375.9	16828	0	0	0	0	0	0	27054	0	0	0	0	0	0	0	24191.8	19302.1	0.00464468	1	1	1	1	1	32317.3	36017.3	0.00836043	2	2	2
1661				AT2G18040.1		Symbols: PIN1AT peptidylprolyl cis/trans isomerase, NIMA-interacting 1 chr2:7842346-7843537 FORWARD LENGTH=119	PIN1	[GO:0003755]; GO:0016859; GO:0140096; GO:0016853; GO:0003824; GO:0003674_x000D_ [GO:0005634]; GO:0043231; GO:0043227; GO:0043229; GO:0043226; GO:0005622; GO:0110165; GO:0005575_x000D_ [GO:0009630]; GO:0009606; GO:0009629; GO:0009605; GO:0009628; GO:0050896; GO:0008150_x000D_ [GO:0009909]; GO:0048580; GO:0048831; GO:2000241; GO:2000026; GO:0050793; GO:0050789; GO:0051239; GO:0065007; GO:0008150_x0…	Pf00639	8	13.007	5.26714e+06	2.97304e+06	0.453782	6	6	6	6	8	3.47117e+06	3.567e+06	0.453782	6	6	6	6	7	3.04648e+06	3.11428e+06	0.394958	5	5	5	5	5	2.54477e+06	2.03041e+06	0.235294	2	2	2	2	2	2.80639e+06	3.12769e+06	0.235294	2	2	2
2373				AT3G49430.1_x000D_; AT3G49430.3		Symbols: SRp34a, SR34a, At-SR34a SER/ARG-rich protein 34A chr3:18332668-18334829 FORWARD LENGTH=300<|>Symbols: SRp34a, SR34a, At-SR34a SER/ARG-rich protein 34A chr3:18332668-18334829 FORWARD LENGTH=300	SR34A	[GO:0000398]; GO:0000377; GO:0006397; GO:0000375; GO:0006396; GO:0016071; GO:0008380; GO:0016070; GO:0010467; GO:0090304; GO:0043170; GO:0006139; GO:0071704; GO:0006725; GO:0034641; GO:0044238; GO:0046483; GO:1901360; GO:0008152; GO:0044237; GO:0006807; GO:0008150; GO:0009987_x000D_ [GO:0003723]; GO:0003676; GO:0097159; GO:1901363; GO:0005488; GO:0003674_x000D_ [GO:0003729]; GO:0003723; GO:000367…	Pf00076	3	33.579	392821	221729	0.0233333	1	1	1	1	1	561893	577405	0.103333	3	3	3	3	4	272232	278290	0.103333	3	3	3	3	3	163100	130133	0.0233333	1	1	1	1	1	167281	186433	0.0233333	1	1	1
296				AT3G62810.1		Symbols: complex 1 family protein / LVR family protein chr3:23227763-23228180 FORWARD LENGTH=106	F26K9_240	[GO:0005759]; GO:0070013; GO:0005739; GO:0043233; GO:0043229; GO:0043231; GO:0005737; GO:0031974; GO:0043226; GO:0005622; GO:0043227; GO:0110165; GO:0005575_x000D_ [GO:0034551]; GO:0017062; GO:0033108; GO:0017004; GO:0065003; GO:0007005; GO:0022607; GO:0043933; GO:0006996; GO:0016043; GO:0044085; GO:0071840; GO:0009987; GO:0008150_x000D_ [GO:0044183]; GO:0003674; GO:0006457; GO:0009987; GO:000815…	Pf05347	2	11.815	665366	375567	0.169811	2	2	2	2	2	441346	453531	0.169811	2	2	2	2	2	512889	524303	0.169811	2	2	2	2	2	38601.3	0	0	0	0	0	0	0	87954.4	98024.2	0	0	0	0
1514				AT5G45680.1		Symbols: ATFKBP13, FKBP13 FK506-binding protein 13 chr5:18530894-18532128 FORWARD LENGTH=208	FKBP13	[GO:0003755]; GO:0016859; GO:0140096; GO:0016853; GO:0003824; GO:0003674_x000D_ [GO:0005783]; GO:0043231; GO:0005737; GO:0012505; GO:0043227; GO:0043229; GO:0110165; GO:0005622; GO:0043226; GO:0005575_x000D_ [GO:0009507]; GO:0009536; GO:0043231; GO:0005737; GO:0043227; GO:0043229; GO:0110165; GO:0005622; GO:0043226; GO:0005575_x000D_ [GO:0009543]; GO:0031978; GO:0009534; GO:0031977; GO:0031976; G…	Pf00254	3	22.025	535823	302446	0	0	0	0	0	0	852679	876219	0	0	0	0	0	0	570778	583480	0.0384615	1	1	1	1	1	186990	149194	0	0	0	0	0	0	154975	172718	0	0	0	0
898				AT5G19940.1		Symbols: Plastid-lipid associated protein PAP / fibrillin family protein chr5:6739693-6740661 FORWARD LENGTH=239	PAP8	[GO:0009507]; GO:0009536; GO:0043231; GO:0005737; GO:0043227; GO:0043229; GO:0110165; GO:0005622; GO:0043226; GO:0005575_x000D_ [GO:0009579]; GO:0043232; GO:0043228; GO:0043229; GO:0043226; GO:0005622; GO:0110165; GO:0005575_x000D_ [GO:0010287]; GO:0110165; GO:0009570; GO:0005575; GO:0009532; GO:0009507; GO:0009536; GO:0043231; GO:0005737; GO:0043227; GO:0043229; GO:0005622; GO:0043226	Pf04755	5	26.466	530067	299198	0.112971	2	2	2	2	2	225571	231799	0.167364	3	3	3	3	3	180417	184432	0	0	0	0	0	0	337156	269009	0.0460251	1	1	1	1	1	434471	484213	0.100418	2	2	2
1178				AT3G50670.1		Symbols: U1-70K, U1SNRNP U1 small nuclear ribonucleoprotein-70K chr3:18826476-18829492 REVERSE LENGTH=427	RNU1	[GO:0000398]; GO:0000377; GO:0006397; GO:0000375; GO:0006396; GO:0016071; GO:0008380; GO:0016070; GO:0010467; GO:0090304; GO:0043170; GO:0006139; GO:0071704; GO:0006725; GO:0034641; GO:0044238; GO:0046483; GO:1901360; GO:0008152; GO:0044237; GO:0006807; GO:0008150; GO:0009987_x000D_ [GO:0003729]; GO:0003723; GO:0003676; GO:0097159; GO:1901363; GO:0005488; GO:0003674_x000D_ [GO:0005634]; GO:004323…	Pf00076, Pf12220	24	50.358	1.74557e+06	985293	0.152225	5	5	5	5	7	1.20247e+06	1.23567e+06	0.133489	5	5	5	5	6	1.56481e+06	1.59964e+06	0.17096	5	5	5	5	6	1.01984e+06	813707	0.0702576	2	2	2	2	3	1.03579e+06	1.15438e+06	0.0913349	3	3	3
1439				AT5G27470.1		Symbols: seryl-tRNA synthetase / serine--tRNA ligase chr5:9695087-9697154 FORWARD LENGTH=451		[GO:0000049]; GO:0003723; GO:0003676; GO:0097159; GO:1901363; GO:0005488; GO:0003674_x000D_ [GO:0002181]; GO:0006412; GO:0009059; GO:0019538; GO:0043043; GO:0010467; GO:0043170; GO:1901576; GO:0044238; GO:1901564; GO:0006518; GO:0043604; GO:1901566; GO:0071704; GO:0009058; GO:0008152; GO:0006807; GO:0043603; GO:0044271; GO:0008150; GO:0034641; GO:0044249; GO:0044237; GO:0009987_x000D_ [GO:0004828…	Pf00587, Pf02403	6	51.596	197363	111402	0.0820399	4	4	4	4	4	196106	201520	0.110865	5	5	5	5	5	143399	146591	0.159645	7	7	7	7	7	38601.3	0	0.0266075	1	1	1	1	1	50557.7	56346	0	0	0	0
2048				AT5G02940.1		Symbols: Protein of unknown function (DUF1012) chr5:684671-689674 REVERSE LENGTH=813		[GO:0006813]; GO:0030001; GO:0006812; GO:0006811; GO:0006810; GO:0051234; GO:0051179; GO:0008150_x000D_ [GO:0016020]; GO:0110165; GO:0005575_x000D_ [GO:0042170]; GO:0031090; GO:0009526; GO:0016020; GO:0043227; GO:0031967; GO:0009536; GO:0110165; GO:0043226; GO:0031975; GO:0043229; GO:0043231; GO:0005737; GO:0005575; GO:0005622	Pf06241	3	92.079	47414.5	0	0	0	0	0	0	0	27195.1	0	0	0	0	0	0	0	27054	0	0	0	0	0	0	0	38601.3	0	0.0098401	1	0	1	0	1	33387.9	37210.4	0.0098401	1	0	1
302				AT3G10860.1		Symbols: Cytochrome b-c1 complex, subunit 8 protein chr3:3399815-3400514 FORWARD LENGTH=72	UCRQ-1	[GO:0005750]; GO:0045275; GO:0098800; GO:0005746; GO:0070069; GO:0098803; GO:1902495; GO:1990204; GO:0098796; GO:0098798; GO:0005743; GO:0070469; GO:1902494; GO:1990351; GO:0032991; GO:0016020; GO:0005739; GO:0019866; GO:0031966; GO:0110165; GO:0005575; GO:0043231; GO:0005737; GO:0031090; GO:0031967; GO:0005740; GO:0043227; GO:0043229; GO:0005622; GO:0031975; GO:0043226_x000D_ [GO:0006122]; GO:00…	Pf10890	2	8.5	47414.5	0	0	0	0	0	0	0	27195.1	0	0	0	0	0	0	0	27054	0	0	0	0	0	0	0	399522	318768	0	0	0	0	0	0	272423	303612	0	0	0	0
303				AT3G12370.1		Symbols: Ribosomal protein L10 family protein chr3:3937464-3937979 REVERSE LENGTH=171	T2E22.37	[GO:0003735]; GO:0005198; GO:0003674_x000D_ [GO:0005840]; GO:0043232; GO:0043228; GO:0043229; GO:0043226; GO:0005622; GO:0110165; GO:0005575_x000D_ [GO:0006412]; GO:0009059; GO:0019538; GO:0043043; GO:0010467; GO:0043170; GO:1901576; GO:0044238; GO:1901564; GO:0006518; GO:0043604; GO:1901566; GO:0071704; GO:0009058; GO:0008152; GO:0006807; GO:0043603; GO:0044271; GO:0008150; GO:0034641; GO:004424…	Pf00466	2	19.091	47414.5	0	0	0	0	0	0	0	27195.1	0	0	0	0	0	0	0	27054	0	0	0	0	0	0	0	733988	585630	0.0877193	2	2	2	2	2	828518	923374	0.0877193	2	2	2
1682				AT3G23940.1		Symbols: dehydratase family chr3:8648780-8652323 FORWARD LENGTH=608	DHAD	[GO:0004160]; GO:0016836; GO:0016835; GO:0016829; GO:0003824; GO:0003674_x000D_ [GO:0008652]; GO:0006520; GO:0046394; GO:1901566; GO:0019752; GO:0044238; GO:1901564; GO:0016053; GO:1901576; GO:0043436; GO:0008152; GO:0006807; GO:0071704; GO:0006082; GO:0044249; GO:0044283; GO:0009058; GO:0008150; GO:0044237; GO:0044281; GO:0009987_x000D_ [GO:0009082]; GO:0009081; GO:0046394; GO:1901566; GO:000652…	Pf00920	3	64.872	119516	67461	0.0180921	1	1	1	1	1	116733	119955	0.0625	4	4	4	4	4	71406.1	72995.2	0.0115132	1	1	1	1	1	38601.3	0	0	0	0	0	0	0	27022.7	30116.5	0	0	0	0
305				AT4G27530.1		Symbols: unknown protein; BEST Arabidopsis thaliana protein match is: unknown protein (TAIR:AT5G53895.1); Has 14 Blast hits to 14 proteins in 3 species: Archae - 0; Bacteria - 0; Metazoa - 0; Fungi - 0; Plants - 14; Viruses - 0; Other Eukaryotes - 0 (source: NCBI BLink). chr4:13752640-13753122 FORWARD LENGTH=130				2	13.54	1.84312e+06	1.04035e+06	0.269231	2	2	2	2	2	945050	971141	0.269231	2	2	2	2	2	1.04075e+06	1.06391e+06	0.269231	2	2	2	2	2	415645	331633	0.1	1	1	1	1	1	391358	436165	0.1	1	1	1
306				AT3G23830.2_x000D_; AT3G23830.1		Symbols: GR-RBP4, GRP4 glycine-rich RNA-binding protein 4 chr3:8606762-8607677 REVERSE LENGTH=136<|>Symbols: GR-RBP4, GRP4 glycine-rich RNA-binding protein 4 chr3:8606762-8607677 REVERSE LENGTH=136	RBG4	[GO:0003690]; GO:0003677; GO:0003676; GO:0097159; GO:1901363; GO:0005488; GO:0003674_x000D_ [GO:0003697]; GO:0003677; GO:0003676; GO:0097159; GO:1901363; GO:0005488; GO:0003674_x000D_ [GO:0003723]; GO:0003676; GO:0097159; GO:1901363; GO:0005488; GO:0003674_x000D_ [GO:0003727]; GO:0003723; GO:0003676; GO:0097159; GO:1901363; GO:0005488; GO:0003674_x000D_ [GO:0005615]; GO:0110165; GO:0005576; GO:00…	Pf00076	2	14.12	954721	538894	0.169118	2	2	2	2	2	824164	846917	0.169118	2	2	2	2	2	634508	648629	0.169118	2	2	2	2	2	38601.3	0	0	0	0	0	0	0	148782	165816	0	0	0	0
890				AT5G65020.1		Symbols: ANNAT2 annexin 2 chr5:25973915-25975554 FORWARD LENGTH=317	ANN2	[GO:0005509]; GO:0046872; GO:0043169; GO:0043167; GO:0005488; GO:0003674_x000D_ [GO:0005544]; GO:0005543; GO:0008289; GO:0005488; GO:0003674_x000D_ [GO:0005737]; GO:0110165; GO:0005622; GO:0005575_x000D_ [GO:0009408]; GO:0006950; GO:0009266; GO:0050896; GO:0009628; GO:0008150_x000D_ [GO:0009409]; GO:0006950; GO:0009266; GO:0050896; GO:0009628; GO:0008150_x000D_ [GO:0009414]; GO:0006950; GO:000941…	Pf00191	5	36.244	213052	120258	0	0	0	0	0	0	114155	117306	0.0315457	1	1	1	1	1	200750	205218	0	0	0	0	0	0	255694	204011	0.0283912	1	1	1	1	1	363681	405318	0.164038	4	4	4
2025				AT1G55325.2		Symbols: GCT RNA polymerase II transcription mediators chr1:20637594-20647714 FORWARD LENGTH=2001				8	217.132	47414.5	0	0	0	0	0	0	0	19896.6	20445.9	0	0	0	0	0	0	25965.9	26543.8	0	0	0	0	0	0	38601.3	0	0	0	0	0	0	0	29628.3	0	0	0	0	0
1719				AT4G27640.1		Symbols: ARM repeat superfamily protein chr4:13798013-13802976 REVERSE LENGTH=1048		[GO:0005634]; GO:0043231; GO:0043227; GO:0043229; GO:0043226; GO:0005622; GO:0110165; GO:0005575_x000D_ [GO:0005737]; GO:0110165; GO:0005622; GO:0005575_x000D_ [GO:0006606]; GO:0006886; GO:0034504; GO:0051170; GO:0072594; GO:0015031; GO:0046907; GO:0008104; GO:0033365; GO:0006913; GO:0045184; GO:0071702; GO:0071705; GO:0006810; GO:0051641; GO:0051649; GO:0070727; GO:0051169; GO:0051234; GO:000998…	Pf02985, Pf03810	4	115.159	203627	114938	0.0333969	3	3	3	3	3	170471	175178	0.0333969	3	3	3	3	3	60257.2	61598.2	0.00763359	1	1	1	1	1	28674.6	22878.7	0	0	0	0	0	0	49673.9	55361.1	0	0	0	0
1282				AT4G22010.1		Symbols: sks4 SKU5 similar 4 chr4:11663429-11666463 FORWARD LENGTH=541	sks4	[GO:0005507]; GO:0046914; GO:0046872; GO:0043169; GO:0043167; GO:0005488; GO:0003674_x000D_ [GO:0016491]; GO:0003824; GO:0003674	Pf00394, Pf07731, Pf07732	5	60.418	171287	96683	0.051756	2	2	2	2	2	242998	249707	0.0757856	3	3	3	3	3	224847	229851	0.051756	2	2	2	2	2	38601.3	0	0.0221811	1	1	1	1	1	47276.6	52689.3	0.0221811	1	1	1
1845				AT1G03910.2		Symbols: EXPRESSED IN: 24 plant structures; EXPRESSED DURING: 13 growth stages; CONTAINS InterPro DOMAIN/s: Cactin protein, cactus-binding domain, C-terminal (InterPro:IPR019134), Cactin, central region (InterPro:IPR018816); BEST Arabidopsis thaliana protein match is: unknown protein (TAIR:AT2G36815.2). chr1:996432-1000231 FORWARD LENGTH=716	CTN	[GO:0000398]; GO:0000377; GO:0006397; GO:0000375; GO:0006396; GO:0016071; GO:0008380; GO:0016070; GO:0010467; GO:0090304; GO:0043170; GO:0006139; GO:0071704; GO:0006725; GO:0034641; GO:0044238; GO:0046483; GO:1901360; GO:0008152; GO:0044237; GO:0006807; GO:0008150; GO:0009987_x000D_ [GO:0005634]; GO:0043231; GO:0043227; GO:0043229; GO:0043226; GO:0005622; GO:0110165; GO:0005575_x000D_ [GO:0005681…	Pf09732, Pf10312	5	83.382	207798	117292	0	0	0	0	0	0	101389	104188	0	0	0	0	0	0	103412	105713	0	0	0	0	0	0	98376.3	78492	0	0	0	0	0	0	127138	141693	0	0	0	0
2359				AT5G12350.1		Symbols: Regulator of chromosome condensation (RCC1) family with FYVE zinc finger domain chr5:3995789-4000545 FORWARD LENGTH=1075		[GO:0046872]; GO:0043169; GO:0043167; GO:0005488; GO:0003674	Pf00415, Pf01363, Pf08381, Pf13713, Pf16457	4	117.448	97527.8	55049.8	0.0204651	2	2	2	2	2	71786.6	73768.5	0	0	0	0	0	0	72720.2	74338.6	0.0204651	2	2	2	2	2	38601.3	0	0	0	0	0	0	0	29628.3	0	0	0	0	0
2479				AT3G13570.1		Symbols: SCL30A, At-SCL30A SC35-like splicing factor 30A chr3:4429564-4431602 REVERSE LENGTH=262	SCL30A	[GO:0000398]; GO:0000377; GO:0006397; GO:0000375; GO:0006396; GO:0016071; GO:0008380; GO:0016070; GO:0010467; GO:0090304; GO:0043170; GO:0006139; GO:0071704; GO:0006725; GO:0034641; GO:0044238; GO:0046483; GO:1901360; GO:0008152; GO:0044237; GO:0006807; GO:0008150; GO:0009987_x000D_ [GO:0003723]; GO:0003676; GO:0097159; GO:1901363; GO:0005488; GO:0003674_x000D_ [GO:0003729]; GO:0003723; GO:000367…	Pf00076	4	30.208	423824	239228	0.0305344	1	1	1	1	1	441178	453358	0.0305344	1	1	1	1	1	337552	345064	0.0305344	1	1	1	1	1	431927	344624	0.0305344	1	1	1	1	1	388608	433099	0.0305344	1	1	1
2485				AT5G63610.1		Symbols: HEN3, CDKE;1, ATCDK8 cyclin-dependent kinase E;1 chr5:25463645-25465057 REVERSE LENGTH=470	CDKE-1	[GO:0004674]; GO:0004672; GO:0016301; GO:0016773; GO:0140096; GO:0016772; GO:0003824; GO:0016740; GO:0003674_x000D_ [GO:0004693]; GO:0004674; GO:0097472; GO:0004672; GO:0051726; GO:0016301; GO:0016773; GO:0140096; GO:0050794; GO:0016772; GO:0003824; GO:0050789; GO:0016740; GO:0003674; GO:0065007; GO:0008150_x000D_ [GO:0005524]; GO:0032559; GO:0035639; GO:0030554; GO:0032555; GO:0043168; GO:190126…	Pf00069	3	52.764	50328.6	28408.1	0.0170213	1	1	1	1	1	92900.4	95465.2	0.0170213	1	1	1	1	1	55278.8	56509.1	0.0361702	2	2	2	2	2	40229.3	32097.9	0	0	0	0	0	0	58774.2	65503.3	0	0	0	0
1592				AT2G37220.1		Symbols: RNA-binding (RRM/RBD/RNP motifs) family protein chr2:15634980-15636331 REVERSE LENGTH=289	CP29B	[GO:0003723]; GO:0003676; GO:0097159; GO:1901363; GO:0005488; GO:0003674_x000D_ [GO:0003729]; GO:0003723; GO:0003676; GO:0097159; GO:1901363; GO:0005488; GO:0003674_x000D_ [GO:0006397]; GO:0006396; GO:0016071; GO:0016070; GO:0010467; GO:0090304; GO:0043170; GO:0006139; GO:0071704; GO:0006725; GO:0034641; GO:0044238; GO:0046483; GO:1901360; GO:0008152; GO:0044237; GO:0006807; GO:0008150; GO:000998…	Pf00076	9	30.699	2.95213e+07	1.66634e+07	0.186851	6	3	6	3	11	2.01773e+07	2.07344e+07	0.32872	9	5	9	5	16	2.14692e+07	2.1947e+07	0.32872	9	5	9	5	15	5.55281e+06	4.43045e+06	0.155709	5	3	5	3	6	5.64097e+06	6.2868e+06	0.121107	4	3	4
2491				AT5G13680.1		Symbols: ELO2, ABO1 IKI3 family protein chr5:4410522-4415471 REVERSE LENGTH=1319	ELP1	[GO:0000049]; GO:0003723; GO:0003676; GO:0097159; GO:1901363; GO:0005488; GO:0003674_x000D_ [GO:0002926]; GO:0002098; GO:0002097; GO:0006400; GO:0008033; GO:0009451; GO:0006399; GO:0034470; GO:0016070; GO:0043412; GO:0034660; GO:0006396; GO:0090304; GO:0043170; GO:0010467; GO:0006139; GO:0071704; GO:0006725; GO:0034641; GO:0044238; GO:0046483; GO:1901360; GO:0008152; GO:0044237; GO:0006807; GO:00…	Pf04762	5	146.533	32013.7	18070.2	0	0	0	0	0	0	15326.1	15749.3	0	0	0	0	0	0	25589.7	26159.2	0.0075815	1	1	1	1	1	25625.4	20445.8	0	0	0	0	0	0	37810.3	42139.1	0.0075815	1	1	1
1862				AT5G18660.1		Symbols: PCB2 NAD(P)-binding Rossmann-fold superfamily protein chr5:6220872-6222125 REVERSE LENGTH=417	DVR	[GO:0009507]; GO:0009536; GO:0043231; GO:0005737; GO:0043227; GO:0043229; GO:0110165; GO:0005622; GO:0043226; GO:0005575_x000D_ [GO:0015995]; GO:0006779; GO:0015994; GO:0046148; GO:0006778; GO:0033014; GO:0042440; GO:0033013; GO:0018130; GO:0019438; GO:0044271; GO:1901362; GO:1901566; GO:0008152; GO:0006725; GO:0046483; GO:1901360; GO:1901564; GO:0044249; GO:0034641; GO:1901576; GO:0008150; GO:00…	Pf13460	6	45.864	1.08191e+06	610684	0.170264	7	7	7	7	7	974034	1.00092e+06	0.170264	7	7	7	7	7	411979	421147	0.129496	5	5	5	5	5	204710	163333	0.0215827	1	1	1	1	1	274593	306031	0.0527578	2	2	2
318				AT3G54890.1		Symbols: LHCA1 photosystem I light harvesting complex gene 1 chr3:20339706-20340922 REVERSE LENGTH=241	LHCA1	[GO:0003729]; GO:0003723; GO:0003676; GO:0097159; GO:1901363; GO:0005488; GO:0003674_x000D_ [GO:0009409]; GO:0006950; GO:0009266; GO:0050896; GO:0009628; GO:0008150_x000D_ [GO:0009416]; GO:0009314; GO:0009628; GO:0050896; GO:0008150_x000D_ [GO:0009522]; GO:0009521; GO:0098796; GO:0034357; GO:0032991; GO:0016020; GO:0009579; GO:0005575; GO:0110165; GO:0043232; GO:0043228; GO:0043229; GO:0043226; G…	Pf00504	2	25.979	47414.5	0	0	0	0	0	0	0	27195.1	0	0	0	0	0	0	0	27054	0	0	0	0	0	0	0	38601.3	0	0	0	0	0	0	0	327697	365215	0.0580913	1	1	1
319				AT5G50960.1		Symbols: NBP35, ATNBP35 nucleotide binding protein 35 chr5:20734267-20735824 FORWARD LENGTH=350	NBP35	[GO:0005524]; GO:0032559; GO:0035639; GO:0030554; GO:0032555; GO:0043168; GO:1901265; GO:0017076; GO:0032553; GO:0043167; GO:0097159; GO:1901363; GO:0000166; GO:0097367; GO:0005488; GO:0036094; GO:0003674_x000D_ [GO:0005737]; GO:0110165; GO:0005622; GO:0005575_x000D_ [GO:0005829]; GO:0110165; GO:0005737; GO:0005575; GO:0005622_x000D_ [GO:0016226]; GO:0006790; GO:0031163; GO:0044237; GO:0022607; G…	Pf10609	2	37.282	796784	449746	0.0542857	2	2	2	2	3	494424	508074	0.0542857	2	2	2	2	3	576027	588846	0.0542857	2	2	2	2	2	1.10386e+06	880743	0.0542857	2	2	2	2	3	1.59481e+06	1.7774e+06	0.0542857	2	2	2
320				AT2G04540.1		Symbols: Beta-ketoacyl synthase chr2:1581521-1584635 REVERSE LENGTH=461	KAS	[GO:0004315]; GO:0004312; GO:0016747; GO:0016746; GO:0016740; GO:0003824; GO:0003674_x000D_ [GO:0005739]; GO:0043231; GO:0005737; GO:0043227; GO:0043229; GO:0110165; GO:0005622; GO:0043226; GO:0005575_x000D_ [GO:0006633]; GO:0006631; GO:0008610; GO:0072330; GO:0032787; GO:0044255; GO:0006629; GO:1901576; GO:0046394; GO:0019752; GO:0044237; GO:0044238; GO:0071704; GO:0009058; GO:0016053; GO:004343…	Pf00109, Pf02801	2	49.348	666964	376469	0.0390456	2	2	2	2	3	342378	351830	0.0390456	2	2	2	2	3	526013	537719	0.0390456	2	2	2	2	3	243012	193893	0.021692	1	1	1	1	1	211301	235493	0	0	0	0
2498				AT1G09770.1		Symbols: ATCDC5, CDC5, ATMYBCDC5 cell division cycle 5 chr1:3162002-3165122 FORWARD LENGTH=844	CDC5	[GO:0000398]; GO:0000377; GO:0006397; GO:0000375; GO:0006396; GO:0016071; GO:0008380; GO:0016070; GO:0010467; GO:0090304; GO:0043170; GO:0006139; GO:0071704; GO:0006725; GO:0034641; GO:0044238; GO:0046483; GO:1901360; GO:0008152; GO:0044237; GO:0006807; GO:0008150; GO:0009987_x000D_ [GO:0000974]; GO:0032991; GO:0005575_x000D_ [GO:0003677]; GO:0003676; GO:0097159; GO:1901363; GO:0005488; GO:000367…	Pf11831, Pf13921	10	95.707	116200	65589.1	0	0	0	0	0	0	104258	107136	0	0	0	0	0	0	72680.8	74298.3	0.0165877	1	1	1	1	1	92543.6	73838.2	0	0	0	0	0	0	151670	169035	0	0	0	0
441				AT3G19130.1		Symbols: ATRBP47B, RBP47B RNA-binding protein 47B chr3:6611398-6613823 REVERSE LENGTH=435	RBP47B	[GO:0003723]; GO:0003676; GO:0097159; GO:1901363; GO:0005488; GO:0003674_x000D_ [GO:0003729]; GO:0003723; GO:0003676; GO:0097159; GO:1901363; GO:0005488; GO:0003674_x000D_ [GO:0005634]; GO:0043231; GO:0043227; GO:0043229; GO:0043226; GO:0005622; GO:0110165; GO:0005575_x000D_ [GO:0005829]; GO:0110165; GO:0005737; GO:0005575; GO:0005622_x000D_ [GO:0006397]; GO:0006396; GO:0016071; GO:0016070; GO:00…	Pf00076	8	48.089	4.15614e+06	2.34594e+06	0.181609	9	8	9	8	15	2.66962e+06	2.74332e+06	0.218391	11	10	11	10	17	2.89369e+06	2.95809e+06	0.218391	11	9	11	9	19	180132	143722	0.0367816	2	1	2	1	3	379220	422637	0.0206897	1	1	1
1912				AT2G39260.1		Symbols: binding;RNA binding chr2:16392288-16399588 REVERSE LENGTH=1181	UPF2	[GO:0000184]; GO:0000956; GO:0006402; GO:0006401; GO:0010629; GO:0016071; GO:0009057; GO:0016070; GO:0034655; GO:0010468; GO:0010605; GO:0043170; GO:1901575; GO:0090304; GO:0006139; GO:0019439; GO:0044270; GO:0046700; GO:1901361; GO:0060255; GO:0009892; GO:0071704; GO:0009056; GO:0006725; GO:0034641; GO:0044238; GO:0046483; GO:1901360; GO:0044248; GO:0019222; GO:0048519; GO:0008152; GO:0044237; G…	Pf02854, Pf04050	6	133.879	47414.5	0	0	0	0	0	0	0	231584	237977	0	0	0	0	0	0	218273	223131	0	0	0	0	0	0	45087.1	35973.8	0.00592718	1	1	1	1	1	66772.2	74416.9	0.0762066	7	7	7
491				AT1G79920.1		Symbols: Heat shock protein 70 (Hsp 70) family protein chr1:30058935-30062224 REVERSE LENGTH=831	HSP70-15	[GO:0005524]; GO:0032559; GO:0035639; GO:0030554; GO:0032555; GO:0043168; GO:1901265; GO:0017076; GO:0032553; GO:0043167; GO:0097159; GO:1901363; GO:0000166; GO:0097367; GO:0005488; GO:0036094; GO:0003674_x000D_ [GO:0005634]; GO:0043231; GO:0043227; GO:0043229; GO:0043226; GO:0005622; GO:0110165; GO:0005575_x000D_ [GO:0005829]; GO:0110165; GO:0005737; GO:0005575; GO:0005622_x000D_ [GO:0006457]; G…	Pf00012	33	91.623	3.13359e+06	1.76876e+06	0.148014	12	0	12	0	13	2.19844e+06	2.25914e+06	0.182912	15	0	15	0	16	2.84528e+06	2.9086e+06	0.167268	16	0	16	0	18	5.39716e+06	4.30626e+06	0.223827	22	2	22	2	26	4.90488e+06	5.46644e+06	0.249097	20	2	20
325				AT1G20340.1		Symbols: DRT112, PETE2 Cupredoxin superfamily protein chr1:7042770-7043273 REVERSE LENGTH=167	DRT112	[GO:0005507]; GO:0046914; GO:0046872; GO:0043169; GO:0043167; GO:0005488; GO:0003674_x000D_ [GO:0009055]; GO:0016491; GO:0022900; GO:0003824; GO:0006091; GO:0003674; GO:0044237; GO:0008152; GO:0009987; GO:0008150_x000D_ [GO:0009535]; GO:0031968; GO:0055035; GO:0009534; GO:0019867; GO:0098588; GO:0031967; GO:0042170; GO:0042651; GO:0031976; GO:0009507; GO:0016020; GO:0031090; GO:0031975; GO:004322…	Pf00127	2	16.974	3.08206e+06	1.73968e+06	0.143713	1	1	1	1	1	8.65639e+06	8.89537e+06	0.143713	2	2	2	2	3	3.45648e+06	3.5334e+06	0.143713	2	2	2	2	2	38601.3	0	0	0	0	0	0	0	543152	605337	0.143713	1	1	1
2518				AT2G19870.1		Symbols: tRNA/rRNA methyltransferase (SpoU) family protein chr2:8576034-8577803 FORWARD LENGTH=589		[GO:0000154]; GO:0006364; GO:0009451; GO:0016072; GO:0034470; GO:0042254; GO:0016070; GO:0043412; GO:0034660; GO:0006396; GO:0022613; GO:0090304; GO:0043170; GO:0010467; GO:0044085; GO:0006139; GO:0071704; GO:0071840; GO:0006725; GO:0034641; GO:0044238; GO:0046483; GO:1901360; GO:0008152; GO:0009987; GO:0044237; GO:0006807; GO:0008150_x000D_ [GO:0003729]; GO:0003723; GO:0003676; GO:0097159; GO:19…	Pf00588, Pf08032	7	65.52	47414.5	0	0	0	0	0	0	0	203691	209315	0	0	0	0	0	0	152232	155620	0	0	0	0	0	0	38601.3	0	0	0	0	0	0	0	75575.3	84227.9	0	0	0	0
1043				AT1G70770.1_x000D_; AT1G70770.2		Symbols: Protein of unknown function DUF2359, transmembrane chr1:26688622-26691185 REVERSE LENGTH=610<|>Symbols: Protein of unknown function DUF2359, transmembrane chr1:26688622-26691185 REVERSE LENGTH=610	F15H11.2	[GO:0003729]; GO:0003723; GO:0003676; GO:0097159; GO:1901363; GO:0005488; GO:0003674_x000D_ [GO:0005789]; GO:0031090; GO:0042175; GO:0098827; GO:0016020; GO:0043227; GO:0012505; GO:0031984; GO:0005783; GO:0110165; GO:0043226; GO:0043229; GO:0043231; GO:0005737; GO:0005575; GO:0005622	Pf10151	7	66.823	47414.5	0	0	0	0	0	0	0	27195.1	0	0	0	0	0	0	0	27054	0	0	0	0	0	0	0	38601.3	0	0	0	0	0	0	0	189113	210764	0.0393443	2	2	2
1410				AT5G26742.2		Symbols: emb1138 DEAD box RNA helicase (RH3) chr5:9285540-9288871 REVERSE LENGTH=748	RH3	[GO:0000373]; GO:0000377; GO:0000375; GO:0008380; GO:0006396; GO:0016070; GO:0010467; GO:0090304; GO:0043170; GO:0006139; GO:0071704; GO:0006725; GO:0034641; GO:0044238; GO:0046483; GO:1901360; GO:0008152; GO:0044237; GO:0006807; GO:0008150; GO:0009987_x000D_ [GO:0003723]; GO:0003676; GO:0097159; GO:1901363; GO:0005488; GO:0003674_x000D_ [GO:0003724]; GO:0004386; GO:0008186; GO:0140098; GO:014064…	Pf00098, Pf00270, Pf00271, Pf08152	37	81.107	5.62458e+06	3.1748e+06	0.191176	15	15	15	15	18	5.97114e+06	6.13599e+06	0.268717	20	20	20	20	26	6.85332e+06	7.00584e+06	0.254011	20	20	20	20	28	6.95294e+06	5.54758e+06	0.243316	18	18	18	18	22	8.85987e+06	9.87423e+06	0.26738	19	19	19
329				ATMG00480.1_x000D_; AT2G07707.1		Symbols: ORFB, ATP8 Plant mitochondrial ATPase, F0 complex, subunit 8 protein chrM:129909-130385 FORWARD LENGTH=158<|>Symbols: Plant mitochondrial ATPase, F0 complex, subunit 8 protein chr2:3386292-3386768 FORWARD LENGTH=158	atp8; YMF19	[GO:0000276]; GO:0045263; GO:0098800; GO:0005753; GO:0033177; GO:0005622; GO:0045259; GO:0098796; GO:0098798; GO:0005743; GO:0016469; GO:0110165; GO:0032991; GO:0016020; GO:0005739; GO:0019866; GO:0031966; GO:1904949; GO:0005575; GO:0043231; GO:0005737; GO:0031090; GO:0031967; GO:0005740; GO:1902494; GO:0043227; GO:0043229; GO:0031975; GO:0043226_x000D_ [GO:0005524]; GO:0032559; GO:0035639; GO:00…	Pf02326, Pf06449	1	18.199	181965	102710	0	0	0	0	0	0	75445.2	77528.1	0	0	0	0	0	0	90660.8	92678.5	0.0696203	1	1	1	1	1	160072	127718	0.0696203	1	1	1	1	1	269793	300682	0.0696203	1	1	1
2526				AT5G28740.1		Symbols: Tetratricopeptide repeat (TPR)-like superfamily protein chr5:10780774-10783772 FORWARD LENGTH=917	T32B20.g	[GO:0000349]; GO:0022618; GO:0000393; GO:0065003; GO:0071826; GO:0022613; GO:0000398; GO:0022607; GO:0043933; GO:0044085; GO:0000377; GO:0006397; GO:0016043; GO:0071840; GO:0000375; GO:0006396; GO:0016071; GO:0009987; GO:0008380; GO:0016070; GO:0010467; GO:0008150; GO:0090304; GO:0043170; GO:0006139; GO:0071704; GO:0006725; GO:0034641; GO:0044238; GO:0046483; GO:1901360; GO:0008152; GO:0044237; G…		6	106.984	47414.5	0	0	0	0	0	0	0	27195.1	0	0	0	0	0	0	0	27054	0	0	0	0	0	0	0	61041.8	48703.7	0	0	0	0	0	0	83866.2	93467.9	0	0	0	0
2527				AT3G50370.1		Symbols: unknown protein; FUNCTIONS IN: molecular_function unknown; INVOLVED IN: biological_process unknown; LOCATED IN: cellular_component unknown; EXPRESSED IN: 26 plant structures; EXPRESSED DURING: 15 growth stages; Has 27734 Blast hits to 16708 proteins in 1259 species: Archae - 81; Bacteria - 3434; Metazoa - 10876; Fungi - 2514; Plants - 987; Viruses - 212; Other Eukaryotes - 9630 (source: …		[GO:0003729]; GO:0003723; GO:0003676; GO:0097159; GO:1901363; GO:0005488; GO:0003674		19	236.12	296461	167338	0.0301484	6	6	6	6	6	176574	181449	0.012987	3	3	3	3	3	188321	192512	0.0190167	3	3	3	3	3	208654	166480	0.0125232	2	2	2	2	2	204970	228437	0.00649351	1	1	1
1532				AT1G70830.1		Symbols: MLP28 MLP-like protein 28 chr1:26710203-26711395 REVERSE LENGTH=335	MLP28	[GO:0006952]; GO:0006950; GO:0050896; GO:0008150	Pf00407	9	37.591	623269	351805	0.238806	9	6	9	6	12	481468	494761	0.179104	7	4	7	4	9	520367	531947	0.238806	9	6	9	6	10	543923	433982	0.179104	7	4	7	4	8	573170	638791	0.179104	7	4	7
1163				AT1G31970.1		Symbols: STRS1 DEA(D/H)-box RNA helicase family protein chr1:11479921-11482707 FORWARD LENGTH=537	RH5	[GO:0003676]; GO:0097159; GO:1901363; GO:0005488; GO:0003674_x000D_ [GO:0003723]; GO:0003676; GO:0097159; GO:1901363; GO:0005488; GO:0003674_x000D_ [GO:0003724]; GO:0004386; GO:0008186; GO:0140098; GO:0140640; GO:0140657; GO:0003824; GO:0003674_x000D_ [GO:0005524]; GO:0032559; GO:0035639; GO:0030554; GO:0032555; GO:0043168; GO:1901265; GO:0017076; GO:0032553; GO:0043167; GO:0097159; GO:1901363; G…	Pf00270, Pf00271	3	59.566	47414.5	0	0	0	0	0	0	0	27195.1	0	0	0	0	0	0	0	27054	0	0	0	0	0	0	0	72293.4	57681.1	0.0297952	1	1	1	1	1	78011.5	86942.9	0.0297952	1	1	1
2351				AT5G08610.1		Symbols: P-loop containing nucleoside triphosphate hydrolases superfamily protein chr5:2790341-2794059 FORWARD LENGTH=850	RH26	[GO:0003723]; GO:0003676; GO:0097159; GO:1901363; GO:0005488; GO:0003674_x000D_ [GO:0003724]; GO:0004386; GO:0008186; GO:0140098; GO:0140640; GO:0140657; GO:0003824; GO:0003674_x000D_ [GO:0003729]; GO:0003723; GO:0003676; GO:0097159; GO:1901363; GO:0005488; GO:0003674_x000D_ [GO:0005524]; GO:0032559; GO:0035639; GO:0030554; GO:0032555; GO:0043168; GO:1901265; GO:0017076; GO:0032553; GO:0043167; G…	Pf00270, Pf00271	5	94.128	317211	179050	0.1	4	4	4	4	5	183391	188454	0.1	4	4	4	4	5	126988	129814	0.0635294	1	1	1	1	1	66742	53251.8	0	0	0	0	0	0	97541.8	108709	0.0635294	1	1	1
2548				AT2G17560.2_x000D_; AT2G17560.1		Symbols: HMGB4, NFD4, NFD04 high mobility group B4 chr2:7642486-7643468 REVERSE LENGTH=138<|>Symbols: HMGB4, NFD4, NFD04 high mobility group B4 chr2:7642486-7643468 REVERSE LENGTH=138	HMGB4	[GO:0000785]; GO:0032993; GO:0005694; GO:0032991; GO:0043232; GO:0005575; GO:0043228; GO:0043229; GO:0043226; GO:0005622; GO:0110165_x000D_ [GO:0003677]; GO:0003676; GO:0097159; GO:1901363; GO:0005488; GO:0003674_x000D_ [GO:0003682]; GO:0044877; GO:0005488; GO:0003674_x000D_ [GO:0003700]; GO:0140110; GO:0006355; GO:0003674; GO:0006351; GO:0010468; GO:1903506; GO:0097659; GO:0060255; GO:2001141; G…	Pf00505	5	15.411	1.72815e+06	975460	0.0724638	1	1	1	1	1	1.06989e+06	1.09943e+06	0.0797101	1	1	1	1	1	911575	931862	0	0	0	0	0	0	666168	531518	0.0797101	1	1	1	1	1	1.38403e+06	1.54248e+06	0.0797101	1	1	1
336				AT1G69510.2_x000D_; AT1G69510.1_x000D_; AT1G69510.3		Symbols: cAMP-regulated phosphoprotein 19-related protein chr1:26126779-26127725 FORWARD LENGTH=137<|>Symbols: cAMP-regulated phosphoprotein 19-related protein chr1:26126779-26127725 FORWARD LENGTH=137<|>Symbols: cAMP-regulated phosphoprotein 19-related protein chr1:26126779-26127725 FORWARD LENGTH=137		[GO:0004864]; GO:0019212; GO:0019888; GO:0004857; GO:0019208; GO:0030234; GO:0098772; GO:0003674_x000D_ [GO:0005737]; GO:0110165; GO:0005622; GO:0005575_x000D_ [GO:0035308]; GO:0031400; GO:0035304; GO:0035305; GO:0031399; GO:0051248; GO:0035303; GO:0045936; GO:0051246; GO:0010605; GO:0051172; GO:0019220; GO:0010563; GO:0051171; GO:0060255; GO:0080090; GO:0009892; GO:0051174; GO:0031324; GO:001922…	Pf04667	2	15.087	583164	329168	0.080292	1	1	1	1	1	396333	407275	0.167883	2	2	2	2	2	469569	480019	0.0875912	1	1	1	1	1	264817	211291	0	0	0	0	0	0	268562	299309	0.0875912	1	1	1
1062				AT1G77490.1		Symbols: TAPX thylakoidal ascorbate peroxidase chr1:29117688-29120046 FORWARD LENGTH=426	APXT	[GO:0000302]; GO:0006979; GO:1901700; GO:0006950; GO:0042221; GO:0050896; GO:0008150_x000D_ [GO:0004601]; GO:0016209; GO:0016684; GO:0003674; GO:0098869; GO:0016491; GO:1990748; GO:0003824; GO:0009987; GO:0098754; GO:0097237; GO:0008150; GO:0009636; GO:0070887; GO:0042221; GO:0051716; GO:0050896_x000D_ [GO:0009631]; GO:0009409; GO:0006950; GO:0009266; GO:0050896; GO:0009628; GO:0008150_x000D_ [GO…	Pf00141	3	46.064	129935	73342	0.117371	6	2	6	2	6	88652	91099.4	0.0868545	5	1	5	1	6	96154.3	98294.3	0.0868545	5	1	5	1	5	54032.8	43111.4	0.0399061	2	1	2	1	2	96706.8	107779	0.0399061	2	1	2
1277				AT3G47450.1		Symbols: ATNOS1, NOS1, ATNOA1, NOA1, RIF1 P-loop containing nucleoside triphosphate hydrolases superfamily protein chr3:17483195-17486249 REVERSE LENGTH=561				4	61.861	427764	241452	0.0819964	4	4	4	4	6	270923	278403	0.0819964	4	4	4	4	6	233564	238761	0.0819964	4	4	4	4	4	38601.3	0	0	0	0	0	0	0	29628.3	0	0	0	0	0
2128				AT3G48750.1		Symbols: CDKA;1, CDC2AAT, CDK2, CDC2, CDC2A, CDKA1 cell division control 2 chr3:18072238-18074296 FORWARD LENGTH=294	CDKA-1	[GO:0000082]; GO:0044772; GO:0044843; GO:0044770; GO:1903047; GO:0022402; GO:0000278; GO:0009987; GO:0007049; GO:0008150_x000D_ [GO:0000307]; GO:1902554; GO:1902911; GO:0061695; GO:1990234; GO:1902494; GO:0032991; GO:0005575_x000D_ [GO:0000911]; GO:0000910; GO:0022402; GO:0051301; GO:0009987; GO:0007049; GO:0008150_x000D_ [GO:0004672]; GO:0016301; GO:0016773; GO:0140096; GO:0016772; GO:0003824; G…	Pf00069	5	34.009	1.18106e+06	666649	0.156463	5	5	5	5	5	694627	713804	0.153061	4	4	4	4	4	512090	523487	0.153061	4	4	4	4	4	343746	274266	0.0612245	2	2	2	2	2	433529	483164	0.085034	2	2	2
381				AT2G23670.1		Symbols: YCF37 homolog of Synechocystis YCF37 chr2:10063307-10063810 REVERSE LENGTH=167	YCF37	[GO:0009543]; GO:0031978; GO:0009534; GO:0031977; GO:0031976; GO:0009507; GO:0110165; GO:0009579; GO:0009536; GO:0005575; GO:0043232; GO:0043231; GO:0005737; GO:0043228; GO:0043229; GO:0043227; GO:0005622; GO:0043226		3	17.068	154378	87138.8	0	0	0	0	0	0	90375.1	92870.1	0	0	0	0	0	0	98785.1	100984	0	0	0	0	0	0	188006	150005	0	0	0	0	0	0	239660	267099	0	0	0	0
2315				AT2G20960.1		Symbols: pEARLI4 Arabidopsis phospholipase-like protein (PEARLI 4) family chr2:9007089-9009611 FORWARD LENGTH=748	pEARLI4		Pf05278	3	84.811	47414.5	0	0	0	0	0	0	0	24873.1	25559.8	0	0	0	0	0	0	20723.2	21184.4	0	0	0	0	0	0	38601.3	0	0	0	0	0	0	0	29628.3	0	0	0	0	0
2582				AT5G23880.1		Symbols: EMB1265, CPSF100, ESP5, ATCPSF100 cleavage and polyadenylation specificity factor 100 chr5:8052550-8058147 FORWARD LENGTH=739	CPSF100	[GO:0003723]; GO:0003676; GO:0097159; GO:1901363; GO:0005488; GO:0003674_x000D_ [GO:0005634]; GO:0043231; GO:0043227; GO:0043229; GO:0043226; GO:0005622; GO:0110165; GO:0005575_x000D_ [GO:0005737]; GO:0110165; GO:0005622; GO:0005575_x000D_ [GO:0005847]; GO:0005849; GO:0140513; GO:0032991; GO:0005634; GO:0005575; GO:0043231; GO:0043227; GO:0043229; GO:0043226; GO:0005622; GO:0110165_x000D_ [GO:000…	Pf07521, Pf10996, Pf13299, Pf16661	3	82.087	69776	39385.2	0.0108254	1	1	1	1	1	60954.1	62636.9	0	0	0	0	0	0	45039.6	46042	0.0108254	1	1	1	1	1	25027.9	19969.2	0	0	0	0	0	0	40158.1	44755.7	0.0108254	1	1	1
2137				AT2G34470.2		Symbols: UREG, PSKF109 urease accessory protein G chr2:14530900-14532411 REVERSE LENGTH=276	UREG	[GO:0003924]; GO:0017111; GO:0016462; GO:0016818; GO:0016817; GO:0016787; GO:0003824; GO:0003674_x000D_ [GO:0006807]; GO:0008152; GO:0008150_x000D_ [GO:0016151]; GO:0046914; GO:0046872; GO:0043169; GO:0043167; GO:0005488; GO:0003674_x000D_ [GO:1905182]; GO:0051345; GO:1905181; GO:0043085; GO:0051336; GO:0044093; GO:0050790; GO:0065009; GO:0065007; GO:0008150	Pf02492	10	30.206	2.58418e+06	1.45865e+06	0.195652	5	5	5	5	5	3.0488e+06	3.13297e+06	0.213768	6	6	6	6	7	2.62363e+06	2.68201e+06	0.26087	8	8	8	8	8	819467	653832	0.0797101	2	2	2	2	2	1.09549e+06	1.22091e+06	0.0797101	2	2	2
344				AT5G51010.1		Symbols: Rubredoxin-like superfamily protein chr5:20744615-20745344 FORWARD LENGTH=154		[GO:0005506]; GO:0046914; GO:0046872; GO:0043169; GO:0043167; GO:0005488; GO:0003674_x000D_ [GO:0016020]; GO:0110165; GO:0005575		1	17.219	47414.5	0	0	0	0	0	0	0	27195.1	0	0	0	0	0	0	0	27054	0	0	0	0	0	0	0	38601.3	0	0	0	0	0	0	0	29628.3	0	0	0	0	0
2598				AT5G20980.2_x000D_; AT5G20980.1		Symbols: ATMS3, MS3 methionine synthase 3 chr5:7124397-7128353 REVERSE LENGTH=812<|>Symbols: ATMS3, MS3 methionine synthase 3 chr5:7124397-7128353 REVERSE LENGTH=812	MS3	[GO:0003871]; GO:0008172; GO:0042085; GO:0008168; GO:0016741; GO:0016740; GO:0003824; GO:0003674_x000D_ [GO:0005829]; GO:0110165; GO:0005737; GO:0005575; GO:0005622_x000D_ [GO:0008270]; GO:0046914; GO:0046872; GO:0043169; GO:0043167; GO:0005488; GO:0003674_x000D_ [GO:0008705]; GO:0008172; GO:0042084; GO:0009086; GO:0008168; GO:0000097; GO:0006555; GO:0009067; GO:0016741; GO:0000096; GO:0044272; G…	Pf01717, Pf08267	5	90.537	47414.5	0	0.0628079	5	0	5	0	8	110788	113847	0.0628079	5	0	5	0	8	38522	39379.3	0.0726601	5	1	5	1	7	38601.3	0	0.0628079	5	0	5	0	6	29628.3	0	0.0628079	5	0	5
346				AT3G56070.2_x000D_; AT3G56070.1		Symbols: ROC2 rotamase cyclophilin 2 chr3:20806987-20807517 REVERSE LENGTH=176<|>Symbols: ROC2 rotamase cyclophilin 2 chr3:20806987-20807517 REVERSE LENGTH=176	CYP19-3	[GO:0000413]; GO:0018208; GO:0018193; GO:0036211; GO:0019538; GO:0043412; GO:0043170; GO:0044238; GO:1901564; GO:0071704; GO:0008152; GO:0006807; GO:0008150_x000D_ [GO:0003755]; GO:0016859; GO:0140096; GO:0016853; GO:0003824; GO:0003674_x000D_ [GO:0005737]; GO:0110165; GO:0005622; GO:0005575_x000D_ [GO:0006457]; GO:0009987; GO:0008150_x000D_ [GO:0007165]; GO:0009987; GO:0050794; GO:0007154; GO:00…	Pf00160	2	18.908	641868	362303	0.130682	3	2	3	2	4	387445	398141	0.181818	4	3	4	3	5	407967	417046	0.130682	3	2	3	2	4	271958	216988	0.0909091	2	1	2	1	3	269243	300069	0.0909091	2	1	2
2604				AT5G44200.2_x000D_; AT5G44200.1		Symbols: CBP20, ATCBP20 CAP-binding protein 20 chr5:17802062-17803875 REVERSE LENGTH=257<|>Symbols: CBP20, ATCBP20 CAP-binding protein 20 chr5:17802062-17803875 REVERSE LENGTH=257	CBP20	[GO:0000339]; GO:0003723; GO:0003676; GO:0097159; GO:1901363; GO:0005488; GO:0003674_x000D_ [GO:0000380]; GO:0000398; GO:0000377; GO:0006397; GO:0000375; GO:0006396; GO:0016071; GO:0008380; GO:0016070; GO:0010467; GO:0090304; GO:0043170; GO:0006139; GO:0071704; GO:0006725; GO:0034641; GO:0044238; GO:0046483; GO:1901360; GO:0008152; GO:0044237; GO:0006807; GO:0008150; GO:0009987_x000D_ [GO:0000394…	Pf00076	3	29.591	344369	194380	0.0622568	1	1	1	1	1	247559	254394	0.11284	2	2	2	2	2	203746	208280	0.0622568	1	1	1	1	1	319209	254689	0.0622568	1	1	1	1	1	303989	338792	0.0622568	1	1	1
2414				AT4G36360.1		Symbols: BGAL3 beta-galactosidase 3 chr4:17176840-17181143 REVERSE LENGTH=856	BGAL3	[GO:0004553]; GO:0016798; GO:0016787; GO:0003824; GO:0003674_x000D_ [GO:0004565]; GO:0015925; GO:0004553; GO:0016798; GO:0016787; GO:0003824; GO:0003674_x000D_ [GO:0005773]; GO:0043231; GO:0005737; GO:0043227; GO:0043229; GO:0110165; GO:0005622; GO:0043226; GO:0005575_x000D_ [GO:0005975]; GO:0044238; GO:0071704; GO:0008152; GO:0008150_x000D_ [GO:0009505]; GO:0005618; GO:0030312; GO:0110165; GO:00…	Pf01301, Pf02140, Pf17834	5	95.132	93213.5	52614.6	0	0	0	0	0	0	94017.5	96613	0	0	0	0	0	0	90128.3	92134.2	0	0	0	0	0	0	38601.3	0	0	0	0	0	0	0	41566.9	46325.9	0	0	0	0
271				AT1G71500.1		Symbols: Rieske (2Fe-2S) domain-containing protein chr1:26936084-26937331 FORWARD LENGTH=287	PSB33	[GO:0008942]; GO:0046857; GO:0098809; GO:0016661; GO:0016491; GO:0003824; GO:0003674_x000D_ [GO:0009535]; GO:0031968; GO:0055035; GO:0009534; GO:0019867; GO:0098588; GO:0031967; GO:0042170; GO:0042651; GO:0031976; GO:0009507; GO:0016020; GO:0031090; GO:0031975; GO:0043227; GO:0043229; GO:0009526; GO:0034357; GO:0009579; GO:0009536; GO:0110165; GO:0043226; GO:0005622; GO:0043232; GO:0043231; GO:00…	Pf13806	8	31.708	202180	114121	0.0243902	1	1	1	1	1	314753	323443	0	0	0	0	0	0	354374	362261	0	0	0	0	0	0	426868	340587	0	0	0	0	0	0	722574	805301	0	0	0	0
2608				AT5G02310.1		Symbols: PRT6 proteolysis 6 chr5:474279-482552 FORWARD LENGTH=2006	PRT6	[GO:0000151]; GO:0140535; GO:1990234; GO:0032991; GO:1902494; GO:0005575_x000D_ [GO:0004842]; GO:0019787; GO:0016755; GO:0016746; GO:0140096; GO:0016740; GO:0003824; GO:0003674_x000D_ [GO:0005737]; GO:0110165; GO:0005622; GO:0005575_x000D_ [GO:0006511]; GO:0019941; GO:0043632; GO:0051603; GO:0009057; GO:0006508; GO:0030163; GO:0043170; GO:1901575; GO:0019538; GO:1901565; GO:0071704; GO:0009056; G…	Pf02207, Pf18995	7	223.82	91651	51732.6	0.00897308	2	2	2	2	2	34435.6	35386.3	0.00398804	1	1	1	1	1	47608.9	48668.4	0.00897308	2	2	2	2	2	38601.3	0	0	0	0	0	0	0	29628.3	0	0	0	0	0
2535				AT3G04910.1		Symbols: WNK1, ZIK4, ATWNK1 with no lysine (K) kinase 1 chr3:1355084-1358057 FORWARD LENGTH=700	WNK1	[GO:0004672]; GO:0016301; GO:0016773; GO:0140096; GO:0016772; GO:0003824; GO:0016740; GO:0003674_x000D_ [GO:0004674]; GO:0004672; GO:0016301; GO:0016773; GO:0140096; GO:0016772; GO:0003824; GO:0016740; GO:0003674_x000D_ [GO:0005524]; GO:0032559; GO:0035639; GO:0030554; GO:0032555; GO:0043168; GO:1901265; GO:0017076; GO:0032553; GO:0043167; GO:0097159; GO:1901363; GO:0000166; GO:0097367; GO:000548…	Pf00069, Pf12202	5	80.157	102371	57783.2	0.01	1	1	1	1	1	64591.9	66375.2	0	0	0	0	0	0	71766.7	73363.8	0	0	0	0	0	0	33905.1	27052	0	0	0	0	0	0	45281.8	50466.1	0	0	0	0
2617				AT3G48930.1		Symbols: EMB1080 Nucleic acid-binding, OB-fold-like protein chr3:18141017-18142189 REVERSE LENGTH=160	RPS11A	[GO:0003729]; GO:0003723; GO:0003676; GO:0097159; GO:1901363; GO:0005488; GO:0003674_x000D_ [GO:0003735]; GO:0005198; GO:0003674_x000D_ [GO:0005840]; GO:0043232; GO:0043228; GO:0043229; GO:0043226; GO:0005622; GO:0110165; GO:0005575_x000D_ [GO:0006412]; GO:0009059; GO:0019538; GO:0043043; GO:0010467; GO:0043170; GO:1901576; GO:0044238; GO:1901564; GO:0006518; GO:0043604; GO:1901566; GO:0071704; G…	Pf00366, Pf16205	3	17.946	2.82251e+06	1.59317e+06	0.10625	2	1	2	1	2	1.82618e+06	1.8766e+06	0.10625	2	1	2	1	3	1.65002e+06	1.68675e+06	0.04375	1	0	1	0	1	2.10106e+06	1.67638e+06	0.04375	1	0	1	0	1	1.76957e+06	1.97217e+06	0.04375	1	0	1
919				AT4G27000.1		Symbols: ATRBP45C RNA-binding (RRM/RBD/RNP motifs) family protein chr4:13554983-13557763 REVERSE LENGTH=415	RBP45C	[GO:0003723]; GO:0003676; GO:0097159; GO:1901363; GO:0005488; GO:0003674_x000D_ [GO:0003729]; GO:0003723; GO:0003676; GO:0097159; GO:1901363; GO:0005488; GO:0003674_x000D_ [GO:0005634]; GO:0043231; GO:0043227; GO:0043229; GO:0043226; GO:0005622; GO:0110165; GO:0005575_x000D_ [GO:0006397]; GO:0006396; GO:0016071; GO:0016070; GO:0010467; GO:0090304; GO:0043170; GO:0006139; GO:0071704; GO:0006725; G…	Pf00076	4	44.944	1.41345e+06	797822	0.0433735	2	2	2	2	2	934375	960171	0.118072	4	4	4	4	4	980330	1.00215e+06	0.0746988	3	3	3	3	3	193624	154488	0	0	0	0	0	0	125440	139801	0	0	0	0
1750				AT3G50590.1		Symbols: Transducin/WD40 repeat-like superfamily protein chr3:18771292-18779220 FORWARD LENGTH=1614	AT3G50600	[GO:0000045]; GO:0070925; GO:1905037; GO:0006996; GO:0022607; GO:0007033; GO:0016236; GO:0016043; GO:0044085; GO:0006914; GO:0071840; GO:0044248; GO:0061919; GO:0009987; GO:0009056; GO:0044237; GO:0008150; GO:0008152_x000D_ [GO:0000421]; GO:0005774; GO:0005776; GO:0098588; GO:0005773; GO:0031090; GO:0043231; GO:0005737; GO:0016020; GO:0043227; GO:0043229; GO:0110165; GO:0005622; GO:0043226; GO:00…		3	176.194	15323.1	8649.13	0	0	0	0	0	0	14620.3	15024	0	0	0	0	0	0	27054	0	0	0	0	0	0	0	33278.7	26552.3	0.011772	2	2	2	2	2	61220	68229	0.0105328	2	2	2
355				AT4G19045.1		Symbols: Mob1/phocein family protein chr4:10438213-10439788 REVERSE LENGTH=215	MOB1B	[GO:0001934]; GO:0001932; GO:0031401; GO:0042327; GO:0031399; GO:0042325; GO:0051247; GO:0045937; GO:0051246; GO:0019220; GO:0010604; GO:0051173; GO:0010562; GO:0051171; GO:0060255; GO:0080090; GO:0051174; GO:0009893; GO:0031325; GO:0019222; GO:0031323; GO:0048518; GO:0048522; GO:0050789; GO:0050794; GO:0065007; GO:0008150_x000D_ [GO:0005634]; GO:0043231; GO:0043227; GO:0043229; GO:0043226; GO:00…	Pf03637	1	24.653	67677.1	38200.5	0	0	0	0	0	0	75781.6	77873.7	0	0	0	0	0	0	27054	0	0	0	0	0	0	0	912380	727965	0.0372093	1	1	1	1	1	1.18747e+06	1.32343e+06	0.0372093	1	1	1
2443	ü			cont_P13645		Keratin, type I cytoskeletal 10 OS=Homo sapiens GN=KRT10 PE=1 SV=6	KRT10	[GO:0001533]; GO:0005886; GO:0016020; GO:0071944; GO:0110165; GO:0005575_x000D_ [GO:0005737]; GO:0110165; GO:0005622; GO:0005575_x000D_ [GO:0005829]; GO:0110165; GO:0005737; GO:0005575; GO:0005622_x000D_ [GO:0005882]; GO:0099513; GO:0045111; GO:0099512; GO:0005856; GO:0099081; GO:0043232; GO:0099080; GO:0043228; GO:0043229; GO:0110165; GO:0043226; GO:0005622; GO:0005575_x000D_ [GO:0009986]; GO:01…	Pf00038	59	58.792	7.47186e+07	4.2175e+07	0.239726	35	23	35	23	57	2.07966e+08	2.13708e+08	0.351027	55	36	57	37	100	2.04016e+08	2.08557e+08	0.445205	58	40	63	43	114	3.29318e+07	2.62755e+07	0.248288	30	18	30	18	41	7.14724e+07	7.96552e+07	0.292808	41	24	43
2458				AT3G16830.1		Symbols: TPR2 TOPLESS-related 2 chr3:5731709-5737531 FORWARD LENGTH=1131	TPR2	[GO:0005634]; GO:0043231; GO:0043227; GO:0043229; GO:0043226; GO:0005622; GO:0110165; GO:0005575_x000D_ [GO:0006355]; GO:0010468; GO:1903506; GO:0060255; GO:2001141; GO:0019222; GO:0010556; GO:0031326; GO:0051252; GO:0050789; GO:0009889; GO:0031323; GO:0019219; GO:0065007; GO:0050794; GO:0051171; GO:0080090; GO:0008150_x000D_ [GO:0009791]; GO:0032501; GO:0007275; GO:0008150; GO:0048856; GO:003250…	Pf00400	4	124.681	254468	143635	0.0512821	8	3	8	3	11	59433.4	61074.2	0.0574713	8	2	8	2	9	19117	19542.5	0.0450928	7	2	7	2	10	29623.7	23636	0.00795756	1	0	1	0	1	43914.7	48942.5	0.00795756	1	0	1
292				AT5G48790.1		Symbols: Domain of unknown function (DUF1995) chr5:19780010-19781977 REVERSE LENGTH=316			Pf09353	4	35.837	289117	163193	0.0632911	2	2	2	2	2	1.03989e+06	1.06859e+06	0.0949367	3	3	3	3	3	141871	145028	0.0316456	1	1	1	1	1	1.24772e+06	995522	0.120253	4	4	4	4	5	1.37379e+06	1.53108e+06	0.120253	4	4	4
704				AT4G12830.1		Symbols: alpha/beta-Hydrolases superfamily protein chr4:7531189-7533327 FORWARD LENGTH=393		[GO:0016787]; GO:0003824; GO:0003674	Pf00561	3	43.735	455452	257080	0.0330789	1	1	1	1	1	318219	327005	0.0712468	2	2	2	2	2	207906	212533	0.0381679	1	1	1	1	1	45717.3	36476.7	0	0	0	0	0	0	101250	112842	0	0	0	0
2596	ü			cont_P35527		Keratin, type I cytoskeletal 9 OS=Homo sapiens GN=KRT9 PE=1 SV=3	KRT9	[GO:0005198]; GO:0003674_x000D_ [GO:0005200]; GO:0005198; GO:0007010; GO:0003674; GO:0006996; GO:0016043; GO:0071840; GO:0009987; GO:0008150_x000D_ [GO:0005829]; GO:0110165; GO:0005737; GO:0005575; GO:0005622_x000D_ [GO:0005882]; GO:0099513; GO:0045111; GO:0099512; GO:0005856; GO:0099081; GO:0043232; GO:0099080; GO:0043228; GO:0043229; GO:0110165; GO:0043226; GO:0005622; GO:0005575_x000D_ [GO:000…	Pf00038	66	62.027	5.39631e+07	3.04596e+07	0.362761	38	37	39	38	74	9.65386e+07	9.92038e+07	0.5313	61	60	64	63	123	1.14781e+08	1.17336e+08	0.515249	62	61	64	63	134	3.7113e+07	2.96116e+07	0.455859	40	39	42	41	70	2.7628e+07	3.07911e+07	0.417335	38	37	39
361				AT5G24300.2_x000D_; AT5G24300.1		Symbols: SSI1 Glycogen/starch synthases, ADP-glucose type chr5:8266934-8270860 FORWARD LENGTH=652<|>Symbols: SSI1, SSI, ATSS1 Glycogen/starch synthases, ADP-glucose type chr5:8266934-8270860 FORWARD LENGTH=652	SS1	[GO:0004373]; GO:0035251; GO:0008194; GO:0046527; GO:0016757; GO:0016758; GO:0016740; GO:0003824; GO:0003674_x000D_ [GO:0009011]; GO:0046527; GO:0016758; GO:0016757; GO:0016740; GO:0003824; GO:0003674_x000D_ [GO:0009501]; GO:0009536; GO:0043231; GO:0005737; GO:0043227; GO:0043229; GO:0110165; GO:0005622; GO:0043226; GO:0005575_x000D_ [GO:0009507]; GO:0009536; GO:0043231; GO:0005737; GO:0043227; G…	Pf00534, Pf08323	2	72.053	47414.5	0	0	0	0	0	0	0	27195.1	0	0	0	0	0	0	0	27054	0	0	0	0	0	0	0	689150	549855	0.0230061	1	1	1	1	1	605466	674785	0.0521472	2	2	2
1169				AT4G27440.1_x000D_; AT4G27440.2		Symbols: PORB protochlorophyllide oxidoreductase B chr4:13725648-13727107 FORWARD LENGTH=401<|>Symbols: PORB protochlorophyllide oxidoreductase B chr4:13725648-13727107 FORWARD LENGTH=401	PORB	[GO:0003729]; GO:0003723; GO:0003676; GO:0097159; GO:1901363; GO:0005488; GO:0003674_x000D_ [GO:0009507]; GO:0009536; GO:0043231; GO:0005737; GO:0043227; GO:0043229; GO:0110165; GO:0005622; GO:0043226; GO:0005575_x000D_ [GO:0009707]; GO:0009527; GO:0031969; GO:0031968; GO:0042170; GO:0009941; GO:0019867; GO:0098588; GO:0031967; GO:0031090; GO:0009526; GO:0009507; GO:0016020; GO:0031975; GO:004322…	Pf00106	5	43.332	3.52804e+06	1.99141e+06	0.154613	6	4	6	4	11	1.89024e+06	1.94242e+06	0.256858	8	6	8	6	12	946851	967923	0.129676	5	3	5	3	8	291735	232768	0.0598504	3	1	3	1	5	485327	540891	0.0523691	3	1	3
2647				AT4G17610.1		Symbols: tRNA/rRNA methyltransferase (SpoU) family protein chr4:9805652-9814910 REVERSE LENGTH=1850				3	207.796	47414.5	0	0	0	0	0	0	0	27195.1	0	0	0	0	0	0	0	27054	0	0	0	0	0	0	0	25033.8	19973.8	0.00972973	2	2	2	2	2	42785.4	47683.9	0.00918919	2	2	2
1008				AT3G19450.1		Symbols: CAD4, ATCAD4, CAD, CAD-C GroES-like zinc-binding alcohol dehydrogenase family protein chr3:6744859-6747005 FORWARD LENGTH=365	CAD4	[GO:0008270]; GO:0046914; GO:0046872; GO:0043169; GO:0043167; GO:0005488; GO:0003674_x000D_ [GO:0009809]; GO:0009699; GO:0009808; GO:0009698; GO:0019438; GO:0044550; GO:1901362; GO:0006725; GO:0019748; GO:1901360; GO:0044249; GO:0009058; GO:1901576; GO:0044237; GO:0008152; GO:0071704; GO:0009987; GO:0008150_x000D_ [GO:0016616]; GO:0016614; GO:0016491; GO:0003824; GO:0003674_x000D_ [GO:0045551]; G…	Pf00107, Pf08240	5	39.073	302291	170629	0.0821918	3	3	3	3	4	451875	464350	0.0958904	3	3	3	3	3	252053	257662	0.0273973	1	1	1	1	1	201685	160919	0.0273973	1	1	1	1	1	258855	288492	0.0273973	1	1	1
365				AT3G63410.1		Symbols: APG1, VTE3, IEP37, E37 S-adenosyl-L-methionine-dependent methyltransferases superfamily protein chr3:23415816-23417002 REVERSE LENGTH=338	VTE3	[GO:0008757]; GO:0008168; GO:0016741; GO:0016740; GO:0003824; GO:0003674_x000D_ [GO:0009507]; GO:0009536; GO:0043231; GO:0005737; GO:0043227; GO:0043229; GO:0110165; GO:0005622; GO:0043226; GO:0005575_x000D_ [GO:0009706]; GO:0009528; GO:0031969; GO:0019866; GO:0042170; GO:0009941; GO:0031090; GO:0031967; GO:0009526; GO:0009507; GO:0016020; GO:0043227; GO:0031975; GO:0043229; GO:0009536; GO:011016…	Pf08241	1	37.903	298906	168718	0.0414201	1	1	1	1	2	142959	146905	0.0414201	1	1	1	1	1	51624.2	52773.1	0	0	0	0	0	0	663787	529619	0.0414201	1	1	1	1	2	734343	818418	0.0414201	1	1	1
1256				AT2G32000.1		Symbols: DNA topoisomerase, type IA, core chr2:13615999-13621563 REVERSE LENGTH=865		[GO:0003677]; GO:0003676; GO:0097159; GO:1901363; GO:0005488; GO:0003674_x000D_ [GO:0003916]; GO:0016853; GO:0140097; GO:0003824; GO:0140640; GO:0003674_x000D_ [GO:0003917]; GO:0003916; GO:0016853; GO:0140097; GO:0003824; GO:0140640; GO:0003674_x000D_ [GO:0005634]; GO:0043231; GO:0043227; GO:0043229; GO:0043226; GO:0005622; GO:0110165; GO:0005575_x000D_ [GO:0006265]; GO:0006259; GO:0071103; GO:00…	Pf01131, Pf01751	4	96.959	59593.9	33637.9	0.00809249	1	1	1	1	1	38384.1	39443.8	0	0	0	0	0	0	49938.1	51049.5	0.0300578	2	2	2	2	2	99426.1	79329.6	0.00809249	1	1	1	1	1	83147.7	92667.2	0	0	0	0
2654				AT4G28710.1		Symbols: XIH, ATXIH Myosin family protein with Dil domain chr4:14172280-14181771 FORWARD LENGTH=1516	XI-H	[GO:0003774]; GO:0003674_x000D_ [GO:0005516]; GO:0005515; GO:0005488; GO:0003674_x000D_ [GO:0005524]; GO:0032559; GO:0035639; GO:0030554; GO:0032555; GO:0043168; GO:1901265; GO:0017076; GO:0032553; GO:0043167; GO:0097159; GO:1901363; GO:0000166; GO:0097367; GO:0005488; GO:0036094; GO:0003674_x000D_ [GO:0005737]; GO:0110165; GO:0005622; GO:0005575_x000D_ [GO:0007015]; GO:0097435; GO:0030036; GO:00…	Pf00063, Pf00612, Pf01843, Pf02736	3	172.046	95942	54154.7	0	0	0	0	0	0	55007.1	56525.7	0	0	0	0	0	0	44256.2	45241.1	0	0	0	0	0	0	55812.1	44531.1	0	0	0	0	0	0	67718.6	75471.6	0	0	0	0
1041				AT1G43700.1		Symbols: VIP1, SUE3 VIRE2-interacting protein 1 chr1:16484352-16486017 FORWARD LENGTH=341	VIP1	[GO:0000976]; GO:0001067; GO:1990837; GO:0003676; GO:0003690; GO:0043565; GO:0097159; GO:1901363; GO:0003677; GO:0005488; GO:0003674_x000D_ [GO:0003676]; GO:0097159; GO:1901363; GO:0005488; GO:0003674_x000D_ [GO:0003682]; GO:0044877; GO:0005488; GO:0003674_x000D_ [GO:0003700]; GO:0140110; GO:0006355; GO:0003674; GO:0006351; GO:0010468; GO:1903506; GO:0097659; GO:0060255; GO:2001141; GO:0032774; G…	Pf00170	8	37.768	848617	479003	0.184751	6	6	6	6	7	880668	904981	0.214076	6	6	6	6	7	770850	788005	0.243402	7	7	7	7	8	162870	129950	0	0	0	0	0	0	82939.9	92435.6	0	0	0	0
369				AT1G42960.1		Symbols: expressed protein localized to the inner membrane of the chloroplast. chr1:16125863-16127080 FORWARD LENGTH=168		[GO:0009706]; GO:0009528; GO:0031969; GO:0019866; GO:0042170; GO:0009941; GO:0031090; GO:0031967; GO:0009526; GO:0009507; GO:0016020; GO:0043227; GO:0031975; GO:0043229; GO:0009536; GO:0110165; GO:0043226; GO:0005622; GO:0043231; GO:0005737; GO:0005575_x000D_ [GO:0016020]; GO:0110165; GO:0005575		2	17.818	801946	452660	0.0416667	1	1	1	1	1	497348	511079	0.0952381	1	1	1	1	2	215721	220522	0.0952381	1	1	1	1	1	1.8079e+06	1.44248e+06	0.136905	2	2	2	2	3	2.70812e+06	3.01818e+06	0.136905	2	2	2
1798				AT5G14670.1		Symbols: ATARFA1B, ARFA1B ADP-ribosylation factor A1B chr5:4729319-4730495 FORWARD LENGTH=188	ADP-ribosylation factor A1B	[GO:0003729]; GO:0003723; GO:0003676; GO:0097159; GO:1901363; GO:0005488; GO:0003674_x000D_ [GO:0003924]; GO:0017111; GO:0016462; GO:0016818; GO:0016817; GO:0016787; GO:0003824; GO:0003674_x000D_ [GO:0005525]; GO:0032561; GO:0035639; GO:0019001; GO:0032555; GO:0043168; GO:1901265; GO:0017076; GO:0032553; GO:0043167; GO:0097159; GO:1901363; GO:0000166; GO:0097367; GO:0005488; GO:0036094; GO:000367…	Pf00025	9	21.521	1.35389e+06	764205	0.0797872	2	2	2	2	2	1.23438e+06	1.26846e+06	0.138298	3	3	3	3	3	1.07599e+06	1.09994e+06	0.191489	4	4	4	4	4	1.60201e+06	1.2782e+06	0.0797872	2	2	2	2	2	1.79266e+06	1.9979e+06	0.0797872	2	2	2
1328				AT4G36250.1		Symbols: ALDH3F1 aldehyde dehydrogenase 3F1 chr4:17151029-17153381 FORWARD LENGTH=484	ALDH3F1	[GO:0004029]; GO:0004030; GO:0016620; GO:0016903; GO:0016491; GO:0003824; GO:0003674_x000D_ [GO:0005737]; GO:0110165; GO:0005622; GO:0005575_x000D_ [GO:0006081]; GO:0044237; GO:0071704; GO:0008152; GO:0009987; GO:0008150_x000D_ [GO:0016620]; GO:0016903; GO:0016491; GO:0003824; GO:0003674_x000D_ [GO:0043878]; GO:0016620; GO:0016903; GO:0016491; GO:0003824; GO:0003674	Pf00171	3	53.581	47414.5	0	0	0	0	0	0	0	54929	56445.4	0.018595	1	1	1	1	1	27054	0	0	0	0	0	0	0	82390.3	65737.1	0.018595	1	1	1	1	1	137804	153581	0	0	0	0
372				AT1G56580.1		Symbols: SVB Protein of unknown function, DUF538 chr1:21198402-21198902 REVERSE LENGTH=166	SMALLER WITH VARIABLE BRANCHES	[GO:0009737]; GO:0009725; GO:0033993; GO:0097305; GO:0009719; GO:0010033; GO:1901700; GO:0050896; GO:0042221; GO:0008150_x000D_ [GO:0010090]; GO:0000904; GO:0010026; GO:0090626; GO:0000902; GO:0048468; GO:0030154; GO:0090558; GO:0009653; GO:0048856; GO:0048869; GO:0009888; GO:0032502; GO:0009987; GO:0008150	Pf04398	2	18.395	996852	562675	0.0542169	1	0	1	0	1	524866	539356	0.0542169	1	0	1	0	1	419384	428718	0.0542169	1	0	1	0	1	538047	429294	0.10241	2	1	2	1	2	807422	899863	0.10241	2	1	2
2663				AT3G22380.2		Symbols: TIC time for coffee chr3:7913181-7918967 FORWARD LENGTH=1555	TIC	[GO:0005634]; GO:0043231; GO:0043227; GO:0043229; GO:0043226; GO:0005622; GO:0110165; GO:0005575_x000D_ [GO:0005982]; GO:0044042; GO:0005976; GO:0005975; GO:0043170; GO:0044238; GO:0071704; GO:0008152; GO:0008150_x000D_ [GO:0006979]; GO:0006950; GO:0050896; GO:0008150_x000D_ [GO:0009414]; GO:0006950; GO:0009415; GO:0050896; GO:0001101; GO:0009628; GO:0010033; GO:0010035; GO:1901700; GO:1902074; G…		5	164.829	55915.4	31561.5	0.0205788	3	3	3	3	3	49989.9	51370	0.014791	2	2	2	2	2	42972.2	43928.6	0.0289389	4	4	4	4	4	39828.9	31778.4	0	0	0	0	0	0	33639.8	37491.2	0	0	0	0
414				AT1G21130.1		Symbols: O-methyltransferase family protein chr1:7399170-7400470 REVERSE LENGTH=373	IGMT4	[GO:0008171]; GO:0008168; GO:0016741; GO:0016740; GO:0003824; GO:0003674_x000D_ [GO:0008757]; GO:0008168; GO:0016741; GO:0016740; GO:0003824; GO:0003674_x000D_ [GO:0019438]; GO:0006725; GO:0044249; GO:0044237; GO:0009058; GO:0008152; GO:0009987; GO:0008150_x000D_ [GO:0032259]; GO:0008152; GO:0008150_x000D_ [GO:0046983]; GO:0005515; GO:0005488; GO:0003674	Pf00891, Pf08100	8	40.721	258938	146158	0.0321716	1	1	1	1	1	292410	300483	0.0589812	2	2	2	2	2	328811	336128	0.0589812	2	2	2	2	2	222277	177349	0	0	0	0	0	0	295603	329446	0	0	0	0
2490				AT4G34350.1		Symbols: CLB6, ISPH, HDR 4-hydroxy-3-methylbut-2-enyl diphosphate reductase chr4:16428681-16431038 REVERSE LENGTH=466	ISPH	[GO:0009570]; GO:0009532; GO:0009507; GO:0110165; GO:0009536; GO:0005575; GO:0043231; GO:0005737; GO:0043227; GO:0043229; GO:0005622; GO:0043226_x000D_ [GO:0019288]; GO:0006090; GO:0009240; GO:0019682; GO:0032787; GO:0008654; GO:0046490; GO:0008299; GO:0006081; GO:0006796; GO:0019637; GO:1901135; GO:0019752; GO:0006644; GO:0008610; GO:0090407; GO:0006720; GO:0044249; GO:0044237; GO:0071704; GO:00…	Pf02401	8	52.748	438678	247613	0.0815451	4	4	4	4	4	348043	357652	0.135193	6	6	6	6	6	432694	442324	0.130901	6	6	6	6	6	202372	161467	0	0	0	0	0	0	186228	207549	0	0	0	0
2670				AT5G51660.1		Symbols: CPSF160, ATCPSF160 cleavage and polyadenylation specificity factor 160 chr5:20980250-20989268 FORWARD LENGTH=1442	CPSF160	[GO:0003676]; GO:0097159; GO:1901363; GO:0005488; GO:0003674_x000D_ [GO:0003723]; GO:0003676; GO:0097159; GO:1901363; GO:0005488; GO:0003674_x000D_ [GO:0005634]; GO:0043231; GO:0043227; GO:0043229; GO:0043226; GO:0005622; GO:0110165; GO:0005575_x000D_ [GO:0006378]; GO:0031124; GO:0043631; GO:0006397; GO:0031123; GO:0016070; GO:0006396; GO:0016071; GO:0090304; GO:0010467; GO:0006139; GO:0043170; G…	Pf03178, Pf10433	7	157.976	57315.8	32352	0.00485437	1	1	1	1	1	43355.6	44552.6	0.00485437	1	1	1	1	1	39918.9	40807.3	0.00485437	1	1	1	1	1	31264.5	24945.1	0	0	0	0	0	0	43550.3	48536.3	0	0	0	0
2263				ATCG01110.1		Symbols: NDHH NAD(P)H dehydrogenase subunit H chrC:122011-123192 REVERSE LENGTH=393	ndhH	[GO:0003959]; GO:0016651; GO:0016491; GO:0003824; GO:0003674_x000D_ [GO:0008137]; GO:0009055; GO:0015453; GO:0050136; GO:0016491; GO:0022900; GO:0015399; GO:0003954; GO:0003955; GO:0003824; GO:0006091; GO:0022804; GO:0016651; GO:0016655; GO:0003674; GO:0044237; GO:0022857; GO:0008152; GO:0009987; GO:0005215; GO:0055085; GO:0008150; GO:0006810; GO:0051234; GO:0051179_x000D_ [GO:0009535]; GO:003196…	Pf00346	5	45.473	337389	190440	0.0534351	2	2	2	2	2	352734	362472	0.145038	5	5	5	5	6	285447	291800	0.104326	3	3	3	3	4	122895	98054.6	0	0	0	0	0	0	130660	145619	0	0	0	0
378				AT3G14080.1_x000D_; AT3G14080.2		Symbols: Small nuclear ribonucleoprotein family protein chr3:4667717-4668989 FORWARD LENGTH=128<|>Symbols: Small nuclear ribonucleoprotein family protein chr3:4667717-4668989 FORWARD LENGTH=128	LSM1; LSM1B	[GO:0000290]; GO:0000956; GO:0110156; GO:0000288; GO:0006402; GO:0110154; GO:0061157; GO:0006401; GO:0010629; GO:0016071; GO:0016070; GO:0017148; GO:0043488; GO:0050779; GO:0061014; GO:0009057; GO:0034655; GO:0010468; GO:0010605; GO:0090304; GO:0006417; GO:0010558; GO:0031327; GO:0034249; GO:0051248; GO:0043487; GO:0061013; GO:0031331; GO:0051254; GO:1903313; GO:0043170; GO:1901575; GO:0006139; G…	Pf01423	2	14.684	47414.5	0	0	0	0	0	0	0	27195.1	0	0.0546875	1	1	1	1	1	220574	225483	0.0703125	1	1	1	1	1	38601.3	0	0	0	0	0	0	0	29628.3	0	0	0	0	0
1130				AT4G35090.1		Symbols: CAT2 catalase 2 chr4:16700937-16703215 REVERSE LENGTH=492	CAT2	[GO:0004096]; GO:0004601; GO:0016209; GO:0016684; GO:0003674; GO:0098869; GO:0016491; GO:1990748; GO:0003824; GO:0009987; GO:0098754; GO:0097237; GO:0008150; GO:0009636; GO:0070887; GO:0042221; GO:0051716; GO:0050896_x000D_ [GO:0005737]; GO:0110165; GO:0005622; GO:0005575_x000D_ [GO:0006979]; GO:0006950; GO:0050896; GO:0008150_x000D_ [GO:0006995]; GO:0009267; GO:0043562; GO:0031669; GO:0033554; G…	Pf00199, Pf06628	42	56.895	1.03399e+08	5.83637e+07	0.477642	25	13	26	14	55	1.27818e+08	1.31347e+08	0.502033	36	19	39	22	90	1.29763e+08	1.32651e+08	0.52439	38	19	41	22	97	1.93362e+07	1.54279e+07	0.313008	16	7	16	7	24	1.99553e+07	2.22399e+07	0.400407	18	8	18
1608				AT2G24940.1		Symbols: AtMAPR2, MAPR2 membrane-associated progesterone binding protein 2 chr2:10609447-10609749 FORWARD LENGTH=100	MP3	[GO:0005496]; GO:0008289; GO:0097159; GO:0005488; GO:0003674_x000D_ [GO:0005634]; GO:0043231; GO:0043227; GO:0043229; GO:0043226; GO:0005622; GO:0110165; GO:0005575_x000D_ [GO:0012505]; GO:0110165; GO:0005575_x000D_ [GO:0016020]; GO:0110165; GO:0005575	Pf00173	6	11.024	2.78862e+06	1.57404e+06	0.58	6	6	6	6	6	1.91493e+06	1.96779e+06	0.47	5	5	5	5	5	1.56384e+06	1.59865e+06	0.47	5	5	5	5	5	820064	654309	0.07	1	1	1	1	1	767625	855510	0	0	0	0
892				AT2G44490.1		Symbols: PEN2, BGLU26 Glycosyl hydrolase superfamily protein chr2:18364872-18367515 FORWARD LENGTH=560	BGLU26	[GO:0004553]; GO:0016798; GO:0016787; GO:0003824; GO:0003674_x000D_ [GO:0005777]; GO:0042579; GO:0043231; GO:0005737; GO:0043227; GO:0043229; GO:0110165; GO:0005622; GO:0043226; GO:0005575_x000D_ [GO:0005975]; GO:0044238; GO:0071704; GO:0008152; GO:0008150_x000D_ [GO:0008422]; GO:0015926; GO:0004553; GO:0016798; GO:0016787; GO:0003824; GO:0003674_x000D_ [GO:0009617]; GO:0051707; GO:0043207; GO:00…	Pf00232	4	63.875	201773	113891	0.0392857	2	2	2	2	2	108706	111707	0.0678571	3	3	3	3	3	177801	181758	0.0125	1	1	1	1	1	94473	75377.6	0	0	0	0	0	0	123469	137605	0.0392857	2	2	2
382				AT1G18490.1		Symbols: Protein of unknown function (DUF1637) chr1:6367116-6368640 FORWARD LENGTH=282	PCO3	[GO:0005506]; GO:0046914; GO:0046872; GO:0043169; GO:0043167; GO:0005488; GO:0003674_x000D_ [GO:0005634]; GO:0043231; GO:0043227; GO:0043229; GO:0043226; GO:0005622; GO:0110165; GO:0005575_x000D_ [GO:0005737]; GO:0110165; GO:0005622; GO:0005575_x000D_ [GO:0016702]; GO:0016701; GO:0051213; GO:0016491; GO:0003824; GO:0003674_x000D_ [GO:0017172]; GO:0016702; GO:0016701; GO:0051213; GO:0016491; GO:00…	Pf07847	2	31.271	503952	284457	0.0390071	1	1	1	1	1	386363	397030	0.0390071	1	1	1	1	1	414820	424052	0.0886525	2	2	2	2	2	110493	88159.4	0	0	0	0	0	0	110608	123271	0	0	0	0
383				AT1G23100.1		Symbols: GroES-like family protein chr1:8195867-8196336 FORWARD LENGTH=97		[GO:0005524]; GO:0032559; GO:0035639; GO:0030554; GO:0032555; GO:0043168; GO:1901265; GO:0017076; GO:0032553; GO:0043167; GO:0097159; GO:1901363; GO:0000166; GO:0097367; GO:0005488; GO:0036094; GO:0003674_x000D_ [GO:0005759]; GO:0070013; GO:0005739; GO:0043233; GO:0043229; GO:0043231; GO:0005737; GO:0031974; GO:0043226; GO:0005622; GO:0043227; GO:0110165; GO:0005575_x000D_ [GO:0044183]; GO:000367…	Pf00166	2	10.54	542407	306163	0.195876	2	2	2	2	2	369336	379532	0	0	0	0	0	0	402461	411418	0.195876	2	2	2	2	2	157035	125294	0	0	0	0	0	0	113763	126787	0	0	0	0
9				AT1G79040.1		Symbols: PSBR photosystem II subunit R chr1:29736085-29736781 FORWARD LENGTH=140	PSBR	[GO:0003729]; GO:0003723; GO:0003676; GO:0097159; GO:1901363; GO:0005488; GO:0003674_x000D_ [GO:0009535]; GO:0031968; GO:0055035; GO:0009534; GO:0019867; GO:0098588; GO:0031967; GO:0042170; GO:0042651; GO:0031976; GO:0009507; GO:0016020; GO:0031090; GO:0031975; GO:0043227; GO:0043229; GO:0009526; GO:0034357; GO:0009579; GO:0009536; GO:0110165; GO:0043226; GO:0005622; GO:0043232; GO:0043231; GO:00…	Pf04725	9	14.577	1.67732e+06	946764	0.1	1	1	1	1	1	1.41453e+06	1.45358e+06	0.1	1	1	1	1	2	1.77459e+06	1.81408e+06	0.1	1	1	1	1	1	4.30603e+06	3.43567e+06	0.1	4	4	4	4	6	5.03685e+06	5.61351e+06	0.1	3	3	3
2637	ü			cont_P04264		Keratin, type II cytoskeletal 1 OS=Homo sapiens GN=KRT1 PE=1 SV=6	KRT1	[GO:0001533]; GO:0005886; GO:0016020; GO:0071944; GO:0110165; GO:0005575_x000D_ [GO:0001867]; GO:0006956; GO:0045087; GO:0002252; GO:0002253; GO:0006959; GO:0006955; GO:0098542; GO:0002376; GO:0050778; GO:0050896; GO:0006952; GO:0051707; GO:0008150; GO:0002684; GO:0048584; GO:0050776; GO:0006950; GO:0043207; GO:0044419; GO:0002682; GO:0048518; GO:0048583; GO:0009605; GO:0009607; GO:0050789; GO:00…	Pf00038, Pf16208, Pf16210	105	65.999	8.40318e+07	4.74319e+07	0.375776	63	53	67	57	97	1.70877e+08	1.75595e+08	0.442547	90	79	102	90	185	2.02428e+08	2.06933e+08	0.425466	104	89	118	101	217	5.13176e+07	4.0945e+07	0.347826	53	45	56	48	85	6.1377e+07	6.8404e+07	0.400621	67	56	70
386				AT2G40765.1		Symbols: unknown protein; FUNCTIONS IN: molecular_function unknown; INVOLVED IN: biological_process unknown; LOCATED IN: mitochondrion, mitochondrial respiratory chain complex III; EXPRESSED IN: 24 plant structures; EXPRESSED DURING: 15 growth stages; Has 32 Blast hits to 32 proteins in 11 species: Archae - 0; Bacteria - 0; Metazoa - 0; Fungi - 0; Plants - 32; Viruses - 0; Other Eukaryotes - 0 (s…	UCRY	[GO:0016020]; GO:0110165; GO:0005575		1	5.972	47414.5	0	0	0	0	0	0	0	27195.1	0	0	0	0	0	0	0	27054	0	0	0	0	0	0	0	38601.3	0	0	0	0	0	0	0	29628.3	0	0	0	0	0
387				AT3G19508.1		Symbols: unknown protein; LOCATED IN: mitochondrion; Has 34 Blast hits to 34 proteins in 14 species: Archae - 0; Bacteria - 0; Metazoa - 0; Fungi - 0; Plants - 34; Viruses - 0; Other Eukaryotes - 0 (source: NCBI BLink). chr3:6762378-6762696 REVERSE LENGTH=81			Pf05347	2	9.636	626169	353442	0.135802	2	2	2	2	2	303206	311577	0.123457	1	1	1	1	1	413092	422285	0.123457	1	1	1	1	1	228107	182001	0	0	0	0	0	0	135222	150703	0	0	0	0
388				AT3G55630.3		Symbols: ATDFD, DFD, FPGS3 DHFS-FPGS homolog D chr3:20636785-20639395 FORWARD LENGTH=492	FPGS3	[GO:0004326]; GO:0016881; GO:0046901; GO:0016879; GO:0009396; GO:0046900; GO:0016874; GO:0006760; GO:0042398; GO:0042559; GO:0003824; GO:0006575; GO:0042558; GO:1901566; GO:0018130; GO:0019438; GO:0044271; GO:1901362; GO:0003674; GO:0044237; GO:1901564; GO:0006725; GO:0046483; GO:1901360; GO:1901576; GO:0044249; GO:0034641; GO:0008152; GO:0009987; GO:0006807; GO:0071704; GO:0009058; GO:0008150_x0…	Pf08245	2	55.132	543689	306886	0.0162602	1	1	1	1	1	297803	306025	0.0243902	1	1	1	1	1	167771	171505	0.0406504	2	2	2	2	2	63380.4	50569.6	0.0243902	1	1	1	1	1	84884.2	94602.5	0.0243902	1	1	1
639				AT2G15690.1		Symbols: Tetratricopeptide repeat (TPR)-like superfamily protein chr2:6831855-6833594 REVERSE LENGTH=579	PCMP-H66	[GO:0003723]; GO:0003676; GO:0097159; GO:1901363; GO:0005488; GO:0003674_x000D_ [GO:0003729]; GO:0003723; GO:0003676; GO:0097159; GO:1901363; GO:0005488; GO:0003674_x000D_ [GO:0005739]; GO:0043231; GO:0005737; GO:0043227; GO:0043229; GO:0110165; GO:0005622; GO:0043226; GO:0005575_x000D_ [GO:0008270]; GO:0046914; GO:0046872; GO:0043169; GO:0043167; GO:0005488; GO:0003674_x000D_ [GO:0009451]; GO:00…	Pf01535, Pf14432	9	65.572	1.86085e+06	1.05036e+06	0.11399	8	8	8	8	9	1.09449e+06	1.12471e+06	0.112263	7	7	7	7	8	1.46323e+06	1.49579e+06	0.129534	9	9	9	9	11	145238	115882	0.0138169	1	1	1	1	2	187478	208943	0.0362694	2	2	2
1198				AT3G53020.1		Symbols: STV1, RPL24B, RPL24 Ribosomal protein L24e family protein chr3:19660749-19661912 REVERSE LENGTH=163	RPL24B	[GO:0002181]; GO:0006412; GO:0009059; GO:0019538; GO:0043043; GO:0010467; GO:0043170; GO:1901576; GO:0044238; GO:1901564; GO:0006518; GO:0043604; GO:1901566; GO:0071704; GO:0009058; GO:0008152; GO:0006807; GO:0043603; GO:0044271; GO:0008150; GO:0034641; GO:0044249; GO:0044237; GO:0009987_x000D_ [GO:0003729]; GO:0003723; GO:0003676; GO:0097159; GO:1901363; GO:0005488; GO:0003674_x000D_ [GO:0003735…	Pf01246	5	18.62	2.08341e+06	1.17599e+06	0.141104	3	3	3	3	4	2.38182e+06	2.44758e+06	0.214724	4	4	4	4	5	1.24764e+06	1.27541e+06	0.214724	4	4	4	4	4	3.37195e+06	2.69039e+06	0.165644	3	3	3	3	3	3.31636e+06	3.69605e+06	0.214724	4	4	4
2693				AT3G27960.1		Symbols: Tetratricopeptide repeat (TPR)-like superfamily protein chr3:10380513-10382593 REVERSE LENGTH=663	KLCR2	[GO:0009860]; GO:0000904; GO:0003006; GO:0009932; GO:0048588; GO:0048868; GO:0000902; GO:0048468; GO:0022414; GO:0032502; GO:0009826; GO:0016049; GO:0048589; GO:0048856; GO:0009856; GO:0009653; GO:0048869; GO:0030154; GO:0008150; GO:0000003; GO:0060560; GO:0009987; GO:0040007; GO:0044706; GO:0032501_x000D_ [GO:0031347]; GO:0080134; GO:0048583; GO:0050789; GO:0065007; GO:0008150	Pf13374, Pf13424, Pf17874	3	72.469	92960	52471.4	0	0	0	0	0	0	55958.1	57503	0	0	0	0	0	0	98261	100448	0	0	0	0	0	0	129952	103685	0.0180995	1	1	1	1	1	136781	152440	0.0603318	4	4	4
392				AT5G20630.1		Symbols: GLP3, GLP3A, GLP3B, ATGER3, GER3 germin 3 chr5:6975315-6975950 REVERSE LENGTH=211	GER3	[GO:0030145]; GO:0046914; GO:0046872; GO:0043169; GO:0043167; GO:0005488; GO:0003674_x000D_ [GO:0031012]; GO:0030312; GO:0110165; GO:0071944; GO:0005575_x000D_ [GO:0048046]; GO:0005576; GO:0110165; GO:0005575	Pf00190	1	21.822	1.16559e+06	657918	0.042654	1	1	1	1	1	265875	273216	0.109005	1	1	1	1	1	138968	142061	0	0	0	0	0	0	863304	688808	0.042654	1	1	1	1	1	1.323e+06	1.47447e+06	0.151659	2	2	2
989				AT1G22300.1		Symbols: GRF10, 14-3-3EPSILON, GF14 EPSILON general regulatory factor 10 chr1:7879146-7881103 REVERSE LENGTH=254	GRF10	[GO:0005634]; GO:0043231; GO:0043227; GO:0043229; GO:0043226; GO:0005622; GO:0110165; GO:0005575_x000D_ [GO:0005737]; GO:0110165; GO:0005622; GO:0005575_x000D_ [GO:0007165]; GO:0009987; GO:0050794; GO:0007154; GO:0023052; GO:0051716; GO:0008150; GO:0050789; GO:0050896; GO:0065007_x000D_ [GO:0009742]; GO:0043401; GO:0071367; GO:0009755; GO:0071383; GO:0009741; GO:0032870; GO:0071396; GO:0071407; G…	Pf00244	7	28.897	1.36171e+06	768622	0.267717	9	6	9	6	11	1.05325e+06	1.08232e+06	0.295276	8	5	8	5	11	951867	973051	0.330709	9	6	9	6	13	1.32464e+06	1.05689e+06	0.173228	5	4	5	4	6	1.7062e+06	1.90154e+06	0.23622	7	5	7
1689				AT3G54860.1		Symbols: ATVPS33, VPS33 Sec1/munc18-like (SM) proteins superfamily chr3:20324286-20329841 REVERSE LENGTH=592	VPS33	[GO:0005773]; GO:0043231; GO:0005737; GO:0043227; GO:0043229; GO:0110165; GO:0005622; GO:0043226; GO:0005575_x000D_ [GO:0005774]; GO:0098588; GO:0005773; GO:0031090; GO:0043231; GO:0005737; GO:0016020; GO:0043227; GO:0043229; GO:0110165; GO:0005622; GO:0043226; GO:0005575_x000D_ [GO:0006886]; GO:0015031; GO:0046907; GO:0008104; GO:0045184; GO:0071702; GO:0071705; GO:0006810; GO:0051641; GO:005164…	Pf00995	3	66.87	47414.5	0	0	0	0	0	0	0	27195.1	0	0	0	0	0	0	0	27054	0	0	0	0	0	0	0	63225	50445.7	0	0	0	0	0	0	92344.6	102917	0.0253378	2	2	2
2124				AT5G57590.1		Symbols: BIO1 adenosylmethionine-8-amino-7-oxononanoate transaminases chr5:23318593-23322687 REVERSE LENGTH=833	BIO3-BIO1	[GO:0000287]; GO:0046872; GO:0043169; GO:0043167; GO:0005488; GO:0003674_x000D_ [GO:0004015]; GO:0008483; GO:0016769; GO:0016740; GO:0003824; GO:0003674_x000D_ [GO:0004141]; GO:0016882; GO:0016879; GO:0016874; GO:0003824; GO:0003674_x000D_ [GO:0005524]; GO:0032559; GO:0035639; GO:0030554; GO:0032555; GO:0043168; GO:1901265; GO:0017076; GO:0032553; GO:0043167; GO:0097159; GO:1901363; GO:0000166; G…	Pf00202, Pf13500	3	91.877	90210.7	50919.6	0.0252101	2	2	2	2	2	61940.7	63650.7	0.0252101	2	2	2	2	2	79185.5	80947.8	0.0588235	5	5	5	5	5	37307	29766.3	0.0156062	1	1	1	1	1	27859.3	31048.9	0	0	0	0
396				AT1G76060.1		Symbols: EMB1793 LYR family of Fe/S cluster biogenesis protein chr1:28543367-28543840 REVERSE LENGTH=157	EMB1793	[GO:0005759]; GO:0070013; GO:0005739; GO:0043233; GO:0043229; GO:0043231; GO:0005737; GO:0031974; GO:0043226; GO:0005622; GO:0043227; GO:0110165; GO:0005575_x000D_ [GO:0032981]; GO:0010257; GO:0033108; GO:0065003; GO:0007005; GO:0022607; GO:0043933; GO:0006996; GO:0016043; GO:0044085; GO:0071840; GO:0009987; GO:0008150_x000D_ [GO:0034551]; GO:0017062; GO:0033108; GO:0017004; GO:0065003; GO:000700…	Pf05347	1	18.494	388978	219559	0	0	0	0	0	0	432080	444009	0.0955414	1	1	1	1	1	446560	456499	0.159236	2	2	2	2	2	94653.1	75521.3	0	0	0	0	0	0	96715.7	107789	0	0	0	0
2710				AT2G41680.1		Symbols: NTRC NADPH-dependent thioredoxin reductase C chr2:17376349-17379028 REVERSE LENGTH=529	NTRC	[GO:0004791]; GO:0016209; GO:0047134; GO:0003674; GO:0098869; GO:0015035; GO:0016668; GO:1990748; GO:0015036; GO:0140096; GO:0016667; GO:0009987; GO:0098754; GO:0097237; GO:0003824; GO:0016491; GO:0008150; GO:0009636; GO:0070887; GO:0042221; GO:0051716; GO:0050896_x000D_ [GO:0005737]; GO:0110165; GO:0005622; GO:0005575_x000D_ [GO:0008047]; GO:0030234; GO:0098772; GO:0003674_x000D_ [GO:0009507]; G…	Pf00070, Pf00085, Pf07992	8	57.913	894395	504843	0.073724	5	5	5	5	6	687110	706080	0.160681	6	6	6	6	6	688488	703811	0.115312	5	5	5	5	6	555975	443599	0.0378072	2	2	2	2	3	619697	690645	0.0321361	2	2	2
398				AT5G19140.1		Symbols: ATAILP1, AILP1 Aluminium induced protein with YGL and LRDR motifs chr5:6423398-6425785 FORWARD LENGTH=234	AILP1		Pf12481	2	25	1.01754e+06	574354	0.0982906	2	2	2	2	2	630523	647930	0.0982906	2	2	2	2	2	757803	774668	0.0982906	2	2	2	2	2	287096	229067	0.0982906	2	2	2	2	2	352200	392523	0.0384615	1	1	1
2716				AT1G53500.1		Symbols: MUM4, RHM2, ATRHM2, ATMUM4 NAD-dependent epimerase/dehydratase family protein chr1:19967157-19969239 REVERSE LENGTH=667	RHM2	[GO:0008460]; GO:0016836; GO:0016835; GO:0016829; GO:0003824; GO:0003674_x000D_ [GO:0009225]; GO:0055086; GO:1901135; GO:0006139; GO:0044281; GO:0071704; GO:0006725; GO:0034641; GO:0044238; GO:0046483; GO:1901360; GO:0008152; GO:0044237; GO:0006807; GO:0008150; GO:0009987_x000D_ [GO:0010192]; GO:0010191; GO:0044249; GO:0044237; GO:0009058; GO:0008152; GO:0009987; GO:0008150_x000D_ [GO:0010214]; G…	Pf04321, Pf16363	3	75.178	132020	74519.1	0.0689655	5	1	5	1	6	64412.1	66190.4	0.103448	7	1	7	1	7	64408	65841.4	0.095952	6	2	6	2	7	44774.5	35724.4	0.0284858	2	1	2	1	2	79473.8	88572.7	0.0254873	2	0	2
1759				AT4G14040.1		Symbols: EDA38, SBP2 selenium-binding protein 2 chr4:8100691-8102828 REVERSE LENGTH=487	SBP2	[GO:0008430]; GO:0005488; GO:0003674_x000D_ [GO:0010197]; GO:0000741; GO:0009559; GO:0048284; GO:0006997; GO:0030154; GO:0009561; GO:0006996; GO:0048869; GO:0032501; GO:0009553; GO:0016043; GO:0009987; GO:0032502; GO:0008150; GO:0048229; GO:0071840; GO:0007275; GO:0048856	Pf05694	9	53.903	1.00995e+06	570070	0.151951	7	3	7	3	8	1.31318e+06	1.34943e+06	0.273101	10	6	10	6	11	1.17068e+06	1.19674e+06	0.215606	9	4	9	4	11	364958	291191	0.0554415	3	1	3	1	3	489144	545145	0.0821355	4	2	4
2724				AT5G47010.1		Symbols: UPF1, LBA1, ATUPF1 RNA helicase, putative chr5:19072009-19078856 FORWARD LENGTH=1254	UPF1	[GO:0000184]; GO:0000956; GO:0006402; GO:0006401; GO:0010629; GO:0016071; GO:0009057; GO:0016070; GO:0034655; GO:0010468; GO:0010605; GO:0043170; GO:1901575; GO:0090304; GO:0006139; GO:0019439; GO:0044270; GO:0046700; GO:1901361; GO:0060255; GO:0009892; GO:0071704; GO:0009056; GO:0006725; GO:0034641; GO:0044238; GO:0046483; GO:1901360; GO:0044248; GO:0019222; GO:0048519; GO:0008152; GO:0044237; G…	Pf09416, Pf13086, Pf13087, Pf18141	8	136.783	104478	58972.7	0.00956938	1	1	1	1	1	60363.1	62029.6	0	0	0	0	0	0	78740.4	80492.8	0.00558214	1	1	1	1	1	89640.2	71521.7	0.00558214	1	1	1	1	1	93328.4	104013	0.00558214	1	1	1
102				AT5G48810.1		Symbols: ATB5-B, B5 #3, ATCB5-D, CB5-D cytochrome B5 isoform D chr5:19789249-19790180 REVERSE LENGTH=140	CYTB5-D	[GO:0005789]; GO:0031090; GO:0042175; GO:0098827; GO:0016020; GO:0043227; GO:0012505; GO:0031984; GO:0005783; GO:0110165; GO:0043226; GO:0043229; GO:0043231; GO:0005737; GO:0005575; GO:0005622_x000D_ [GO:0016020]; GO:0110165; GO:0005575_x000D_ [GO:0020037]; GO:0046906; GO:0097159; GO:1901363; GO:0005488; GO:0003674_x000D_ [GO:0043231]; GO:0043227; GO:0043229; GO:0043226; GO:0005622; GO:0110165; G…	Pf00173	3	15.088	884863	499463	0.114286	1	1	1	1	1	766130	787281	0.114286	1	1	1	1	1	513780	525214	0.114286	1	1	1	1	1	555143	442935	0	0	0	0	0	0	948499	1.05709e+06	0.114286	1	1	1
1094				AT4G39260.1		Symbols: CCR1, ATGRP8, GR-RBP8, GRP8 cold, circadian rhythm, and RNA binding 1 chr4:18274166-18274958 REVERSE LENGTH=169	RBG8	[GO:0000380]; GO:0000398; GO:0000377; GO:0006397; GO:0000375; GO:0006396; GO:0016071; GO:0008380; GO:0016070; GO:0010467; GO:0090304; GO:0043170; GO:0006139; GO:0071704; GO:0006725; GO:0034641; GO:0044238; GO:0046483; GO:1901360; GO:0008152; GO:0044237; GO:0006807; GO:0008150; GO:0009987_x000D_ [GO:0003723]; GO:0003676; GO:0097159; GO:1901363; GO:0005488; GO:0003674_x000D_ [GO:0003727]; GO:000372…	Pf00076	14	16.569	1.43155e+07	8.08041e+06	0.47929	11	8	11	8	14	1.02911e+07	1.05752e+07	0.485207	12	9	12	9	16	1.16593e+07	1.19188e+07	0.485207	12	9	12	9	20	8.48933e+06	6.77342e+06	0.47929	9	6	9	6	10	7.3938e+06	8.24031e+06	0.449704	7	6	7
2684				AT1G15280.2		Symbols: CASC3/Barentsz eIF4AIII binding chr1:5252538-5256214 FORWARD LENGTH=585		[GO:0000184]; GO:0000956; GO:0006402; GO:0006401; GO:0010629; GO:0016071; GO:0009057; GO:0016070; GO:0034655; GO:0010468; GO:0010605; GO:0043170; GO:1901575; GO:0090304; GO:0006139; GO:0019439; GO:0044270; GO:0046700; GO:1901361; GO:0060255; GO:0009892; GO:0071704; GO:0009056; GO:0006725; GO:0034641; GO:0044238; GO:0046483; GO:1901360; GO:0044248; GO:0019222; GO:0048519; GO:0008152; GO:0044237; G…	Pf09405	5	63.397	73146	41287.4	0	0	0	0	0	0	58541.7	60157.9	0.0290598	1	1	1	1	1	75114.2	76785.9	0.0290598	1	1	1	1	1	64339.5	51334.9	0.0290598	1	1	1	1	1	62247.7	69374.4	0.017094	1	1	1
873				AT5G42270.1		Symbols: VAR1, FTSH5 FtsH extracellular protease family chr5:16902659-16905102 FORWARD LENGTH=704	FTSH5	[GO:0003729]; GO:0003723; GO:0003676; GO:0097159; GO:1901363; GO:0005488; GO:0003674_x000D_ [GO:0004176]; GO:0008233; GO:0140657; GO:0016787; GO:0140096; GO:0003674; GO:0003824_x000D_ [GO:0004222]; GO:0004175; GO:0008237; GO:0008233; GO:0016787; GO:0140096; GO:0003824; GO:0003674_x000D_ [GO:0005524]; GO:0032559; GO:0035639; GO:0030554; GO:0032555; GO:0043168; GO:1901265; GO:0017076; GO:0032553; G…	Pf00004, Pf01434, Pf17862	10	75.185	238547	134648	0.0284091	2	0	2	0	2	196881	202316	0	0	0	0	0	0	309183	316064	0	0	0	0	0	0	811861	647764	0.0738636	7	0	7	0	8	976358	1.08814e+06	0.0909091	8	1	8
2755	ü			cont_Q7Z794		Keratin, type II cytoskeletal 1b OS=Homo sapiens GN=KRT77 PE=2 SV=3	KRT77	[GO:0001533]; GO:0005886; GO:0016020; GO:0071944; GO:0110165; GO:0005575_x000D_ [GO:0005829]; GO:0110165; GO:0005737; GO:0005575; GO:0005622_x000D_ [GO:0005856]; GO:0043232; GO:0043228; GO:0043229; GO:0043226; GO:0005622; GO:0110165; GO:0005575_x000D_ [GO:0030280]; GO:0005198; GO:0003674_x000D_ [GO:0031424]; GO:0032501; GO:0030216; GO:0008150; GO:0009913; GO:0043588; GO:0030855; GO:0008544; GO:00…	Pf00038, Pf16208	7	61.864	47414.5	0	0.067474	8	1	8	1	9	364180	374234	0.17128	15	7	15	7	16	149935	153271	0.128028	11	3	11	3	14	38601.3	0	0.0484429	5	0	5	0	5	116056	129343	0.0692042	7	1	7
2358				AT4G00450.1		Symbols: CRP, CCT RNA polymerase II transcription mediators chr4:202425-210666 FORWARD LENGTH=2253				9	249.23	47414.5	0	0	0	0	0	0	0	27195.1	0	0	0	0	0	0	0	20498.8	20955	0	0	0	0	0	0	38601.3	0	0	0	0	0	0	0	29628.3	0	0	0	0	0
473				AT3G15000.1		Symbols: cobalt ion binding chr3:5050321-5052121 FORWARD LENGTH=395	MORF8	[GO:0003729]; GO:0003723; GO:0003676; GO:0097159; GO:1901363; GO:0005488; GO:0003674_x000D_ [GO:0005739]; GO:0043231; GO:0005737; GO:0043227; GO:0043229; GO:0110165; GO:0005622; GO:0043226; GO:0005575_x000D_ [GO:0006397]; GO:0006396; GO:0016071; GO:0016070; GO:0010467; GO:0090304; GO:0043170; GO:0006139; GO:0071704; GO:0006725; GO:0034641; GO:0044238; GO:0046483; GO:1901360; GO:0008152; GO:004423…		6	42.843	1.01616e+07	5.73572e+06	0.124051	5	5	5	5	8	7.49649e+06	7.70345e+06	0.124051	5	5	5	5	7	8.47651e+06	8.66516e+06	0.141772	6	6	6	6	8	684107	545832	0.0607595	2	2	2	2	2	576806	642844	0.0556962	2	2	2
2519				AT4G25630.1		Symbols: FIB2, ATFIB2 fibrillarin 2 chr4:13074239-13076205 FORWARD LENGTH=320	FIB2	[GO:0000494]; GO:0031126; GO:0034963; GO:0043144; GO:0043628; GO:0033967; GO:0016074; GO:0034470; GO:0031123; GO:0034660; GO:0006396; GO:0016070; GO:0010467; GO:0090304; GO:0043170; GO:0006139; GO:0071704; GO:0006725; GO:0034641; GO:0044238; GO:0046483; GO:1901360; GO:0008152; GO:0044237; GO:0006807; GO:0008150; GO:0009987_x000D_ [GO:0003723]; GO:0003676; GO:0097159; GO:1901363; GO:0005488; GO:00…	Pf01269	15	33.632	1.83491e+06	1.03572e+06	0.121875	4	4	4	4	5	1.12893e+06	1.1601e+06	0.18125	6	6	6	6	7	1.39128e+06	1.42224e+06	0.16875	5	5	5	5	6	1.49492e+06	1.19276e+06	0.121875	4	4	4	4	6	1.42286e+06	1.58577e+06	0.121875	4	4	4
334				AT1G54780.1		Symbols: TLP18.3 thylakoid lumen 18.3 kDa protein chr1:20439533-20440953 FORWARD LENGTH=285		[GO:0003729]; GO:0003723; GO:0003676; GO:0097159; GO:1901363; GO:0005488; GO:0003674_x000D_ [GO:0003993]; GO:0016791; GO:0042578; GO:0016788; GO:0016787; GO:0003824; GO:0003674_x000D_ [GO:0010206]; GO:0030091; GO:0009765; GO:0019538; GO:0006091; GO:0019684; GO:0043170; GO:0044238; GO:1901564; GO:0044237; GO:0015979; GO:0071704; GO:0008152; GO:0006807; GO:0009987; GO:0008150_x000D_ [GO:0016020]; G…	Pf04536	6	31.12	47414.5	0	0	0	0	0	0	0	216100	222066	0	0	0	0	0	0	27054	0	0	0	0	0	0	0	263652	210361	0.045614	1	1	1	1	1	355705	396429	0.045614	1	1	1
2546	ü			cont_P35908		Keratin, type II cytoskeletal 2 epidermal OS=Homo sapiens GN=KRT2 PE=1 SV=2	KRT2	[GO:0001533]; GO:0005886; GO:0016020; GO:0071944; GO:0110165; GO:0005575_x000D_ [GO:0003334]; GO:0002064; GO:0030216; GO:0048468; GO:0030855; GO:0009913; GO:0043588; GO:0048856; GO:0048869; GO:0030154; GO:0060429; GO:0008544; GO:0048513; GO:0032502; GO:0009987; GO:0009888; GO:0008150_x000D_ [GO:0005200]; GO:0005198; GO:0007010; GO:0003674; GO:0006996; GO:0016043; GO:0071840; GO:0009987; GO:000815…	Pf00038, Pf16208	68	65.393	1.98205e+07	1.11877e+07	0.486698	38	27	38	27	49	6.02078e+07	6.187e+07	0.690141	72	57	74	58	109	5.85205e+07	5.98229e+07	0.682316	78	61	82	64	130	1.19796e+07	9.55824e+06	0.505477	36	28	36	28	44	1.84658e+07	2.058e+07	0.544601	49	37	50
2134				AT2G16710.3		Symbols: Iron-sulphur cluster biosynthesis family protein chr2:7248294-7250013 FORWARD LENGTH=143		[GO:0016226]; GO:0006790; GO:0031163; GO:0044237; GO:0022607; GO:0008152; GO:0009987; GO:0016043; GO:0044085; GO:0008150; GO:0071840_x000D_ [GO:0051536]; GO:0051540; GO:0005488; GO:0003674	Pf01521	8	15.52	4.70683e+06	2.65678e+06	0.321678	7	7	7	7	10	3.46234e+06	3.55793e+06	0.321678	6	6	6	6	8	4.39765e+06	4.49552e+06	0.314685	6	6	6	6	8	1.3416e+06	1.07043e+06	0.251748	5	5	5	5	7	1.37894e+06	1.53681e+06	0.251748	5	5	5
2068				AT4G05150.1		Symbols: Octicosapeptide/Phox/Bem1p family protein chr4:2660339-2662675 FORWARD LENGTH=477			Pf00564	3	53.029	215334	121546	0.033543	1	1	1	1	1	184927	190032	0.048218	2	2	2	2	2	232189	237357	0.0607966	2	2	2	2	2	38601.3	0	0	0	0	0	0	0	116746	130112	0	0	0	0
1702				AT5G07350.2		Symbols: Tudor1, AtTudor1, TSN1 TUDOR-SN protein 1 chr5:2320021-2324892 REVERSE LENGTH=1007				22	109.98	900790	508453	0.0744786	7	2	7	2	8	590709	607017	0.0724926	7	1	7	1	9	597774	611078	0.0635551	6	1	6	1	7	882671	704261	0.060576	7	0	7	0	9	1.23852e+06	1.38032e+06	0.0913605	11	3	11
2673				AT1G70890.1		Symbols: MLP43 MLP-like protein 43 chr1:26725912-26726489 REVERSE LENGTH=158	MLP43	[GO:0006952]; GO:0006950; GO:0050896; GO:0008150	Pf00407	5	17.878	2.10351e+06	1.18733e+06	0.386076	7	4	7	4	9	1.78603e+06	1.83533e+06	0.443038	7	4	7	4	9	1.72626e+06	1.76468e+06	0.373418	6	3	6	3	8	849825	678054	0.21519	4	1	4	1	4	1.07192e+06	1.19464e+06	0.316456	5	2	5
416				AT4G32915.1		Symbols: FUNCTIONS IN: molecular_function unknown; INVOLVED IN: regulation of translational fidelity; LOCATED IN: chloroplast; EXPRESSED IN: 22 plant structures; EXPRESSED DURING: 13 growth stages; CONTAINS InterPro DOMAIN/s: Glu-tRNAGln amidotransferase, C subunit (InterPro:IPR003837); Has 30201 Blast hits to 17322 proteins in 780 species: Archae - 12; Bacteria - 1396; Metazoa - 17338; Fungi - 3…	GATC	[GO:0005524]; GO:0032559; GO:0035639; GO:0030554; GO:0032555; GO:0043168; GO:1901265; GO:0017076; GO:0032553; GO:0043167; GO:0097159; GO:1901363; GO:0000166; GO:0097367; GO:0005488; GO:0036094; GO:0003674_x000D_ [GO:0005739]; GO:0043231; GO:0005737; GO:0043227; GO:0043229; GO:0110165; GO:0005622; GO:0043226; GO:0005575_x000D_ [GO:0006450]; GO:0065008; GO:0065007; GO:0008150_x000D_ [GO:0009507]; G…	Pf02686	1	17.508	380643	214855	0	0	0	0	0	0	422659	434327	0.2	2	2	2	2	2	397133	405971	0.0774194	1	1	1	1	1	169971	135615	0.0774194	1	1	1	1	1	151446	168785	0	0	0	0
2762				AT5G64200.2_x000D_; AT5G64200.1		Symbols: ATSC35, SC35, At-SC35 ortholog of human splicing factor SC35 chr5:25681849-25683553 REVERSE LENGTH=303<|>Symbols: ATSC35, SC35, At-SC35 ortholog of human splicing factor SC35 chr5:25681849-25683553 REVERSE LENGTH=303	SC35	[GO:0000398]; GO:0000377; GO:0006397; GO:0000375; GO:0006396; GO:0016071; GO:0008380; GO:0016070; GO:0010467; GO:0090304; GO:0043170; GO:0006139; GO:0071704; GO:0006725; GO:0034641; GO:0044238; GO:0046483; GO:1901360; GO:0008152; GO:0044237; GO:0006807; GO:0008150; GO:0009987_x000D_ [GO:0003723]; GO:0003676; GO:0097159; GO:1901363; GO:0005488; GO:0003674_x000D_ [GO:0003729]; GO:0003723; GO:000367…	Pf00076	4	35.149	855829	483074	0.0759076	3	3	3	3	5	801059	823175	0.0759076	3	3	3	3	4	888573	908349	0.0759076	3	3	3	3	5	940903	750723	0.0528053	2	2	2	2	2	891910	994024	0.0759076	3	3	3
827				AT3G55770.2_x000D_; AT3G55770.5_x000D_; AT3G55770.4_x000D_; AT3G55770.3_x000D_; AT3G55770.1		Symbols: GATA type zinc finger transcription factor family protein chr3:20703799-20705115 FORWARD LENGTH=199<|>Symbols: GATA type zinc finger transcription factor family protein chr3:20703799-20705115 FORWARD LENGTH=199<|>Symbols: GATA type zinc finger transcription factor family protein chr3:20703799-20705115 FORWARD LENGTH=199<|>Symbols: GATA type zinc finger transcription factor family protein…	WLIM2B	[GO:0005737]; GO:0110165; GO:0005622; GO:0005575_x000D_ [GO:0005856]; GO:0043232; GO:0043228; GO:0043229; GO:0043226; GO:0005622; GO:0110165; GO:0005575_x000D_ [GO:0005886]; GO:0016020; GO:0071944; GO:0110165; GO:0005575_x000D_ [GO:0046872]; GO:0043169; GO:0043167; GO:0005488; GO:0003674_x000D_ [GO:0051015]; GO:0003779; GO:0044877; GO:0008092; GO:0005488; GO:0005515; GO:0003674_x000D_ [GO:0051017…	Pf00412	3	21.65	233499	131799	0.0753769	2	0	2	0	2	154406	158669	0.160804	3	1	3	1	3	145477	148715	0.211055	4	2	4	2	4	180997	144413	0.0351759	1	0	1	0	1	210443	234537	0.0351759	1	0	1
2411				AT2G01520.1		Symbols: MLP328 MLP-like protein 328 chr2:235992-236881 FORWARD LENGTH=151	MLP328	[GO:0005829]; GO:0110165; GO:0005737; GO:0005575; GO:0005622_x000D_ [GO:0006952]; GO:0006950; GO:0050896; GO:0008150_x000D_ [GO:0010043]; GO:0010038; GO:0010035; GO:0042221; GO:0050896; GO:0008150_x000D_ [GO:0010228]; GO:0003006; GO:0009791; GO:0048608; GO:0022414; GO:0032502; GO:0032501; GO:0007275; GO:0048856; GO:0061458; GO:0008150; GO:0000003; GO:0048731_x000D_ [GO:0080184]; GO:0014070; GO:00…	Pf00407	5	17.502	808033	456096	0.119205	2	0	2	0	2	606407	623148	0.390728	5	2	5	2	6	469870	480327	0.119205	2	0	2	0	2	651141	519529	0.119205	2	0	2	0	2	918383	1.02353e+06	0.278146	4	2	4
2769				AT1G21630.2		Symbols: Calcium-binding EF hand family protein chr1:7581457-7587796 FORWARD LENGTH=1247		[GO:0005509]; GO:0046872; GO:0043169; GO:0043167; GO:0005488; GO:0003674_x000D_ [GO:0005737]; GO:0110165; GO:0005622; GO:0005575_x000D_ [GO:0005886]; GO:0016020; GO:0071944; GO:0110165; GO:0005575_x000D_ [GO:0006897]; GO:0016192; GO:0006810; GO:0051234; GO:0051179; GO:0008150_x000D_ [GO:0009555]; GO:0048229; GO:0007275; GO:0032501; GO:0048856; GO:0008150; GO:0032502_x000D_ [GO:0016197]; GO:001619…	Pf12763, Pf13202	4	135.313	62979.7	35549	0.0272654	4	4	4	4	4	32883.1	33790.9	0.00721732	1	1	1	1	1	39831.4	40717.9	0.0136327	2	2	2	2	2	25527.9	20368.1	0.00721732	1	1	1	1	1	35998.2	40119.6	0.00721732	1	1	1
2547				AT5G56950.1		Symbols: NFA03, NFA3, NAP1;3 nucleosome assembly protein 1;3 chr5:23032618-23035299 FORWARD LENGTH=374	NAP1;3	[GO:0000724]; GO:0000725; GO:0006302; GO:0006281; GO:0006310; GO:0006259; GO:0006974; GO:0090304; GO:0033554; GO:0006139; GO:0043170; GO:0006950; GO:0051716; GO:0006725; GO:0034641; GO:0044238; GO:0046483; GO:1901360; GO:0071704; GO:0050896; GO:0009987; GO:0044237; GO:0006807; GO:0008152; GO:0008150_x000D_ [GO:0000785]; GO:0032993; GO:0005694; GO:0032991; GO:0043232; GO:0005575; GO:0043228; GO:00…	Pf00956	3	43.267	149790	84549.2	0.0320856	1	0	1	0	1	78196.5	80355.3	0.0935829	3	1	3	1	3	83364.2	85219.5	0.13369	4	2	4	2	4	203984	162754	0.0668449	2	1	2	1	2	100016	111467	0.0962567	3	1	3
937				AT2G44920.2		Symbols: Tetratricopeptide repeat (TPR)-like superfamily protein chr2:18524419-18526502 FORWARD LENGTH=224		[GO:0009543]; GO:0031978; GO:0009534; GO:0031977; GO:0031976; GO:0009507; GO:0110165; GO:0009579; GO:0009536; GO:0005575; GO:0043232; GO:0043231; GO:0005737; GO:0043228; GO:0043229; GO:0043227; GO:0005622; GO:0043226	Pf00805	4	23.764	703857	397294	0.196429	3	3	3	3	4	602362	618992	0.196429	3	3	3	3	4	485674	496482	0.196429	3	3	3	3	4	38601.3	0	0	0	0	0	0	0	117957	131462	0.0848214	1	1	1
2783				AT1G12920.1		Symbols: ERF1-2 eukaryotic release factor 1-2 chr1:4396555-4397859 REVERSE LENGTH=434	ERF1-2	[GO:0002184]; GO:0006415; GO:0002181; GO:0032984; GO:0006412; GO:0022411; GO:0043933; GO:0009059; GO:0019538; GO:0043043; GO:0010467; GO:0016043; GO:0043170; GO:1901576; GO:0044238; GO:1901564; GO:0006518; GO:0043604; GO:1901566; GO:0071840; GO:0071704; GO:0009058; GO:0008152; GO:0006807; GO:0043603; GO:0044271; GO:0009987; GO:0008150; GO:0034641; GO:0044249; GO:0044237_x000D_ [GO:0003747]; GO:00…	Pf03463, Pf03464, Pf03465	7	48.911	350247	197697	0.0506912	2	2	2	2	2	279338	287049	0.110599	4	2	4	2	4	270957	276987	0.110599	4	2	4	2	4	178565	142473	0.0483871	2	1	2	1	2	212122	236408	0.110599	4	2	4
1919				AT1G49430.1		Symbols: LACS2, LRD2 long-chain acyl-CoA synthetase 2 chr1:18291188-18295641 FORWARD LENGTH=665	LACS2	[GO:0004467]; GO:0015645; GO:0016405; GO:0001676; GO:0016878; GO:0140657; GO:0016877; GO:0006631; GO:0003674; GO:0016874; GO:0032787; GO:0044255; GO:0003824; GO:0019752; GO:0006629; GO:0044237; GO:0043436; GO:0044238; GO:0071704; GO:0008152; GO:0009987; GO:0006082; GO:0008150; GO:0044281_x000D_ [GO:0005524]; GO:0032559; GO:0035639; GO:0030554; GO:0032555; GO:0043168; GO:1901265; GO:0017076; GO:00…	Pf00501, Pf13193	3	74.341	100564	56763.7	0.0330827	2	2	2	2	2	93891.6	96483.8	0	0	0	0	0	0	48028.8	49097.7	0	0	0	0	0	0	54018	43099.6	0	0	0	0	0	0	79042.5	88092	0.0120301	1	1	1
2270				AT3G27160.1		Symbols: GHS1 Ribosomal protein S21 family protein chr3:10017531-10018854 FORWARD LENGTH=183	GHS1	[GO:0003729]; GO:0003723; GO:0003676; GO:0097159; GO:1901363; GO:0005488; GO:0003674_x000D_ [GO:0003735]; GO:0005198; GO:0003674_x000D_ [GO:0005840]; GO:0043232; GO:0043228; GO:0043229; GO:0043226; GO:0005622; GO:0110165; GO:0005575_x000D_ [GO:0006412]; GO:0009059; GO:0019538; GO:0043043; GO:0010467; GO:0043170; GO:1901576; GO:0044238; GO:1901564; GO:0006518; GO:0043604; GO:1901566; GO:0071704; G…	Pf01165	3	20.899	2.72387e+06	1.53749e+06	0.174863	2	2	2	2	2	2.63896e+06	2.71182e+06	0.174863	2	2	2	2	2	2.8497e+06	2.91312e+06	0.174863	2	2	2	2	3	3.18146e+06	2.53841e+06	0.174863	2	2	2	2	2	3.85514e+06	4.29651e+06	0.174863	2	2	2
426				AT1G23130.1		Symbols: Polyketide cyclase/dehydrase and lipid transport superfamily protein chr1:8200434-8200997 FORWARD LENGTH=160		[GO:0006952]; GO:0006950; GO:0050896; GO:0008150	Pf00407	2	17.848	47414.5	0	0.04375	1	1	1	1	1	27195.1	0	0	0	0	0	0	0	27054	0	0	0	0	0	0	0	38601.3	0	0.04375	1	1	1	1	1	178920	199404	0.04375	1	1	1
1145				AT2G20990.3		Symbols: SYTA synaptotagmin A chr2:9014827-9017829 FORWARD LENGTH=579	SYTA	[GO:0001778]; GO:0007009; GO:0042060; GO:0061024; GO:0010256; GO:0009611; GO:0016043; GO:0006950; GO:0071840; GO:0050896; GO:0009987; GO:0008150_x000D_ [GO:0005768]; GO:0031410; GO:0012505; GO:0097708; GO:0005737; GO:0110165; GO:0031982; GO:0043231; GO:0005622; GO:0005575; GO:0043227; GO:0043229; GO:0043226_x000D_ [GO:0005783]; GO:0043231; GO:0005737; GO:0012505; GO:0043227; GO:0043229; GO:011016…	Pf00168, Pf17047	6	66.218	64661.3	36498.2	0.0120898	1	1	1	1	1	28591	29380.3	0	0	0	0	0	0	27054	0	0	0	0	0	0	0	64901.2	51783	0.0120898	1	1	1	1	1	139095	155020	0.0829016	5	5	5
2789				AT5G40450.1		Symbols: unknown protein; FUNCTIONS IN: molecular_function unknown; INVOLVED IN: biological_process unknown; LOCATED IN: chloroplast, plasma membrane; EXPRESSED IN: 24 plant structures; EXPRESSED DURING: 13 growth stages; Has 30201 Blast hits to 17322 proteins in 780 species: Archae - 12; Bacteria - 1396; Metazoa - 17338; Fungi - 3422; Plants - 5037; Viruses - 0; Other Eukaryotes - 2996 (source: …	MPO12.160	[GO:0005829]; GO:0110165; GO:0005737; GO:0005575; GO:0005622_x000D_ [GO:0080171]; GO:0007033; GO:0006996; GO:0016043; GO:0071840; GO:0009987; GO:0008150		7	322.814	39974.6	22563.7	0.0183454	4	4	4	4	4	23061.3	23698	0.0228453	6	6	6	6	6	17666.3	18059.5	0.0107304	3	3	3	3	3	38596.8	30795.4	0.0249221	6	6	6	6	6	34846.1	38835.6	0.0308065	8	8	8
2417				AT3G14180.1		Symbols: sequence-specific DNA binding transcription factors chr3:4707290-4708621 REVERSE LENGTH=443	ASIL2	[GO:0000976]; GO:0001067; GO:1990837; GO:0003676; GO:0003690; GO:0043565; GO:0097159; GO:1901363; GO:0003677; GO:0005488; GO:0003674_x000D_ [GO:0003700]; GO:0140110; GO:0006355; GO:0003674; GO:0006351; GO:0010468; GO:1903506; GO:0097659; GO:0060255; GO:2001141; GO:0032774; GO:0010467; GO:0019222; GO:0010556; GO:0031326; GO:0051252; GO:0009059; GO:0016070; GO:0034654; GO:0043170; GO:0050789; GO:00…	Pf13837	3	48.284	386886	218379	0.027088	1	1	1	1	1	145540	149558	0.027088	1	1	1	1	1	172570	176411	0.027088	1	1	1	1	1	38601.3	0	0	0	0	0	0	0	137180	152886	0	0	0	0
2570				AT2G19520.1		Symbols: FVE, ACG1, MSI4, NFC4, NFC04, ATMSI4 Transducin family protein / WD-40 repeat family protein chr2:8456006-8459235 FORWARD LENGTH=507	MSI4	[GO:0000118]; GO:0140513; GO:1902494; GO:0005654; GO:0032991; GO:0005634; GO:0110165; GO:0031981; GO:0005575; GO:0043231; GO:0070013; GO:0043227; GO:0043229; GO:0043233; GO:0043226; GO:0005622; GO:0031974_x000D_ [GO:0005634]; GO:0043231; GO:0043227; GO:0043229; GO:0043226; GO:0005622; GO:0110165; GO:0005575_x000D_ [GO:0006281]; GO:0006259; GO:0006974; GO:0090304; GO:0033554; GO:0006139; GO:004317…	Pf00400, Pf12265	3	55.725	65307.1	36862.7	0.0335306	1	1	1	1	1	60884	62564.9	0.0335306	1	1	1	1	1	61297.4	62661.6	0.0828402	3	3	3	3	3	34306	27371.9	0.0532544	2	2	2	2	2	37599.9	41904.6	0	0	0	0
2332				AT2G35920.1		Symbols: RNA helicase family protein chr2:15075674-15080506 FORWARD LENGTH=995		[GO:0003676]; GO:0097159; GO:1901363; GO:0005488; GO:0003674_x000D_ [GO:0003723]; GO:0003676; GO:0097159; GO:1901363; GO:0005488; GO:0003674_x000D_ [GO:0003724]; GO:0004386; GO:0008186; GO:0140098; GO:0140640; GO:0140657; GO:0003824; GO:0003674_x000D_ [GO:0003729]; GO:0003723; GO:0003676; GO:0097159; GO:1901363; GO:0005488; GO:0003674_x000D_ [GO:0004386]; GO:0140640; GO:0140657; GO:0003824; GO:00…	Pf00270, Pf00271, Pf04408, Pf07717	6	110.969	212721	120071	0	0	0	0	0	0	118436	121706	0	0	0	0	0	0	122060	124777	0.00703518	1	1	1	1	1	39645.6	31632.2	0	0	0	0	0	0	97083	108198	0	0	0	0
1182				AT1G79730.1		Symbols: ELF7 hydroxyproline-rich glycoprotein family protein chr1:30000743-30003969 REVERSE LENGTH=589	VIP2	[GO:0000993]; GO:0001099; GO:0043175; GO:0001098; GO:0070063; GO:0005515; GO:0019899; GO:0005488; GO:0003674_x000D_ [GO:0003682]; GO:0044877; GO:0005488; GO:0003674_x000D_ [GO:0005634]; GO:0043231; GO:0043227; GO:0043229; GO:0043226; GO:0005622; GO:0110165; GO:0005575_x000D_ [GO:0006368]; GO:0006354; GO:0006366; GO:0032774; GO:0006351; GO:0009059; GO:0016070; GO:0034654; GO:0097659; GO:0043170; G…	Pf03985	6	67.296	600847	339149	0.0509338	2	2	2	2	2	388670	399400	0.0747029	3	3	3	3	3	442514	452362	0.0882852	4	4	4	4	4	38601.3	0	0	0	0	0	0	0	143034	159410	0	0	0	0
433				AT1G03130.1		Symbols: PSAD-2 photosystem I subunit D-2 chr1:753528-754142 REVERSE LENGTH=204	PSAD2	[GO:0003729]; GO:0003723; GO:0003676; GO:0097159; GO:1901363; GO:0005488; GO:0003674_x000D_ [GO:0009535]; GO:0031968; GO:0055035; GO:0009534; GO:0019867; GO:0098588; GO:0031967; GO:0042170; GO:0042651; GO:0031976; GO:0009507; GO:0016020; GO:0031090; GO:0031975; GO:0043227; GO:0043229; GO:0009526; GO:0034357; GO:0009579; GO:0009536; GO:0110165; GO:0043226; GO:0005622; GO:0043232; GO:0043231; GO:00…	Pf02531	1	22.293	271629	153322	0.161765	4	1	4	1	5	130177	133770	0.142157	4	0	4	0	4	94426.6	96528.1	0.142157	4	0	4	0	4	81636.9	65136	0.0735294	2	0	2	0	2	128113	142780	0.0735294	2	0	2
108				AT2G30950.1		Symbols: VAR2, FTSH2 FtsH extracellular protease family chr2:13174692-13177064 FORWARD LENGTH=695	FTSH2	[GO:0004176]; GO:0008233; GO:0140657; GO:0016787; GO:0140096; GO:0003674; GO:0003824_x000D_ [GO:0004222]; GO:0004175; GO:0008237; GO:0008233; GO:0016787; GO:0140096; GO:0003824; GO:0003674_x000D_ [GO:0005524]; GO:0032559; GO:0035639; GO:0030554; GO:0032555; GO:0043168; GO:1901265; GO:0017076; GO:0032553; GO:0043167; GO:0097159; GO:1901363; GO:0000166; GO:0097367; GO:0005488; GO:0036094; GO:000367…	Pf00004, Pf01434, Pf17862	10	74.111	245670	138669	0.0489209	4	3	4	3	4	136599	140370	0.0359712	3	2	3	2	3	177570	181522	0	0	0	0	0	0	1.18068e+06	942038	0.145324	9	5	9	5	12	1.50367e+06	1.67583e+06	0.113669	8	5	8
1485				AT3G01420.1		Symbols: ALPHA-DOX1, DOX1, DIOX1, PADOX-1 Peroxidase superfamily protein chr3:159689-162726 REVERSE LENGTH=639	DOX1	[GO:0001561]; GO:0009062; GO:0019395; GO:0006631; GO:0044242; GO:0072329; GO:0034440; GO:0032787; GO:0044255; GO:0016042; GO:0044248; GO:0046395; GO:0030258; GO:0019752; GO:0006629; GO:0044237; GO:1901575; GO:0009056; GO:0016054; GO:0043436; GO:0044238; GO:0071704; GO:0008152; GO:0009987; GO:0006082; GO:0044282; GO:0008150; GO:0044281_x000D_ [GO:0004601]; GO:0016209; GO:0016684; GO:0003674; GO:00…	Pf03098	3	73.111	60111.2	33929.9	0.0125196	1	1	1	1	1	73929.6	75970.7	0.0469484	3	3	3	3	3	58094.1	59387	0.0156495	1	1	1	1	1	60547.3	48309.2	0.0125196	1	1	1	1	1	95609.3	106555	0.0312989	2	2	2
2746				AT5G40950.1		Symbols: RPL27 ribosomal protein large subunit 27 chr5:16410866-16411845 FORWARD LENGTH=198	RPL27	[GO:0003729]; GO:0003723; GO:0003676; GO:0097159; GO:1901363; GO:0005488; GO:0003674_x000D_ [GO:0003735]; GO:0005198; GO:0003674_x000D_ [GO:0005840]; GO:0043232; GO:0043228; GO:0043229; GO:0043226; GO:0005622; GO:0110165; GO:0005575_x000D_ [GO:0006412]; GO:0009059; GO:0019538; GO:0043043; GO:0010467; GO:0043170; GO:1901576; GO:0044238; GO:1901564; GO:0006518; GO:0043604; GO:1901566; GO:0071704; G…	Pf01016	3	21.723	1.8055e+06	1.01912e+06	0.0959596	2	2	2	2	2	1.79459e+06	1.84413e+06	0.161616	3	3	3	3	3	1.42355e+06	1.45523e+06	0.106061	2	2	2	2	4	1.88463e+06	1.5037e+06	0.0959596	2	2	2	2	2	1.99112e+06	2.21909e+06	0.0959596	2	2	2
437				AT2G40650.1		Symbols: PRP38 family protein chr2:16963588-16965596 REVERSE LENGTH=355	PRP38	[GO:0000398]; GO:0000377; GO:0006397; GO:0000375; GO:0006396; GO:0016071; GO:0008380; GO:0016070; GO:0010467; GO:0090304; GO:0043170; GO:0006139; GO:0071704; GO:0006725; GO:0034641; GO:0044238; GO:0046483; GO:1901360; GO:0008152; GO:0044237; GO:0006807; GO:0008150; GO:0009987_x000D_ [GO:0006397]; GO:0006396; GO:0016071; GO:0016070; GO:0010467; GO:0090304; GO:0043170; GO:0006139; GO:0071704; GO:00…	Pf03371, Pf12871	2	43.146	214081	120838	0	0	0	0	0	0	119464	122762	0	0	0	0	0	0	118906	121553	0	0	0	0	0	0	38601.3	0	0	0	0	0	0	0	29628.3	0	0	0	0	0
2221				AT5G57655.2		Symbols: xylose isomerase family protein chr5:23347030-23349805 FORWARD LENGTH=477	XYLA	[GO:0009045]; GO:0016861; GO:0016860; GO:0016853; GO:0003824; GO:0003674_x000D_ [GO:0042732]; GO:0019321; GO:0005996; GO:0005975; GO:0044281; GO:0044238; GO:0071704; GO:0008152; GO:0008150_x000D_ [GO:0046872]; GO:0043169; GO:0043167; GO:0005488; GO:0003674	Pf01261	3	53.686	40850.2	23057.9	0.0628931	3	3	3	3	3	49503.2	50869.8	0.0461216	2	2	2	2	2	25150.9	25710.6	0.0461216	2	2	2	2	2	38601.3	0	0.0209644	1	1	1	1	1	41095.4	45800.4	0.0209644	1	1	1
2021				AT5G15870.1		Symbols: glycosyl hydrolase family 81 protein chr5:5182641-5184878 REVERSE LENGTH=745		[GO:0000272]; GO:0005976; GO:0009057; GO:0016052; GO:0005975; GO:0043170; GO:1901575; GO:0044238; GO:0071704; GO:0009056; GO:0008152; GO:0008150_x000D_ [GO:0008422]; GO:0015926; GO:0004553; GO:0016798; GO:0016787; GO:0003824; GO:0003674_x000D_ [GO:0052861]; GO:0052736; GO:0004553; GO:0016798; GO:0016787; GO:0003824; GO:0003674_x000D_ [GO:0052862]; GO:0052736; GO:0004553; GO:0016798; GO:0016787; G…	Pf03639, Pf17652	4	82.821	117266	66191.1	0.0214765	1	1	1	1	1	98271.9	100985	0	0	0	0	0	0	130928	133841	0.0308725	2	2	2	2	2	32867.7	26224.3	0	0	0	0	0	0	40406.2	45032.3	0	0	0	0
440				AT4G26840.1		Symbols: SUM1, SUMO 1, SUMO1, ATSUMO1 small ubiquitin-like modifier 1 chr4:13497466-13498458 FORWARD LENGTH=100	SUMO1	[GO:0005634]; GO:0043231; GO:0043227; GO:0043229; GO:0043226; GO:0005622; GO:0110165; GO:0005575_x000D_ [GO:0005737]; GO:0110165; GO:0005622; GO:0005575_x000D_ [GO:0009408]; GO:0006950; GO:0009266; GO:0050896; GO:0009628; GO:0008150_x000D_ [GO:0010286]; GO:0009408; GO:0006950; GO:0009266; GO:0050896; GO:0009628; GO:0008150_x000D_ [GO:0016925]; GO:0018205; GO:0032446; GO:0018193; GO:0070647; GO:00…	Pf00240, Pf11976	2	10.969	1.69783e+06	958345	0.12	1	1	1	1	1	1.04483e+06	1.07367e+06	0.22	2	2	2	2	2	1.34726e+06	1.37724e+06	0.22	2	2	2	2	2	882947	704481	0.1	1	1	1	1	1	847452	944476	0.22	2	2	2
2444				AT5G67630.1		Symbols: P-loop containing nucleoside triphosphate hydrolases superfamily protein chr5:26967535-26969306 REVERSE LENGTH=469		[GO:0000492]; GO:0000491; GO:0022618; GO:0065003; GO:0071826; GO:0022613; GO:0022607; GO:0043933; GO:0044085; GO:0016043; GO:0071840; GO:0009987; GO:0008150_x000D_ [GO:0000812]; GO:0000118; GO:0097346; GO:0000228; GO:0140513; GO:1902494; GO:0005654; GO:0070603; GO:0005694; GO:0031981; GO:0032991; GO:0005634; GO:0110165; GO:1904949; GO:0000785; GO:0043232; GO:0070013; GO:0005575; GO:0043231; GO:00…	Pf06068, Pf17856	7	52.081	182164	102823	0.0234542	1	1	1	1	1	164656	169202	0.0234542	1	1	1	1	1	136050	139077	0.0234542	1	1	1	1	1	306028	244172	0.0554371	3	3	3	3	3	569264	634438	0.149254	6	6	6
488				AT2G43360.1		Symbols: BIO2, BIOB Radical SAM superfamily protein chr2:18010918-18013129 REVERSE LENGTH=378	BIO2	[GO:0004076]; GO:0016783; GO:0016782; GO:0016740; GO:0003824; GO:0003674_x000D_ [GO:0005739]; GO:0043231; GO:0005737; GO:0043227; GO:0043229; GO:0110165; GO:0005622; GO:0043226; GO:0005575_x000D_ [GO:0009102]; GO:0006768; GO:0018130; GO:0042364; GO:0043604; GO:0044272; GO:0072330; GO:1901362; GO:1901566; GO:0006767; GO:0006790; GO:0032787; GO:0043603; GO:0046483; GO:1901360; GO:1901564; GO:004424…	Pf04055, Pf06968	14	41.655	6.04149e+06	3.41013e+06	0.224868	13	13	13	13	15	3.85153e+06	3.95786e+06	0.320106	17	17	17	17	22	4.50717e+06	4.60748e+06	0.354497	17	17	17	17	22	1.47375e+06	1.17587e+06	0.169312	8	8	8	8	9	1.07313e+06	1.196e+06	0.214286	9	9	9
2001				AT1G02780.1		Symbols: emb2386 Ribosomal protein L19e family protein chr1:608120-609391 REVERSE LENGTH=214	RPL19A	[GO:0003723]; GO:0003676; GO:0097159; GO:1901363; GO:0005488; GO:0003674_x000D_ [GO:0003729]; GO:0003723; GO:0003676; GO:0097159; GO:1901363; GO:0005488; GO:0003674_x000D_ [GO:0003735]; GO:0005198; GO:0003674_x000D_ [GO:0005829]; GO:0110165; GO:0005737; GO:0005575; GO:0005622_x000D_ [GO:0006412]; GO:0009059; GO:0019538; GO:0043043; GO:0010467; GO:0043170; GO:1901576; GO:0044238; GO:1901564; GO:00…	Pf01280	3	24.591	2.96852e+06	1.67559e+06	0.0420561	2	0	2	0	3	3.14506e+06	3.23188e+06	0.0420561	2	0	2	0	3	1.90325e+06	1.94561e+06	0.0420561	2	0	2	0	3	4.40668e+06	3.51598e+06	0.0841122	3	1	3	1	4	4.23189e+06	4.7164e+06	0.0841122	3	1	3
1162				AT4G25550.1		Symbols: Cleavage/polyadenylation specificity factor, 25kDa subunit chr4:13048519-13050873 FORWARD LENGTH=200	CFIS2	[GO:0003729]; GO:0003723; GO:0003676; GO:0097159; GO:1901363; GO:0005488; GO:0003674_x000D_ [GO:0005829]; GO:0110165; GO:0005737; GO:0005575; GO:0005622_x000D_ [GO:0005849]; GO:0140513; GO:0032991; GO:0005634; GO:0005575; GO:0043231; GO:0043227; GO:0043229; GO:0043226; GO:0005622; GO:0110165_x000D_ [GO:0006364]; GO:0016072; GO:0034470; GO:0042254; GO:0034660; GO:0006396; GO:0022613; GO:0016070; G…	Pf13869	7	22.815	1.33265e+06	752216	0.095	2	2	2	2	3	904758	929736	0.155	2	2	2	2	3	1.09122e+06	1.1155e+06	0.06	1	1	1	1	2	548223	437413	0.06	1	1	1	1	1	518110	577428	0.06	1	1	1
2702				AT3G18240.1_x000D_; AT3G18240.2		Symbols: Ribosomal protein S24/S35, mitochondrial chr3:6255810-6257695 FORWARD LENGTH=419<|>Symbols: Ribosomal protein S24/S35, mitochondrial chr3:6255810-6257695 FORWARD LENGTH=419		[GO:0003735]; GO:0005198; GO:0003674_x000D_ [GO:0005739]; GO:0043231; GO:0005737; GO:0043227; GO:0043229; GO:0110165; GO:0005622; GO:0043226; GO:0005575_x000D_ [GO:0005763]; GO:0000314; GO:0098798; GO:0005761; GO:0015935; GO:0000313; GO:0032991; GO:0005739; GO:0005759; GO:0044391; GO:0005840; GO:0043226; GO:0005575; GO:0043231; GO:0005737; GO:0070013; GO:1990904; GO:0043232; GO:0110165; GO:004322…	Pf10213	3	48.023	5.48882e+06	3.09817e+06	0.0238663	1	1	1	1	1	3.48706e+06	3.58333e+06	0	0	0	0	0	0	861080	880244	0.0501193	2	2	2	2	2	4.01602e+06	3.20428e+06	0.0238663	1	1	1	1	2	1.03166e+06	1.14977e+06	0.0501193	2	2	2
1988				AT5G16470.1		Symbols: zinc finger (C2H2 type) family protein chr5:5379516-5379830 FORWARD LENGTH=104	MBS2	[GO:0003700]; GO:0140110; GO:0006355; GO:0003674; GO:0006351; GO:0010468; GO:1903506; GO:0097659; GO:0060255; GO:2001141; GO:0032774; GO:0010467; GO:0019222; GO:0010556; GO:0031326; GO:0051252; GO:0009059; GO:0016070; GO:0034654; GO:0043170; GO:0050789; GO:0009889; GO:0031323; GO:0019219; GO:1901576; GO:0090304; GO:0006139; GO:0018130; GO:0019438; GO:0044271; GO:1901362; GO:0071704; GO:0065007; G…		5	11.232	7.76192e+06	4.38123e+06	0.384615	4	4	4	4	7	3.80283e+06	3.90781e+06	0.451923	5	5	5	5	7	4.10432e+06	4.19566e+06	0.451923	5	5	5	5	8	1.8677e+06	1.49019e+06	0.0673077	1	1	1	1	1	2.41987e+06	2.69692e+06	0	0	0	0
1930				AT3G62010.1		Symbols: unknown protein; LOCATED IN: cellular_component unknown; EXPRESSED IN: 23 plant structures; EXPRESSED DURING: 15 growth stages; Has 553 Blast hits to 216 proteins in 93 species: Archae - 0; Bacteria - 124; Metazoa - 193; Fungi - 58; Plants - 108; Viruses - 0; Other Eukaryotes - 70 (source: NCBI BLink). chr3:22964945-22971149 FORWARD LENGTH=1254			Pf14566	3	141.461	24529.4	13845.6	0.0127592	2	2	2	2	2	16783.2	17246.6	0.0127592	2	2	2	2	2	16169.4	16529.3	0	0	0	0	0	0	38601.3	0	0	0	0	0	0	0	29628.3	0	0	0	0	0
2366				AT2G25140.1		Symbols: HSP98.7, CLPB-M, CLPB4 casein lytic proteinase B4 chr2:10697877-10701998 REVERSE LENGTH=964	CLPB4	[GO:0005524]; GO:0032559; GO:0035639; GO:0030554; GO:0032555; GO:0043168; GO:1901265; GO:0017076; GO:0032553; GO:0043167; GO:0097159; GO:1901363; GO:0000166; GO:0097367; GO:0005488; GO:0036094; GO:0003674_x000D_ [GO:0005737]; GO:0110165; GO:0005622; GO:0005575_x000D_ [GO:0005739]; GO:0043231; GO:0005737; GO:0043227; GO:0043229; GO:0110165; GO:0005622; GO:0043226; GO:0005575_x000D_ [GO:0016887]; G…	Pf00004, Pf02861, Pf07724, Pf10431, Pf17871	3	108.595	79665	44967.1	0.0290456	3	1	3	1	4	45098.9	46343.9	0.0176349	2	0	2	0	2	73178.3	74806.9	0.0622407	6	4	6	4	6	35111	28014.2	0.0176349	2	0	2	0	3	33291.6	37103.1	0.0103734	1	0	1
449				AT2G36145.1		Symbols: unknown protein; FUNCTIONS IN: molecular_function unknown; INVOLVED IN: biological_process unknown; LOCATED IN: chloroplast thylakoid membrane, chloroplast stroma, chloroplast; EXPRESSED IN: 19 plant structures; EXPRESSED DURING: 13 growth stages; Has 49 Blast hits to 49 proteins in 17 species: Archae - 0; Bacteria - 0; Metazoa - 0; Fungi - 0; Plants - 49; Viruses - 0; Other Eukaryotes -…				2	19.896	47414.5	0	0.0376344	1	1	1	1	1	240950	247602	0.0860215	2	2	2	2	2	120710	123396	0.0376344	1	1	1	1	1	847251	676000	0.155914	3	3	3	3	3	1.06669e+06	1.18882e+06	0.155914	3	3	3
2290				AT4G13930.1		Symbols: SHM4 serine hydroxymethyltransferase 4 chr4:8048013-8050021 REVERSE LENGTH=471	SHM4	[GO:0004372]; GO:0016742; GO:0016741; GO:0016740; GO:0003824; GO:0003674_x000D_ [GO:0005737]; GO:0110165; GO:0005622; GO:0005575_x000D_ [GO:0006565]; GO:0006563; GO:0009071; GO:0009069; GO:0009063; GO:1901606; GO:1901605; GO:0006520; GO:0046395; GO:1901565; GO:0019752; GO:0044238; GO:1901564; GO:0016054; GO:1901575; GO:0043436; GO:0008152; GO:0006807; GO:0071704; GO:0006082; GO:0044248; GO:004428…	Pf00464	11	51.685	1.30636e+06	737377	0.159236	7	6	7	6	9	1.60475e+06	1.64905e+06	0.197452	10	9	10	9	13	1.29828e+06	1.32718e+06	0.197452	10	9	10	9	13	1.47828e+06	1.17948e+06	0.133758	7	6	7	6	10	1.54878e+06	1.7261e+06	0.174098	8	7	8
2611				AT3G20250.1		Symbols: APUM5, PUM5 pumilio 5 chr3:7059098-7062660 REVERSE LENGTH=961	APUM5	[GO:0003727]; GO:0003723; GO:0003676; GO:0097159; GO:1901363; GO:0005488; GO:0003674_x000D_ [GO:0003729]; GO:0003723; GO:0003676; GO:0097159; GO:1901363; GO:0005488; GO:0003674_x000D_ [GO:0005737]; GO:0110165; GO:0005622; GO:0005575_x000D_ [GO:0006970]; GO:0006950; GO:0009628; GO:0050896; GO:0008150_x000D_ [GO:0009651]; GO:0006970; GO:0006950; GO:0009628; GO:0050896; GO:0008150_x000D_ [GO:0009819…	Pf00806	3	106.928	38769.7	21883.6	0.0104058	1	0	1	0	1	36790.1	37805.8	0	0	0	0	0	0	26736.3	27331.3	0	0	0	0	0	0	33396.5	26646.2	0	0	0	0	0	0	47528.3	52969.8	0	0	0	0
1558				AT1G12470.1		Symbols: zinc ion binding chr1:4251359-4257201 FORWARD LENGTH=988	VPS18	[GO:0005737]; GO:0110165; GO:0005622; GO:0005575_x000D_ [GO:0005768]; GO:0031410; GO:0012505; GO:0097708; GO:0005737; GO:0110165; GO:0031982; GO:0043231; GO:0005622; GO:0005575; GO:0043227; GO:0043229; GO:0043226_x000D_ [GO:0006886]; GO:0015031; GO:0046907; GO:0008104; GO:0045184; GO:0071702; GO:0071705; GO:0006810; GO:0051641; GO:0051649; GO:0070727; GO:0051234; GO:0009987; GO:0051179; GO:003303…	Pf00637, Pf05131	13	112.248	105471	59533.2	0	0	0	0	0	0	65473.6	67281.2	0	0	0	0	0	0	27054	0	0.0151822	1	1	1	1	1	244463	195051	0.055668	5	5	5	5	5	332624	370706	0.0425101	5	5	5
2722				AT1G20960.2_x000D_; AT1G20960.1		Symbols: emb1507 U5 small nuclear ribonucleoprotein helicase, putative chr1:7302591-7309914 REVERSE LENGTH=2171<|>Symbols: emb1507 U5 small nuclear ribonucleoprotein helicase, putative chr1:7302591-7309914 REVERSE LENGTH=2171	BRR2A	[GO:0000388]; GO:0022618; GO:0000393; GO:0065003; GO:0071826; GO:0022613; GO:0000398; GO:0022607; GO:0043933; GO:0044085; GO:0000377; GO:0006397; GO:0016043; GO:0071840; GO:0000375; GO:0006396; GO:0016071; GO:0009987; GO:0008380; GO:0016070; GO:0010467; GO:0008150; GO:0090304; GO:0043170; GO:0006139; GO:0071704; GO:0006725; GO:0034641; GO:0044238; GO:0046483; GO:1901360; GO:0008152; GO:0044237; G…	Pf00270, Pf00271, Pf02889, Pf18149	14	246.95	65715.2	37093.1	0.00506679	1	1	1	1	1	76593.8	78708.3	0	0	0	0	0	0	47942.3	49009.2	0.00644864	1	1	1	1	1	81691	65179.1	0.00414556	1	1	1	1	1	96833.8	107920	0.0257946	5	5	5
2297				AT5G58040.1		Symbols: ATFIP1[V], FIPS5, ATFIPS5, FIP1[V] homolog of yeast FIP1 [V] chr5:23488865-23494000 FORWARD LENGTH=1196	FIPS5	[GO:0003723]; GO:0003676; GO:0097159; GO:1901363; GO:0005488; GO:0003674_x000D_ [GO:0005634]; GO:0043231; GO:0043227; GO:0043229; GO:0043226; GO:0005622; GO:0110165; GO:0005575_x000D_ [GO:0006397]; GO:0006396; GO:0016071; GO:0016070; GO:0010467; GO:0090304; GO:0043170; GO:0006139; GO:0071704; GO:0006725; GO:0034641; GO:0044238; GO:0046483; GO:1901360; GO:0008152; GO:0044237; GO:0006807; GO:000815…	Pf05182	27	133.358	696665	393234	0.0175585	2	2	2	2	2	304905	313322	0	0	0	0	0	0	517600	529119	0.0242475	3	3	3	3	3	832098	663910	0.00752508	1	1	1	1	1	552099	615309	0.00668896	1	1	1
2828				AT5G61780.1		Symbols: Tudor2, AtTudor2, TSN2 TUDOR-SN protein 2 chr5:24822012-24826641 FORWARD LENGTH=985	TSN2	[GO:0000932]; GO:0036464; GO:0035770; GO:0005737; GO:0043232; GO:0099080; GO:0110165; GO:0005622; GO:0043228; GO:0043229; GO:0005575; GO:0043226_x000D_ [GO:0003723]; GO:0003676; GO:0097159; GO:1901363; GO:0005488; GO:0003674_x000D_ [GO:0003729]; GO:0003723; GO:0003676; GO:0097159; GO:1901363; GO:0005488; GO:0003674_x000D_ [GO:0004518]; GO:0016788; GO:0016787; GO:0003824; GO:0003674_x000D_ [GO:000…	Pf00565, Pf00567	3	107.675	47414.5	0	0.0538071	5	0	5	0	6	27195.1	0	0.0619289	6	0	6	0	8	27054	0	0.0670051	6	1	6	1	7	14953.5	11931	0.0832487	9	2	9	2	11	61796.6	68871.6	0.122843	13	5	13
1140				AT5G16620.1		Symbols: PDE120, TIC40, ATTIC40 hydroxyproline-rich glycoprotein family protein chr5:5450808-5454256 FORWARD LENGTH=447	TIC40	[GO:0009507]; GO:0009536; GO:0043231; GO:0005737; GO:0043227; GO:0043229; GO:0110165; GO:0005622; GO:0043226; GO:0005575_x000D_ [GO:0009658]; GO:0009657; GO:0006996; GO:0016043; GO:0071840; GO:0009987; GO:0008150_x000D_ [GO:0009706]; GO:0009528; GO:0031969; GO:0019866; GO:0042170; GO:0009941; GO:0031090; GO:0031967; GO:0009526; GO:0009507; GO:0016020; GO:0043227; GO:0031975; GO:0043229; GO:000953…	Pf17830	3	48.872	47414.5	0	0	0	0	0	0	0	42068.9	43230.3	0	0	0	0	0	0	27054	0	0	0	0	0	0	0	73513.3	58654.4	0	0	0	0	0	0	153571	171154	0.0268456	1	1	1
1834				AT3G02780.1		Symbols: IPP2, IPIAT1, IDI2 isopentenyl pyrophosphate:dimethylallyl pyrophosphate isomerase 2 chr3:602578-604648 REVERSE LENGTH=284	IPP2	[GO:0004452]; GO:0016863; GO:0016860; GO:0016853; GO:0003824; GO:0003674_x000D_ [GO:0005737]; GO:0110165; GO:0005622; GO:0005575_x000D_ [GO:0005739]; GO:0043231; GO:0005737; GO:0043227; GO:0043229; GO:0110165; GO:0005622; GO:0043226; GO:0005575_x000D_ [GO:0005829]; GO:0110165; GO:0005737; GO:0005575; GO:0005622_x000D_ [GO:0008299]; GO:0006720; GO:0008610; GO:0044249; GO:0044255; GO:0006629; GO:19…	Pf00293	10	32.587	1.32027e+06	745226	0.242958	7	7	7	7	7	879564	903847	0.292254	7	7	7	7	7	1.07234e+06	1.09621e+06	0.242958	7	7	7	7	7	311395	248454	0	0	0	0	0	0	325596	362873	0	0	0	0
458				AT4G28025.1		Symbols: unknown protein; FUNCTIONS IN: molecular_function unknown; INVOLVED IN: biological_process unknown; LOCATED IN: chloroplast thylakoid membrane; EXPRESSED IN: 23 plant structures; EXPRESSED DURING: 13 growth stages; Has 30201 Blast hits to 17322 proteins in 780 species: Archae - 12; Bacteria - 1396; Metazoa - 17338; Fungi - 3422; Plants - 5037; Viruses - 0; Other Eukaryotes - 2996 (source…				2	16.94	47414.5	0	0	0	0	0	0	0	27195.1	0	0	0	0	0	0	0	27054	0	0	0	0	0	0	0	38601.3	0	0	0	0	0	0	0	193368	215507	0.0700637	1	1	1
459				AT4G29480.1		Symbols: Mitochondrial ATP synthase subunit G protein chr4:14486265-14487257 REVERSE LENGTH=122		[GO:0000276]; GO:0045263; GO:0098800; GO:0005753; GO:0033177; GO:0005622; GO:0045259; GO:0098796; GO:0098798; GO:0005743; GO:0016469; GO:0110165; GO:0032991; GO:0016020; GO:0005739; GO:0019866; GO:0031966; GO:1904949; GO:0005575; GO:0043231; GO:0005737; GO:0031090; GO:0031967; GO:0005740; GO:1902494; GO:0043227; GO:0043229; GO:0031975; GO:0043226_x000D_ [GO:0015078]; GO:0008324; GO:0022890; GO:19…	Pf04718	2	13.931	47414.5	0	0	0	0	0	0	0	27195.1	0	0	0	0	0	0	0	27054	0	0	0	0	0	0	0	38601.3	0	0	0	0	0	0	0	231328	257812	0.057377	1	1	1
2652				AT1G75280.1		Symbols: NmrA-like negative transcriptional regulator family protein chr1:28252030-28253355 FORWARD LENGTH=310		[GO:0006979]; GO:0006950; GO:0050896; GO:0008150_x000D_ [GO:0016491]; GO:0003824; GO:0003674	Pf05368	5	33.716	107843	60872.4	0	0	0	0	0	0	168198	172841	0	0	0	0	0	0	77399.6	79122.1	0.0258065	1	1	1	1	1	146673	117026	0	0	0	0	0	0	82101.3	91501	0	0	0	0
2832				AT5G60980.2		Symbols: Nuclear transport factor 2 (NTF2) family protein with RNA binding (RRM-RBD-RNP motifs) domain chr5:24543988-24546027 FORWARD LENGTH=460	NTF2	[GO:0003723]; GO:0003676; GO:0097159; GO:1901363; GO:0005488; GO:0003674_x000D_ [GO:0003729]; GO:0003723; GO:0003676; GO:0097159; GO:1901363; GO:0005488; GO:0003674_x000D_ [GO:0005634]; GO:0043231; GO:0043227; GO:0043229; GO:0043226; GO:0005622; GO:0110165; GO:0005575_x000D_ [GO:0005737]; GO:0110165; GO:0005622; GO:0005575_x000D_ [GO:0005829]; GO:0110165; GO:0005737; GO:0005575; GO:0005622_x000D_…	Pf00076, Pf02136	11	49.514	279844	157958	0.0304348	1	1	1	1	1	210919	216742	0.128261	5	5	5	5	5	229786	234900	0.0934783	4	4	4	4	4	228917	182647	0.0152174	1	1	1	1	1	245589	273707	0	0	0	0
2295				AT2G41475.1		Symbols: Embryo-specific protein 3, (ATS3) chr2:17295259-17296329 REVERSE LENGTH=179	ATS3A	[GO:0005576]; GO:0110165; GO:0005575	Pf06232	3	19.936	3.8205e+06	2.15649e+06	0.111732	2	2	2	2	2	1.90903e+06	1.96174e+06	0.150838	3	3	3	3	3	1.46972e+06	1.50243e+06	0.150838	3	3	3	3	3	944096	753271	0.111732	2	2	2	2	2	854875	952749	0.111732	3	3	3
2545				AT4G21710.1		Symbols: NRPB2, EMB1989, RPB2 DNA-directed RNA polymerase family protein chr4:11535684-11542200 REVERSE LENGTH=1188	NRPB2	[GO:0000428]; GO:0030880; GO:0061695; GO:0140535; GO:1990234; GO:0032991; GO:1902494; GO:0005575_x000D_ [GO:0003677]; GO:0003676; GO:0097159; GO:1901363; GO:0005488; GO:0003674_x000D_ [GO:0003899]; GO:0034062; GO:0032774; GO:0097747; GO:0009059; GO:0016070; GO:0034654; GO:0016779; GO:0140098; GO:0043170; GO:1901576; GO:0090304; GO:0006139; GO:0018130; GO:0019438; GO:0044271; GO:1901362; GO:001677…	Pf00562, Pf04560, Pf04561, Pf04563, Pf04565, Pf04566, Pf04567	14	134.933	208137	117483	0.0227273	3	3	3	3	5	162713	167205	0.016835	2	2	2	2	3	191333	195591	0.0345118	4	4	4	4	6	229283	182939	0.00841751	1	1	1	1	2	158315	176440	0.016835	2	2	2
2835				AT3G46740.1		Symbols: TOC75-III, MAR1 translocon at the outer envelope membrane of chloroplasts 75-III chr3:17216104-17219296 REVERSE LENGTH=818	TOC75-3	[GO:0009658]; GO:0009657; GO:0006996; GO:0016043; GO:0071840; GO:0009987; GO:0008150_x000D_ [GO:0009707]; GO:0009527; GO:0031969; GO:0031968; GO:0042170; GO:0009941; GO:0019867; GO:0098588; GO:0031967; GO:0031090; GO:0009526; GO:0009507; GO:0016020; GO:0031975; GO:0043227; GO:0043229; GO:0009536; GO:0110165; GO:0043226; GO:0005622; GO:0043231; GO:0005737; GO:0005575_x000D_ [GO:0010006]; GO:009879…	Pf01103	3	89.133	50131.3	28296.7	0.0305623	2	2	2	2	2	36702.6	37715.9	0.0183374	1	1	1	1	1	38963.9	39831	0.0293399	2	2	2	2	2	40220.2	32090.7	0	0	0	0	0	0	47582	53029.7	0.0330073	2	2	2
838				AT1G62380.1		Symbols: ACO2, ATACO2 ACC oxidase 2 chr1:23082340-23084068 FORWARD LENGTH=320	ACO2	[GO:0005783]; GO:0043231; GO:0005737; GO:0012505; GO:0043227; GO:0043229; GO:0110165; GO:0005622; GO:0043226; GO:0005575_x000D_ [GO:0005794]; GO:0043231; GO:0005737; GO:0012505; GO:0043227; GO:0043229; GO:0110165; GO:0005622; GO:0043226; GO:0005575_x000D_ [GO:0006952]; GO:0006950; GO:0050896; GO:0008150_x000D_ [GO:0009693]; GO:0009692; GO:0043450; GO:0043449; GO:0044249; GO:1900674; GO:0044237; G…	Pf03171, Pf14226	5	36.16	1.84366e+06	1.04066e+06	0.121875	4	2	4	2	5	1.274e+06	1.30917e+06	0.184375	5	3	5	3	6	1.09174e+06	1.11604e+06	0.15	5	3	5	3	6	1.78828e+06	1.42683e+06	0.15	5	3	5	3	6	2.65157e+06	2.95514e+06	0.15	5	3	5
1503				AT4G16990.2		Symbols: RLM3 disease resistance protein (TIR-NBS class), putative chr4:9560155-9565225 FORWARD LENGTH=796	RLM3	[GO:0003729]; GO:0003723; GO:0003676; GO:0097159; GO:1901363; GO:0005488; GO:0003674_x000D_ [GO:0005524]; GO:0032559; GO:0035639; GO:0030554; GO:0032555; GO:0043168; GO:1901265; GO:0017076; GO:0032553; GO:0043167; GO:0097159; GO:1901363; GO:0000166; GO:0097367; GO:0005488; GO:0036094; GO:0003674_x000D_ [GO:0007165]; GO:0009987; GO:0050794; GO:0007154; GO:0023052; GO:0051716; GO:0008150; GO:005078…	Pf00931, Pf01582, Pf08381	15	91.097	1.62608e+06	917843	0.144472	11	11	11	11	15	393511	404375	0.187186	13	13	13	13	14	1.36837e+06	1.39882e+06	0.169598	12	12	12	12	15	249672	199207	0	0	0	0	0	0	243403	271270	0	0	0	0
2345				AT2G42490.1		Symbols: Copper amine oxidase family protein chr2:17691600-17695526 REVERSE LENGTH=776	CuAOzeta	[GO:0002237]; GO:0010033; GO:0043207; GO:0009617; GO:0042221; GO:0009605; GO:0009607; GO:0051707; GO:0050896; GO:0044419; GO:0008150_x000D_ [GO:0005507]; GO:0046914; GO:0046872; GO:0043169; GO:0043167; GO:0005488; GO:0003674_x000D_ [GO:0005777]; GO:0042579; GO:0043231; GO:0005737; GO:0043227; GO:0043229; GO:0110165; GO:0005622; GO:0043226; GO:0005575_x000D_ [GO:0008131]; GO:0016641; GO:0016638; G…	Pf01179, Pf02728	6	86.636	237023	133788	0.0373711	3	3	3	3	3	174195	179004	0.0489691	4	4	4	4	4	216268	221081	0.0489691	3	3	3	3	4	64535.8	51491.5	0	0	0	0	0	0	124079	138285	0	0	0	0
2750				AT2G20190.1		Symbols: ATCLASP, CLASP CLIP-associated protein chr2:8711862-8718813 REVERSE LENGTH=1439	CLASP	[GO:0000226]; GO:0007010; GO:0007017; GO:0006996; GO:0009987; GO:0016043; GO:0008150; GO:0071840_x000D_ [GO:0000278]; GO:0007049; GO:0009987; GO:0008150_x000D_ [GO:0005737]; GO:0110165; GO:0005622; GO:0005575_x000D_ [GO:0005876]; GO:0005874; GO:0005819; GO:0099513; GO:0015630; GO:0043232; GO:0099512; GO:0005856; GO:0043228; GO:0043229; GO:0099081; GO:0043226; GO:0005622; GO:0099080; GO:0110165; G…	Pf02985, Pf12348	3	158.852	21325.6	12037.3	0.00694927	1	1	1	1	1	16161.4	16607.6	0.0152884	2	2	2	2	2	27054	0	0.00694927	1	1	1	1	1	40181	32059.4	0.00694927	1	1	1	1	2	55391.1	61732.7	0.0222377	3	3	3
2605				AT5G64270.1		Symbols: splicing factor, putative chr5:25706909-25710718 FORWARD LENGTH=1269	MSJ1.11	[GO:0000245]; GO:0022618; GO:0000398; GO:0065003; GO:0071826; GO:0022613; GO:0000377; GO:0006397; GO:0022607; GO:0043933; GO:0044085; GO:0000375; GO:0006396; GO:0016071; GO:0016043; GO:0071840; GO:0008380; GO:0016070; GO:0010467; GO:0009987; GO:0090304; GO:0043170; GO:0008150; GO:0006139; GO:0071704; GO:0006725; GO:0034641; GO:0044238; GO:0046483; GO:1901360; GO:0008152; GO:0044237; GO:0006807_x0…	Pf08920	5	141.361	33406	18856.1	0	0	0	0	0	0	35504.2	36484.4	0.0070922	1	1	1	1	1	32440	33161.9	0	0	0	0	0	0	38619.5	30813.6	0	0	0	0	0	0	52560.2	58577.8	0.0070922	1	1	1
2261				AT3G24880.1		Symbols: Helicase/SANT-associated, DNA binding protein chr3:9086457-9095537 REVERSE LENGTH=1957	EAF1A	[GO:0003677]; GO:0003676; GO:0097159; GO:1901363; GO:0005488; GO:0003674_x000D_ [GO:0005634]; GO:0043231; GO:0043227; GO:0043229; GO:0043226; GO:0005622; GO:0110165; GO:0005575_x000D_ [GO:0006325]; GO:0071824; GO:0043933; GO:0016043; GO:0071840; GO:0009987; GO:0008150_x000D_ [GO:0009909]; GO:0048580; GO:0048831; GO:2000241; GO:2000026; GO:0050793; GO:0050789; GO:0051239; GO:0065007; GO:0008150_x0…	Pf07529, Pf13921	4	211.536	47414.5	0	0	0	0	0	0	0	9744.5	10013.5	0	0	0	0	0	0	10619.2	10855.5	0	0	0	0	0	0	38601.3	0	0	0	0	0	0	0	29628.3	0	0	0	0	0
2776				AT3G03560.1		Symbols: unknown protein; LOCATED IN: plasma membrane; EXPRESSED IN: 22 plant structures; EXPRESSED DURING: 13 growth stages; BEST Arabidopsis thaliana protein match is: unknown protein (TAIR:AT5G23490.1); Has 157 Blast hits to 146 proteins in 38 species: Archae - 3; Bacteria - 14; Metazoa - 8; Fungi - 0; Plants - 120; Viruses - 0; Other Eukaryotes - 12 (source: NCBI BLink). chr3:853153-856486 RE…				16	59.085	917831	518072	0	0	0	0	0	0	681471	700284	0	0	0	0	0	0	595163	608408	0.0191939	1	1	1	1	1	599962	478695	0	0	0	0	0	0	441833	492418	0	0	0	0
2476				AT1G79690.1		Symbols: atnudt3, NUDT3 nudix hydrolase homolog 3 chr1:29985360-29990171 FORWARD LENGTH=772	NUDT3	[GO:0005737]; GO:0110165; GO:0005622; GO:0005575_x000D_ [GO:0008239]; GO:0008238; GO:0008233; GO:0016787; GO:0140096; GO:0003824; GO:0003674_x000D_ [GO:0016787]; GO:0003824; GO:0003674_x000D_ [GO:0016791]; GO:0042578; GO:0016788; GO:0016787; GO:0003824; GO:0003674_x000D_ [GO:0046872]; GO:0043169; GO:0043167; GO:0005488; GO:0003674	Pf00293, Pf03571	3	86.802	100964	56989.4	0.0375648	3	3	3	3	3	59177.4	60811.1	0.0129534	1	1	1	1	1	66685.5	68169.6	0.0401554	3	3	3	3	3	46269.7	36917.4	0.0129534	1	1	1	1	1	34762.2	38742.1	0.0129534	1	1	1
2720				AT3G62120.1_x000D_; AT3G62120.2		Symbols: Class II aaRS and biotin synthetases superfamily protein chr3:23001227-23003849 REVERSE LENGTH=530<|>Symbols: Class II aaRS and biotin synthetases superfamily protein chr3:23001227-23003849 REVERSE LENGTH=530		[GO:0004827]; GO:0004812; GO:0016875; GO:0140101; GO:0016874; GO:0140098; GO:0003824; GO:0140640; GO:0003674_x000D_ [GO:0005524]; GO:0032559; GO:0035639; GO:0030554; GO:0032555; GO:0043168; GO:1901265; GO:0017076; GO:0032553; GO:0043167; GO:0097159; GO:1901363; GO:0000166; GO:0097367; GO:0005488; GO:0036094; GO:0003674_x000D_ [GO:0005737]; GO:0110165; GO:0005622; GO:0005575_x000D_ [GO:0006433]; G…	Pf00587, Pf03129, Pf09180	10	60.717	989020	558254	0.0716981	4	4	4	4	4	980252	1.00731e+06	0.103774	6	6	6	6	6	974622	996312	0.14717	7	7	7	7	7	528453	421639	0.0132075	1	1	1	1	1	533789	594902	0.0415094	2	2	2
2844				AT2G38770.1		Symbols: EMB2765 P-loop containing nucleoside triphosphate hydrolases superfamily protein chr2:16203185-16210253 REVERSE LENGTH=1509	EMB2765	[GO:0000398]; GO:0000377; GO:0006397; GO:0000375; GO:0006396; GO:0016071; GO:0008380; GO:0016070; GO:0010467; GO:0090304; GO:0043170; GO:0006139; GO:0071704; GO:0006725; GO:0034641; GO:0044238; GO:0046483; GO:1901360; GO:0008152; GO:0044237; GO:0006807; GO:0008150; GO:0009987_x000D_ [GO:0003729]; GO:0003723; GO:0003676; GO:0097159; GO:1901363; GO:0005488; GO:0003674_x000D_ [GO:0004386]; GO:014064…	Pf13086, Pf13087, Pf16399	10	172.913	153124	86431.3	0	0	0	0	0	0	98157.3	100867	0	0	0	0	0	0	71149.4	72732.9	0	0	0	0	0	0	93934.7	74948.1	0.00530152	1	1	1	1	1	92526.2	103119	0	0	0	0
2493				AT5G22800.1		Symbols: EMB86, EMB1030, EMB263 Alanyl-tRNA synthetase, class IIc chr5:7616221-7619961 REVERSE LENGTH=978	EMB86	[GO:0000049]; GO:0003723; GO:0003676; GO:0097159; GO:1901363; GO:0005488; GO:0003674_x000D_ [GO:0002161]; GO:0052689; GO:0140101; GO:0106074; GO:0016788; GO:0140098; GO:0006399; GO:0006450; GO:0016787; GO:0140640; GO:0034660; GO:0065008; GO:0003824; GO:0016070; GO:0065007; GO:0003674; GO:0090304; GO:0008150; GO:0006139; GO:0043170; GO:0006725; GO:0034641; GO:0044238; GO:0046483; GO:1901360; GO:00…	Pf01411, Pf02272, Pf07973	3	107.764	49561.3	27975	0.0265849	3	3	3	3	3	36649.2	37661	0.00817996	1	1	1	1	1	28357.1	28988.2	0.0163599	2	2	2	2	2	39223.1	31295.1	0.0163599	2	2	2	2	2	38667.4	43094.4	0.00817996	1	1	1
2352				AT3G22330.1		Symbols: PMH2, ATRH53 putative mitochondrial RNA helicase 2 chr3:7892641-7895145 FORWARD LENGTH=616	RH53	[GO:0000373]; GO:0000377; GO:0000375; GO:0008380; GO:0006396; GO:0016070; GO:0010467; GO:0090304; GO:0043170; GO:0006139; GO:0071704; GO:0006725; GO:0034641; GO:0044238; GO:0046483; GO:1901360; GO:0008152; GO:0044237; GO:0006807; GO:0008150; GO:0009987_x000D_ [GO:0003676]; GO:0097159; GO:1901363; GO:0005488; GO:0003674_x000D_ [GO:0003724]; GO:0004386; GO:0008186; GO:0140098; GO:0140640; GO:014065…	Pf00270, Pf00271	3	65.319	238949	134875	0.0340909	2	0	2	0	2	198286	203760	0.0340909	2	0	2	0	2	217935	222785	0.0373377	2	1	2	1	2	53814	42936.8	0	0	0	0	0	0	133710	149018	0	0	0	0
2055				AT3G55610.1		Symbols: P5CS2 delta 1-pyrroline-5-carboxylate synthase 2 chr3:20624278-20628989 REVERSE LENGTH=726	P5CSB	[GO:0004349]; GO:0016774; GO:0019202; GO:0016772; GO:0016301; GO:0016740; GO:0003824; GO:0003674_x000D_ [GO:0004350]; GO:0016620; GO:0016903; GO:0016491; GO:0003824; GO:0003674_x000D_ [GO:0005524]; GO:0032559; GO:0035639; GO:0030554; GO:0032555; GO:0043168; GO:1901265; GO:0017076; GO:0032553; GO:0043167; GO:0097159; GO:1901363; GO:0000166; GO:0097367; GO:0005488; GO:0036094; GO:0003674_x000D_ [GO…	Pf00696	24	78.822	935214	527883	0.172176	13	6	13	6	17	636166	653729	0.221763	14	7	14	7	16	567454	580083	0.212121	14	7	14	7	16	1.37902e+06	1.10029e+06	0.205234	15	9	15	9	21	1.61505e+06	1.79995e+06	0.293388	23	13	23
2530				AT1G76160.1	AT1G21860.1	Symbols: sks5 SKU5 similar 5 chr1:28578211-28581020 REVERSE LENGTH=541	sks5	[GO:0005507]; GO:0046914; GO:0046872; GO:0043169; GO:0043167; GO:0005488; GO:0003674_x000D_ [GO:0016491]; GO:0003824; GO:0003674	Pf00394, Pf07731, Pf07732	3	60.003	119793	67617.4	0.0166359	1	1	1	1	1	114165	117317	0.0406654	2	2	2	2	2	75147.9	76820.3	0.0240296	1	1	1	1	1	38601.3	0	0	0	0	0	0	0	49477.5	55142.1	0	0	0	0
479				AT1G36390.1_x000D_; AT1G36390.2		Symbols: Co-chaperone GrpE family protein chr1:13701811-13703524 REVERSE LENGTH=279<|>Symbols: Co-chaperone GrpE family protein chr1:13701811-13703524 REVERSE LENGTH=279		[GO:0000774]; GO:0030554; GO:0060590; GO:0017076; GO:0098772; GO:0000166; GO:0003674; GO:0036094; GO:1901265; GO:0005488; GO:0097159; GO:1901363_x000D_ [GO:0005759]; GO:0070013; GO:0005739; GO:0043233; GO:0043229; GO:0043231; GO:0005737; GO:0031974; GO:0043226; GO:0005622; GO:0043227; GO:0110165; GO:0005575_x000D_ [GO:0006457]; GO:0009987; GO:0008150_x000D_ [GO:0009408]; GO:0006950; GO:0009266; G…	Pf01025	1	31.204	526659	297273	0	0	0	0	0	0	262003	269236	0	0	0	0	0	0	295700	302281	0.0358423	1	1	1	1	1	116478	92934.6	0	0	0	0	0	0	210070	234121	0.0752688	2	2	2
965				AT3G13300.1		Symbols: VCS Transducin/WD40 repeat-like superfamily protein chr3:4304085-4309949 FORWARD LENGTH=1344	VCS	[GO:0000932]; GO:0036464; GO:0035770; GO:0005737; GO:0043232; GO:0099080; GO:0110165; GO:0005622; GO:0043228; GO:0043229; GO:0005575; GO:0043226_x000D_ [GO:0006397]; GO:0006396; GO:0016071; GO:0016070; GO:0010467; GO:0090304; GO:0043170; GO:0006139; GO:0071704; GO:0006725; GO:0034641; GO:0044238; GO:0046483; GO:1901360; GO:0008152; GO:0044237; GO:0006807; GO:0008150; GO:0009987_x000D_ [GO:0006402…	Pf16529	29	145.63	2.66334e+06	1.50333e+06	0.194196	27	22	27	22	34	1.59731e+06	1.64141e+06	0.241815	31	25	31	25	37	590203	603338	0.104167	14	11	14	11	16	233789	186535	0.0252976	4	3	4	3	4	384451	428466	0.0654762	9	6	9
2089				AT5G45300.1		Symbols: BMY2, BAM8 beta-amylase 2 chr5:18353636-18356696 FORWARD LENGTH=689	BAM8	[GO:0000272]; GO:0005976; GO:0009057; GO:0016052; GO:0005975; GO:0043170; GO:1901575; GO:0044238; GO:0071704; GO:0009056; GO:0008152; GO:0008150_x000D_ [GO:0003700]; GO:0140110; GO:0006355; GO:0003674; GO:0006351; GO:0010468; GO:1903506; GO:0097659; GO:0060255; GO:2001141; GO:0032774; GO:0010467; GO:0019222; GO:0010556; GO:0031326; GO:0051252; GO:0009059; GO:0016070; GO:0034654; GO:0043170; GO:00…	Pf01373, Pf05687	5	77.112	106384	60048.4	0.0174165	1	1	1	1	1	64926.2	66718.7	0.0174165	1	1	1	1	1	75454.3	77133.6	0.030479	2	2	2	2	2	52998.9	42286.5	0	0	0	0	0	0	44066.6	49111.7	0	0	0	0
482				AT2G43460.1_x000D_; AT3G59540.1		Symbols: Ribosomal L38e protein family chr2:18046285-18047292 REVERSE LENGTH=69<|>Symbols: Ribosomal L38e protein family chr3:21995897-21996742 REVERSE LENGTH=69	LOC108830506; RPL38A; RPL38B	[GO:0003735]; GO:0005198; GO:0003674_x000D_ [GO:0005840]; GO:0043232; GO:0043228; GO:0043229; GO:0043226; GO:0005622; GO:0110165; GO:0005575_x000D_ [GO:0006412]; GO:0009059; GO:0019538; GO:0043043; GO:0010467; GO:0043170; GO:1901576; GO:0044238; GO:1901564; GO:0006518; GO:0043604; GO:1901566; GO:0071704; GO:0009058; GO:0008152; GO:0006807; GO:0043603; GO:0044271; GO:0008150; GO:0034641; GO:004424…	Pf01781	2	8.116	6.30758e+06	3.56032e+06	0.101449	1	1	1	1	2	4.45886e+06	4.58195e+06	0	0	0	0	0	0	3.53401e+06	3.61266e+06	0.101449	1	1	1	1	2	8.24322e+06	6.57705e+06	0.275362	2	2	2	2	3	6.85231e+06	7.63682e+06	0.275362	2	2	2
483				AT1G52230.1		Symbols: PSAH2, PSAH-2, PSI-H photosystem I subunit H2 chr1:19454902-19455508 FORWARD LENGTH=145	PSAH2	[GO:0009535]; GO:0031968; GO:0055035; GO:0009534; GO:0019867; GO:0098588; GO:0031967; GO:0042170; GO:0042651; GO:0031976; GO:0009507; GO:0016020; GO:0031090; GO:0031975; GO:0043227; GO:0043229; GO:0009526; GO:0034357; GO:0009579; GO:0009536; GO:0110165; GO:0043226; GO:0005622; GO:0043232; GO:0043231; GO:0005737; GO:0005575; GO:0043228_x000D_ [GO:0009538]; GO:0098796; GO:0009522; GO:0032991; GO:00…	Pf03244	2	15.264	560755	316519	0.0551724	1	1	1	1	1	385901	396555	0.131034	2	2	2	2	2	177632	181585	0.131034	2	2	2	2	2	328906	262426	0.131034	2	2	2	2	2	763238	850620	0.131034	2	2	2
2686				AT1G79090.2_x000D_; AT1G79090.1		Symbols: FUNCTIONS IN: molecular_function unknown; INVOLVED IN: biological_process unknown; LOCATED IN: cellular_component unknown; EXPRESSED IN: 25 plant structures; EXPRESSED DURING: 15 growth stages; CONTAINS InterPro DOMAIN/s: Topoisomerase II-associated protein PAT1 (InterPro:IPR019167); BEST Arabidopsis thaliana protein match is: Topoisomerase II-associated protein PAT1 (TAIR:AT3G22270.1); …	PAT1	[GO:0000290]; GO:0000956; GO:0110156; GO:0000288; GO:0006402; GO:0110154; GO:0061157; GO:0006401; GO:0010629; GO:0016071; GO:0016070; GO:0017148; GO:0043488; GO:0050779; GO:0061014; GO:0009057; GO:0034655; GO:0010468; GO:0010605; GO:0090304; GO:0006417; GO:0010558; GO:0031327; GO:0034249; GO:0051248; GO:0043487; GO:0061013; GO:0031331; GO:0051254; GO:1903313; GO:0043170; GO:1901575; GO:0006139; G…		13	88.784	1.14773e+06	647839	0.0554855	5	5	5	5	5	979776	1.00683e+06	0.10971	8	8	8	8	8	1.10074e+06	1.12523e+06	0.10971	8	8	8	8	8	526579	420144	0.0416141	3	3	3	3	3	605528	674854	0.0517024	4	4	4
1346				AT1G73180.1		Symbols: Eukaryotic translation initiation factor eIF2A family protein chr1:27518335-27521432 FORWARD LENGTH=513		[GO:0000049]; GO:0003723; GO:0003676; GO:0097159; GO:1901363; GO:0005488; GO:0003674_x000D_ [GO:0003729]; GO:0003723; GO:0003676; GO:0097159; GO:1901363; GO:0005488; GO:0003674_x000D_ [GO:0003743]; GO:0008135; GO:0006413; GO:0090079; GO:0006412; GO:0044237; GO:0003676; GO:0045182; GO:0009059; GO:0019538; GO:0043043; GO:0010467; GO:0008152; GO:0009987; GO:0097159; GO:1901363; GO:0003674; GO:000641…	Pf08662	3	56.262	138298	78062.7	0.042885	2	2	2	2	3	115894	119093	0.042885	2	2	2	2	2	131007	133923	0.0565302	3	3	3	3	4	37705	30083.9	0.0175439	1	1	1	1	1	37898	42236.9	0.0175439	1	1	1
1843				AT3G13290.1		Symbols: VCR varicose-related chr3:4297529-4303113 FORWARD LENGTH=1340	VCR	[GO:0000932]; GO:0036464; GO:0035770; GO:0005737; GO:0043232; GO:0099080; GO:0110165; GO:0005622; GO:0043228; GO:0043229; GO:0005575; GO:0043226_x000D_ [GO:0006397]; GO:0006396; GO:0016071; GO:0016070; GO:0010467; GO:0090304; GO:0043170; GO:0006139; GO:0071704; GO:0006725; GO:0034641; GO:0044238; GO:0046483; GO:1901360; GO:0008152; GO:0044237; GO:0006807; GO:0008150; GO:0009987_x000D_ [GO:0006402…	Pf16529	7	145.794	204711	115549	0.109701	14	9	14	9	16	123314	126719	0.0955224	12	6	12	6	13	48128.1	49199.2	0.0201493	3	0	3	0	3	26747.8	21341.4	0.00522388	1	0	1	0	1	46040.6	51311.7	0.0253731	4	1	4
2850				AT4G30720.1		Symbols: FAD/NAD(P)-binding oxidoreductase family protein chr4:14972212-14975461 REVERSE LENGTH=707	PDE327	[GO:0015979]; GO:0044237; GO:0008152; GO:0009987; GO:0008150_x000D_ [GO:0016491]; GO:0003824; GO:0003674	Pf00070, Pf00890	3	77.042	67005.5	37821.4	0.0240453	2	2	2	2	2	29763.4	30585.1	0.0254597	1	1	1	1	1	25914.2	26490.9	0.00990099	1	1	1	1	1	36219.6	28898.7	0	0	0	0	0	0	49905	55618.6	0	0	0	0
630				AT3G03100.1		Symbols: NADH:ubiquinone oxidoreductase, 17.2kDa subunit chr3:705564-707578 REVERSE LENGTH=159		[GO:0005743]; GO:0019866; GO:0031966; GO:0031090; GO:0031967; GO:0005740; GO:0016020; GO:0043227; GO:0031975; GO:0043229; GO:0005739; GO:0110165; GO:0043226; GO:0005622; GO:0043231; GO:0005737; GO:0005575_x000D_ [GO:0006979]; GO:0006950; GO:0050896; GO:0008150_x000D_ [GO:0032981]; GO:0010257; GO:0033108; GO:0065003; GO:0007005; GO:0022607; GO:0043933; GO:0006996; GO:0016043; GO:0044085; GO:007184…	Pf05071	4	18.305	214053	120823	0.0566038	1	1	1	1	1	139861	143723	0.106918	2	2	2	2	2	64619.1	66057.2	0.0566038	1	1	1	1	1	591359	471830	0.150943	3	3	3	3	3	545209	607629	0.106918	2	2	2
2125				AT3G11100.1		Symbols: sequence-specific DNA binding transcription factors chr3:3476490-3477320 REVERSE LENGTH=249	ENAP1	[GO:0000976]; GO:0001067; GO:1990837; GO:0003676; GO:0003690; GO:0043565; GO:0097159; GO:1901363; GO:0003677; GO:0005488; GO:0003674_x000D_ [GO:0003682]; GO:0044877; GO:0005488; GO:0003674_x000D_ [GO:0003700]; GO:0140110; GO:0006355; GO:0003674; GO:0006351; GO:0010468; GO:1903506; GO:0097659; GO:0060255; GO:2001141; GO:0032774; GO:0010467; GO:0019222; GO:0010556; GO:0031326; GO:0051252; GO:000905…	Pf13837	4	28.368	455036	256846	0	0	0	0	0	0	265823	273162	0	0	0	0	0	0	261370	267187	0	0	0	0	0	0	218347	174213	0	0	0	0	0	0	218004	242963	0	0	0	0
2854				AT4G24680.1		Symbols: MOS1 modifier of snc1 chr4:12733425-12739737 FORWARD LENGTH=1427				31	155.278	553084	312189	0.0609671	8	8	8	8	9	344819	354339	0.0756833	11	11	11	11	12	428488	438024	0.120533	14	14	14	14	16	315051	251371	0.0357393	5	5	5	5	6	307895	343146	0.0385424	5	5	5
2855				AT3G11910.1		Symbols: UBP13 ubiquitin-specific protease 13 chr3:3761758-3770290 REVERSE LENGTH=1115	UBP13	[GO:0004197]; GO:0004175; GO:0008234; GO:0008233; GO:0016787; GO:0140096; GO:0003824; GO:0003674_x000D_ [GO:0004843]; GO:0008234; GO:0101005; GO:0008233; GO:0019783; GO:0016787; GO:0140096; GO:0003824; GO:0003674_x000D_ [GO:0005634]; GO:0043231; GO:0043227; GO:0043229; GO:0043226; GO:0005622; GO:0110165; GO:0005575_x000D_ [GO:0005737]; GO:0110165; GO:0005622; GO:0005575_x000D_ [GO:0006511]; GO:00…	Pf00443, Pf00917, Pf12436, Pf14533	6	130.567	64087.7	36174.4	0.0600897	8	0	8	0	9	45428.9	46683.1	0.0789238	9	0	9	0	10	57789	59075.1	0.0986547	11	3	11	3	12	44751	35705.7	0.0636771	7	1	7	1	7	71414.3	79590.5	0.0529148	6	1	6
492				AT1G06640.1		Symbols: 2-oxoglutarate (2OG) and Fe(II)-dependent oxygenase superfamily protein chr1:2032366-2033775 FORWARD LENGTH=369		[GO:0016491]; GO:0003824; GO:0003674_x000D_ [GO:0046872]; GO:0043169; GO:0043167; GO:0005488; GO:0003674	Pf03171, Pf14226	2	41.718	195072	110109	0	0	0	0	0	0	41593.8	42742.1	0	0	0	0	0	0	55821.4	57063.7	0	0	0	0	0	0	43747	34904.7	0	0	0	0	0	0	88557.6	98696.4	0	0	0	0
1671				AT1G03600.1		Symbols: PSB27 photosystem II family protein chr1:898916-899440 FORWARD LENGTH=174	PSB27-1	[GO:0009523]; GO:0009521; GO:0098796; GO:0034357; GO:0032991; GO:0016020; GO:0009579; GO:0005575; GO:0110165; GO:0043232; GO:0043228; GO:0043229; GO:0043226; GO:0005622_x000D_ [GO:0009543]; GO:0031978; GO:0009534; GO:0031977; GO:0031976; GO:0009507; GO:0110165; GO:0009579; GO:0009536; GO:0005575; GO:0043232; GO:0043231; GO:0005737; GO:0043228; GO:0043229; GO:0043227; GO:0005622; GO:0043226_x000D_…	Pf13326	5	18.823	1.73895e+06	981552	0.109195	2	2	2	2	2	1.44899e+06	1.48899e+06	0.149425	3	3	3	3	3	879644	899220	0.109195	2	2	2	2	2	332898	265611	0	0	0	0	0	0	329110	366789	0	0	0	0
2600				AT1G09020.1		Symbols: SNF4, ATSNF4 homolog of yeast sucrose nonfermenting 4 chr1:2900149-2904212 REVERSE LENGTH=487	SNF4	[GO:0000266]; GO:0007005; GO:0048285; GO:0006996; GO:0016043; GO:0071840; GO:0009987; GO:0008150_x000D_ [GO:0005634]; GO:0043231; GO:0043227; GO:0043229; GO:0043226; GO:0005622; GO:0110165; GO:0005575_x000D_ [GO:0005737]; GO:0110165; GO:0005622; GO:0005575_x000D_ [GO:0005975]; GO:0044238; GO:0071704; GO:0008152; GO:0008150_x000D_ [GO:0009507]; GO:0009536; GO:0043231; GO:0005737; GO:0043227; GO:00…	Pf00571, Pf16561	4	53.433	47414.5	0	0.0225873	1	1	1	1	1	127719	131245	0.0225873	1	1	1	1	1	130667	133575	0.0225873	1	1	1	1	1	69139.9	55165	0.0225873	1	1	1	1	1	84367.6	94026.7	0.0225873	1	1	1
495				AT4G15940.1		Symbols: Fumarylacetoacetate (FAA) hydrolase family chr4:9038361-9040163 FORWARD LENGTH=222				2	24.139	696827	393325	0.108108	2	2	2	2	2	400151	411198	0	0	0	0	0	0	595392	608643	0.108108	2	2	2	2	2	97244.9	77589.2	0	0	0	0	0	0	136642	152286	0	0	0	0
496				AT1G71260.1		Symbols: ATWHY2, WHY2 WHIRLY 2 chr1:26861849-26863391 REVERSE LENGTH=238	WHY2	[GO:0003677]; GO:0003676; GO:0097159; GO:1901363; GO:0005488; GO:0003674_x000D_ [GO:0003697]; GO:0003677; GO:0003676; GO:0097159; GO:1901363; GO:0005488; GO:0003674_x000D_ [GO:0003729]; GO:0003723; GO:0003676; GO:0097159; GO:1901363; GO:0005488; GO:0003674_x000D_ [GO:0005739]; GO:0043231; GO:0005737; GO:0043227; GO:0043229; GO:0110165; GO:0005622; GO:0043226; GO:0005575_x000D_ [GO:0006281]; GO:00…	Pf08536	2	26.278	455459	257085	0.0966387	2	2	2	2	3	438615	450725	0.0966387	2	2	2	2	3	520367	531947	0.0966387	2	2	2	2	3	88588.7	70682.7	0.0462185	1	1	1	1	1	163543	182267	0	0	0	0
497				AT1G16460.2		Symbols: ATRDH2, ATMST2, MST2, ST2, STR2, RDH2 rhodanese homologue 2 chr1:5619848-5622481 REVERSE LENGTH=342	STR2	[GO:0004792]; GO:0016783; GO:0016782; GO:0016740; GO:0003824; GO:0003674_x000D_ [GO:0005737]; GO:0110165; GO:0005622; GO:0005575_x000D_ [GO:0005739]; GO:0043231; GO:0005737; GO:0043227; GO:0043229; GO:0110165; GO:0005622; GO:0043226; GO:0005575_x000D_ [GO:0005829]; GO:0110165; GO:0005737; GO:0005575; GO:0005622_x000D_ [GO:0009793]; GO:0003006; GO:0009790; GO:0048316; GO:0022414; GO:0032502; GO:00…	Pf00581	1	37.389	332823	187862	0.0292398	1	1	1	1	1	311589	320191	0	0	0	0	0	0	473223	483755	0	0	0	0	0	0	136225	108691	0	0	0	0	0	0	162175	180742	0	0	0	0
2816				AT5G59950.5		Symbols: RNA-binding (RRM/RBD/RNP motifs) family protein chr5:24140235-24141504 FORWARD LENGTH=245	MMN10.26	[GO:0003723]; GO:0003676; GO:0097159; GO:1901363; GO:0005488; GO:0003674_x000D_ [GO:0003729]; GO:0003723; GO:0003676; GO:0097159; GO:1901363; GO:0005488; GO:0003674	Pf00076, Pf13865	6	25.827	451956	255107	0.126531	3	3	3	3	3	357307	367171	0.0897959	2	2	2	2	3	416805	426081	0.122449	3	3	3	3	4	312453	249299	0.122449	3	3	3	3	4	274426	305845	0	0	0	0
1777				AT2G22125.1		Symbols: CSI1 binding chr2:9406793-9414223 FORWARD LENGTH=2150	CSI1	[GO:0005737]; GO:0110165; GO:0005622; GO:0005575_x000D_ [GO:0005794]; GO:0043231; GO:0005737; GO:0012505; GO:0043227; GO:0043229; GO:0110165; GO:0005622; GO:0043226; GO:0005575_x000D_ [GO:0005886]; GO:0016020; GO:0071944; GO:0110165; GO:0005575_x000D_ [GO:0008017]; GO:0015631; GO:0008092; GO:0005515; GO:0005488; GO:0003674_x000D_ [GO:0008360]; GO:0022604; GO:0065008; GO:0022603; GO:0065007; GO:00…	Pf00168, Pf00514	11	230.562	331266	186984	0.0469767	9	9	9	9	10	203890	209518	0.052093	10	10	10	10	11	66029.5	67499	0.00883721	2	2	2	2	2	60329.9	48135.7	0.00883721	2	2	2	2	2	96926.1	108023	0.00372093	1	1	1
500				AT5G53560.1		Symbols: ATB5-A, B5 #2, ATCB5-E, CB5-E cytochrome B5 isoform E chr5:21759628-21760353 FORWARD LENGTH=134	CYTB5-E	[GO:0005789]; GO:0031090; GO:0042175; GO:0098827; GO:0016020; GO:0043227; GO:0012505; GO:0031984; GO:0005783; GO:0110165; GO:0043226; GO:0043229; GO:0043231; GO:0005737; GO:0005575; GO:0005622_x000D_ [GO:0016020]; GO:0110165; GO:0005575_x000D_ [GO:0020037]; GO:0046906; GO:0097159; GO:1901363; GO:0005488; GO:0003674_x000D_ [GO:0043231]; GO:0043227; GO:0043229; GO:0043226; GO:0005622; GO:0110165; G…	Pf00173	2	15.075	1.12101e+06	632758	0.186567	2	2	2	2	2	663728	682052	0.186567	2	2	2	2	2	436389	446101	0.0671642	1	1	1	1	1	521520	416107	0.0671642	1	1	1	1	1	571665	637114	0.0671642	1	1	1
2152				AT5G08180.1_x000D_; AT5G08180.2		Symbols: Ribosomal protein L7Ae/L30e/S12e/Gadd45 family protein chr5:2631843-2633374 REVERSE LENGTH=156<|>Symbols: Ribosomal protein L7Ae/L30e/S12e/Gadd45 family protein chr5:2631843-2633374 REVERSE LENGTH=156		[GO:0000469]; GO:0090501; GO:0006364; GO:0016070; GO:0090305; GO:0016072; GO:0034470; GO:0042254; GO:0090304; GO:0034660; GO:0006396; GO:0022613; GO:0006139; GO:0043170; GO:0010467; GO:0044085; GO:0006725; GO:0034641; GO:0044238; GO:0046483; GO:1901360; GO:0071704; GO:0071840; GO:0044237; GO:0006807; GO:0008152; GO:0009987; GO:0008150_x000D_ [GO:0003723]; GO:0003676; GO:0097159; GO:1901363; GO:00…	Pf01248	5	16.937	1.87833e+06	1.06023e+06	0.0833333	2	2	2	2	2	1.0178e+06	1.0459e+06	0.198718	3	3	3	3	3	962837	984265	0.198718	3	3	3	3	3	3.04689e+06	2.43103e+06	0.275641	5	5	5	5	5	3.47847e+06	3.87672e+06	0.275641	5	5	5
1885				AT1G20620.1		Symbols: CAT3, SEN2, ATCAT3 catalase 3 chr1:7143142-7146193 FORWARD LENGTH=492	CAT3	[GO:0003729]; GO:0003723; GO:0003676; GO:0097159; GO:1901363; GO:0005488; GO:0003674_x000D_ [GO:0004096]; GO:0004601; GO:0016209; GO:0016684; GO:0003674; GO:0098869; GO:0016491; GO:1990748; GO:0003824; GO:0009987; GO:0098754; GO:0097237; GO:0008150; GO:0009636; GO:0070887; GO:0042221; GO:0051716; GO:0050896_x000D_ [GO:0005737]; GO:0110165; GO:0005622; GO:0005575_x000D_ [GO:0005777]; GO:0042579; G…	Pf00199, Pf06628	17	56.66	1.03746e+07	5.85596e+06	0.306911	16	11	16	11	22	8.55415e+06	8.79031e+06	0.347561	21	14	21	14	33	9.31041e+06	9.51761e+06	0.333333	19	13	19	13	31	2.65609e+06	2.11923e+06	0.243902	12	8	12	8	16	2.70751e+06	3.0175e+06	0.243902	12	8	12
1061				AT4G21150.3_x000D_; AT4G21150.1		Symbols: HAP6 ribophorin II (RPN2) family protein chr4:11278646-11283599 FORWARD LENGTH=691<|>Symbols: HAP6 ribophorin II (RPN2) family protein chr4:11278646-11283599 FORWARD LENGTH=691	RPN2	[GO:0006487]; GO:0006486; GO:0036211; GO:0043413; GO:0009101; GO:0019538; GO:0043412; GO:0070085; GO:0009059; GO:0009100; GO:1901137; GO:1901566; GO:0043170; GO:0044238; GO:1901564; GO:0008152; GO:1901576; GO:1901135; GO:0071704; GO:0006807; GO:0008150; GO:0009058_x000D_ [GO:0008250]; GO:0098796; GO:0140534; GO:1990234; GO:0005789; GO:0032991; GO:0016020; GO:0005783; GO:1902494; GO:0031090; GO:00…	Pf05817	6	74.622	47414.5	0	0	0	0	0	0	0	27195.1	0	0	0	0	0	0	0	27054	0	0	0	0	0	0	0	110693	88319.2	0.0144718	1	1	1	1	1	153191	170730	0.0144718	1	1	1
1989				AT2G36130.1		Symbols: Cyclophilin-like peptidyl-prolyl cis-trans isomerase family protein chr2:15166863-15168259 FORWARD LENGTH=164	CYP18-2	[GO:0000413]; GO:0018208; GO:0018193; GO:0036211; GO:0019538; GO:0043412; GO:0043170; GO:0044238; GO:1901564; GO:0071704; GO:0008152; GO:0006807; GO:0008150_x000D_ [GO:0003755]; GO:0016859; GO:0140096; GO:0016853; GO:0003824; GO:0003674_x000D_ [GO:0006457]; GO:0009987; GO:0008150_x000D_ [GO:0071013]; GO:0005681; GO:1902494; GO:0140513; GO:1990904; GO:0032991; GO:0005634; GO:0005575; GO:0043231; G…	Pf00160	4	18.221	398755	225078	0	0	0	0	0	0	27195.1	0	0	0	0	0	0	0	164118	167770	0	0	0	0	0	0	339233	270666	0	0	0	0	0	0	487671	543504	0	0	0	0
1977				AT4G39200.1		Symbols: Ribosomal protein S25 family protein chr4:18257464-18258464 FORWARD LENGTH=108	LOC108821960; RPS25E	[GO:0003729]; GO:0003723; GO:0003676; GO:0097159; GO:1901363; GO:0005488; GO:0003674_x000D_ [GO:0003735]; GO:0005198; GO:0003674_x000D_ [GO:0005840]; GO:0043232; GO:0043228; GO:0043229; GO:0043226; GO:0005622; GO:0110165; GO:0005575_x000D_ [GO:0022627]; GO:0015935; GO:0022626; GO:0044391; GO:0005840; GO:0005829; GO:1990904; GO:0043232; GO:0110165; GO:0005737; GO:0032991; GO:0043228; GO:0043229; G…	Pf03297	6	12.046	4.73551e+06	2.67297e+06	0.305556	3	1	3	1	5	4.88266e+06	5.01745e+06	0.287037	3	1	3	1	4	3.84555e+06	3.93113e+06	0.398148	5	1	5	1	6	3.8341e+06	3.05913e+06	0.305556	4	1	4	1	5	6.29889e+06	7.02005e+06	0.398148	5	1	5
2271	ü			cont_P00023		GFP-nanobody GFP-nanobody				34	13.79	5.59588e+09	3.1586e+09	0.609756	26	25	27	26	133	4.84105e+09	4.9747e+09	0.577236	29	28	31	30	126	6.72507e+09	6.87474e+09	0.609756	33	32	36	35	207	6.44852e+09	5.14511e+09	0.520325	26	25	27	26	177	6.53337e+09	7.28136e+09	0.609756	26	25	28
2146				AT4G23710.1		Symbols: VHA-G2, VAG2, VATG2 vacuolar ATP synthase subunit G2 chr4:12350577-12351354 FORWARD LENGTH=106	VHA-G2	[GO:0016471]; GO:0033176; GO:0005774; GO:0016469; GO:0098588; GO:0005773; GO:0098796; GO:1904949; GO:0031090; GO:0043231; GO:0005737; GO:0032991; GO:0016020; GO:1902494; GO:0043227; GO:0043229; GO:0110165; GO:0005622; GO:0005575; GO:0043226_x000D_ [GO:0046961]; GO:0009678; GO:0019829; GO:0044769; GO:0015078; GO:0015399; GO:0022853; GO:0008324; GO:0042626; GO:0042625; GO:0022890; GO:1902600; GO:00…	Pf03179	5	11.735	693005	391168	0.179245	2	2	2	2	2	646145	663984	0.377358	4	4	4	4	4	531937	543775	0.179245	2	2	2	2	2	851150	679111	0.377358	4	4	4	4	6	531920	592819	0.377358	4	4	4
2169				AT1G80460.1		Symbols: NHO1, GLI1 Actin-like ATPase superfamily protein chr1:30246960-30249055 REVERSE LENGTH=522	GLPK	[GO:0002237]; GO:0010033; GO:0043207; GO:0009617; GO:0042221; GO:0009605; GO:0009607; GO:0051707; GO:0050896; GO:0044419; GO:0008150_x000D_ [GO:0004370]; GO:0016301; GO:0016773; GO:0016772; GO:0016740; GO:0003824; GO:0003674_x000D_ [GO:0005524]; GO:0032559; GO:0035639; GO:0030554; GO:0032555; GO:0043168; GO:1901265; GO:0017076; GO:0032553; GO:0043167; GO:0097159; GO:1901363; GO:0000166; GO:009736…	Pf00370, Pf02782	5	56.401	262603	148227	0.0402299	2	2	2	2	2	245674	252456	0.059387	3	3	3	3	3	188145	192332	0.059387	3	3	3	3	3	152838	121946	0.0153257	1	1	1	1	1	183554	204569	0.0210728	1	1	1
1014				AT2G37970.1		Symbols: SOUL-1 SOUL heme-binding family protein chr2:15891027-15891704 FORWARD LENGTH=225				6	24.909	410377	231638	0	0	0	0	0	0	240425	247063	0.04	1	1	1	1	1	263509	269374	0	0	0	0	0	0	124807	99580.3	0	0	0	0	0	0	204681	228115	0.0888889	1	1	1
789				AT3G07030.1		Symbols: Alba DNA/RNA-binding protein chr3:2223001-2225254 REVERSE LENGTH=405		[GO:0003729]; GO:0003723; GO:0003676; GO:0097159; GO:1901363; GO:0005488; GO:0003674	Pf01918	6	42.476	246448	139108	0.0518519	2	2	2	2	2	136598	140369	0.0320988	1	1	1	1	1	253701	259347	0.0518519	2	2	2	2	2	205808	164209	0.0518519	2	2	2	2	2	228772	254964	0.0518519	2	2	2
2743				AT3G05060.1		Symbols: NOP56-like pre RNA processing ribonucleoprotein chr3:1413174-1415564 REVERSE LENGTH=533	NOP5-2	[GO:0003729]; GO:0003723; GO:0003676; GO:0097159; GO:1901363; GO:0005488; GO:0003674_x000D_ [GO:0005730]; GO:0043232; GO:0031981; GO:0043228; GO:0043229; GO:0070013; GO:0005634; GO:0043226; GO:0005622; GO:0043233; GO:0043231; GO:0110165; GO:0031974; GO:0043227; GO:0005575_x000D_ [GO:0030515]; GO:0003723; GO:0003676; GO:0097159; GO:1901363; GO:0005488; GO:0003674_x000D_ [GO:0031428]; GO:0005732; G…	Pf01798, Pf08156	5	58.966	299876	169266	0.0506567	2	2	2	2	2	169636	174319	0.0506567	2	2	2	2	2	139520	142625	0.0281426	1	1	1	1	1	322661	257443	0.0694184	3	3	3	3	3	445169	496136	0.0844278	4	4	4
512				AT4G38580.1		Symbols: ATFP6, HIPP26, FP6 farnesylated protein 6 chr4:18034596-18035693 FORWARD LENGTH=153	HIPP26	[GO:0005507]; GO:0046914; GO:0046872; GO:0043169; GO:0043167; GO:0005488; GO:0003674_x000D_ [GO:0010286]; GO:0009408; GO:0006950; GO:0009266; GO:0050896; GO:0009628; GO:0008150_x000D_ [GO:0031965]; GO:0031090; GO:0005635; GO:0016020; GO:0043227; GO:0031967; GO:0005634; GO:0012505; GO:0110165; GO:0043226; GO:0031975; GO:0043229; GO:0043231; GO:0005575; GO:0005622_x000D_ [GO:0032791]; GO:0046872; G…	Pf00403	2	17.013	47414.5	0	0	0	0	0	0	0	27195.1	0	0	0	0	0	0	0	27054	0	0	0	0	0	0	0	38601.3	0	0	0	0	0	0	0	29628.3	0	0	0	0	0
1404				AT3G16400.2_x000D_; AT3G16400.1		Symbols: ATMLP-470 nitrile specifier protein 1 chr3:5566516-5568330 FORWARD LENGTH=470<|>Symbols: ATMLP-470, NSP1, ATNSP1 nitrile specifier protein 1 chr3:5566516-5568330 FORWARD LENGTH=470	NSP1	[GO:0005634]; GO:0043231; GO:0043227; GO:0043229; GO:0043226; GO:0005622; GO:0110165; GO:0005575_x000D_ [GO:0019762]; GO:0016145; GO:0019759; GO:0019760; GO:1901565; GO:0016143; GO:0044273; GO:1901658; GO:0019757; GO:1901564; GO:1901575; GO:0006790; GO:1901657; GO:0044248; GO:1901136; GO:0019748; GO:0043436; GO:0006807; GO:0071704; GO:0009056; GO:0044237; GO:1901135; GO:0008152; GO:0006082; GO:00…	Pf01344, Pf01419, Pf13415	12	51.638	992959	560478	0.251064	11	10	11	10	14	1.0449e+06	1.07375e+06	0.257447	12	11	12	11	14	663515	678282	0.23617	9	9	9	9	11	440020	351080	0.106383	6	5	6	5	6	507531	565638	0.129787	5	4	5
514				AT3G22850.1		Symbols: Aluminium induced protein with YGL and LRDR motifs chr3:8089067-8090275 FORWARD LENGTH=248			Pf12481	1	27.09	595252	335991	0.0564516	1	1	1	1	1	421895	433542	0.0564516	1	1	1	1	1	450220	460239	0.0564516	1	1	1	1	2	443207	353624	0.0846774	2	2	2	2	2	463345	516393	0.0564516	1	1	1
402				AT1G55450.2		Symbols: S-adenosyl-L-methionine-dependent methyltransferases superfamily protein chr1:20705274-20706825 REVERSE LENGTH=320		[GO:0008168]; GO:0016741; GO:0016740; GO:0003824; GO:0003674_x000D_ [GO:0032259]; GO:0008152; GO:0008150_x000D_ [GO:0071704]; GO:0008152; GO:0008150	Pf08241	5	35.508	145131	81919.3	0	0	0	0	0	0	92047.9	94589.1	0	0	0	0	0	0	61047.5	62406.1	0	0	0	0	0	0	311100	248218	0	0	0	0	0	0	388410	432879	0	0	0	0
643				AT3G02090.2		Symbols: MPPBETA Insulinase (Peptidase family M16) protein chr3:365624-368534 FORWARD LENGTH=535				12	59.575	521412	294312	0.117757	8	8	8	8	11	462534	475303	0.211215	8	8	8	8	10	460496	470744	0.186916	10	10	10	10	12	144532	115318	0	0	0	0	0	0	221669	247048	0	0	0	0
2874				AT2G23070.1		Symbols: Protein kinase superfamily protein chr2:9824162-9826871 REVERSE LENGTH=432	CKA4	[GO:0004674]; GO:0004672; GO:0016301; GO:0016773; GO:0140096; GO:0016772; GO:0003824; GO:0016740; GO:0003674_x000D_ [GO:0005524]; GO:0032559; GO:0035639; GO:0030554; GO:0032555; GO:0043168; GO:1901265; GO:0017076; GO:0032553; GO:0043167; GO:0097159; GO:1901363; GO:0000166; GO:0097367; GO:0005488; GO:0036094; GO:0003674_x000D_ [GO:0005634]; GO:0043231; GO:0043227; GO:0043229; GO:0043226; GO:000562…	Pf00069	5	50.205	131199	74055.5	0	0	0	0	0	0	124663	128104	0.0902778	3	2	3	2	3	105350	107695	0.0648148	2	1	2	1	2	93229.2	74385.2	0	0	0	0	0	0	110137	122747	0	0	0	0
518				AT4G21090.2_x000D_; AT4G21090.1_x000D_; AT4G21090.3		Symbols: ATMFDX2, MFDX2 MITOCHONDRIAL FERREDOXIN 2 chr4:11256663-11258269 REVERSE LENGTH=197<|>Symbols: ATMFDX2, MFDX2 MITOCHONDRIAL FERREDOXIN 2 chr4:11256663-11258269 REVERSE LENGTH=197<|>Symbols: ATMFDX2, MFDX2 MITOCHONDRIAL FERREDOXIN 2 chr4:11256663-11258269 REVERSE LENGTH=197	MFDX2	[GO:0046872]; GO:0043169; GO:0043167; GO:0005488; GO:0003674_x000D_ [GO:0051537]; GO:0051536; GO:0051540; GO:0005488; GO:0003674_x000D_ [GO:0140647]; GO:0022900; GO:0006091; GO:0044237; GO:0008152; GO:0009987; GO:0008150	Pf00111	2	22.107	415506	234533	0.0406091	1	1	1	1	1	227277	233551	0.0406091	1	1	1	1	1	363817	371914	0.0812183	2	2	2	2	2	169460	135208	0.0406091	1	1	1	1	1	146426	163190	0.0406091	1	1	1
2699				AT1G51580.1		Symbols: RNA-binding KH domain-containing protein chr1:19125612-19128102 FORWARD LENGTH=621	F19C24.19	[GO:0003723]; GO:0003676; GO:0097159; GO:1901363; GO:0005488; GO:0003674_x000D_ [GO:0003729]; GO:0003723; GO:0003676; GO:0097159; GO:1901363; GO:0005488; GO:0003674_x000D_ [GO:0005634]; GO:0043231; GO:0043227; GO:0043229; GO:0043226; GO:0005622; GO:0110165; GO:0005575_x000D_ [GO:0005737]; GO:0110165; GO:0005622; GO:0005575_x000D_ [GO:0010468]; GO:0060255; GO:0019222; GO:0050789; GO:0065007; GO:00…	Pf00013	3	67.072	91095.5	51419	0.0483092	3	3	3	3	3	66867.7	68713.8	0.0483092	3	3	3	3	4	80849.1	82648.4	0.0483092	3	3	3	3	3	38601.3	0	0	0	0	0	0	0	62084.4	69192.4	0	0	0	0
520				AT4G32605.1		Symbols: Mitochondrial glycoprotein family protein chr4:15726429-15727864 REVERSE LENGTH=227		[GO:0005759]; GO:0070013; GO:0005739; GO:0043233; GO:0043229; GO:0043231; GO:0005737; GO:0031974; GO:0043226; GO:0005622; GO:0043227; GO:0110165; GO:0005575	Pf02330	2	25.155	4.04667e+06	2.28415e+06	0.114537	2	2	2	2	2	757187	778091	0.220264	3	3	3	3	4	4.11791e+06	4.20955e+06	0.114537	2	2	2	2	3	932924	744356	0	0	0	0	0	0	1.00127e+06	1.11591e+06	0	0	0	0
521				AT5G37670.1		Symbols: HSP20-like chaperones superfamily protein chr5:14969035-14969448 FORWARD LENGTH=137	HSP15.7	[GO:0000302]; GO:0006979; GO:1901700; GO:0006950; GO:0042221; GO:0050896; GO:0008150_x000D_ [GO:0005782]; GO:0031907; GO:0005777; GO:0070013; GO:0042579; GO:0043233; GO:0043229; GO:0043231; GO:0005737; GO:0031974; GO:0043226; GO:0005622; GO:0043227; GO:0110165; GO:0005575_x000D_ [GO:0006457]; GO:0009987; GO:0008150_x000D_ [GO:0006950]; GO:0050896; GO:0008150_x000D_ [GO:0009408]; GO:0006950; GO:00…	Pf00011	2	15.688	47414.5	0	0	0	0	0	0	0	27195.1	0	0	0	0	0	0	0	27054	0	0	0	0	0	0	0	341515	272487	0.160584	2	2	2	2	2	555782	619413	0.160584	2	2	2
469				AT1G09780.1		Symbols: Phosphoglycerate mutase, 2,3-bisphosphoglycerate-independent chr1:3165550-3167812 REVERSE LENGTH=557	PGM1	[GO:0004619]; GO:0016868; GO:0016866; GO:0016853; GO:0003824; GO:0003674_x000D_ [GO:0005737]; GO:0110165; GO:0005622; GO:0005575_x000D_ [GO:0005740]; GO:0031967; GO:0005739; GO:0031975; GO:0043227; GO:0043229; GO:0043231; GO:0005737; GO:0110165; GO:0043226; GO:0005622; GO:0005575_x000D_ [GO:0005975]; GO:0044238; GO:0071704; GO:0008152; GO:0008150_x000D_ [GO:0006007]; GO:0006006; GO:0019320; GO:00…	Pf01676, Pf06415	13	60.542	697078	393467	0.0951526	6	5	6	5	6	509907	523984	0.129264	7	6	7	6	8	364500	372611	0.070018	4	3	4	3	4	683043	544983	0.123878	8	7	8	7	10	996708	1.11082e+06	0.177738	10	8	10
523				AT5G17170.1		Symbols: ENH1 rubredoxin family protein chr5:5649335-5650975 FORWARD LENGTH=271	ENH1	[GO:0003729]; GO:0003723; GO:0003676; GO:0097159; GO:1901363; GO:0005488; GO:0003674_x000D_ [GO:0005506]; GO:0046914; GO:0046872; GO:0043169; GO:0043167; GO:0005488; GO:0003674		2	28.441	102856	58057.2	0	0	0	0	0	0	61170.7	62859.4	0.0590406	1	1	1	1	1	27054	0	0	0	0	0	0	0	212109	169237	0.125461	2	2	2	2	2	229366	255626	0.0590406	1	1	1
538				AT3G19820.2_x000D_; AT3G19820.1_x000D_; AT3G19820.3		Symbols: DWF1, DIM, EVE1, DIM1, CBB1 cell elongation protein / DWARF1 / DIMINUTO (DIM) chr3:6879835-6881616 REVERSE LENGTH=561<|>Symbols: DWF1, DIM, EVE1, DIM1, CBB1 cell elongation protein / DWARF1 / DIMINUTO (DIM) chr3:6879835-6881616 REVERSE LENGTH=561<|>Symbols: DWF1 cell elongation protein / DWARF1 / DIMINUTO (DIM) chr3:6879835-6881616 REVERSE LENGTH=561	DIM	[GO:0005516]; GO:0005515; GO:0005488; GO:0003674_x000D_ [GO:0005737]; GO:0110165; GO:0005622; GO:0005575_x000D_ [GO:0005783]; GO:0043231; GO:0005737; GO:0012505; GO:0043227; GO:0043229; GO:0110165; GO:0005622; GO:0043226; GO:0005575_x000D_ [GO:0008202]; GO:0006629; GO:1901360; GO:0044238; GO:0071704; GO:0008152; GO:0008150_x000D_ [GO:0009808]; GO:0009698; GO:0006725; GO:0019748; GO:1901360; GO:00…	Pf01565	6	65.352	126827	71588	0	0	0	0	0	0	27195.1	0	0	0	0	0	0	0	27054	0	0	0	0	0	0	0	170181	135783	0.0196078	1	1	1	1	1	280746	312889	0.0196078	1	1	1
2287				AT3G54360.1		Symbols: zinc ion binding chr3:20128570-20131581 REVERSE LENGTH=405	NCA1	[GO:0005634]; GO:0043231; GO:0043227; GO:0043229; GO:0043226; GO:0005622; GO:0110165; GO:0005575_x000D_ [GO:0005737]; GO:0110165; GO:0005622; GO:0005575_x000D_ [GO:0005829]; GO:0110165; GO:0005737; GO:0005575; GO:0005622_x000D_ [GO:0046872]; GO:0043169; GO:0043167; GO:0005488; GO:0003674_x000D_ [GO:1902553]; GO:1902551; GO:2000470; GO:2000468; GO:0048522; GO:0051353; GO:0051341; GO:0048518; GO:00…		9	44.502	774386	437104	0.207407	8	8	8	8	9	449749	462166	0.128395	6	6	6	6	7	538447	550430	0.209877	9	9	9	9	10	356296	284279	0.120988	5	5	5	5	5	438896	489145	0.0691358	3	3	3
1146				AT5G42570.1		Symbols: B-cell receptor-associated 31-like chr5:17021459-17022497 REVERSE LENGTH=218		[GO:0005789]; GO:0031090; GO:0042175; GO:0098827; GO:0016020; GO:0043227; GO:0012505; GO:0031984; GO:0005783; GO:0110165; GO:0043226; GO:0043229; GO:0043231; GO:0005737; GO:0005575; GO:0005622_x000D_ [GO:0006886]; GO:0015031; GO:0046907; GO:0008104; GO:0045184; GO:0071702; GO:0071705; GO:0006810; GO:0051641; GO:0051649; GO:0070727; GO:0051234; GO:0009987; GO:0051179; GO:0033036; GO:0008150_x000D_…		3	24.549	47414.5	0	0.0504587	1	1	1	1	1	27195.1	0	0	0	0	0	0	0	27054	0	0	0	0	0	0	0	97264	77604.4	0	0	0	0	0	0	126691	141196	0	0	0	0
527				AT5G66720.1		Symbols: Protein phosphatase 2C family protein chr5:26639015-26640545 REVERSE LENGTH=414		[GO:0004721]; GO:0016791; GO:0140096; GO:0042578; GO:0003824; GO:0016788; GO:0003674; GO:0016787_x000D_ [GO:0004722]; GO:0004721; GO:0016791; GO:0140096; GO:0042578; GO:0003824; GO:0016788; GO:0003674; GO:0016787_x000D_ [GO:0006470]; GO:0016311; GO:0036211; GO:0006796; GO:0019538; GO:0043412; GO:0006793; GO:0043170; GO:0044238; GO:1901564; GO:0044237; GO:0071704; GO:0008152; GO:0006807; GO:000998…	Pf13672	1	43.846	351711	198524	0.0289855	1	1	1	1	1	287644	295585	0.0289855	1	1	1	1	1	318349	325433	0.0676328	2	2	2	2	2	38601.3	0	0	0	0	0	0	0	29628.3	0	0	0	0	0
528				AT3G26360.1		Symbols: Ribosomal protein S21 family protein chr3:9655963-9656373 REVERSE LENGTH=101		[GO:0003735]; GO:0005198; GO:0003674_x000D_ [GO:0005840]; GO:0043232; GO:0043228; GO:0043229; GO:0043226; GO:0005622; GO:0110165; GO:0005575_x000D_ [GO:0006412]; GO:0009059; GO:0019538; GO:0043043; GO:0010467; GO:0043170; GO:1901576; GO:0044238; GO:1901564; GO:0006518; GO:0043604; GO:1901566; GO:0071704; GO:0009058; GO:0008152; GO:0006807; GO:0043603; GO:0044271; GO:0008150; GO:0034641; GO:004424…	Pf01165	2	11.641	307707	173686	0	0	0	0	0	0	182723	187767	0	0	0	0	0	0	236753	242022	0	0	0	0	0	0	773676	617296	0.148515	2	2	2	2	2	831888	927130	0.148515	2	2	2
1337				AT3G63190.1		Symbols: RRF, HFP108, cpRRF, AtcpRRF ribosome recycling factor, chloroplast precursor chr3:23342861-23344640 REVERSE LENGTH=275	RRF	[GO:0009507]; GO:0009536; GO:0043231; GO:0005737; GO:0043227; GO:0043229; GO:0110165; GO:0005622; GO:0043226; GO:0005575_x000D_ [GO:0009658]; GO:0009657; GO:0006996; GO:0016043; GO:0071840; GO:0009987; GO:0008150_x000D_ [GO:0009793]; GO:0003006; GO:0009790; GO:0048316; GO:0022414; GO:0032502; GO:0007275; GO:0009791; GO:0048608; GO:0010154; GO:0008150; GO:0000003; GO:0032501; GO:0048856; GO:006145…	Pf01765	9	30.403	1.2575e+06	709798	0.156364	5	5	5	5	6	1.07931e+06	1.10911e+06	0.28	8	8	8	8	9	611025	624623	0.225455	6	6	6	6	7	171156	136561	0	0	0	0	0	0	224650	250370	0	0	0	0
2879	ü			cont_P13647		Keratin, type II cytoskeletal 5 OS=Homo sapiens GN=KRT5 PE=1 SV=3	KRT5	[GO:0005200]; GO:0005198; GO:0007010; GO:0003674; GO:0006996; GO:0016043; GO:0071840; GO:0009987; GO:0008150_x000D_ [GO:0005737]; GO:0110165; GO:0005622; GO:0005575_x000D_ [GO:0005829]; GO:0110165; GO:0005737; GO:0005575; GO:0005622_x000D_ [GO:0005882]; GO:0099513; GO:0045111; GO:0099512; GO:0005856; GO:0099081; GO:0043232; GO:0099080; GO:0043228; GO:0043229; GO:0110165; GO:0043226; GO:0005622; G…	Pf00038, Pf16208	45	62.34	6.7807e+06	3.82738e+06	0.30678	29	16	29	16	37	1.29201e+07	1.32768e+07	0.450847	47	27	49	28	65	1.64986e+07	1.68657e+07	0.428814	50	30	52	31	73	5.28967e+06	4.22049e+06	0.388136	32	19	32	19	41	8.55721e+06	9.53692e+06	0.344068	35	19	36
531				AT1G13690.1		Symbols: ATE1 ATPase E1 chr1:4693380-4694179 FORWARD LENGTH=177	ATE1	[GO:0003723]; GO:0003676; GO:0097159; GO:1901363; GO:0005488; GO:0003674_x000D_ [GO:0003729]; GO:0003723; GO:0003676; GO:0097159; GO:1901363; GO:0005488; GO:0003674	Pf00076	2	19.797	1.27724e+06	720939	0	0	0	0	0	0	895253	919968	0	0	0	0	0	0	858136	877234	0	0	0	0	0	0	5.20087e+06	4.14964e+06	0	0	0	0	0	0	3.47125e+06	3.86867e+06	0	0	0	0
1810				AT3G06400.1		Symbols: CHR11 chromatin-remodeling protein 11 chr3:1941066-1946700 FORWARD LENGTH=1055		[GO:0003677]; GO:0003676; GO:0097159; GO:1901363; GO:0005488; GO:0003674_x000D_ [GO:0004386]; GO:0140640; GO:0140657; GO:0003824; GO:0003674_x000D_ [GO:0005524]; GO:0032559; GO:0035639; GO:0030554; GO:0032555; GO:0043168; GO:1901265; GO:0017076; GO:0032553; GO:0043167; GO:0097159; GO:1901363; GO:0000166; GO:0097367; GO:0005488; GO:0036094; GO:0003674_x000D_ [GO:0005634]; GO:0043231; GO:0043227; G…	Pf00176, Pf00271, Pf09110, Pf09111	15	122.352	703750	397233	0.0872038	9	4	9	4	11	552773	568034	0.120379	11	3	11	3	13	584433	597440	0.111848	13	4	13	4	15	61004.6	48674.1	0	0	0	0	0	0	284868	317482	0	0	0	0
341				AT5G47110.1		Symbols: LIL3:2 Chlorophyll A-B binding family protein chr5:19134218-19135238 REVERSE LENGTH=258	LIL3.2	[GO:0009503]; GO:0030076; GO:0098807; GO:0032991; GO:0005622; GO:0098796; GO:0009535; GO:0005575; GO:0110165; GO:0016020; GO:0031968; GO:0055035; GO:0009534; GO:0019867; GO:0098588; GO:0031967; GO:0042170; GO:0042651; GO:0031976; GO:0009507; GO:0031090; GO:0031975; GO:0043227; GO:0043229; GO:0009526; GO:0034357; GO:0009579; GO:0009536; GO:0043226; GO:0043232; GO:0043231; GO:0005737; GO:0043228_x0…		5	28.583	279821	157945	0.0465116	1	1	1	1	1	146323	150363	0	0	0	0	0	0	85184.4	87080.2	0	0	0	0	0	0	437355	348955	0.0465116	1	1	1	1	2	614933	685336	0.232558	4	4	4
1553				AT1G50940.1		Symbols: ETFALPHA electron transfer flavoprotein alpha chr1:18878038-18879939 REVERSE LENGTH=363	ETFA	[GO:0005739]; GO:0043231; GO:0005737; GO:0043227; GO:0043229; GO:0110165; GO:0005622; GO:0043226; GO:0005575_x000D_ [GO:0005759]; GO:0070013; GO:0005739; GO:0043233; GO:0043229; GO:0043231; GO:0005737; GO:0031974; GO:0043226; GO:0005622; GO:0043227; GO:0110165; GO:0005575_x000D_ [GO:0009055]; GO:0016491; GO:0022900; GO:0003824; GO:0006091; GO:0003674; GO:0044237; GO:0008152; GO:0009987; GO:000815…	Pf00766, Pf01012	3	38.384	144294	81446.7	0.0440771	2	2	2	2	2	96782.7	99454.7	0.112948	3	3	3	3	3	98293.3	100481	0.137741	4	4	4	4	4	47169	37635	0	0	0	0	0	0	45311.5	50499.2	0	0	0	0
535				AT3G56130.1		Symbols: biotin/lipoyl attachment domain-containing protein chr3:20826852-20829007 FORWARD LENGTH=281		[GO:0045717]; GO:0031327; GO:0042304; GO:0045922; GO:0051055; GO:0009890; GO:0031324; GO:0031326; GO:0019217; GO:0046890; GO:0045833; GO:0062014; GO:0009889; GO:0009892; GO:0031323; GO:0048523; GO:0010565; GO:0019216; GO:0062012; GO:0019222; GO:0048519; GO:0050794; GO:0080090; GO:0050789; GO:0065007; GO:0008150	Pf00364	2	29.558	494601	279178	0.103203	2	2	2	2	2	282402	290198	0.103203	2	2	2	2	2	224071	229058	0.103203	2	2	2	2	2	434356	346561	0.113879	2	2	2	2	2	626589	698327	0.113879	2	2	2
536				AT1G53210.1		Symbols: sodium/calcium exchanger family protein / calcium-binding EF hand family protein chr1:19844790-19847533 FORWARD LENGTH=585	NCL	[GO:0003729]; GO:0003723; GO:0003676; GO:0097159; GO:1901363; GO:0005488; GO:0003674_x000D_ [GO:0005432]; GO:0015081; GO:0015368; GO:0046873; GO:1901702; GO:0035725; GO:0015085; GO:0140828; GO:0008324; GO:0022890; GO:0030001; GO:0022857; GO:0006814; GO:0098655; GO:0098662; GO:0070588; GO:0015297; GO:0022853; GO:0015075; GO:0015318; GO:0006812; GO:0005215; GO:0055085; GO:0034220; GO:0098660; GO:00…	Pf01699, Pf13499	2	63.376	159450	90001.9	0.0119658	1	1	1	1	1	27195.1	0	0	0	0	0	0	0	27054	0	0	0	0	0	0	0	198233	158165	0.0119658	1	1	1	1	1	394391	439544	0.0119658	1	1	1
2327				AT4G23670.1		Symbols: Polyketide cyclase/dehydrase and lipid transport superfamily protein chr4:12332846-12333656 REVERSE LENGTH=151		[GO:0006952]; GO:0006950; GO:0050896; GO:0008150_x000D_ [GO:0046686]; GO:0010038; GO:0010035; GO:0042221; GO:0050896; GO:0008150	Pf00407	13	17.507	5.34386e+06	3.01635e+06	0.357616	10	9	10	9	10	4.21065e+06	4.3269e+06	0.476821	11	9	11	9	12	2.97649e+06	3.04273e+06	0.357616	10	9	10	9	10	1.62112e+06	1.29345e+06	0.18543	4	3	4	3	4	1.7257e+06	1.92327e+06	0.324503	6	5	6
2891				AT4G36400.2_x000D_; AT4G36400.1		Symbols: FAD-linked oxidases family protein chr4:17197265-17200472 FORWARD LENGTH=559<|>Symbols: FAD-linked oxidases family protein chr4:17197265-17200472 FORWARD LENGTH=559	D2HGDH	[GO:0003824]; GO:0003674_x000D_ [GO:0006807]; GO:0008152; GO:0008150_x000D_ [GO:0009853]; GO:0043094; GO:0044237; GO:0008152; GO:0009987; GO:0008150_x000D_ [GO:0010230]; GO:0009060; GO:0045333; GO:0015980; GO:0006091; GO:0044237; GO:0008152; GO:0009987; GO:0008150_x000D_ [GO:0047545]; GO:0016614; GO:0016491; GO:0003824; GO:0003674_x000D_ [GO:0051990]; GO:0016614; GO:0016491; GO:0003824; GO:000367…	Pf01565, Pf02913	15	61.407	5.18256e+06	2.92531e+06	0.134168	8	8	8	8	9	3.37915e+06	3.47244e+06	0.152057	9	9	9	9	10	4.64605e+06	4.74944e+06	0.175313	10	10	10	10	12	3.59182e+06	2.86583e+06	0.152057	10	10	10	10	10	3.29085e+06	3.66762e+06	0.123435	7	7	7
1136				AT1G08450.1		Symbols: CRT3, PSL1, EBS2, AtCRT3 calreticulin 3 chr1:2668008-2671800 REVERSE LENGTH=424	CRT3	[GO:0005509]; GO:0046872; GO:0043169; GO:0043167; GO:0005488; GO:0003674_x000D_ [GO:0005783]; GO:0043231; GO:0005737; GO:0012505; GO:0043227; GO:0043229; GO:0110165; GO:0005622; GO:0043226; GO:0005575_x000D_ [GO:0005788]; GO:0070013; GO:0005783; GO:0043233; GO:0043229; GO:0043231; GO:0005737; GO:0012505; GO:0031974; GO:0043226; GO:0005622; GO:0043227; GO:0110165; GO:0005575_x000D_ [GO:0005789]; G…	Pf00262	5	49.813	217933	123012	0.0778302	4	4	4	4	4	114302	117457	0.0165094	1	1	1	1	1	139172	142269	0.0707547	3	3	3	3	3	38601.3	0	0	0	0	0	0	0	78697.7	87707.7	0	0	0	0
404				AT3G53710.1_x000D_; AT3G53710.2		Symbols: AGD6 ARF-GAP domain 6 chr3:19903730-19905419 REVERSE LENGTH=459<|>Symbols: AGD6 ARF-GAP domain 6 chr3:19903730-19905419 REVERSE LENGTH=459	AGD6	[GO:0005096]; GO:0008047; GO:0030695; GO:0030234; GO:0060589; GO:0098772; GO:0003674_x000D_ [GO:0016192]; GO:0006810; GO:0051234; GO:0051179; GO:0008150_x000D_ [GO:0046872]; GO:0043169; GO:0043167; GO:0005488; GO:0003674	Pf01412	7	49.693	850720	480191	0.115468	5	3	5	3	6	604651	621344	0.0936819	5	2	5	2	6	531771	543605	0.135076	6	3	6	3	8	145899	116409	0.0217865	1	1	1	1	1	146535	163311	0	0	0	0
541				AT4G34730.1		Symbols: ribosome-binding factor A family protein chr4:16570019-16571274 REVERSE LENGTH=215		[GO:0006364]; GO:0016072; GO:0034470; GO:0042254; GO:0034660; GO:0006396; GO:0022613; GO:0016070; GO:0010467; GO:0044085; GO:0090304; GO:0043170; GO:0071840; GO:0006139; GO:0071704; GO:0009987; GO:0006725; GO:0034641; GO:0044238; GO:0046483; GO:1901360; GO:0008152; GO:0008150; GO:0044237; GO:0006807_x000D_ [GO:0009507]; GO:0009536; GO:0043231; GO:0005737; GO:0043227; GO:0043229; GO:0110165; GO:00…	Pf02033	2	24.273	1.00469e+06	567099	0.0697674	2	2	2	2	2	875855	900036	0.0325581	1	1	1	1	1	608884	622435	0.0372093	1	1	1	1	1	1.08074e+06	862292	0.0697674	2	2	2	2	3	1.39034e+06	1.54952e+06	0.0697674	2	2	2
2202				AT1G20580.1		Symbols: Small nuclear ribonucleoprotein family protein chr1:7128979-7130371 FORWARD LENGTH=131	SMD3B	[GO:0000243]; GO:0005684; GO:0005681; GO:0140513; GO:1990904; GO:0032991; GO:0005634; GO:0005575; GO:0043231; GO:0043227; GO:0043229; GO:0043226; GO:0005622; GO:0110165_x000D_ [GO:0000387]; GO:0022618; GO:0000398; GO:0065003; GO:0071826; GO:0022613; GO:0000377; GO:0006397; GO:0022607; GO:0043933; GO:0044085; GO:0000375; GO:0006396; GO:0016071; GO:0016043; GO:0071840; GO:0008380; GO:0016070; GO:00…	Pf01423	5	14.229	3.72859e+06	2.10461e+06	0.0763359	1	1	1	1	2	4.90459e+06	5.04e+06	0.259542	3	3	3	3	6	4.95619e+06	5.06649e+06	0.259542	3	3	3	3	6	1.65159e+06	1.31776e+06	0.0763359	1	1	1	1	2	1.91895e+06	2.13865e+06	0.145038	2	2	2
1932				AT5G36230.1		Symbols: ARM repeat superfamily protein chr5:14273519-14276773 FORWARD LENGTH=411			Pf02020	3	47.186	173325	97833.6	0.0559611	2	2	2	2	2	205127	210790	0.0559611	2	2	2	2	2	75256.7	76931.5	0.0194647	1	1	1	1	1	103452	82541.9	0.0559611	2	2	2	2	2	194000	216211	0.0559611	2	2	2
544				AT1G22450.1		Symbols: COX6B, ATCOX6B2 cytochrome C oxidase 6B chr1:7925447-7926918 FORWARD LENGTH=191	COX6B-1	[GO:0005739]; GO:0043231; GO:0005737; GO:0043227; GO:0043229; GO:0110165; GO:0005622; GO:0043226; GO:0005575_x000D_ [GO:0045277]; GO:0070069; GO:0098803; GO:1902494; GO:0098796; GO:0070469; GO:0032991; GO:0016020; GO:0110165; GO:0005575	Pf02297	2	21.182	379414	214161	0.0732984	1	1	1	1	1	224768	230973	0.0732984	1	1	1	1	1	243314	248729	0	0	0	0	0	0	278374	222107	0.0732984	1	1	1	1	1	272875	304116	0	0	0	0
2706				AT3G20630.1		Symbols: UBP14, TTN6, ATUBP14, PER1 ubiquitin-specific protease 14 chr3:7203001-7208340 REVERSE LENGTH=797	UBP14	[GO:0004843]; GO:0008234; GO:0101005; GO:0008233; GO:0019783; GO:0016787; GO:0140096; GO:0003824; GO:0003674_x000D_ [GO:0005634]; GO:0043231; GO:0043227; GO:0043229; GO:0043226; GO:0005622; GO:0110165; GO:0005575_x000D_ [GO:0006511]; GO:0019941; GO:0043632; GO:0051603; GO:0009057; GO:0006508; GO:0030163; GO:0043170; GO:1901575; GO:0019538; GO:1901565; GO:0071704; GO:0009056; GO:0044238; GO:190156…	Pf00443, Pf00627, Pf02148, Pf17807	3	88.318	77752.7	43887.6	0.0125471	1	1	1	1	1	36661.9	37674	0.0301129	2	2	2	2	2	39842.8	40729.5	0.0112923	1	1	1	1	1	35342.5	28198.9	0.0351317	2	2	2	2	2	58130.7	64786	0	0	0	0
2821				AT5G42020.1		Symbols: BIP, BIP2 Heat shock protein 70 (Hsp 70) family protein chr5:16807697-16810480 REVERSE LENGTH=668	BIP2	[GO:0005524]; GO:0032559; GO:0035639; GO:0030554; GO:0032555; GO:0043168; GO:1901265; GO:0017076; GO:0032553; GO:0043167; GO:0097159; GO:1901363; GO:0000166; GO:0097367; GO:0005488; GO:0036094; GO:0003674_x000D_ [GO:0005737]; GO:0110165; GO:0005622; GO:0005575_x000D_ [GO:0005783]; GO:0043231; GO:0005737; GO:0012505; GO:0043227; GO:0043229; GO:0110165; GO:0005622; GO:0043226; GO:0005575_x000D_ [GO…	Pf00012	3	73.516	100785	56888.4	0.38024	34	1	34	1	47	91356.2	93878.3	0.444611	34	1	34	1	47	90999.3	93024.5	0.413174	36	1	36	1	53	114025	90978	0.348802	34	0	34	0	51	185825	207100	0.432635	34	2	34
547				AT5G47930.1		Symbols: Zinc-binding ribosomal protein family protein chr5:19406423-19407329 REVERSE LENGTH=84	RPS27D	[GO:0000028]; GO:0022618; GO:0042255; GO:0042274; GO:0065003; GO:0071826; GO:0022613; GO:0140694; GO:0042254; GO:0022607; GO:0043933; GO:0044085; GO:0070925; GO:0016043; GO:0071840; GO:0006996; GO:0009987; GO:0008150_x000D_ [GO:0003723]; GO:0003676; GO:0097159; GO:1901363; GO:0005488; GO:0003674_x000D_ [GO:0003729]; GO:0003723; GO:0003676; GO:0097159; GO:1901363; GO:0005488; GO:0003674_x000D_ [GO…	Pf01667	1	9.484	516901	291766	0.166667	1	0	1	0	1	2.00911e+06	2.06457e+06	0.369048	3	1	3	1	3	1.46017e+06	1.49267e+06	0.369048	4	1	4	1	4	324110	258599	0.369048	5	2	5	2	5	4.9657e+06	5.53421e+06	0.369048	5	2	5
2305				AT5G64960.1		Symbols: CDKC2, CDKC;2 cyclin dependent kinase group C2 chr5:25955497-25958427 FORWARD LENGTH=513	CDKC-2	[GO:0000307]; GO:1902554; GO:1902911; GO:0061695; GO:1990234; GO:1902494; GO:0032991; GO:0005575_x000D_ [GO:0004672]; GO:0016301; GO:0016773; GO:0140096; GO:0016772; GO:0003824; GO:0016740; GO:0003674_x000D_ [GO:0004693]; GO:0004674; GO:0097472; GO:0004672; GO:0051726; GO:0016301; GO:0016773; GO:0140096; GO:0050794; GO:0016772; GO:0003824; GO:0050789; GO:0016740; GO:0003674; GO:0065007; GO:000815…	Pf00069	4	57.093	171088	96570.7	0.0409357	2	0	2	0	2	121038	124379	0	0	0	0	0	0	141440	144587	0.0155945	1	0	1	0	1	151880	121181	0	0	0	0	0	0	192685	214745	0.0253411	1	0	1
549				AT4G14540.1		Symbols: NF-YB3 nuclear factor Y, subunit B3 chr4:8344663-8345148 FORWARD LENGTH=161	NFYB3	[GO:0000981]; GO:0003700; GO:0006357; GO:0140110; GO:0006355; GO:0003674; GO:0006351; GO:0010468; GO:1903506; GO:0097659; GO:0060255; GO:2001141; GO:0032774; GO:0010467; GO:0019222; GO:0010556; GO:0031326; GO:0051252; GO:0009059; GO:0016070; GO:0034654; GO:0043170; GO:0050789; GO:0009889; GO:0031323; GO:0019219; GO:1901576; GO:0090304; GO:0006139; GO:0018130; GO:0019438; GO:0044271; GO:1901362; G…	Pf00808	1	17.175	441300	249093	0.130435	3	1	3	1	4	244754	251511	0.130435	3	1	3	1	4	269174	275164	0.130435	3	1	3	1	4	186073	148463	0.130435	3	1	3	1	3	159888	178193	0.130435	3	1	3
2333				AT4G38680.1		Symbols: GRP2, CSDP2, CSP2, ATCSP2 glycine rich protein 2 chr4:18072240-18072851 REVERSE LENGTH=203	CSP2	[GO:0003676]; GO:0097159; GO:1901363; GO:0005488; GO:0003674_x000D_ [GO:0003677]; GO:0003676; GO:0097159; GO:1901363; GO:0005488; GO:0003674_x000D_ [GO:0003690]; GO:0003677; GO:0003676; GO:0097159; GO:1901363; GO:0005488; GO:0003674_x000D_ [GO:0003697]; GO:0003677; GO:0003676; GO:0097159; GO:1901363; GO:0005488; GO:0003674_x000D_ [GO:0003729]; GO:0003723; GO:0003676; GO:0097159; GO:1901363; GO:00…	Pf00098, Pf00313	4	19.141	1.35496e+06	764809	0.226601	2	2	2	2	2	2.43253e+06	2.49969e+06	0.330049	3	3	3	3	4	2.44162e+06	2.49596e+06	0.330049	4	4	4	4	6	634464	506223	0	0	0	0	0	0	819246	913041	0.108374	1	1	1
1883				AT4G26450.1		Symbols: unknown protein; Has 614 Blast hits to 492 proteins in 137 species: Archae - 0; Bacteria - 94; Metazoa - 255; Fungi - 76; Plants - 69; Viruses - 0; Other Eukaryotes - 120 (source: NCBI BLink). chr4:13362556-13364920 FORWARD LENGTH=708				11	77.486	124696	70384.7	0.0127119	1	1	1	1	1	104477	107362	0.0141243	1	1	1	1	1	81670.2	83487.8	0.039548	3	3	3	3	3	145477	116072	0	0	0	0	0	0	254200	283303	0	0	0	0
552				AT5G52440.1		Symbols: HCF106 Bacterial sec-independent translocation protein mttA/Hcf106 chr5:21286896-21288613 FORWARD LENGTH=260	TATB	[GO:0006886]; GO:0015031; GO:0046907; GO:0008104; GO:0045184; GO:0071702; GO:0071705; GO:0006810; GO:0051641; GO:0051649; GO:0070727; GO:0051234; GO:0009987; GO:0051179; GO:0033036; GO:0008150_x000D_ [GO:0009409]; GO:0006950; GO:0009266; GO:0050896; GO:0009628; GO:0008150_x000D_ [GO:0009507]; GO:0009536; GO:0043231; GO:0005737; GO:0043227; GO:0043229; GO:0110165; GO:0005622; GO:0043226; GO:000557…	Pf02416	2	28.214	47414.5	0	0	0	0	0	0	0	61743.6	63448.2	0	0	0	0	0	0	27054	0	0	0	0	0	0	0	134757	107519	0	0	0	0	0	0	118000	131510	0	0	0	0
2688				AT2G29200.1		Symbols: APUM1, PUM1 pumilio 1 chr2:12549483-12553185 REVERSE LENGTH=968	APUM1	[GO:0003729]; GO:0003723; GO:0003676; GO:0097159; GO:1901363; GO:0005488; GO:0003674_x000D_ [GO:0005737]; GO:0110165; GO:0005622; GO:0005575_x000D_ [GO:0006417]; GO:0010556; GO:0010608; GO:0031326; GO:0034248; GO:0051246; GO:0009889; GO:0060255; GO:0010468; GO:0031323; GO:0051171; GO:0080090; GO:0019222; GO:0050794; GO:0050789; GO:0065007; GO:0008150_x000D_ [GO:0010608]; GO:0010468; GO:0060255; G…	Pf00806, Pf07990	5	106.496	128279	72407.2	0.0289256	3	0	3	0	3	74646.9	76707.7	0.00826446	1	0	1	0	1	64170.9	65599.1	0.018595	2	0	2	0	2	133131	106222	0	0	0	0	0	0	100439	111938	0	0	0	0
1726				AT5G37720.1		Symbols: ALY4 ALWAYS EARLY 4 chr5:14981805-14983978 REVERSE LENGTH=288	ALY4	[GO:0003723]; GO:0003676; GO:0097159; GO:1901363; GO:0005488; GO:0003674_x000D_ [GO:0003729]; GO:0003723; GO:0003676; GO:0097159; GO:1901363; GO:0005488; GO:0003674_x000D_ [GO:0005634]; GO:0043231; GO:0043227; GO:0043229; GO:0043226; GO:0005622; GO:0110165; GO:0005575_x000D_ [GO:0005654]; GO:0110165; GO:0031981; GO:0005575; GO:0070013; GO:0005634; GO:0043233; GO:0043229; GO:0043231; GO:0031974; G…	Pf00076, Pf13865	10	30.417	449530	253738	0.03125	1	1	1	1	1	373950	384274	0.03125	1	1	1	1	1	400057	408960	0.03125	1	1	1	1	1	282205	225165	0	0	0	0	0	0	341089	380140	0.03125	1	1	1
1222				AT1G06430.1		Symbols: FTSH8 FTSH protease 8 chr1:1960214-1962525 REVERSE LENGTH=685	FTSH8	[GO:0004176]; GO:0008233; GO:0140657; GO:0016787; GO:0140096; GO:0003674; GO:0003824_x000D_ [GO:0004222]; GO:0004175; GO:0008237; GO:0008233; GO:0016787; GO:0140096; GO:0003824; GO:0003674_x000D_ [GO:0005524]; GO:0032559; GO:0035639; GO:0030554; GO:0032555; GO:0043168; GO:1901265; GO:0017076; GO:0032553; GO:0043167; GO:0097159; GO:1901363; GO:0000166; GO:0097367; GO:0005488; GO:0036094; GO:000367…	Pf00004, Pf01434, Pf06480, Pf17862	3	73.153	47414.5	0	0.010219	1	0	1	0	1	27195.1	0	0.010219	1	0	1	0	1	27054	0	0	0	0	0	0	0	99228	79171.5	0.0948905	6	2	6	2	7	154748	172464	0.0627737	5	2	5
2488	ü			cont_P20930		Filaggrin OS=Homo sapiens GN=FLG PE=1 SV=3	FLG	[GO:0001533]; GO:0005886; GO:0016020; GO:0071944; GO:0110165; GO:0005575_x000D_ [GO:0005509]; GO:0046872; GO:0043169; GO:0043167; GO:0005488; GO:0003674_x000D_ [GO:0005829]; GO:0110165; GO:0005737; GO:0005575; GO:0005622_x000D_ [GO:0018149]; GO:0036211; GO:0019538; GO:0043412; GO:0043170; GO:0044238; GO:1901564; GO:0071704; GO:0008152; GO:0006807; GO:0008150_x000D_ [GO:0030216]; GO:0009913; GO:00…	Pf01023, Pf03516	9	434.922	129481	73085.6	0.0253632	4	4	4	4	5	175207	180044	0.0226545	6	6	6	6	7	185391	189517	0.0401379	8	8	8	8	10	71925.9	57387.9	0.022162	3	3	3	3	4	77198.1	86036.5	0.0293031	3	3	3
2336	ü			cont_P81605.2		Dermcidin	DCD	[GO:0005253]; GO:0005216; GO:0008509; GO:0015075; GO:0015267; GO:0098656; GO:0022857; GO:0034220; GO:0022803; GO:0006820; GO:0005215; GO:0055085; GO:0006811; GO:0003674; GO:0006810; GO:0009987; GO:0051234; GO:0008150; GO:0051179_x000D_ [GO:0005576]; GO:0110165; GO:0005575_x000D_ [GO:0005615]; GO:0110165; GO:0005576; GO:0005575_x000D_ [GO:0006508]; GO:0019538; GO:0043170; GO:0044238; GO:1901564; G…	Pf15291	5	11.277	9.86454e+07	5.56806e+07	0.3	5	5	5	5	9	1.16584e+08	1.19802e+08	0.3	5	5	5	5	8	8.98276e+07	9.18268e+07	0.3	5	5	5	5	10	5.42585e+07	4.32914e+07	0.3	5	5	5	5	8	7.46812e+07	8.32314e+07	0.227273	4	4	4
1960				AT1G18450.1		Symbols: ATARP4, ARP4 actin-related protein 4 chr1:6348199-6351766 FORWARD LENGTH=441	ARP4	[GO:0000812]; GO:0000118; GO:0097346; GO:0000228; GO:0140513; GO:1902494; GO:0005654; GO:0070603; GO:0005694; GO:0031981; GO:0032991; GO:0005634; GO:0110165; GO:1904949; GO:0000785; GO:0043232; GO:0070013; GO:0005575; GO:0043231; GO:0032993; GO:0043228; GO:0043229; GO:0043233; GO:0043227; GO:0043226; GO:0005622; GO:0031974_x000D_ [GO:0003682]; GO:0044877; GO:0005488; GO:0003674_x000D_ [GO:0005200…	Pf00022	11	48.905	601914	339752	0.102041	5	5	5	5	5	533440	548167	0.0680272	3	3	3	3	3	664844	679640	0.0861678	4	4	4	4	4	259773	207266	0.0249433	1	1	1	1	1	315322	351423	0.0839002	4	4	4
423				AT5G16660.1		Symbols: unknown protein; FUNCTIONS IN: molecular_function unknown; INVOLVED IN: biological_process unknown; LOCATED IN: chloroplast thylakoid membrane, chloroplast, membrane, chloroplast envelope; EXPRESSED IN: 23 plant structures; EXPRESSED DURING: 14 growth stages; BEST Arabidopsis thaliana protein match is: unknown protein (TAIR:AT3G02900.1); Has 30201 Blast hits to 17322 proteins in 780 spec…	MTG13.11	[GO:0009706]; GO:0009528; GO:0031969; GO:0019866; GO:0042170; GO:0009941; GO:0031090; GO:0031967; GO:0009526; GO:0009507; GO:0016020; GO:0043227; GO:0031975; GO:0043229; GO:0009536; GO:0110165; GO:0043226; GO:0005622; GO:0043231; GO:0005737; GO:0005575_x000D_ [GO:0016020]; GO:0110165; GO:0005575		3	18.166	179057	101069	0	0	0	0	0	0	379737	390221	0	0	0	0	0	0	902121	922197	0	0	0	0	0	0	328474	262081	0.047619	1	1	1	1	1	210626	234740	0	0	0	0
560				AT5G02280.1		Symbols: SNARE-like superfamily protein chr5:469377-470129 FORWARD LENGTH=141		[GO:0005783]; GO:0043231; GO:0005737; GO:0012505; GO:0043227; GO:0043229; GO:0110165; GO:0005622; GO:0043226; GO:0005575_x000D_ [GO:0005794]; GO:0043231; GO:0005737; GO:0012505; GO:0043227; GO:0043229; GO:0110165; GO:0005622; GO:0043226; GO:0005575_x000D_ [GO:0006888]; GO:0046907; GO:0048193; GO:0006810; GO:0051641; GO:0051649; GO:0016192; GO:0051234; GO:0009987; GO:0051179; GO:0008150_x000D_ [GO…	Pf04099	1	16.001	503239	284054	0.0567376	1	1	1	1	2	391573	402383	0.0567376	1	1	1	1	2	391797	400517	0.0567376	1	1	1	1	2	220711	176100	0.0567376	1	1	1	1	1	353262	393706	0.0567376	1	1	1
561				AT4G37040.1		Symbols: MAP1D methionine aminopeptidase 1D chr4:17455175-17457085 FORWARD LENGTH=350	MAP1D	[GO:0005739]; GO:0043231; GO:0005737; GO:0043227; GO:0043229; GO:0110165; GO:0005622; GO:0043226; GO:0005575_x000D_ [GO:0006508]; GO:0019538; GO:0043170; GO:0044238; GO:1901564; GO:0071704; GO:0008152; GO:0006807; GO:0008150_x000D_ [GO:0031365]; GO:0036211; GO:0019538; GO:0043412; GO:0043170; GO:0044238; GO:1901564; GO:0071704; GO:0008152; GO:0006807; GO:0008150_x000D_ [GO:0046872]; GO:0043169; G…	Pf00557	2	38.508	414336	233873	0.0742857	3	3	3	3	4	230097	236450	0.0742857	3	3	3	3	4	270065	276075	0.0742857	3	3	3	3	4	66179.6	52803	0	0	0	0	0	0	29628.3	0	0	0	0	0
2715	ü			cont_Q8N1N4.2		Keratin, type II cytoskeletal 78	KRT78	[GO:0005829]; GO:0110165; GO:0005737; GO:0005575; GO:0005622_x000D_ [GO:0030280]; GO:0005198; GO:0003674_x000D_ [GO:0031424]; GO:0032501; GO:0030216; GO:0008150; GO:0009913; GO:0043588; GO:0030855; GO:0008544; GO:0048513; GO:0030154; GO:0060429; GO:0009888; GO:0048856; GO:0048869; GO:0032502; GO:0009987_x000D_ [GO:0045095]; GO:0005882; GO:0099513; GO:0045111; GO:0099512; GO:0005856; GO:0099081; G…	Pf00038, Pf16208	12	56.83	171394	96743.7	0.0346154	3	1	3	1	3	476341	489491	0.132692	7	6	7	6	8	419793	429136	0.175	10	9	10	9	11	156828	125129	0.0326923	3	1	3	1	3	137223	152933	0.0346154	3	1	3
563				AT2G02050.1		Symbols: NADH-ubiquinone oxidoreductase B18 subunit, putative chr2:490024-490335 FORWARD LENGTH=103		[GO:0005739]; GO:0043231; GO:0005737; GO:0043227; GO:0043229; GO:0110165; GO:0005622; GO:0043226; GO:0005575_x000D_ [GO:0005743]; GO:0019866; GO:0031966; GO:0031090; GO:0031967; GO:0005740; GO:0016020; GO:0043227; GO:0031975; GO:0043229; GO:0005739; GO:0110165; GO:0043226; GO:0005622; GO:0043231; GO:0005737; GO:0005575_x000D_ [GO:0005747]; GO:0045271; GO:0098800; GO:0005746; GO:0030964; GO:009880…	Pf05676	1	11.732	185904	104934	0.0873786	1	1	1	1	1	103212	106061	0	0	0	0	0	0	27054	0	0	0	0	0	0	0	105756	84380.4	0	0	0	0	0	0	156038	173902	0	0	0	0
1670				AT5G27600.1		Symbols: LACS7, ATLACS7 long-chain acyl-CoA synthetase 7 chr5:9742616-9746795 FORWARD LENGTH=700	LACS7	[GO:0004467]; GO:0015645; GO:0016405; GO:0001676; GO:0016878; GO:0140657; GO:0016877; GO:0006631; GO:0003674; GO:0016874; GO:0032787; GO:0044255; GO:0003824; GO:0019752; GO:0006629; GO:0044237; GO:0043436; GO:0044238; GO:0071704; GO:0008152; GO:0009987; GO:0006082; GO:0008150; GO:0044281_x000D_ [GO:0005524]; GO:0032559; GO:0035639; GO:0030554; GO:0032555; GO:0043168; GO:1901265; GO:0017076; GO:00…	Pf00501	5	77.304	217871	122978	0.06	4	3	4	3	4	138546	142371	0.0442857	3	2	3	2	3	156096	159570	0.0571429	4	3	4	3	4	107932	86115.8	0.0157143	1	0	1	0	1	122445	136463	0.0157143	1	0	1
343				AT1G64090.1		Symbols: RTNLB3 Reticulan like protein B3 chr1:23789395-23790669 FORWARD LENGTH=255	RTNLB3	[GO:0005774]; GO:0098588; GO:0005773; GO:0031090; GO:0043231; GO:0005737; GO:0016020; GO:0043227; GO:0043229; GO:0110165; GO:0005622; GO:0043226; GO:0005575_x000D_ [GO:0005789]; GO:0031090; GO:0042175; GO:0098827; GO:0016020; GO:0043227; GO:0012505; GO:0031984; GO:0005783; GO:0110165; GO:0043226; GO:0043229; GO:0043231; GO:0005737; GO:0005575; GO:0005622_x000D_ [GO:0071782]; GO:0098827; GO:003198…	Pf02453	5	28.678	207615	117189	0	0	0	0	0	0	27195.1	0	0.0313726	1	1	1	1	1	27054	0	0	0	0	0	0	0	292054	233022	0	0	0	0	0	0	495815	552580	0.0901961	3	3	3
869				AT5G53180.1		Symbols: ATPTB2, PTB2 polypyrimidine tract-binding protein 2 chr5:21568393-21571537 REVERSE LENGTH=429		[GO:0000381]; GO:0048024; GO:0043484; GO:0050684; GO:0010468; GO:0051252; GO:1903311; GO:0060255; GO:0019219; GO:0019222; GO:0031323; GO:0051171; GO:0080090; GO:0050789; GO:0050794; GO:0065007; GO:0008150_x000D_ [GO:0000932]; GO:0036464; GO:0035770; GO:0005737; GO:0043232; GO:0099080; GO:0110165; GO:0005622; GO:0043228; GO:0043229; GO:0005575; GO:0043226_x000D_ [GO:0003723]; GO:0003676; GO:009715…	Pf00076, Pf11835, Pf13893	12	46.854	3.24424e+06	1.83122e+06	0.132867	5	5	5	5	7	2.93504e+06	3.01607e+06	0.310023	9	9	9	9	12	3.00593e+06	3.07283e+06	0.216783	7	7	7	7	10	402588	321215	0.020979	1	1	1	1	1	448046	499343	0.020979	1	1	1
2522	ü			cont_P10599		Thioredoxin OS=Homo sapiens GN=TXN PE=1 SV=3	TXN	[GO:0000122]; GO:0006357; GO:0045892; GO:0006355; GO:1903507; GO:0010468; GO:1903506; GO:1902679; GO:0060255; GO:2001141; GO:0010558; GO:0031327; GO:0051253; GO:0019222; GO:0010556; GO:0031326; GO:0051252; GO:0009890; GO:0010605; GO:0031324; GO:0045934; GO:0050789; GO:0009889; GO:0031323; GO:0019219; GO:0009892; GO:0048523; GO:0051172; GO:0065007; GO:0050794; GO:0051171; GO:0080090; GO:0048519; G…	Pf00085	3	11.73	1.66485e+06	939728	0.209524	2	2	2	2	2	2.44677e+06	2.51432e+06	0.295238	3	3	3	3	3	2.27948e+06	2.33021e+06	0.209524	2	2	2	2	2	781125	623240	0.12381	1	1	1	1	1	2.57447e+06	2.86922e+06	0.209524	2	2	2
973				AT2G14170.1		Symbols: ALDH6B2 aldehyde dehydrogenase 6B2 chr2:5977727-5981899 REVERSE LENGTH=607	ALDH6B2	[GO:0004491]; GO:0016620; GO:0016903; GO:0016491; GO:0003824; GO:0003674_x000D_ [GO:0005739]; GO:0043231; GO:0005737; GO:0043227; GO:0043229; GO:0110165; GO:0005622; GO:0043226; GO:0005575_x000D_ [GO:0006210]; GO:0006208; GO:0019859; GO:0006206; GO:0046113; GO:0072529; GO:0009112; GO:0072527; GO:0046700; GO:1901361; GO:1901565; GO:0044270; GO:0055086; GO:1901564; GO:0034641; GO:0046483; GO:190136…	Pf00171	19	65.885	1.75695e+07	9.91716e+06	0.214168	17	17	17	17	21	8.28995e+06	8.51881e+06	0.230642	15	15	15	15	18	2.06448e+07	2.11042e+07	0.230642	17	17	17	17	21	7.3195e+06	5.84004e+06	0.200988	14	14	14	14	18	9.30013e+06	1.03649e+07	0.200988	14	14	14
2834				AT3G14790.1		Symbols: RHM3, ATRHM3 rhamnose biosynthesis 3 chr3:4964791-4966875 FORWARD LENGTH=664	RHM3	[GO:0008460]; GO:0016836; GO:0016835; GO:0016829; GO:0003824; GO:0003674_x000D_ [GO:0009225]; GO:0055086; GO:1901135; GO:0006139; GO:0044281; GO:0071704; GO:0006725; GO:0034641; GO:0044238; GO:0046483; GO:1901360; GO:0008152; GO:0044237; GO:0006807; GO:0008150; GO:0009987_x000D_ [GO:0010253]; GO:0009226; GO:0033478; GO:0009225; GO:0034654; GO:1901137; GO:0006793; GO:0055086; GO:1901135; GO:000613…	Pf04321, Pf16363	7	74.867	483141	272710	0.0737952	5	1	5	1	6	237579	244138	0.10241	7	1	7	1	7	223051	228015	0.0677711	5	1	5	1	6	228090	181987	0.0105422	1	0	1	0	1	200343	223280	0.0256024	2	0	2
2260				AT1G79850.1		Symbols: RPS17, CS17, PRPS17 ribosomal protein S17 chr1:30041473-30041922 REVERSE LENGTH=149	RPS17	[GO:0000312]; GO:0000314; GO:0009547; GO:0015935; GO:0000313; GO:0009532; GO:0044391; GO:0005840; GO:0043226; GO:0110165; GO:0009536; GO:1990904; GO:0043232; GO:0005575; GO:0043231; GO:0005737; GO:0032991; GO:0043228; GO:0043229; GO:0043227; GO:0005622_x000D_ [GO:0003729]; GO:0003723; GO:0003676; GO:0097159; GO:1901363; GO:0005488; GO:0003674_x000D_ [GO:0003735]; GO:0005198; GO:0003674_x000D_ [GO…	Pf00366	5	16.272	2.34027e+06	1.32097e+06	0.201342	4	4	4	4	5	2.01729e+06	2.07298e+06	0.201342	4	4	4	4	6	1.60344e+06	1.63913e+06	0.201342	4	4	4	4	6	2.95317e+06	2.35626e+06	0.201342	4	4	4	4	7	3.02629e+06	3.37276e+06	0.201342	4	4	4
1901				AT1G65930.1		Symbols: cICDH cytosolic NADP+-dependent isocitrate dehydrogenase chr1:24539088-24541861 FORWARD LENGTH=410	CICDH	[GO:0000287]; GO:0046872; GO:0043169; GO:0043167; GO:0005488; GO:0003674_x000D_ [GO:0004450]; GO:0004448; GO:0016616; GO:0016614; GO:0016491; GO:0003824; GO:0003674_x000D_ [GO:0005739]; GO:0043231; GO:0005737; GO:0043227; GO:0043229; GO:0110165; GO:0005622; GO:0043226; GO:0005575_x000D_ [GO:0006099]; GO:0044238; GO:0009060; GO:0008152; GO:0045333; GO:0008150; GO:0015980; GO:0006091; GO:0044237; G…	Pf00180	15	45.717	2.05719e+06	1.16118e+06	0.25122	12	12	12	12	14	2.10857e+06	2.16679e+06	0.37561	17	16	17	16	18	1.20894e+06	1.23585e+06	0.302439	14	14	14	14	15	1.37972e+06	1.10084e+06	0.158537	8	8	8	8	9	1.26695e+06	1.412e+06	0.168293	8	8	8
2419				AT1G30630.1		Symbols: Coatomer epsilon subunit chr1:10858546-10860173 REVERSE LENGTH=292		[GO:0000139]; GO:0098588; GO:0005794; GO:0031090; GO:0043231; GO:0005737; GO:0012505; GO:0016020; GO:0043227; GO:0043229; GO:0110165; GO:0005622; GO:0043226; GO:0005575_x000D_ [GO:0005198]; GO:0003674_x000D_ [GO:0006888]; GO:0046907; GO:0048193; GO:0006810; GO:0051641; GO:0051649; GO:0016192; GO:0051234; GO:0009987; GO:0051179; GO:0008150_x000D_ [GO:0006890]; GO:0048193; GO:0016192; GO:0006810; G…	Pf04733	13	32.581	3.77867e+06	2.13288e+06	0.184932	5	5	5	5	8	4.07219e+06	4.18462e+06	0.339041	8	8	8	8	12	3.70669e+06	3.78918e+06	0.339041	8	8	8	8	12	7.18038e+06	5.72905e+06	0.226027	6	6	6	6	12	7.96483e+06	8.87672e+06	0.339041	9	9	9
2220				AT4G16130.1		Symbols: ARA1, ISA1, ATISA1 arabinose kinase chr4:9120875-9127656 FORWARD LENGTH=1039	ARA1	[GO:0004335]; GO:0016773; GO:0019200; GO:0016772; GO:0016301; GO:0046835; GO:0016740; GO:0005975; GO:0016310; GO:0003824; GO:0044238; GO:0071704; GO:0006796; GO:0003674; GO:0008152; GO:0006793; GO:0008150; GO:0044237; GO:0009987_x000D_ [GO:0005524]; GO:0032559; GO:0035639; GO:0030554; GO:0032555; GO:0043168; GO:1901265; GO:0017076; GO:0032553; GO:0043167; GO:0097159; GO:1901363; GO:0000166; GO:00…	Pf00288, Pf08544, Pf10509	3	114.189	48612	27439.1	0.012512	1	1	1	1	1	35072.3	36040.6	0.012512	1	1	1	1	1	39292.2	40166.6	0.012512	1	1	1	1	1	55624.2	44381.2	0.012512	1	1	1	1	1	75930.1	84623.2	0.012512	1	1	1
2668				AT2G46750.1		Symbols: D-arabinono-1,4-lactone oxidase family protein chr2:19208443-19210909 REVERSE LENGTH=591	GULLO2	[GO:0003885]; GO:0016899; GO:0016614; GO:0016491; GO:0003824; GO:0003674_x000D_ [GO:0016020]; GO:0110165; GO:0005575_x000D_ [GO:0016491]; GO:0003824; GO:0003674_x000D_ [GO:0019853]; GO:0019852; GO:0042364; GO:0046364; GO:0046394; GO:1901336; GO:0005996; GO:0006767; GO:0019752; GO:1901334; GO:0009110; GO:0016051; GO:0044283; GO:0016053; GO:0018130; GO:1901362; GO:0005975; GO:0044281; GO:0006766; G…	Pf01565, Pf04030	5	64.929	47414.5	0	0	0	0	0	0	0	33198.9	34115.4	0	0	0	0	0	0	27054	0	0	0	0	0	0	0	48322.9	38555.6	0	0	0	0	0	0	40869.1	45548.1	0	0	0	0
575				AT5G41340.1		Symbols: UBC4, ATUBC4 ubiquitin conjugating enzyme 4 chr5:16538296-16539956 REVERSE LENGTH=187	UBC4	[GO:0000209]; GO:0016567; GO:0032446; GO:0070647; GO:0036211; GO:0019538; GO:0043412; GO:0043170; GO:0044238; GO:1901564; GO:0071704; GO:0008152; GO:0006807; GO:0008150_x000D_ [GO:0004842]; GO:0019787; GO:0016755; GO:0016746; GO:0140096; GO:0016740; GO:0003824; GO:0003674_x000D_ [GO:0005524]; GO:0032559; GO:0035639; GO:0030554; GO:0032555; GO:0043168; GO:1901265; GO:0017076; GO:0032553; GO:004316…	Pf00179	2	21.284	47414.5	0	0	0	0	0	0	0	137999	141809	0	0	0	0	0	0	114646	117197	0	0	0	0	0	0	205967	164336	0	0	0	0	0	0	229015	255234	0	0	0	0
613				AT5G44180.1		Symbols: Homeodomain-like transcriptional regulator chr5:17783172-17789872 FORWARD LENGTH=1694	RLT2	[GO:0000976]; GO:0001067; GO:1990837; GO:0003676; GO:0003690; GO:0043565; GO:0097159; GO:1901363; GO:0003677; GO:0005488; GO:0003674_x000D_ [GO:0003700]; GO:0140110; GO:0006355; GO:0003674; GO:0006351; GO:0010468; GO:1903506; GO:0097659; GO:0060255; GO:2001141; GO:0032774; GO:0010467; GO:0019222; GO:0010556; GO:0031326; GO:0051252; GO:0009059; GO:0016070; GO:0034654; GO:0043170; GO:0050789; GO:00…	Pf00046, Pf02791, Pf05066, Pf15612, Pf15613	9	190.269	649009	366334	0.0466352	7	6	7	6	9	283414	291239	0.0696576	10	9	10	9	13	288322	294738	0.0696576	10	9	10	9	13	38601.3	0	0	0	0	0	0	0	39970.1	44546.2	0	0	0	0
577				AT3G54110.1		Symbols: ATPUMP1, UCP, PUMP1, ATUCP1, UCP1 plant uncoupling mitochondrial protein 1 chr3:20038890-20040996 FORWARD LENGTH=306	PUMP1	[GO:0003333]; GO:0006865; GO:1905039; GO:0046942; GO:0071705; GO:1903825; GO:0015711; GO:0015849; GO:0006810; GO:0055085; GO:0071702; GO:0051234; GO:0009987; GO:0051179; GO:0008150_x000D_ [GO:0005743]; GO:0019866; GO:0031966; GO:0031090; GO:0031967; GO:0005740; GO:0016020; GO:0043227; GO:0031975; GO:0043229; GO:0005739; GO:0110165; GO:0043226; GO:0005622; GO:0043231; GO:0005737; GO:0005575_x000D_…	Pf00153	2	32.641	47414.5	0	0.0326797	1	1	1	1	1	27195.1	0	0	0	0	0	0	0	27054	0	0	0	0	0	0	0	119738	95535.9	0	0	0	0	0	0	143576	160014	0	0	0	0
470				AT4G27700.1		Symbols: Rhodanese/Cell cycle control phosphatase superfamily protein chr4:13826541-13827673 REVERSE LENGTH=224			Pf00581	3	24.857	497181	280634	0.0357143	1	1	1	1	1	257698	264812	0.0357143	1	1	1	1	1	178983	182966	0.0357143	1	1	1	1	1	1.10751e+06	883654	0.107143	2	2	2	2	2	1.25788e+06	1.40189e+06	0.0669643	2	2	2
579				AT5G08060.1		Symbols: unknown protein; FUNCTIONS IN: molecular_function unknown; INVOLVED IN: biological_process unknown; LOCATED IN: mitochondrion; EXPRESSED IN: 24 plant structures; EXPRESSED DURING: 16 growth stages; Has 42 Blast hits to 42 proteins in 17 species: Archae - 0; Bacteria - 0; Metazoa - 0; Fungi - 0; Plants - 41; Viruses - 0; Other Eukaryotes - 1 (source: NCBI BLink). chr5:2580588-2580983 FORW…	F13G24.260			1	15.029	133585	75402.1	0	0	0	0	0	0	27195.1	0	0	0	0	0	0	0	27054	0	0	0	0	0	0	0	596435	475881	0.0687023	1	1	1	1	2	531854	592745	0.0687023	1	1	1
770				AT2G35240.1		Symbols: plastid developmental protein DAG, putative chr2:14845099-14846262 REVERSE LENGTH=232	MORF6	[GO:0003729]; GO:0003723; GO:0003676; GO:0097159; GO:1901363; GO:0005488; GO:0003674_x000D_ [GO:0005739]; GO:0043231; GO:0005737; GO:0043227; GO:0043229; GO:0110165; GO:0005622; GO:0043226; GO:0005575_x000D_ [GO:0006397]; GO:0006396; GO:0016071; GO:0016070; GO:0010467; GO:0090304; GO:0043170; GO:0006139; GO:0071704; GO:0006725; GO:0034641; GO:0044238; GO:0046483; GO:1901360; GO:0008152; GO:004423…		3	26.351	562847	317700	0.0818966	3	2	3	2	3	318935	327740	0.163793	4	3	4	3	4	373380	381689	0.163793	4	3	4	3	4	62164.6	49599.6	0	0	0	0	0	0	29628.3	0	0	0	0	0
1863				AT3G23400.1		Symbols: FIB4 Plastid-lipid associated protein PAP / fibrillin family protein chr3:8376636-8378225 REVERSE LENGTH=284	PAP6	[GO:0009507]; GO:0009536; GO:0043231; GO:0005737; GO:0043227; GO:0043229; GO:0110165; GO:0005622; GO:0043226; GO:0005575_x000D_ [GO:0009658]; GO:0009657; GO:0006996; GO:0016043; GO:0071840; GO:0009987; GO:0008150_x000D_ [GO:0010193]; GO:0000302; GO:0010035; GO:0006979; GO:1901700; GO:0042221; GO:0006950; GO:0050896; GO:0008150_x000D_ [GO:0042742]; GO:0009617; GO:0098542; GO:0051707; GO:0006952; G…	Pf04755	3	30.436	167408	94493.7	0	0	0	0	0	0	240187	246818	0.0950704	2	2	2	2	2	151660	155036	0.0950704	2	2	2	2	2	217368	173433	0.0352113	1	1	1	1	1	374722	417624	0.0950704	2	2	2
2829				AT5G28540.1		Symbols: BIP1 heat shock protein 70 (Hsp 70) family protein chr5:10540665-10543274 REVERSE LENGTH=669	BIP1	[GO:0005524]; GO:0032559; GO:0035639; GO:0030554; GO:0032555; GO:0043168; GO:1901265; GO:0017076; GO:0032553; GO:0043167; GO:0097159; GO:1901363; GO:0000166; GO:0097367; GO:0005488; GO:0036094; GO:0003674_x000D_ [GO:0005634]; GO:0043231; GO:0043227; GO:0043229; GO:0043226; GO:0005622; GO:0110165; GO:0005575_x000D_ [GO:0005737]; GO:0110165; GO:0005622; GO:0005575_x000D_ [GO:0005783]; GO:0043231; G…	Pf00012	50	73.584	1.19299e+07	6.73385e+06	0.369208	33	0	33	0	46	7.58254e+06	7.79188e+06	0.433483	33	0	33	0	46	8.98928e+06	9.18934e+06	0.402093	35	0	35	0	52	1.08783e+07	8.67951e+06	0.394619	36	2	36	2	53	1.22898e+07	1.36968e+07	0.423019	33	1	33
1956				AT5G03630.1		Symbols: ATMDAR2 Pyridine nucleotide-disulphide oxidoreductase family protein chr5:922378-924616 REVERSE LENGTH=435	MDAR2	[GO:0005737]; GO:0110165; GO:0005622; GO:0005575_x000D_ [GO:0005829]; GO:0110165; GO:0005737; GO:0005575; GO:0005622_x000D_ [GO:0010043]; GO:0010038; GO:0010035; GO:0042221; GO:0050896; GO:0008150_x000D_ [GO:0016651]; GO:0016491; GO:0003824; GO:0003674_x000D_ [GO:0016656]; GO:0016655; GO:0016651; GO:0016491; GO:0003824; GO:0003674_x000D_ [GO:0050660]; GO:0000166; GO:0043168; GO:0036094; GO:190126…	Pf07992	3	47.45	139960	79000.7	0.0252874	1	1	1	1	1	150648	154807	0.124138	4	4	4	4	4	83373.7	85229.2	0.016092	1	1	1	1	1	61269.8	48885.6	0.016092	1	1	1	1	1	77333.4	86187.2	0.0321839	2	2	2
979				AT4G29160.1_x000D_; AT4G29160.3		Symbols: SNF7.1 SNF7 family protein chr4:14381019-14382342 FORWARD LENGTH=219<|>Symbols: SNF7.1 SNF7 family protein chr4:14381019-14382342 FORWARD LENGTH=219	VPS32.2	[GO:0000815]; GO:0036452; GO:0098796; GO:0010008; GO:0032991; GO:0005768; GO:0016020; GO:0030659; GO:0098588; GO:0005575; GO:0031410; GO:0012505; GO:0110165; GO:0012506; GO:0031090; GO:0097708; GO:0005737; GO:0031982; GO:0043227; GO:0043231; GO:0005622; GO:0043226; GO:0043229_x000D_ [GO:0005768]; GO:0031410; GO:0012505; GO:0097708; GO:0005737; GO:0110165; GO:0031982; GO:0043231; GO:0005622; GO:00…	Pf03357	3	24.317	426421	240694	0.0913242	2	2	2	2	3	230543	236908	0	0	0	0	0	0	240408	245758	0.13242	3	3	3	3	3	209630	167259	0	0	0	0	0	0	237415	264597	0	0	0	0
2643				AT5G35360.3		Symbols: CAC2 acetyl Co-enzyme a carboxylase biotin carboxylase subunit chr5:13584300-13588163 FORWARD LENGTH=555	CAC2	[GO:0003989]; GO:0016421; GO:0016885; GO:0016874; GO:0003824; GO:0003674_x000D_ [GO:0004075]; GO:0016879; GO:0016874; GO:0003824; GO:0003674_x000D_ [GO:0005524]; GO:0032559; GO:0035639; GO:0030554; GO:0032555; GO:0043168; GO:1901265; GO:0017076; GO:0032553; GO:0043167; GO:0097159; GO:1901363; GO:0000166; GO:0097367; GO:0005488; GO:0036094; GO:0003674_x000D_ [GO:0006633]; GO:0006631; GO:0008610; G…	Pf00289, Pf02785, Pf02786	10	60.732	1.16446e+06	657281	0.12973	7	7	7	7	7	1.15333e+06	1.18517e+06	0.183784	9	9	9	9	10	884486	904171	0.183784	9	9	9	9	9	858428	684918	0.131532	7	7	7	7	8	1.00791e+06	1.1233e+06	0.171171	8	8	8
1195				AT1G19120.1		Symbols: Small nuclear ribonucleoprotein family protein chr1:6608288-6609162 FORWARD LENGTH=128	LSM1; LSM1A	[GO:0000290]; GO:0000956; GO:0110156; GO:0000288; GO:0006402; GO:0110154; GO:0061157; GO:0006401; GO:0010629; GO:0016071; GO:0016070; GO:0017148; GO:0043488; GO:0050779; GO:0061014; GO:0009057; GO:0034655; GO:0010468; GO:0010605; GO:0090304; GO:0006417; GO:0010558; GO:0031327; GO:0034249; GO:0051248; GO:0043487; GO:0061013; GO:0031331; GO:0051254; GO:1903313; GO:0043170; GO:1901575; GO:0006139; G…	Pf01423	3	14.653	47414.5	0	0	0	0	0	0	0	475918	489057	0	0	0	0	0	0	587219	600287	0.0625	1	1	1	1	1	38601.3	0	0	0	0	0	0	0	281005	313177	0	0	0	0
2858	ü			cont_P02533		Keratin, type I cytoskeletal 14 OS=Homo sapiens GN=KRT14 PE=1 SV=4	KRT14	[GO:0001533]; GO:0005886; GO:0016020; GO:0071944; GO:0110165; GO:0005575_x000D_ [GO:0005200]; GO:0005198; GO:0007010; GO:0003674; GO:0006996; GO:0016043; GO:0071840; GO:0009987; GO:0008150_x000D_ [GO:0005634]; GO:0043231; GO:0043227; GO:0043229; GO:0043226; GO:0005622; GO:0110165; GO:0005575_x000D_ [GO:0005737]; GO:0110165; GO:0005622; GO:0005575_x000D_ [GO:0005829]; GO:0110165; GO:0005737; GO:00…	Pf00038	39	51.529	3.65794e+06	2.06473e+06	0.290254	17	3	17	3	25	1.08865e+07	1.1187e+07	0.442797	40	12	41	12	60	1.47708e+07	1.50995e+07	0.548729	41	12	43	12	69	4.26071e+06	3.39951e+06	0.277542	21	4	21	4	28	5.67508e+06	6.32481e+06	0.42161	30	6	30
2641				AT1G30530.1		Symbols: UGT78D1 UDP-glucosyl transferase 78D1 chr1:10814917-10816374 FORWARD LENGTH=453	UGT78D1	[GO:0008194]; GO:0016757; GO:0016740; GO:0003824; GO:0003674_x000D_ [GO:0051555]; GO:0051553; GO:0051554; GO:1901617; GO:0009813; GO:0046148; GO:0051552; GO:1901615; GO:1901576; GO:0009812; GO:0042440; GO:0071704; GO:0009058; GO:0008152; GO:0008150_x000D_ [GO:0080043]; GO:0035251; GO:0008194; GO:0046527; GO:0016757; GO:0016758; GO:0016740; GO:0003824; GO:0003674_x000D_ [GO:0102824]; GO:0016758; G…	Pf00201	3	50.063	148525	83835.4	0.0353201	2	2	2	2	2	86712.4	89106.3	0.0551876	3	3	3	3	3	69060.6	70597.5	0.0375276	2	2	2	2	2	38601.3	0	0	0	0	0	0	0	61583.4	68634	0.01766	1	1	1
1244				AT1G60550.1		Symbols: ECHID, DHNS enoyl-CoA hydratase/isomerase D chr1:22305988-22308092 REVERSE LENGTH=337	MENB	[GO:0005777]; GO:0042579; GO:0043231; GO:0005737; GO:0043227; GO:0043229; GO:0110165; GO:0005622; GO:0043226; GO:0005575_x000D_ [GO:0005829]; GO:0110165; GO:0005737; GO:0005575; GO:0005622_x000D_ [GO:0008935]; GO:0016833; GO:0016830; GO:0016829; GO:0003824; GO:0003674_x000D_ [GO:0009234]; GO:0009233; GO:1901663; GO:1901661; GO:0042181; GO:0042180; GO:0044249; GO:0044283; GO:1901576; GO:0044237; G…	Pf00378	9	37.033	3.14005e+06	1.77241e+06	0.0830861	3	3	3	3	4	2.33742e+06	2.40195e+06	0.0504451	2	2	2	2	2	2.90728e+06	2.97198e+06	0.0830861	3	3	3	3	5	1.14905e+06	916794	0.0237389	1	1	1	1	1	1.27535e+06	1.42136e+06	0.0237389	1	1	1
[truncated: 2,462 more rows]
[truncated: 100 more columns]

## Sheet: Coverage details
Coverage details
[truncated: 3,053 more rows]

## Sheet: Peptide details
Peptide details
#	Contaminant	Unique	Master protein accessions	Protein accessions	Master protein descriptions	Protein descriptions	Sequence	Modifications	Start in protein(s)	# Protein groups	# Proteins	# PSMs	Samples												Sample areas												log2(Fold change)				Fold change				Best Score	# Missed cleavages	Theo. MH+ [Da]	ΔM [ppm]	RT [min]
[truncated: 23,062 more rows]

## Sheet: Peptide isoforms
Peptide isoforms
[truncated: 23,457 more rows]
[truncated: 3 more columns]

## Sheet: PSM details
PSM details
[truncated: 149,392 more rows]

## Sheet: Quality control
Quality control

## Sheet: Analysis summary
Analysis summary
[truncated: 5 more rows]
